# Supplementary material for: Large‐scale genetic screens identify BET‐1 as a cytoskeleton regulator promoting actin function and life span
Source: Aging Cell. 2022 Nov 20;22(1):e13742. doi: 10.1111/acel.13742 (PMC9835578; doi:10.1111/acel.13742)
Supplement: Supplementary file 2 — Table S1 [file ACEL-22-e13742-s005.xlsx]

## Sheet: cyto_enriched
	gene_name	num_sgRNA	sgRNA_vals	sgRNA_raw_control_vals	sgRNA_raw_treatment_vals	sgRNA_IDs	min_val	max_val	mean_val	best_2nd	mean_best_2	min_pv	max_pv	mean_pv	best_2nd_pv	mean_best_2_pv
612	ANAPC15	4	2.3,0.25,0.33,1.76	1.26,8.5,1.55,2.72	6.21,10.1,1.95,9.23	711;34766;51289;58192	0.248794	2.30168	1.16078	1.76311	2.0324	0.0075801	0.0011401	1e-07	1e-07	1e-07
1193	ATP2C1	4	2.36,1.63,0.81,1.29	1.62,3.79,1.06,3.21	8.31,11.77,1.86,7.85	16925;31490;48428;67926	0.807368	2.36216	1.52379	1.63393	1.99804	1e-07	0.0009401	1e-07	2.01e-05	1e-07
4458	DPH1	4	2.25,1.73,2.74,-0.14	5.06,2.1,3.69,10.87	24,6.99,24.61,9.9	16822;19160;48042;70740	-0.135113	2.73577	1.64485	2.24672	2.49125	0.2804	0.0001001	1e-07	1e-07	1e-07
4459	DPH2	4	2.5,2.4,1.94,1.49	5.38,3.79,3.63,3.47	30.48,20.03,13.9,9.72	3317;34956;48117;57630	1.48777	2.50166	2.08196	2.4013	2.45148	1e-07	0.0005401	1e-07	1e-07	1e-07
4461	DPH5	4	2.56,2.32,0.16,1.82	3.43,4.67,57.9,4.44	20.23,23.37,64.85,15.71	13959;19356;53476;66018	0.163641	2.55843	1.7172	2.32377	2.4411	0.0213401	0.0003001	1e-07	1e-07	1e-07
4723	EGLN1	4	0.88,1.34,0.76,3.06	1.49,2.33,1,1.19	2.73,5.89,1.69,9.95	10933;35493;53338;70164	0.757784	3.05841	1.50745	1.33843	2.19842	1e-07	4.01e-05	1e-07	0.0001601	1e-07
9175	MBNL1	4	2.53,2.8,3.3,1.08	2.4,7.13,2.23,4.96	13.84,49.71,22.01,10.5	14173;32622;39784;73176	1.08204	3.30119	2.42853	2.80064	3.05091	1e-07	1e-07	1e-07	1e-07	1e-07
9250	MECR	4	2.15,1.82,0.92,-0.21	2.4,6.23,7.07,15.9	10.64,21.93,13.38,13.72	6369;36024;44817;74058	-0.212104	2.15153	1.16906	1.81654	1.98403	0.3991	0.0016801	1e-07	1e-07	1e-07
13549	RNASEH2A	4	2,2.54,0.45,0.59	2.72,2.46,1.19,16.94	10.87,14.3,1.63,25.47	14174;20986;43700;73281	0.45111	2.53894	1.39445	1.9991	2.26902	0.0004401	0.0003801	1e-07	1e-07	1e-07
15010	SNAP23	4	2.52,0.91,0.93,1.87	1.58,2.75,2.98,1.26	9.09,5.17,5.69,4.6	4768;31510;38577;73738	0.910501	2.52038	1.55819	1.86811	2.19424	1e-07	0.0005001	1e-07	1e-07	1e-07
16693	TP53	4	2.01,2.05,2.39,2.13	169.09,234.39,365.52,159.87	679.89,970.72,1911.63,698.66	11263;27833;37738;63590	2.00749	2.38679	2.14302	2.12765	2.25722	1e-07	0.0008601	1e-07	1e-07	1e-07
17271	UFM1	4	1.9,1.45,2.21,1.78	3.34,2.27,5.02,3.34	12.43,6.18,23.22,11.42	13400;34019;43063;56797	1.44798	2.20852	1.83218	1.89709	2.0528	1e-07	0.0013801	1e-07	1e-07	1e-07
1274	AUP1	4	1.3,0.62,2.26,1.59	8.95,19.21,4.83,4.28	21.99,29.47,23.11,12.86	1712;35707;51678;56774	0.617563	2.25838	1.44004	1.58789	1.92313	2.01e-05	0.0012601	1e-07	2.01e-05	2.01e-05
12991	QKI	4	2.02,1.41,0.88,1.89	2.46,2.88,7.52,2.53	9.98,7.65,13.87,9.38	12136;30756;43225;74307	0.882226	2.0203	1.55081	1.8926	1.95645	1e-07	0.0023801	1e-07	1e-07	2.01e-05
9913	MYH9	4	0.42,1.62,0.5,2.17	2.75,4.67,2.4,1.58	3.68,14.3,3.39,7.13	1161;26189;44362;69581	0.417792	2.17047	1.17603	1.61524	1.89285	0.0007401	0.0015601	1e-07	2.01e-05	4.01e-05
6030	GATC	4	1.12,2.55,0.2,0.48	5.74,2.01,23.52,12.94	12.51,11.77,27.05,18.07	17534;23379;37623;67567	0.201579	2.55217	1.09	1.12486	1.83852	0.0133801	0.0003601	1e-07	0.0008001	6.01e-05
16720	TPI1	4	2.13,1.62,0.26,0.65	1.03,1.06,1,2.88	4.51,3.27,1.2,4.51	4996;33861;51551;64167	0.264849	2.1277	1.16485	1.6204	1.87405	0.0058401	0.0017601	1e-07	2.01e-05	6.01e-05
17270	UFL1	4	1.78,1.05,0.96,1.92	6.42,4.96,2.91,2.49	22.01,10.3,5.66,9.43	1706;37142;42027;70607	0.95824	1.92009	1.42754	1.77777	1.84893	1e-07	0.0036601	1e-07	1e-07	6.01e-05
4037	DCPS	4	1.79,1.05,1.77,0.11	3.04,2.23,2.75,8.46	10.5,4.63,9.38,9.12	5458;25120;39699;65453	0.107211	1.78596	1.1781	1.76832	1.77714	0.0408201	0.0050001	1e-07	1e-07	8.01e-05
6400	GPI	4	2.02,0.73,1.59,0.75	1,3.17,2.75,1.19	4.05,5.26,8.28,2.01	16738;22071;55194;56434	0.728636	2.01843	1.27129	1.58936	1.8039	1e-07	0.0024801	1e-07	2.01e-05	8.01e-05
8214	KNTC1	4	0.67,1.26,1.63,1.92	2.3,6.49,1.84,2.27	3.65,15.57,5.72,8.57	10431;25734;40040;58908	0.666733	1.91945	1.37074	1.63356	1.7765	2.01e-05	0.0036801	1e-07	2.01e-05	8.01e-05
10790	NUDCD1	4	1.55,2.06,1.53,0.64	1.32,1.71,2.62,4.21	3.88,7.16,7.56,6.58	3234;33633;51427;57473	0.64421	2.06265	1.44621	1.55006	1.80636	2.01e-05	0.0020001	1e-07	2.01e-05	8.01e-05
11409	OXSM	4	1.47,1.79,1.82,1.09	3.37,3.04,2.01,2.36	9.35,10.53,7.07,5.03	14833;21006;52070;60171	1.08989	1.81812	1.54254	1.78991	1.80401	1e-07	0.0045201	1e-07	1e-07	8.01e-05
867	ARF1	4	1.66,1.81,1.16,-0.25	2.07,1.32,1.65,4.44	6.53,4.66,3.68,3.73	17300;29239;39636;61139	-0.249658	1.81356	1.09422	1.65608	1.73482	0.45676	0.0046401	1e-07	2.01e-05	0.0001001
4788	EIF4G2	4	2.48,1.02,0.6,0.39	2.62,9.21,29.89,6.36	14.62,18.62,45.22,8.34	218;35071;46727;65488	0.392213	2.47839	1.12079	1.01518	1.74678	0.0011001	0.0006201	1e-07	0.0015601	0.0001001
4818	ELMO2	4	0.48,1.72,0.84,1.77	3.99,1.29,3.92,1.39	5.55,4.25,7.02,4.74	16348;20853;45309;62677	0.477128	1.77105	1.20161	1.71874	1.7449	0.0003401	0.0054201	1e-07	2.01e-05	0.0001001
5317	FAM20C	4	1.97,1.53,1.46,0.75	3.04,1.71,1.97,3.56	11.97,4.94,5.43,5.98	10958;35331;42718;62208	0.74667	1.97477	1.42765	1.52823	1.7515	1e-07	0.0030001	1e-07	4.01e-05	0.0001001
13110	RAD51B	4	2.39,0.63,0.05,1.1	1.55,1.78,5.71,4.05	8.14,2.76,5.92,8.66	9900;25396;44131;57537	0.0537087	2.39099	1.04298	1.09569	1.74334	0.0709601	0.0008001	4.01e-05	0.0010001	0.0001001
13551	RNASEH2C	4	2.09,1.45,0.82,0.41	1.16,1.58,2.04,1.1	4.94,4.34,3.59,1.46	4844;33979;38522;66945	0.412507	2.08867	1.1929	1.4537	1.77118	0.0007801	0.0018801	1e-07	6.01e-05	0.0001001
14619	SLC25A26	4	1.13,1.65,1.81,1.37	4.41,3.99,13.11,3.01	9.64,12.49,45.94,7.76	14994;21758;52311;59208	1.12836	1.8094	1.4878	1.64731	1.72835	1e-07	0.0046801	1e-07	2.01e-05	0.0001001
17273	UFSP2	4	1.7,0.84,1.84,0.11	3.86,7.91,2.66,52.05	12.49,14.13,9.52,56.36	14829;33736;40171;74339	0.114608	1.84225	1.12201	1.69508	1.76867	0.0376401	0.0042201	1e-07	2.01e-05	0.0001001
17997	ZFAT	4	1.12,1.54,0.51,1.99	7.26,2.75,10.19,1.97	15.77,8.02,14.5,7.82	5630;29346;44123;73323	0.509703	1.98674	1.28952	1.54352	1.76513	0.0001601	0.0029201	1e-07	4.01e-05	0.0001001
4626	EARS2	4	1.79,1.53,1.52,1.63	2.85,4.25,1.68,7.3	9.84,12.26,4.83,22.56	4461;30912;53755;67139	1.52181	1.78735	1.61679	1.62859	1.70797	1e-07	0.0049801	1e-07	2.01e-05	0.0001801
13226	RBBP7	4	1.18,0.13,2.21,0.95	2.3,7.23,1.13,2.82	5.2,7.94,5.23,5.46	1285;34373;54159;73900	0.134403	2.21118	1.11984	1.17878	1.69498	0.0304801	0.0013001	1e-07	0.0004801	0.0002201
16113	THAP11	4	0.48,1.52,-0.42,1.88	2.53,5.9,6.36,3.24	3.53,16.92,4.74,11.91	8320;29367;37655;68718	-0.422363	1.87838	0.865034	1.51966	1.69902	0.69406	0.0039801	0.0005401	4.01e-05	0.0002201
17474	VASP	4	1.18,0.52,2.17,0.42	7.36,8.08,31.93,17.33	16.72,11.56,143.93,23.17	4333;31932;40402;68451	0.419115	2.17232	1.07322	1.18332	1.67782	0.0007401	0.0015001	1e-07	0.0004601	0.0002201
18141	ZNF217	4	1.8,1.06,1.57,0.71	3.21,3.82,3.47,6.03	11.19,8,10.3,9.87	12849;33669;37512;66168	0.710197	1.80298	1.28703	1.57077	1.68688	1e-07	0.0047601	1e-07	2.01e-05	0.0002201
9922	MYL6	3	0.79,1.92,1.24	18.3,3.69,3.08	31.54,14.01,7.25	12139;23599;72455	0.785545	1.92343	1.3149	1.23573	1.57958	0.0001201	0.0027201	6.01e-05	0.0002001	0.0002401
1362	BAP1	4	0.84,0.29,2.44,0.81	3.3,7.78,1.97,4.83	5.92,9.52,10.7,8.46	965;33448;51205;64024	0.290717	2.43881	1.09484	0.841843	1.64033	0.0042201	0.0006201	1e-07	0.0062001	0.0002601
2396	CCDC101	4	1.82,1.51,0.97,1.02	1.1,6.1,5.35,7.13	3.88,17.32,10.47,14.5	4433;19585;39849;72331	0.969014	1.82153	1.33016	1.50678	1.66415	1e-07	0.0044401	1e-07	6.01e-05	0.0002601
9438	MIPEP	4	2.19,0.65,-0.29,1.1	4.47,11.45,3.92,8.37	20.34,18.01,3.22,17.93	7046;29022;47292;69182	-0.285706	2.18541	0.913133	1.09924	1.64232	0.50984	0.0015001	0.0003001	0.0009801	0.0002601
13485	RIC8A	4	1.62,1.29,0.15,1.67	2.27,3.79,4.83,8.11	6.96,9.26,5.38,25.87	16260;25220;47423;59382	0.15446	1.67399	1.18398	1.61885	1.64642	0.0240201	0.0065601	1e-07	2.01e-05	0.0002601
2899	CENPE	4	1.02,-0.14,1.16,2.07	3.01,11.94,2.3,1.13	6.1,10.85,5.15,4.74	18616;21542;38825;64548	-0.138478	2.0695	1.02765	1.16273	1.61611	0.28584	0.0020001	6.01e-05	0.0006001	0.0002801
8481	LCMT1	4	0.39,0.09,1.73,1.51	3.56,5.77,5.35,2.85	4.66,6.12,17.78,8.11	31;29014;55302;73148	0.0856589	1.73311	0.928285	1.50881	1.62096	0.0521001	0.0058401	0.0002601	6.01e-05	0.0002801
14143	SEC23A	4	1.21,1.53,1.13,1.69	6.39,10.09,4.21,3.73	14.76,29.21,9.23,12.05	2548;25006;52451;65702	1.13191	1.69372	1.39197	1.53392	1.61382	1e-07	0.0064801	1e-07	4.01e-05	0.0003001
1657	C10orf2	4	0.64,1.93,1.29,0.56	5.87,3.11,5.38,2.62	9.18,11.82,13.12,3.88	4762;27943;47798;73068	0.564461	1.92688	1.10544	1.28559	1.60624	8.01e-05	0.0035401	1e-07	0.0002801	0.0003201
7806	KATNB1	4	1.55,1.01,1.66,1.37	1,2.07,2.36,1.32	2.93,4.17,7.45,3.42	10393;30204;54352;63815	1.0085	1.65619	1.39566	1.55028	1.60324	1e-07	0.0071401	1e-07	2.01e-05	0.0003401
2815	CDK6	4	1.45,1.63,0.7,1.56	1.91,1.36,2.14,3.63	5.2,4.2,3.48,10.67	9468;23257;47234;56317	0.702409	1.62836	1.33343	1.55627	1.59231	1e-07	0.0076801	1e-07	2.01e-05	0.0004001
9740	MSN	4	-0.79,0.23,1.24,1.96	43.94,6.87,4.41,5.06	25.41,8.05,10.38,19.63	2734;33057;46115;65845	-0.790045	1.95635	0.657701	1.23628	1.59631	0.91662	0.0030801	0.0040801	0.0003201	0.0004001
12816	PSME3	4	1.85,0.85,1.35,0.68	2.04,3.56,2.1,3.21	7.33,6.44,5.35,5.15	6098;22101;37717;58648	0.682031	1.84686	1.18212	1.34589	1.59637	2.01e-05	0.0042001	1e-07	0.0001601	0.0004001
13779	RPS27	4	2.68,0.07,0.47,0.23	6.97,1.23,2.27,2.4	44.76,1.29,3.13,2.81	6197;24071;46885;63437	0.0696248	2.68246	0.862588	0.466259	1.57436	0.0606401	0.0002401	0.0005801	0.0841201	0.0004401
2725	CDC20	4	1.13,0.72,1.99,0.35	1.81,2.01,5.06,1.1	3.97,3.3,20.06,1.4	933;34905;50760;60863	0.354487	1.98775	1.04795	1.13024	1.55899	0.0018001	0.0028201	4.01e-05	0.0007401	0.0004801
10842	NUPL2	4	1.13,1.04,1.99,0.75	3.24,4.02,1,3.86	7.07,8.28,3.97,6.47	15798;35706;55405;70228	0.746503	1.98735	1.22604	1.12678	1.55706	1e-07	0.0029001	1e-07	0.0007801	0.0004801
13532	RMI2	4	1.48,1.64,0.34,0.34	4.51,4.05,2.04,12.13	12.6,12.6,2.58,15.36	4652;33545;42614;66981	0.340748	1.63725	0.950876	1.48387	1.56056	0.0023401	0.0073401	0.0002401	6.01e-05	0.0004801
5578	FDPS	4	0.48,0.42,1.22,1.87	1.36,10.96,12.59,1.84	1.89,14.65,29.36,6.73	3346;27365;51168;66881	0.417632	1.86758	0.996672	1.2217	1.54464	0.0007401	0.0041201	0.0001001	0.0003401	0.0005001
9865	MVD	4	-0.07,1.15,1.95,0.22	17.52,4.8,2.43,1.32	16.69,10.67,9.38,1.55	2089;20770;41415;59192	-0.0701284	1.94932	0.81417	1.15357	1.55145	0.19262	0.0031601	0.0009201	0.0006401	0.0005001
15255	SPICE1	4	0.44,0.42,1.67,1.43	6.16,8.89,1.97,1.52	8.34,11.85,6.27,4.08	16788;27471;50898;61613	0.415472	1.66712	0.986236	1.42524	1.54618	0.0007401	0.0068201	0.0001401	6.01e-05	0.0005001
9311	MESDC2	4	1.45,0.01,1.63,0.27	6.32,27.78,1.97,7.85	17.29,28.03,6.1,9.49	2940;28570;38338;57183	0.0131662	1.62681	0.841482	1.45159	1.5392	0.10188	0.0077801	0.0007801	6.01e-05	0.0005401
13714	RPL27	4	-0.22,0.19,2.73,0.35	2.98,1,1.36,1.26	2.55,1.14,8.97,1.6	17167;19808;40561;59343	-0.222189	2.72532	0.761565	0.349127	1.53722	0.41592	0.0001201	0.0015201	0.18428	0.0005401
16881	TRIP13	4	0.14,0.85,1.93,1.13	16.94,9.44,1.88,6.91	18.62,16.98,7.16,15.13	14420;35192;42533;72166	0.136579	1.93214	1.01183	1.1317	1.53192	0.0297401	0.0034001	8.01e-05	0.0007401	0.0005601
12999	QRSL1	4	1.79,1.23,1.26,0.06	1.71,11.48,4.47,17.03	5.92,26.88,10.7,17.7	846;29886;38562;66124	0.0550987	1.78883	1.08235	1.25852	1.52368	0.0698401	0.0048201	1e-07	0.0002801	0.0006601
13163	RAPGEF1	4	1.88,-0.28,1.17,-0.26	2.01,14.83,5.77,60.65	7.36,12.2,12.95,50.66	10147;19418;54992;61551	-0.2815	1.87566	0.624998	1.16567	1.52066	0.50332	0.0039801	0.0056801	0.0005601	0.0006601
17687	WDR89	4	-0.16,1.36,1.66,0.39	18.85,2.43,2.07,4.38	16.83,6.24,6.56,5.75	477;30655;51137;60978	-0.163354	1.66243	0.813683	1.36156	1.51199	0.3228	0.0069001	0.0009601	0.0001601	0.0006601
11696	PDAP1	4	1.12,0.19,0.74,1.9	1.71,3.21,1.62,2.23	3.73,3.65,2.7,8.31	10660;22755;49240;64108	0.186033	1.89598	0.986184	1.12362	1.5098	0.0163401	0.0038001	0.0001401	0.0008001	0.0006801
15560	STUB1	4	0.9,1.27,1.75,1.11	5.38,11.29,3.08,8.92	10.04,27.14,10.38,19.25	15939;28146;54659;72250	0.89953	1.75475	1.25742	1.26548	1.51012	1e-07	0.0056401	1e-07	0.0002801	0.0006801
5538	FBXW11	4	1.3,0.65,1.7,0.01	3.04,22.58,1.94,19.34	7.51,35.43,6.33,19.42	1644;24185;47752;72840	0.00639756	1.70423	0.915503	1.3017	1.50297	0.10862	0.0062801	0.0003001	0.0002601	0.0007201
10704	NRD1	4	-0.13,1.88,1.11,-0.13	30.6,5.74,13.37,28.49	28,21.12,28.89,25.99	9919;34274;53736;65655	-0.132678	1.87998	0.682892	1.11225	1.49612	0.27656	0.0039401	0.0031801	0.0009001	0.0007601
16876	TRIO	4	0.86,0.55,1.06,1.93	7.26,8.24,6.29,2.17	13.15,12.05,13.09,8.25	17425;26595;50551;73711	0.549219	1.92851	1.09776	1.05731	1.49291	8.01e-05	0.0034601	1e-07	0.0012201	0.0007601
5315	FAM20A	4	1.78,0.63,0.46,1.2	2.85,3.63,3.21,4.15	9.78,5.61,4.43,9.52	8531;21320;42330;64734	0.464658	1.77888	1.01738	1.1986	1.48874	0.0004001	0.0051401	8.01e-05	0.0004201	0.0007801
13990	SARS2	4	0.52,0.28,1.27,1.71	3.4,11.06,6.39,3.08	4.89,13.44,15.42,10.04	18358;33421;48660;61269	0.280566	1.70595	0.945151	1.27164	1.48879	0.0049201	0.0062201	0.0002401	0.0002801	0.0007801
15635	SURF4	4	1.38,1.59,0.54,1.38	1.39,2.46,1.68,2.69	3.62,7.39,2.44,7.02	11484;34771;46765;71367	0.536681	1.58675	1.22227	1.38437	1.48556	0.0001201	0.0090601	1e-07	0.0001001	0.0007801
17637	WDR24	4	1.82,0.31,1.16,0.63	1.91,4.28,2.53,2.98	6.73,5.32,5.63,4.63	14644;27168;49226;65861	0.313936	1.81767	0.981077	1.15781	1.48774	0.0032801	0.0045601	0.0001401	0.0006401	0.0007801
6681	GUK1	4	0.77,1.12,1.5,1.45	2.1,1.23,3.37,2.98	3.59,2.67,9.52,8.14	16145;20946;52233;70191	0.77152	1.49866	1.21028	1.44966	1.47416	1e-07	0.0124401	1e-07	6.01e-05	0.0008001
7284	ICE2	4	1.47,0.93,0.32,1.48	1.32,1.94,10.93,6.91	3.68,3.71,13.61,19.25	14951;36109;54115;63917	0.316027	1.47879	1.0502	1.47309	1.47594	0.0032201	0.0133601	4.01e-05	6.01e-05	0.0008001
9986	N6AMT1	4	1.4,1.5,0.68,0.85	2.69,3.5,4.64,13.24	7.1,9.92,7.42,23.8	3636;31327;38076;63055	0.678725	1.50392	1.10778	1.40201	1.45297	2.01e-05	0.0123401	1e-07	8.01e-05	0.0008001
10115	NDC1	4	0.26,0.74,1.44,1.48	5.9,5.28,3.5,2.79	7.07,8.83,9.52,7.79	16194;36273;54873;59623	0.261607	1.48459	0.982762	1.44411	1.46435	0.0062001	0.0130201	0.0001401	6.01e-05	0.0008001
17321	UNC45A	4	0.86,0.49,2.05,0.79	3.95,10.28,1.29,2.85	7.16,14.44,5.35,4.92	13052;19775;46208;65397	0.490237	2.04897	1.04559	0.85691	1.45294	0.0002401	0.0023401	4.01e-05	0.0052601	0.0008001
17807	XRCC4	4	0.54,1.06,1.62,1.34	11.35,1.49,1.32,4.57	16.49,3.1,4.08,11.56	1504;21085;40750;70501	0.538225	1.62313	1.14037	1.33942	1.48128	0.0001201	0.0080001	1e-07	0.0001601	0.0008001
12255	POC1A	4	0.88,1.17,0.88,1.73	7.91,2.56,1.94,1.23	14.59,5.75,3.56,4.08	5175;33278;54934;56687	0.875736	1.73328	1.165	1.16857	1.45093	1e-07	0.0057601	1e-07	0.0005401	0.0008201
9109	MAPRE1	4	0.57,0.59,1.6,1.29	6.16,8.34,1.1,5.45	9.18,12.57,3.33,13.32	6786;35634;53625;60826	0.574734	1.60223	1.01506	1.29029	1.44626	8.01e-05	0.0086001	8.01e-05	0.0002801	0.0008801
9321	METTL1	4	1.43,0.85,1.47,0.98	4.28,3.4,2.1,2.85	11.51,6.15,5.81,5.61	8659;31917;38532;60987	0.854981	1.4651	1.1809	1.42751	1.44631	1e-07	0.0138801	1e-07	6.01e-05	0.0008801
14023	SCAP	4	1.57,0.1,1.32,-0.28	1.26,2.59,1.36,1.39	3.73,2.78,3.39,1.14	12581;31839;44212;62324	-0.280535	1.568	0.678111	1.32056	1.44428	0.50178	0.0097201	0.0032801	0.0001801	0.0008801
6842	HERC4	4	0.82,1.1,1.78,1.07	7.23,20.9,3.6,19.95	12.75,44.79,12.37,41.94	10892;19689;40642;74527	0.817559	1.78228	1.19278	1.09982	1.44105	1e-07	0.0050801	1e-07	0.0009601	0.0009001
791	APEX2	4	1.34,0.3,1.5,0.86	3.5,3.82,1.88,2.69	8.89,4.71,5.32,4.89	9435;23364;42760;58784	0.301842	1.503	1.003	1.34481	1.4239	0.0037201	0.0123401	0.0001001	0.0001601	0.0009801
4462	DPH6	2	1.28,1.13	7.52,10.25	18.33,22.5	16403;72542	1.13455	1.28468	1.20961	1.13455	1.20961	0.0001201	0.0128801	0.0009801	0.0001201	0.0009801
8054	KIF15	4	0.7,1.48,0.5,1.37	5.71,4.31,4.93,1.68	9.29,12.05,6.99,4.34	423;32261;41120;60769	0.50405	1.4836	1.01464	1.36764	1.42562	0.0002201	0.0132001	8.01e-05	0.0001401	0.0009801
12432	PPME1	4	0.59,1.72,1.14,0.38	3.34,4.12,2.53,2.69	5.03,13.58,5.55,3.5	2768;36729;50993;57987	0.382813	1.72223	0.958174	1.13552	1.42888	0.0013201	0.0060401	0.0002401	0.0007201	0.0009801
14145	SEC23IP	4	0.44,1,1.28,1.57	4.99,10.77,10.83,3.27	6.76,21.55,26.39,9.72	9522;24168;37457;58014	0.436819	1.57118	1.07336	1.2844	1.42779	0.0005401	0.0095201	1e-07	0.0002801	0.0009801
10871	NXT1	4	0.52,0.25,1.17,1.67	4.34,10.61,5.45,8.59	6.24,12.63,12.26,27.37	637;34791;40918;74213	0.251828	1.67101	0.903894	1.17006	1.42053	0.0072001	0.0066601	0.0003401	0.0005401	0.0010401
3852	CXorf56	4	0.59,0.62,1.57,1.26	13.85,4.86,2.43,3.3	20.89,7.45,7.19,7.94	8923;20865;49831;74522	0.592777	1.56602	1.0096	1.26433	1.41518	6.01e-05	0.0099201	0.0001001	0.0002801	0.0010801
17091	TUBE1	4	0.23,1.05,1.79,0.28	4.54,1,2.04,1.23	5.32,2.07,7.05,1.49	14094;28272;51141;68278	0.228929	1.78908	0.835897	1.04623	1.41765	0.0098001	0.0048001	0.0007801	0.0013201	0.0010801
13984	SAR1A	4	1.43,-0.06,1.39,1.15	5.35,40.86,7.04,7.33	14.41,39.09,18.5,16.31	18565;21990;45653;73834	-0.0639319	1.43017	0.978863	1.39472	1.41244	0.18506	0.0159601	0.0001601	8.01e-05	0.0011001
18082	ZMYND8	4	0.09,1.45,0.69,1.37	4.93,2.79,5.22,10.51	5.26,7.62,8.43,27.23	15187;20427;41057;71353	0.0944263	1.45226	0.902768	1.37321	1.41274	0.0473601	0.0149601	0.0003601	0.0001401	0.0011001
13095	RAC1	4	1.49,1.32,0.64,0.79	1.23,1.78,5.19,4.64	3.45,4.45,8.08,8.02	43;21701;37766;66882	0.639784	1.48994	1.06142	1.32422	1.40708	2.01e-05	0.0128201	2.01e-05	0.0001801	0.0011601
16243	TM2D2	4	1.24,0.32,1.23,1.57	9.54,9.44,12.68,1.78	22.53,11.77,29.79,5.29	14908;27919;52309;62147	0.31802	1.57204	1.09057	1.24057	1.40631	0.0031801	0.0094401	1e-07	0.0003201	0.0011801
15101	SOD2	4	1.01,1.22,0.83,1.58	1.32,1.42,1.68,1.29	2.67,3.3,2.99,3.85	8103;25758;50685;59777	0.828545	1.57511	1.15767	1.21591	1.39551	1e-07	0.0092001	1e-07	0.0003601	0.0013401
538	ALG9	4	1.45,1.04,1.34,1.19	2.75,5.54,9.6,13.92	7.51,11.42,24.23,31.69	17780;33815;47383;73867	1.04271	1.44721	1.25313	1.33562	1.39141	1e-07	0.0153201	1e-07	0.0001601	0.0013801
12281	POLG	4	1.42,-0.26,1.36,1.06	9.5,9.63,3.89,9.76	25.41,8.02,9.95,20.34	4790;30355;43316;56973	-0.26371	1.41894	0.892581	1.35585	1.38739	0.47756	0.0168601	0.0003801	0.0001601	0.0014001
16063	TFB2M	4	1.41,1.37,0.26,0.8	4.34,4.96,5.8,11.39	11.51,12.83,6.96,19.77	12919;34354;55049;59795	0.261935	1.40579	0.958772	1.37137	1.38858	0.0061801	0.0175001	0.0002201	0.0001401	0.0014001
7780	JUN	4	1.66,0.43,0.15,1.1	1.58,1.42,9.8,3.53	5,1.92,10.87,7.59	16770;18788;47921;68025	0.150666	1.65857	0.836897	1.10421	1.38139	0.0250801	0.0070401	0.0007801	0.0009401	0.0015201
15232	SPDYE1	3	0.88,0.07,1.73	2.59,1.03,1.52	4.77,1.09,5.03	7481;21150;41472	0.0734234	1.72721	0.893935	0.881174	1.30419	0.11674	0.0045801	0.0014401	0.0021601	0.0015201
15678	SYNCRIP	3	1.42,1.19,-0.04	9.76,4.25,23.62	26.07,9.69,22.99	33817;55540;65566	-0.0389167	1.41716	0.856439	1.19107	1.30412	0.24596	0.0123801	0.0020801	0.0003001	0.0015201
790	APEX1	4	-0.29,2.04,0.25,0.72	15.64,1.42,10.28,17.81	12.77,5.84,12.26,29.24	1765;26509;50761;58683	-0.291834	2.03719	0.678423	0.715072	1.37613	0.52056	0.0023801	0.0032601	0.0154001	0.0015801
12060	PKMYT1	4	0.63,0.48,1.25,1.49	3.76,2.95,3.08,6.29	5.84,4.11,7.33,17.7	5529;30457;37425;67051	0.479358	1.49225	0.964798	1.25282	1.37253	0.0003401	0.0126201	0.0002001	0.0002801	0.0016201
6250	GLTSCR2	4	0.33,1.34,-0.08,1.4	16.55,1.32,2.46,1.81	20.81,3.36,2.32,4.77	11245;30901;38606;60559	-0.0822325	1.39721	0.747149	1.34318	1.3702	0.20808	0.0180001	0.0016601	0.0001601	0.0016401
12318	POLRMT	4	1.62,1.12,0.6,0.1	2.46,3.43,7.04,23.01	7.56,7.45,10.64,24.58	16070;24867;37573;74428	0.0953173	1.62008	0.857329	1.11693	1.3685	0.0469201	0.0081601	0.0006201	0.0008601	0.0016401
15994	TEAD3	4	1.36,1.02,0.34,1.38	6.78,4.76,1.06,2.91	17.44,9.69,1.35,7.59	9948;34400;41488;60268	0.337349	1.38107	1.02661	1.36342	1.37225	0.0024201	0.0188801	6.01e-05	0.0001601	0.0016401
16935	TRUB2	4	0.85,0.35,1.89,0.22	7.72,44.04,2.66,5.71	13.95,56.1,9.81,6.64	14487;35044;53157;72036	0.219156	1.88523	0.826986	0.854316	1.36977	0.0108801	0.0039401	0.0008201	0.0053401	0.0016401
1270	ATXN7L3	3	1.59,0.58,0.93	3.3,2.59,2.2	9.95,3.88,4.2	3863;46404;61572	0.582426	1.59071	1.03462	0.930716	1.26071	0.0005801	0.0066801	0.0004801	0.0014601	0.0016601
7057	HNRNPH1	3	1.99,0.55,-2.06	1.03,1.75,14.01	4.11,2.55,3.36	34962;47888;63460	-2.0602	1.99271	0.160363	0.548581	1.27065	0.99606	0.0021601	0.3314	0.0267601	0.0016601
15393	SSBP1	3	1.14,1.37,1.08	6.06,6.94,6.1	13.41,17.9,12.86	11654;25452;68105	1.07707	1.3669	1.19628	1.14487	1.25588	2.01e-05	0.0150601	0.0001401	0.0003601	0.0016601
4383	DNAJC24	4	0.06,0.16,1.46,1.25	22.94,28.69,4.44,2.27	23.86,31.95,12.23,5.4	16344;31588;54670;58024	0.0565164	1.46132	0.731823	1.25412	1.35772	0.0688001	0.0141401	0.0020401	0.0002801	0.0017001
12480	PPP2R2A	4	1.51,1.21,0.89,0.62	4.54,4.21,15.67,12.62	12.95,9.72,29.13,19.42	5813;20328;45149;69668	0.622184	1.51253	1.05884	1.20642	1.35948	2.01e-05	0.0119401	2.01e-05	0.0003801	0.0017001
15358	SRP54	4	1.29,-0.12,0.11,1.42	3.01,5.74,8.98,1.62	7.36,5.29,9.72,4.34	14535;36721;50795;70888	-0.117632	1.42444	0.677491	1.28923	1.35683	0.25624	0.0167001	0.0033001	0.0002801	0.0017001
12425	PPM1G	4	0.01,0.92,1.69,1.01	1.42,1.19,1.19,3.37	1.43,2.27,3.85,6.79	17002;22191;43584;71650	0.00998436	1.68814	0.908033	1.01015	1.34914	0.10526	0.0065601	0.0003201	0.0016201	0.0018001
3024	CHCHD3	2	0.73,1.45	3.14,2.75	5.2,7.53	5222;22791	0.727585	1.45273	1.09016	0.727585	1.09016	0.0021801	0.0075001	0.0018201	0.0021801	0.0018201
8584	LIG3	4	-0.04,1.09,0.51,1.6	9.5,5.51,15.99,3.3	9.23,11.77,22.76,10.01	6549;25345;42833;70578	-0.0416493	1.59904	0.790163	1.09417	1.3466	0.15806	0.0086801	0.0011401	0.0010001	0.0018601
9634	MRPL18	4	1.23,1.45,0.38,0.38	2.75,3.17,6.68,3.27	6.47,8.69,8.69,4.25	16352;21338;45272;61638	0.378315	1.45216	0.860556	1.23285	1.3425	0.0013801	0.0150201	0.0006001	0.0003201	0.0018601
11547	PARS2	4	1.34,0.15,0.7,1.35	3.6,3.95,1.1,1.78	9.09,4.4,1.78,4.54	8623;27701;38786;60732	0.153341	1.35192	0.884605	1.33755	1.34474	0.0242001	0.0212001	0.0004201	0.0001601	0.0018601
11952	PI4KB	4	1.37,0.3,1.32,0.71	1.45,3.76,1.45,4.38	3.76,4.63,3.62,7.16	4085;36185;54351;57624	0.299865	1.37169	0.924399	1.31543	1.34356	0.0037801	0.0196001	0.0002801	0.0002201	0.0018601
13659	ROMO1	4	1.32,1.37,-0.75,1.16	2.2,6.06,3.37,3.17	5.49,15.71,2.01,7.07	11734;18711;43748;67384	-0.747018	1.37356	0.775362	1.31893	1.34624	0.90246	0.0195201	0.0014001	0.0002001	0.0018601
16244	TM2D3	4	1.31,1.24,1.38,0.8	3.82,9.15,4.12,7.26	9.46,21.67,10.7,12.69	8219;25931;46331;56810	0.804566	1.37853	1.18371	1.30739	1.34296	1e-07	0.0189801	1e-07	0.0002401	0.0018601
17511	VIM	4	1.52,0.62,1.16,0.34	3.53,3.01,4.47,3.79	10.13,4.63,10.01,4.8	9443;18780;53686;67899	0.340334	1.51961	0.910362	1.16224	1.34092	0.0023401	0.0115801	0.0003001	0.0006401	0.0018601
1013	ARPC4-TTLL3	4	1.56,1.12,0.34,0.1	1.97,1.03,4.54,9.44	5.81,2.24,5.75,10.13	17528;28223;46116;70643	0.101345	1.55701	0.778986	1.11603	1.33652	0.0436201	0.0102001	0.0013401	0.0008601	0.0019401
9658	MRPL43	4	0.36,1.23,1.43,1.13	3.63,5.19,3.99,2.95	4.66,12.2,10.76,6.47	10961;36511;44284;57530	0.359523	1.43252	1.04	1.23373	1.33312	0.0017201	0.0158201	4.01e-05	0.0003201	0.0019801
3626	CRKL	4	0.75,0.83,1.37,1.29	2.36,1.94,4.51,6.06	3.97,3.45,11.65,14.88	12868;23605;40985;64399	0.746627	1.37079	1.06013	1.29478	1.33279	1e-07	0.0198801	2.01e-05	0.0002601	0.0020201
1667	C10orf76	4	0.24,1.56,0.9,1.1	4.7,2.56,1.97,2.23	5.55,7.53,3.68,4.8	8076;18848;51910;71265	0.239396	1.55858	0.949874	1.1038	1.33119	0.0084201	0.0102001	0.0002401	0.0009401	0.0020401
7741	IWS1	4	0.43,0.94,0.32,1.72	1.75,5.41,22.13,1.84	2.35,10.38,27.69,6.1	3190;33929;44465;59168	0.323197	1.72497	0.854466	0.939664	1.33232	0.0030401	0.0059601	0.0006401	0.0027801	0.0020401
7953	KDM5A	3	0.38,2.05,-0.18	5.51,3.24,7.69	7.16,13.44,6.79	21769;40538;72967	-0.179627	2.05227	0.750089	0.377623	1.21495	0.45756	0.0016401	0.0050801	0.0871801	0.0020401
15552	STRIP1	4	1.58,1.08,1.07,0.66	1.88,6.65,1.32,6.23	5.61,14.07,2.78,9.84	3327;19147;53810;58383	0.660131	1.57905	1.09823	1.08169	1.33037	2.01e-05	0.0091401	1e-07	0.0010801	0.0020801
7265	HYLS1	4	0.27,1.35,0.41,1.31	11.52,4.54,6.74,2.4	13.93,11.54,8.95,5.92	13338;23735;38367;70195	0.2741	1.34611	0.833348	1.30583	1.32597	0.0052601	0.0216001	0.0007801	0.0002401	0.0021401
10949	OPA3	4	1.18,0.64,0.58,1.47	3.76,3.73,1.71,4.99	8.54,5.81,2.55,13.81	11225;29322;47663;71762	0.575644	1.46802	0.967038	1.18435	1.32618	8.01e-05	0.0137201	0.0002001	0.0004601	0.0021401
751	AP1M1	4	1.11,1.54,0.78,0.79	11.61,6,4.34,12.29	25.01,17.44,7.45,21.32	6076;18814;39462;71262	0.778222	1.53957	1.05471	1.10665	1.32311	1e-07	0.0106001	2.01e-05	0.0009401	0.0021601
9701	MRPS9	4	0.62,1.52,1.13,0.22	3.92,4.34,2.1,19.11	6.04,12.43,4.6,22.24	7952;28962;47400;63717	0.2191	1.51689	0.871769	1.12833	1.32261	0.0108801	0.0117201	0.0004801	0.0007601	0.0022001
11548	PARVA	4	-0.1,1.32,1.15,1.33	9.5,4.12,5.74,1.88	8.89,10.24,12.72,4.71	16825;30342;52495;67808	-0.0966615	1.3289	0.923804	1.31506	1.32198	0.22686	0.0232401	0.0002801	0.0002201	0.0022001
14473	SIVA1	4	2.09,0.56,-0.59,0.15	2.23,6.91,5.09,2.17	9.49,10.15,3.39,2.41	9773;36807;40894;71181	-0.586522	2.08754	0.552423	0.55595	1.32175	0.83062	0.0019401	0.0116401	0.0469201	0.0022001
2873	CEBPZ	4	0.92,1.62,-0.24,1.01	4.18,3.73,1.45,1.42	7.94,11.48,1.23,2.87	7392;25684;38045;67047	-0.241406	1.62311	0.830114	1.01378	1.31845	0.4449	0.0080001	0.0008201	0.0015801	0.0022401
3793	CTU2	4	1.67,0.95,0.14,0.97	2.4,5.67,7.17,2.23	7.62,10.96,7.91,4.37	8373;27436;46968;62352	0.14217	1.66959	0.932372	0.967801	1.31869	0.0277001	0.0067801	0.0002601	0.0023001	0.0022401
7674	ISOC1	4	1.96,0.68,0.4,0.31	17.36,7.52,7.69,3.34	67.61,12.03,10.15,4.14	16599;22588;43415;57788	0.310374	1.96171	0.837611	0.676575	1.31914	0.0034801	0.0030601	0.0007801	0.0202601	0.0022401
12804	PSMD13	4	-0.16,0.6,1.03,1.61	5.06,15.05,1.91,1.23	4.51,22.82,3.91,3.73	11906;22807;53206;60989	-0.164517	1.60566	0.768743	1.0336	1.31963	0.32476	0.0083801	0.0015001	0.0014601	0.0022401
1440	BDP1	4	0.65,-0.37,1.98,-0.4	3.53,3.4,3.01,1.78	5.55,2.64,11.85,1.35	3230;19099;40083;67764	-0.402943	1.97629	0.464954	0.651744	1.31402	0.67254	0.0029601	0.0288801	0.0246001	0.0022801
17808	XRCC5	4	1.17,0.8,0.32,1.46	1.1,2.69,11.03,4.73	2.47,4.68,13.78,13	2106;28693;48773;58914	0.321429	1.45831	0.937677	1.16938	1.31385	0.0030401	0.0143601	0.0002601	0.0005401	0.0022801
5587	FEN1	4	0.66,1.11,1.52,0.54	1.32,3.82,2.23,7.78	2.09,8.23,6.38,11.33	6845;34183;45688;63249	0.542264	1.51508	0.955792	1.10515	1.31011	0.0001201	0.0118201	0.0002401	0.0009401	0.0023401
9866	MVK	4	0.54,1.06,0.33,1.56	3.63,7.85,5.74,3.11	5.29,16.4,7.19,9.15	7975;34329;55027;72402	0.325133	1.5565	0.872124	1.06334	1.30992	0.0029801	0.0102001	0.0004801	0.0012201	0.0023401
10282	NHEJ1	4	1.33,1.3,0.34,0.48	3.14,1.65,9.89,3.56	7.88,4.05,12.54,4.97	11836;20446;51988;64823	0.342471	1.32648	0.861544	1.29673	1.31161	0.0021801	0.0234001	0.0006001	0.0002601	0.0023401
17960	ZCRB1	4	-0.27,0.18,1.42,1.21	22.39,4.6,1.29,1.45	18.62,5.2,3.45,3.36	7926;31456;39236;62784	-0.266095	1.41558	0.633655	1.20828	1.31193	0.48096	0.0171201	0.0050201	0.0003801	0.0023401
11348	OSBPL11	4	0.88,1.57,1.04,0.32	16.81,13.76,9.18,30.05	30.82,40.93,18.85,37.53	13451;21440;49447;59973	0.320789	1.57309	0.951729	1.03801	1.30555	0.0031001	0.0093601	0.0002401	0.0014201	0.0023801
12279	POLE3	4	0.46,1.17,1.43,-0.26	1.42,1.75,1.06,1.71	1.95,3.94,2.87,1.43	14318;26498;50850;67744	-0.259563	1.4309	0.699828	1.17237	1.30164	0.4716	0.0159201	0.0026801	0.0005401	0.0023801
13644	RNH1	4	1.28,0.86,1.33,0.62	3.79,4.08,2.98,11.78	9.18,7.42,7.48,18.07	10242;20130;50665;72104	0.61787	1.32725	1.02045	1.27512	1.30118	2.01e-05	0.0233601	6.01e-05	0.0002801	0.0023801
14953	SMG7	4	1.23,1.33,1.28,-0.09	1,4.02,1.65,36.99	2.35,10.1,3.99,34.74	15069;36758;47642;69334	-0.0907574	1.32918	0.937251	1.27608	1.30263	0.21862	0.0231601	0.0002601	0.0002801	0.0023801
6645	GTF2H4	4	1.02,1.57,0.17,-0.29	1.26,1.45,2.79,2.04	2.55,4.31,3.13,1.66	586;18713;42666;57748	-0.29457	1.56745	0.615362	1.02002	1.29373	0.52496	0.0098401	0.0060801	0.0015401	0.0025001
9134	MARS2	4	1.31,1.04,0.68,1.28	4.6,6,4.89,4.28	11.39,12.37,7.82,10.38	8233;19682;42819;60757	0.676401	1.3075	1.07691	1.27941	1.29346	2.01e-05	0.0245601	1e-07	0.0002801	0.0025201
8962	MAD2L1BP	4	0.43,0.23,1.59,0.99	11.29,3.37,1.42,11.32	15.19,3.97,4.28,22.53	18282;36351;44758;58007	0.234894	1.59034	0.811672	0.99301	1.29168	0.0090201	0.0088601	0.0009601	0.0018201	0.0025601
14203	SEPHS2	4	0.23,1.91,0.67,-0.21	2.33,1.36,6.58,1.29	2.73,5.12,10.44,1.12	17352;32332;43840;59694	-0.21249	1.91473	0.648657	0.665718	1.29023	0.3996	0.0037201	0.0043601	0.0220001	0.0025801
3397	COIL	4	1.27,0.89,0.68,1.31	7.59,3.04,1.52,5.51	18.3,5.63,2.44,13.67	4304;32128;37977;58585	0.683093	1.31013	1.03781	1.27002	1.29007	2.01e-05	0.0244601	6.01e-05	0.0002801	0.0026001
14202	SEPHS1	3	0.93,1.43,-0.03	3.86,1.36,16.29	7.36,3.65,15.91	15460;32407;65333	-0.0336234	1.42683	0.775377	0.932926	1.17988	0.23822	0.0119801	0.0040801	0.0014601	0.0026001
17095	TUBGCP3	4	0.2,1.05,1.53,0.3	7.07,2.17,1.32,1	8.14,4.48,3.82,1.23	5612;20933;37709;65882	0.203315	1.52849	0.769675	1.04789	1.28819	0.0131401	0.0110401	0.0014601	0.0013201	0.0026601
15337	SRBD1	4	1.62,0.95,0.65,-0.23	1.94,1.65,1.68,6.36	5.98,3.19,2.64,5.4	13301;31170;39090;59936	-0.233816	1.62321	0.747865	0.950869	1.28704	0.43366	0.0079201	0.0016601	0.0025401	0.0026801
18010	ZFP36L2	4	0.24,0.6,1.03,1.55	9.02,5.64,4.73,1.23	10.64,8.54,9.64,3.59	13769;22451;44000;71533	0.239325	1.54896	0.853185	1.02586	1.28741	0.0084201	0.0103801	0.0006401	0.0015001	0.0026801
9662	MRPL47	4	1.19,1.38,0.64,-0.04	3.99,4.31,5.8,11.55	9.12,11.19,9.06,11.25	4650;35529;38352;61255	-0.0379845	1.37635	0.793697	1.19378	1.28506	0.15378	0.0193601	0.0011201	0.0004201	0.0027001
4664	EDEM3	4	1.84,0.73,0.56,0.66	4.05,10.06,14.05,17.52	14.47,16.69,20.78,27.71	4277;18950;54221;74000	0.564663	1.83699	0.948551	0.730938	1.28396	8.01e-05	0.0043401	0.0002401	0.0139401	0.0027401
871	ARF6	4	0.73,1.07,1.23,1.33	1.26,13.01,3.6,1.84	2.09,27.34,8.43,4.63	15817;36752;53660;70280	0.733176	1.3274	1.09014	1.22844	1.27792	1e-07	0.0233001	1e-07	0.0003201	0.0027601
3299	CMPK1	4	-0.08,0.46,1,1.56	14.57,9.63,2.85,1.23	13.75,13.23,5.69,3.62	11137;36607;50127;61206	-0.0829634	1.56048	0.733438	0.998045	1.27926	0.2088	0.0101001	0.0019801	0.0017601	0.0027601
9664	MRPL49	4	0.77,-0.18,1.78,0.21	3.43,1.26,2.1,4.34	5.87,1.12,7.22,5.03	4181;23131;54412;61033	-0.175788	1.7788	0.646772	0.772153	1.27548	0.34416	0.0052001	0.0044001	0.0104601	0.0027601
9678	MRPS16	4	0.63,1.1,0.88,1.46	5.41,2.43,8.46,2.75	8.37,5.2,15.54,7.56	437;30755;46380;73592	0.628432	1.45823	1.01559	1.09951	1.27887	2.01e-05	0.0144001	8.01e-05	0.0009601	0.0027601
11336	ORC4	4	0.88,1.67,0.32,0.33	2.17,5.54,18.27,4.38	3.99,17.67,22.85,5.49	240;19186;55025;60302	0.322937	1.67215	0.800951	0.881135	1.27664	0.0030401	0.0066001	0.0010401	0.0043401	0.0027601
12422	PPM1D	4	0.37,1.48,0.32,1.08	1.49,1.97,2.14,2.75	1.92,5.52,2.67,5.81	8047;31941;43928;68996	0.32176	1.48366	0.813064	1.07709	1.28038	0.0030401	0.0131401	0.0009601	0.0011001	0.0027601
4775	EIF4A1	4	1.37,1.14,1.18,1.16	8.95,1.23,1.19,1	23.14,2.7,2.7,2.24	16837;31844;47880;59811	1.13676	1.36997	1.21107	1.17543	1.2727	1e-07	0.0199401	1e-07	0.0005201	0.0027801
4764	EIF3CL	2	1.07,0.92	2.79,1.03	5.84,1.95	2034;23973	0.917375	1.06731	0.992343	0.917375	0.992343	0.0006001	0.0276801	0.0028601	0.0006001	0.0028601
8698	LPAR1	4	0.54,0.52,2,0.48	7.98,9.21,2.43,2.36	11.56,13.18,9.69,3.3	5013;33582;40910;61369	0.483043	1.99723	0.883107	0.535631	1.26643	0.0002801	0.0025801	0.0004401	0.0531001	0.0029401
7197	HSP90B1	4	1.09,0.31,0.94,1.44	3.79,13.27,8.27,2.69	8.08,16.43,15.91,7.28	13589;33823;46285;62069	0.30832	1.43668	0.945267	1.09198	1.26433	0.0035201	0.0156801	0.0002401	0.0010001	0.0030201
4430	DOCK5	4	1.47,1.05,0.61,0.8	5.87,6.91,1.75,10.96	16.23,14.33,2.67,19.08	15844;29791;54467;60324	0.61219	1.46747	0.982887	1.05274	1.2601	2.01e-05	0.0137601	0.0001401	0.0012601	0.0031001
17161	UBA5	4	0.81,1.71,0.81,0.69	6.13,9.73,2.72,1.91	10.73,31.86,4.77,3.07	5968;32358;47988;69454	0.686846	1.71111	1.00418	0.810621	1.26087	2.01e-05	0.0061801	0.0001001	0.0078601	0.0031001
6114	GFM1	4	-0.14,0.89,1.03,1.49	12.46,3.47,7.56,4.64	11.33,6.41,15.39,13.03	463;26876;47586;59320	-0.136235	1.4915	0.817269	1.0266	1.25905	0.28252	0.0127401	0.0009001	0.0015001	0.0031201
17805	XRCC2	4	0.23,1.54,0.96,0.75	16.48,1.29,2.62,1.62	19.31,3.76,5.12,2.73	7661;24887;50735;58935	0.228383	1.54237	0.872306	0.964057	1.25322	0.0098601	0.0104801	0.0004801	0.0023601	0.0031801
2927	CEP192	4	1.25,1.25,0.57,-0.01	1.81,2.36,2.72,1.32	4.31,5.63,4.05,1.32	7977;30430;49994;63835	-0.00863554	1.25363	0.767617	1.25075	1.25219	0.123	0.0298801	0.0015001	0.0002801	0.0032201
9684	MRPS21	4	0.23,1.04,1.45,0.8	6.84,1.52,1.81,8.46	8.02,3.13,4.94,14.79	18311;30277;45634;56809	0.229885	1.44852	0.881557	1.04287	1.24569	0.0096801	0.0151801	0.0004401	0.0013601	0.0033601
9655	MRPL40	4	1.03,1.45,0.31,0.63	5.32,4.18,23.62,3.86	10.87,11.45,29.3,5.95	5230;37080;44189;62528	0.310655	1.45349	0.855622	1.03228	1.24289	0.0034401	0.0147401	0.0006401	0.0014601	0.0034001
15935	TCERG1	4	1.47,0.38,0.65,1.01	1.32,2.3,9.28,1.94	3.68,2.99,14.56,3.91	11475;20579;45228;71141	0.377827	1.47309	0.877612	1.00927	1.24118	0.0013801	0.0134801	0.0004601	0.0016401	0.0034401
9647	MRPL33	4	0.5,0.99,1.13,1.35	2.07,2.49,3.99,2.91	2.93,4.94,8.74,7.42	9376;31477;38798;63531	0.499911	1.34787	0.992212	1.13332	1.24059	0.0002201	0.0215201	0.0001001	0.0007401	0.0034601
355	ADRM1	2	0.89,1.03	6.55,3.3	12.17,6.76	13742;29590	0.893685	1.03209	0.962886	0.893685	0.962886	0.0006801	0.0315601	0.0034801	0.0006801	0.0034801
15558	STT3A	4	1.26,0,1.21,1.15	6.52,4.57,2.59,9.34	15.65,4.57,5.98,20.75	15032;27431;47725;71511	-0.000186565	1.264	0.905532	1.20703	1.23552	0.11482	0.0288801	0.0003401	0.0003801	0.0035001
1637	BUB1B	4	0.15,1.24,-0.05,1.23	3.08,6.55,11.26,3.86	3.42,15.42,10.85,9.06	2372;19739;39867;56940	-0.053663	1.23545	0.641445	1.23241	1.23393	0.17218	0.0318401	0.0047401	0.0003201	0.0035201
3625	CRK	4	1.12,1.24,1.23,1.13	1.39,1.88,7.98,2.56	3.02,4.43,18.68,5.61	11721;24371;41034;71797	1.11766	1.23799	1.17867	1.22701	1.2325	1e-07	0.0313601	1e-07	0.0003201	0.0035401
9815	MTPAP	4	0.68,1.14,1.33,0.97	7.78,7.13,3.56,6.87	12.43,15.68,8.95,13.46	14582;33767;53761;65485	0.675184	1.3276	1.02722	1.13623	1.23191	2.01e-05	0.0232801	6.01e-05	0.0007201	0.0035601
24	AARS2	4	1.26,0.74,1.19,0.93	5.48,3.34,5.77,6.68	13.15,5.58,13.18,12.75	12229;34861;44579;71426	0.74104	1.26288	1.03177	1.1911	1.22699	1e-07	0.0291601	6.01e-05	0.0004401	0.0035801
4395	DNAJC8	4	0.81,0.19,1.15,1.31	1.58,17.1,3.04,1.19	2.78,19.54,6.76,2.96	12110;33928;49183;56631	0.192494	1.3077	0.866037	1.15015	1.22892	0.0151201	0.0245001	0.0005201	0.0006401	0.0035801
8028	KIAA1524	4	0.99,1.47,0.79,0.74	1.81,5.25,2.23,21.25	3.59,14.53,3.85,35.43	13460;26939;50252;58008	0.737298	1.46815	0.994572	0.98721	1.22768	1e-07	0.0136801	0.0001001	0.0018601	0.0035801
11446	PABPN1	4	1.08,1.39,0.62,0.46	2.33,1.03,2.98,2.07	4.92,2.7,4.57,2.84	14021;27518;39851;68606	0.456729	1.38605	0.884012	1.07644	1.23124	0.0004201	0.0186601	0.0004401	0.0011001	0.0035801
16750	TRA2B	4	1.33,0.3,1.13,0.91	3.79,6.97,4.86,10.77	9.55,8.57,10.61,20.23	16698;33108;46575;59497	0.297901	1.3328	0.916657	1.12638	1.22959	0.0038601	0.0229401	0.0002801	0.0007801	0.0035801
12436	PPP1CC	4	0.8,0.74,0.99,1.46	2.33,15.67,11.65,5.97	4.05,26.1,23.08,16.46	849;23094;38207;59438	0.736152	1.46406	0.996177	0.986832	1.22545	1e-07	0.0140201	0.0001001	0.0018601	0.0036201
17442	UTP15	4	1.01,-1.02,1.43,0.51	2.69,2.49,1.58,1.06	5.4,1.23,4.28,1.52	2908;33069;44752;56734	-1.01887	1.43443	0.483727	1.00776	1.22109	0.95812	0.0157001	0.0241801	0.0016401	0.0037201
1891	C1orf27	4	1.22,0.27,0.26,1.22	3.47,6.81,5.8,7.85	8.08,8.2,6.93,18.27	6945;33144;52195;56780	0.255954	1.22109	0.740931	1.21921	1.22015	0.0069001	0.0337001	0.0018201	0.0003601	0.0037601
1558	BRAP	4	0.35,0.51,1.35,1.09	7.88,8.27,1.62,2.79	10.04,11.8,4.11,5.92	15406;21267;44881;69894	0.349235	1.34577	0.823926	1.0885	1.21713	0.0019401	0.0217001	0.0008401	0.0010401	0.0038001
5636	FGFR1	4	0.65,1.14,0.7,1.29	1.36,3.11,1.32,1.16	2.12,6.87,2.15,2.84	14824;34923;45357;65615	0.645458	1.29014	0.944876	1.14409	1.21712	2.01e-05	0.0263401	0.0002601	0.0006801	0.0038001
11571	PAXIP1	4	0.95,0.38,0.7,1.47	1.78,3.82,2.69,4.89	3.45,4.97,4.37,13.58	16024;34432;45762;58140	0.379038	1.47217	0.876525	0.954275	1.21322	0.0013801	0.0136401	0.0004601	0.0024801	0.0039001
10707	NRF1	4	-0.17,1.84,-0.01,0.59	24.63,1.45,1.65,1.26	21.96,5.2,1.63,1.89	6075;29049;39773;59479	-0.165628	1.83891	0.561644	0.587194	1.21305	0.3263	0.0043001	0.0106001	0.0380401	0.0039201
1199	ATP5C1	4	0.93,1.12,0.6,1.3	2.49,2.82,6.58,4.08	4.74,6.12,9.98,10.04	17049;30127;49780;59697	0.600636	1.29781	0.986556	1.12006	1.20893	2.01e-05	0.0254001	0.0001401	0.0008201	0.0039801
7188	HSF1	4	1.25,0.33,0.59,1.17	1.88,2.56,4.67,3.11	4.45,3.22,7.05,6.99	10115;27831;52429;67394	0.330579	1.24734	0.834994	1.16807	1.2077	0.0027201	0.0306601	0.0007801	0.0005401	0.0039801
9888	MYC	4	1.27,1.14,0.55,0.35	1.36,1.26,4.44,1.84	3.27,2.78,6.5,2.35	12765;32663;44289;62616	0.351766	1.27069	0.829101	1.14455	1.20762	0.0018801	0.0282201	0.0008201	0.0006801	0.0039801
1586	BRPF1	4	1.15,1.24,1.16,0.53	11.26,18.07,16.09,9.47	24.92,42.77,36.06,13.67	13535;19104;45964;70087	0.529023	1.24285	1.02068	1.16415	1.2035	0.0001401	0.0309801	6.01e-05	0.0005801	0.0040401
7664	ISCU	4	0.71,-0.2,0.26,1.69	3.47,6.19,1.39,1.71	5.66,5.38,1.66,5.55	1894;21786;55334;73588	-0.204203	1.69466	0.614268	0.708143	1.2014	0.38664	0.0064601	0.0062001	0.0162001	0.0040401
17434	USP9X	4	-0.05,0.76,0.41,1.64	1.1,11.35,10.9,1.81	1.06,19.28,14.53,5.66	14053;37139;40824;56675	-0.0532897	1.64459	0.692513	0.763947	1.20427	0.17134	0.0073201	0.0028801	0.0111401	0.0040401
13595	RNF168	4	0.68,0.95,0.31,1.46	6.78,5.51,5.9,2.17	10.85,10.61,7.33,5.95	1272;18818;45211;68022	0.313501	1.45658	0.84849	0.945593	1.20108	0.0033001	0.0144801	0.0007001	0.0026201	0.0040601
4435	DOHH	4	0.35,1.02,1.38,0.74	1.03,4.57,1.65,1.39	1.32,9.29,4.28,2.32	7169;31747;47275;65195	0.3508	1.37649	0.873255	1.02353	1.20001	0.0019201	0.0193001	0.0004801	0.0015201	0.0041201
10684	NR2C2AP	4	0.72,0.99,0.38,1.41	4.34,2.4,7.39,1.65	7.16,4.74,9.61,4.4	6116;22005;37432;62798	0.377804	1.41478	0.874784	0.985195	1.19999	0.0013801	0.0171601	0.0004601	0.0019001	0.0041201
1564	BRD2	4	0.46,0.79,1.34,1.05	10.38,2.95,3.37,1.94	14.24,5.09,8.54,4.02	17763;29288;51669;74526	0.456371	1.34216	0.909326	1.05117	1.19667	0.0004201	0.0219201	0.0003201	0.0012801	0.0041801
15327	SPTLC2	4	0.41,1.37,0.72,1.02	5.97,1.45,15.8,3.21	7.91,3.76,26.07,6.5	2762;28922;39632;56645	0.406759	1.37169	0.879984	1.01883	1.19526	0.0008801	0.0196001	0.0004401	0.0015401	0.0041801
17667	WDR61	4	0.34,0.13,0.83,1.56	3.37,39.82,1.23,1.03	4.25,43.55,2.18,3.04	10813;23489;42848;57837	0.129174	1.55983	0.71354	0.829145	1.19449	0.0323001	0.0101401	0.0023401	0.0068001	0.0042201
17199	UBE2N	3	-0.05,0.68,1.52	1.1,1.45,3.34	1.06,2.32,9.58	14610;24074;61045	-0.0532897	1.52132	0.714786	0.676326	1.09882	0.26516	0.0086001	0.0067201	0.0110401	0.0042601
720	ANP32B	4	0.58,1.06,0.91,1.32	8.56,3.92,6.81,6.23	12.83,8.17,12.8,15.57	11908;32786;53065;60333	0.583617	1.32217	0.968829	1.05874	1.19045	8.01e-05	0.0237601	0.0002001	0.0012201	0.0043601
9633	MRPL17	4	1.29,1,1.09,-0.05	4.12,3.95,4.57,21.32	10.04,7.91,9.75,20.58	11672;28577;49670;69874	-0.0511389	1.28639	0.832232	1.09334	1.18986	0.16898	0.0267401	0.0007801	0.0010001	0.0043801
9814	MTOR	4	0.59,1.27,-1.29,1.11	1.26,2.14,13.82,1.65	1.89,5.15,5.66,3.56	6066;35968;51039;56405	-1.28701	1.26838	0.419891	1.11101	1.18969	0.97894	0.0286201	0.0435601	0.0009001	0.0043801
12438	PPP1R11	4	1.38,1,0.28,0.03	1.26,2.17,15.35,5.64	3.27,4.34,18.68,5.78	11891;19918;50182;73725	0.0347201	1.37811	0.674236	1.00082	1.18946	0.0846001	0.0190001	0.0034801	0.0017201	0.0043801
13461	RHOA	4	1.59,0.57,0.73,0.78	2.2,7.2,2.04,16.19	6.61,10.67,3.39,27.89	3577;25004;37746;55941	0.567995	1.58733	0.918321	0.784538	1.18593	8.01e-05	0.0089801	0.0002801	0.0092601	0.0045601
1941	C21orf2	4	1.35,0.01,0.11,1.02	4.31,4.18,24.95,3.76	10.96,4.22,26.85,7.62	5633;28505;48053;63142	0.0149128	1.34635	0.621688	1.01972	1.18304	0.10022	0.0215401	0.0058201	0.0015401	0.0045801
13240	RBM12	4	1.11,0.31,0.87,1.26	7.39,14.66,2.49,1.65	16,18.19,4.57,3.94	8078;21600;37958;66391	0.310532	1.25513	0.888338	1.11349	1.18431	0.0034801	0.0298401	0.0004201	0.0008801	0.0045801
17359	UQCRH	4	-0.39,0.46,0.6,1.77	3.95,3.76,2.1,1.19	3.02,5.17,3.19,4.08	9003;32373;55907;57894	-0.390934	1.77195	0.61046	0.599769	1.18586	0.6587	0.0053601	0.0064001	0.0351401	0.0045801
17751	WRB	4	1.48,0.88,-0.26,0.81	1.32,8.17,10.02,26.38	3.71,15.05,8.37,46.34	8773;34405;47915;57184	-0.26008	1.48434	0.729424	0.880673	1.18251	0.47242	0.0130401	0.0021001	0.0043801	0.0046001
4798	ELAC2	4	0.69,1.03,1.32,0.07	1.65,1.06,1.42,3.34	2.67,2.18,3.56,3.5	16204;27775;54824;65966	0.0707115	1.32486	0.781073	1.03377	1.17932	0.0600201	0.0235001	0.0013001	0.0014601	0.0047001
9546	MON2	4	0.21,0.01,0.73,1.63	2.66,1.19,1.91,2.85	3.07,1.2,3.16,8.83	1219;27661;48003;59393	0.00815437	1.63146	0.644272	0.726835	1.17915	0.10686	0.0075201	0.0045201	0.0143401	0.0047601
3745	CTDNEP1	4	0.8,1.1,0.09,1.25	10.61,4.21,1.94,2.04	18.42,9.06,2.07,4.86	16258;25459;49883;65816	0.0892548	1.25263	0.810624	1.10467	1.17865	0.0503801	0.0300401	0.0009601	0.0009401	0.0047801
9537	MOCS3	4	0.74,1.61,0.22,0.01	1.42,3.6,1.32,1.91	2.38,10.99,1.55,1.92	11506;24740;38569;66799	0.00935031	1.61141	0.647216	0.744189	1.1778	0.10598	0.0083201	0.0043801	0.0124001	0.0048201
5097	EXOC7	4	0.95,1.41,0.27,0.03	6.16,2.04,10.28,1.26	11.88,5.4,12.43,1.29	12762;26512;43561;58408	0.0319649	1.40656	0.664894	0.947589	1.17708	0.0868401	0.0174801	0.0038801	0.0026001	0.0048601
16695	TP53BP1	4	0.88,0.94,1.41,0.65	44.49,19.37,21.77,8.24	81.89,37.27,57.74,12.95	11340;23030;40163;67061	0.652256	1.40708	0.970942	0.944239	1.17566	2.01e-05	0.0174001	0.0001801	0.0026601	0.0048801
9680	MRPS18A	4	0.73,1.19,1.16,-0.29	12.13,4.25,2.98,8.56	20.06,9.69,6.64,6.99	6358;33680;48583;67238	-0.29318	1.19107	0.694892	1.15645	1.17376	0.52288	0.0374001	0.0028401	0.0006401	0.0049401
1012	ARPC4	4	1.42,0.92,0.19,0	2.23,1.75,1.36,18.95	5.98,3.3,1.55,18.91	14986;33737;42899;57642	-0.00325855	1.42098	0.631504	0.919301	1.17014	0.11782	0.0167401	0.0052801	0.0033801	0.0050801
9154	MATR3	4	1.29,1.04,-0.12,0.43	2.59,7.88,10.09,3.53	6.35,16.23,9.29,4.77	13289;19596;41927;56724	-0.118749	1.2946	0.662995	1.04212	1.16836	0.25746	0.0258201	0.0039001	0.0013801	0.0051201
9636	MRPL2	8	1.52,0.61,0.01,0.8,0.82,-0.11,0.35,0.33	4.86,5.9,6.65,6.61,2.33,4.67,11.87,6.52	13.93,9.03,6.7,11.51,4.11,4.31,15.11,8.2	375;4180;31381;36654;51452;51564;64529;68180	-0.114808	1.51801	0.540438	0.818022	1.16802	0.25184	0.0116801	0.0134601	0.0073201	0.0051401
9653	MRPL39	4	0.69,0.49,0.91,1.43	3.43,8.66,8.66,1.97	5.55,12.14,16.23,5.32	15671;36515;45630;57536	0.487455	1.43001	0.878918	0.906133	1.16807	0.0002601	0.0160401	0.0004401	0.0036001	0.0051401
12218	PMPCB	4	0.08,0.85,1.48,-0.25	1.81,1.91,1.55,18.59	1.92,3.45,4.34,15.6	4319;32538;39414;71781	-0.253539	1.48356	0.541891	0.852653	1.16811	0.46306	0.0132801	0.0132001	0.0054801	0.0051401
16657	TOE1	4	1.06,0.76,1.23,1.1	7.36,1.36,1,1.1	15.39,2.3,2.35,2.35	3385;31540;39731;70146	0.758317	1.2345	1.03938	1.10045	1.16747	1e-07	0.0319201	6.01e-05	0.0009601	0.0051401
5955	GADD45GIP1	4	1.66,0.1,0.67,0.28	1.62,6.13,4.64,7.3	5.12,6.56,7.36,8.83	9609;24476;37483;61205	0.0973579	1.66215	0.675553	0.667486	1.16482	0.0456401	0.0069401	0.0033601	0.0215801	0.0053001
7172	HSD17B10	4	0.84,1.22,0.44,1.11	14.76,16.03,6.94,9.96	26.48,37.33,9.43,21.5	2506;36284;40862;73276	0.443133	1.21978	0.903993	1.11018	1.16498	0.0004801	0.0338201	0.0003401	0.0009001	0.0053001
10289	NHP2	4	0.1,2.22,-0.09,-0.03	4.08,1.29,26.77,1.23	4.37,6.04,25.12,1.2	15605;35805;38067;73237	-0.0915902	2.22428	0.549858	0.0972506	1.16077	0.2196	0.0013001	0.0120201	0.62238	0.0054001
15549	STRAP	4	0.93,1.4,0.75,0.2	4.64,1.97,1.23,9.44	8.8,5.2,2.07,10.82	12707;32574;38684;63666	0.196571	1.39843	0.817744	0.925116	1.16177	0.0142001	0.0179201	0.0009001	0.0031601	0.0054001
17820	YAP1	4	1.18,0.53,1.15,0.83	3.08,9.96,4.28,2.79	6.96,14.39,9.46,4.94	7405;21988;38274;61759	0.530747	1.17725	0.920323	1.14539	1.16132	0.0001401	0.0391201	0.0002801	0.0006801	0.0054001
10286	NHLRC2	4	0.96,1.23,1.09,0.29	1.52,2.53,1.55,2.33	2.96,5.92,3.3,2.84	15633;32247;44510;62569	0.286329	1.22969	0.891716	1.08986	1.15978	0.0045601	0.0325201	0.0003801	0.0010401	0.0054401
14150	SEC31A	4	-0.08,0.33,1.26,1.05	23.17,3.89,5.28,6	21.87,4.89,12.69,12.4	1735;36587;51400;56154	-0.0831153	1.26365	0.639424	1.04769	1.15567	0.20902	0.0290001	0.0048201	0.0013201	0.0055401
1522	BMS1	4	1.44,0.14,0.04,0.87	1.39,3.21,2.4,4.18	3.76,3.53,2.47,7.62	16688;33371;48847;64370	0.0430262	1.43756	0.621647	0.866237	1.1519	0.0781201	0.0156201	0.0058201	0.0048801	0.0056201
15039	SNRPA	4	0.79,1.32,0.98,0.43	3.3,3.21,3.04,3.6	5.72,8.02,6.01,4.86	141;23714;49725;63271	0.433611	1.32309	0.88235	0.980793	1.15194	0.0005801	0.0236601	0.0004401	0.0019801	0.0056201
15992	TEAD1	4	1.37,0.93,0.9,0.93	12.26,15.09,4.21,1.1	31.69,28.66,7.85,2.09	5892;25221;52964;60285	0.89803	1.36966	1.03147	0.932151	1.15091	1e-07	0.0200201	6.01e-05	0.0029201	0.0056601
1095	ASNS	4	1.54,-0.11,0.76,-0.35	1.36,13.33,6.13,4.96	3.94,12.37,10.38,3.88	3394;37114;48436;65683	-0.354666	1.53639	0.458642	0.760935	1.14866	0.61188	0.0107401	0.0307801	0.0112801	0.0057201
17605	WARS2	4	0.87,1.04,-0.39,1.25	7.98,6.32,8.92,3.24	14.62,13.03,6.81,7.71	1875;35005;51440;62068	-0.388224	1.25048	0.694811	1.04353	1.147	0.65572	0.0302601	0.0028401	0.0013401	0.0057401
9384	MGAT1	4	0.09,1.18,0.84,1.12	2.62,2.62,1.55,2.33	2.78,5.92,2.78,5.06	1619;23656;37367;60290	0.0864582	1.17511	0.805831	1.11808	1.1466	0.0516601	0.0394001	0.0009801	0.0008201	0.0057601
13117	RAD9A	4	1.08,1.06,1.22,0.24	1.13,2.01,1,1.16	2.38,4.2,2.32,1.37	14202;19110;46179;71945	0.241667	1.21674	0.89968	1.07594	1.14634	0.0082801	0.0343801	0.0003601	0.0011001	0.0057601
13242	RBM14;RBM14-RBM4	4	1.43,0.86,0.12,0.76	2.85,4.73,17.75,4.18	7.68,8.57,19.31,7.1	8606;22517;43391;61471	0.121632	1.42988	0.793258	0.856871	1.14337	0.0351801	0.0161601	0.0011201	0.0052601	0.0059001
15798	TARDBP	4	0.6,0.89,0.63,1.39	4.15,1.75,6.06,1.49	6.27,3.25,9.41,3.91	8377;36341;38285;72592	0.595508	1.39399	0.879228	0.893932	1.14396	4.01e-05	0.0182201	0.0004401	0.0040001	0.0059001
13274	RBM7	4	1.26,0.26,1.03,0.26	2.14,11.16,5.74,75.94	5.12,13.35,11.68,90.87	5095;36483;53881;71514	0.25862	1.26028	0.700784	1.02527	1.14277	0.0065401	0.0293801	0.0026801	0.0015201	0.0059401
11902	PHF12	4	1.3,0.57,0.99,0.73	1.78,2.01,1.97,1.75	4.37,2.99,3.91,2.9	16646;20089;48943;61781	0.573938	1.29598	0.896708	0.985351	1.14066	8.01e-05	0.0256201	0.0003801	0.0019001	0.0060001
11770	PDPK1	4	1.53,0.12,0.48,0.74	1.65,7.72,4.8,9.5	4.77,8.37,6.7,15.91	18122;36433;43998;73842	0.11683	1.53262	0.718721	0.743552	1.13809	0.0368601	0.0109001	0.0022801	0.0125001	0.0061401
9787	MTG2	4	0.17,1.21,1.07,0.06	9.67,4.73,10.64,15.96	10.87,10.93,22.27,16.66	4128;33402;47715;68082	0.0617314	1.20783	0.626346	1.06591	1.13687	0.0654401	0.0356001	0.0056201	0.0011801	0.0061601
8868	LSM8	7	-0.4,1.26,-0.69,-0.02,0.31,-1.2,1.01	16.22,1.52,10.83,1.16,15.96,21.42,1.58	12.28,3.65,6.7,1.14,19.83,9.35,3.19	12280;14809;31054;36953;38164;68230;70568	-1.19585	1.26386	0.0388756	1.0088	1.13633	0.97384	0.0289801	0.55658	0.0016401	0.0062001
14156	SEC62	4	0.36,1.41,0.63,0.85	6.19,2.14,2.72,4.25	7.94,5.69,4.2,7.68	90;30052;50031;56630	0.35808	1.41412	0.81304	0.854867	1.13449	0.0017601	0.0172401	0.0009601	0.0053201	0.0063001
4409	DNLZ	4	0.78,-0.11,1.49,-0.01	2.4,3.08,1.26,1.94	4.11,2.84,3.53,1.92	4385;28380;43030;68695	-0.114523	1.48798	0.534218	0.778391	1.13318	0.25136	0.0128801	0.0144401	0.0099401	0.0063201
9643	MRPL28	4	0.41,0.77,1,1.27	4.89,11.97,1.29,5.32	6.5,20.46,2.58,12.8	1396;35487;52516;74389	0.408834	1.26785	0.862383	0.999485	1.13367	0.0008201	0.0286401	0.0005801	0.0017601	0.0063201
13021	RAB14	4	0.72,0.97,0.27,1.3	5.19,4.38,18.36,4.8	8.57,8.54,22.22,11.82	7043;20771;48094;73918	0.274716	1.30139	0.816472	0.965179	1.13329	0.0052601	0.0251601	0.0009001	0.0023401	0.0063201
3140	CINP	4	-0.39,1.51,0.75,-0.06	3.56,1.26,5.06,8.08	2.73,3.59,8.51,7.74	13198;21663;45417;68870	-0.386082	1.5113	0.453685	0.751449	1.13137	0.65284	0.0120201	0.0321201	0.0118001	0.0063601
4095	DDX39B	4	1,0.23,1.26,-0.34	2.98,5.45,4.99,5.45	5.95,6.38,12,4.31	4580;25557;45283;61525	-0.337472	1.26491	0.538594	0.997993	1.13145	0.58822	0.0288201	0.0138201	0.0017601	0.0063601
215	ACTR10	2	0.59,1.16	22.03,1.91	33.1,4.25	32630;38553	0.587148	1.15581	0.871481	0.587148	0.871481	0.0067801	0.0205801	0.0063801	0.0067801	0.0063801
3318	CNEP1R1	4	1.24,0.9,0.21,1.02	5.74,4.73,12.59,6.97	13.52,8.83,14.53,14.18	3912;18803;44025;56401	0.207106	1.23657	0.842049	1.02468	1.13063	0.0125801	0.0315401	0.0007601	0.0015201	0.0063801
15361	SRP9	4	1.3,0.96,0.46,0.59	1.49,2.66,21.71,5.06	3.65,5.17,29.96,7.62	12711;36497;52501;65742	0.464861	1.29502	0.828507	0.962458	1.12874	0.0004001	0.0257401	0.0008201	0.0024001	0.0063801
3698	CSNK2B	4	0.44,0.36,1.27,0.98	1.23,10.38,1.03,2.95	1.66,13.35,2.5,5.81	15424;24868;43371;62027	0.363016	1.27407	0.763303	0.978472	1.12627	0.0016201	0.0279801	0.0015001	0.0020801	0.0064401
2249	CALU	4	-0.25,1.05,1.2,0.96	10.87,6.23,7.13,2.49	9.12,12.92,16.37,4.86	523;29208;53808;66821	-0.253132	1.19843	0.740185	1.05311	1.12577	0.46252	0.0366201	0.0018201	0.0012601	0.0064601
5452	FARS2	3	1.45,0.61,0	3.5,6.65,8.66	9.58,10.13,8.69	3183;31914;59765	0.00440355	1.45281	0.688116	0.607134	1.02997	0.18862	0.0110201	0.0081201	0.0176201	0.0065401
7027	HMGXB3	4	0.63,0.9,0.74,1.35	2.88,4.6,10.28,4.99	4.45,8.57,17.21,12.72	9564;34772;40114;62928	0.627945	1.34896	0.90418	0.897001	1.12298	2.01e-05	0.0214201	0.0003401	0.0039001	0.0065401
9241	MDN1	4	1.15,1.09,0.33,0.27	1.29,2.17,1,1.16	2.87,4.63,1.26,1.4	15269;27427;37628;57627	0.271576	1.15191	0.712336	1.09348	1.1227	0.0053601	0.0427801	0.0023601	0.0010001	0.0065601
2661	CD2BP2	4	-0.46,0.82,1.42,-0.33	6.65,2.53,1.55,2.27	4.83,4.45,4.17,1.81	2088;25982;42498;70422	-0.461159	1.42496	0.363831	0.81871	1.12184	0.73282	0.0166201	0.0704001	0.0072601	0.0065801
4777	EIF4A3	4	1.5,0.45,0.74,-0.05	1.55,1.75,1.36,12.26	4.4,2.38,2.27,11.88	14863;30124;45142;66696	-0.0455134	1.50258	0.661188	0.74011	1.12134	0.16232	0.0123801	0.0040001	0.0129001	0.0065801
9307	MEPCE	4	0.99,-0.02,0.68,1.25	2.53,8.27,12.62,1.19	5.03,8.14,20.2,2.84	3838;25822;45695;63860	-0.0230365	1.2504	0.725058	0.994076	1.12224	0.13764	0.0303601	0.0021601	0.0017801	0.0065801
9609	MRGBP	4	-0.21,0.03,1.28,0.96	1.39,1.26,1.75,1.03	1.2,1.29,4.25,2.01	2486;29876;40545;63699	-0.209692	1.284	0.516407	0.959355	1.12168	0.39512	0.0270801	0.0175801	0.0024201	0.0065801
13751	RPP25L	4	1.15,0.85,1.09,0.31	2.69,2.01,30.73,35.53	5.98,3.62,65.2,44.18	10666;28588;47942;64726	0.314235	1.1538	0.851143	1.08512	1.11946	0.0032801	0.0424001	0.0006601	0.0010601	0.0066801
5405	FAM81B	4	0.04,1.51,0.73,-0.07	57.99,11.68,4.38,41.7	59.47,33.27,7.25,39.78	16486;25175;37698;73939	-0.0681474	1.51043	0.551597	0.727912	1.11917	0.18988	0.0120201	0.0117201	0.0142201	0.0067001
6068	GCN1L1	4	1.07,1.13,0.43,1.11	1.52,9.6,1.49,1.58	3.19,20.98,2.01,3.42	15788;25309;46976;64979	0.433182	1.12765	0.934858	1.10944	1.11854	0.0005801	0.0463801	0.0002601	0.0009201	0.0067601
9650	MRPL36	4	0.31,1.05,0.44,1.18	5.06,3.89,16.77,1.68	6.27,8.05,22.79,3.82	10283;26016;53947;59147	0.309722	1.18418	0.746615	1.05024	1.11721	0.0034801	0.0381801	0.0016801	0.0013001	0.0068601
9686	MRPS23	4	0.8,-0.86,1.25,0.99	3.86,3.17,3.99,10.54	6.7,1.75,9.46,20.89	8616;35598;52861;60577	-0.860473	1.24743	0.542673	0.986774	1.1171	0.93278	0.0306401	0.0130801	0.0018601	0.0068801
4769	EIF3H	4	1.32,0.2,0.87,0.91	4.8,4.28,2.17,2.14	11.97,4.92,3.97,4.02	5934;31060;53114;66565	0.20024	1.31885	0.82576	0.913254	1.11605	0.0136801	0.0240801	0.0008401	0.0034401	0.0069801
18619	ZWILCH	4	0.66,0.88,0.94,1.29	5.87,5.71,9.05,3.01	9.29,10.47,17.38,7.36	7745;34922;38776;73410	0.662807	1.28923	0.942349	0.941561	1.11539	2.01e-05	0.0265401	0.0002601	0.0026601	0.0069801
4339	DNAAF5	4	1.21,0.81,1.02,0.92	1.84,4.21,2.91,2.49	4.25,7.36,5.92,4.71	8794;29874;46628;65224	0.805181	1.20573	0.988154	1.02277	1.11425	1e-07	0.0359401	0.0001401	0.0015201	0.0070001
8118	KLF16	4	-0.17,1.58,0.65,0.35	2.46,5.45,1.94,4.12	2.18,16.26,3.04,5.26	6670;34519;45614;73455	-0.174463	1.57767	0.601543	0.648941	1.11331	0.34136	0.0091801	0.0071001	0.0251801	0.0070401
3533	CPD	4	0.99,1.23,0.08,0.93	13.01,6.39,4.96,10.38	25.87,15.02,5.23,19.74	2252;18998;43666;72735	0.0770377	1.23344	0.807437	0.991904	1.11267	0.0566201	0.0321201	0.0009601	0.0018401	0.0070601
4886	ENO1	4	1.42,-0.07,0.44,0.81	1.06,1.32,2.07,1.03	2.84,1.26,2.81,1.81	2703;28475;39678;58580	-0.0731419	1.41636	0.648003	0.806749	1.11156	0.19624	0.0170201	0.0043801	0.0081201	0.0070801
5093	EXOC4	4	-0.08,1.19,0.17,1.03	3.04,2.75,19.08,9.11	2.87,6.3,21.5,18.62	7792;18748;54255;65227	-0.0846874	1.19381	0.577951	1.03051	1.11216	0.21094	0.0370401	0.0090401	0.0014801	0.0070801
2365	CBLL1	4	0.7,0.82,1.41,0.19	4.86,1.84,1.78,16.06	7.88,3.25,4.71,18.36	15749;20270;51983;74163	0.193011	1.40578	0.777759	0.815662	1.11072	0.0148801	0.0175401	0.0013401	0.0075401	0.0071201
6742	HARS2	4	1.2,0.66,0.98,1.02	6.03,6.58,2.72,2.43	13.9,10.41,5.38,4.92	17697;28258;47883;70492	0.661735	1.20433	0.966548	1.01739	1.11086	2.01e-05	0.0360801	0.0002001	0.0015401	0.0071201
4186	DERL1	4	0.62,1.22,0.45,1	4.21,2.17,8.01,3.95	6.47,5.06,10.93,7.88	7193;20927;40409;63346	0.448523	1.2222	0.82114	0.995079	1.10864	0.0004601	0.0332201	0.0008801	0.0017801	0.0071601
439	AIFM1	4	-0.11,1.05,1.16,0	2.98,6.1,2.98,24.92	2.76,12.66,6.67,24.86	17945;20706;55315;59046	-0.112649	1.16268	0.525273	1.05429	1.10849	0.24952	0.0412201	0.0161201	0.0012401	0.0071801
7943	KDM1B	4	0.67,0.9,0.98,1.24	6.78,11.42,17.88,8.43	10.76,21.29,35.29,19.86	11796;19162;39246;55965	0.666756	1.23551	0.945588	0.980947	1.10823	2.01e-05	0.0317801	0.0002401	0.0019601	0.0072001
1484	BIRC5	4	1.16,-0.6,1.06,1.04	5.87,1.52,1.62,1.32	13.12,1,3.36,2.73	16454;30549;49981;58591	-0.603408	1.16065	0.663707	1.05567	1.10816	0.84136	0.0416201	0.0039001	0.0012401	0.0072201
12373	PPA2	4	1.12,1.1,1.04,0.41	5.9,3.92,2.01,4.44	12.8,8.4,4.14,5.89	17579;28766;52404;61101	0.408521	1.11744	0.917312	1.09885	1.10815	0.0008401	0.0481401	0.0002801	0.0009801	0.0072201
2846	CDS2	4	1.31,-0.03,0.9,0.71	1.71,7.85,7.33,4.8	4.25,7.71,13.7,7.82	945;34252;49402;65420	-0.0261326	1.31106	0.723074	0.901978	1.10652	0.14028	0.0243601	0.0021801	0.0037201	0.0072401
13633	RNF40	4	0.92,0.2,1.29,-0.11	4.18,11.81,1.91,16.12	7.94,13.55,4.66,14.93	11720;19153;47789;73295	-0.110766	1.28643	0.574824	0.92497	1.1057	0.2472	0.0267001	0.0093401	0.0031601	0.0072601
529	ALG12	4	0.76,0.54,0.92,1.29	2.3,1.91,2.79,4.08	3.88,2.78,5.26,10.01	9588;29498;41206;72529	0.544926	1.29367	0.877777	0.917471	1.10557	0.0001001	0.0260001	0.0004601	0.0034001	0.0072801
10567	NOC4L	4	1.06,1.14,0.68,0.46	3.63,1.39,3.17,1.42	7.59,3.07,5.09,1.95	6268;28029;52653;61519	0.455603	1.14495	0.8365	1.06497	1.10496	0.0004201	0.0438801	0.0007801	0.0011801	0.0073401
371	AFG3L2	4	0.39,0.78,0.42,1.43	2.59,1.49,2.82,1.32	3.39,2.55,3.76,3.56	4765;24237;45386;64313	0.387848	1.42719	0.753372	0.78079	1.10399	0.0012201	0.0163801	0.0016401	0.0098001	0.0074001
954	ARID5B	4	0.92,1.25,0.95,0.88	3.04,2.43,9.7,2.98	5.75,5.78,18.79,5.49	13595;36944;51408;63642	0.881782	1.25092	1.00103	0.954197	1.10256	1e-07	0.0302001	0.0001001	0.0025201	0.0074201
13955	SALL1	4	0.83,1.03,1.17,0.34	23.14,13.14,11.74,24.86	41.04,26.85,26.51,31.46	15118;25068;48787;61359	0.339812	1.17448	0.843121	1.03115	1.10281	0.0023601	0.0394801	0.0007001	0.0014801	0.0074201
17675	WDR74	4	0.11,0.66,1.15,1.05	1.49,1.03,1.16,2.56	1.6,1.63,2.58,5.29	15463;31616;53754;62665	0.109896	1.15225	0.742995	1.04811	1.10018	0.0396401	0.0426601	0.0017401	0.0013001	0.0075201
4248	DHX37	4	0.19,0.71,1.39,0.8	1.94,1.45,1.55,2.33	2.21,2.38,4.08,4.05	7882;29425;51057;73524	0.186459	1.39474	0.772624	0.797664	1.0962	0.0163001	0.0180801	0.0014601	0.0084801	0.0076201
9254	MED12	4	-0.07,1.1,0.95,1.09	1.29,4.05,11.06,22.94	1.23,8.69,21.41,48.9	10207;34314;51071;63253	-0.0707187	1.10048	0.768625	1.09199	1.09624	0.19344	0.0514401	0.0015001	0.0010001	0.0076201
16160	TIAL1	4	1.15,1.04,0.76,0.78	3.27,4.76,5.74,4.21	7.28,9.78,9.69,7.22	15306;19122;41872;73836	0.756345	1.15292	0.930837	1.03739	1.09515	1e-07	0.0425401	0.0002601	0.0014201	0.0076801
23	AARS	3	1.35,0.65,0.07	2.33,5.58,2.82	5.95,8.74,2.96	13945;36716;72474	0.0699471	1.35246	0.690445	0.648931	1.00069	0.12022	0.0157201	0.0080801	0.0136001	0.0077001
9517	MMS22L	4	-0.18,0.99,1.2,0.22	1.49,1.13,1.1,1.78	1.32,2.24,2.53,2.07	16231;19442;42008;67807	-0.175373	1.20264	0.557121	0.986011	1.09433	0.34336	0.0362201	0.0110201	0.0018601	0.0077001
17802	XPOT	4	1.26,0.01,0.7,0.93	1.81,8.37,4.08,1.58	4.34,8.43,6.61,3.02	14038;33488;37574;56565	0.0102215	1.26035	0.723668	0.928438	1.0944	0.10496	0.0293001	0.0021801	0.0030801	0.0077001
4066	DDI2	4	1.15,-0.64,1.03,0.13	6.84,18.01,12.07,5.9	15.19,11.54,24.72,6.44	1184;32197;44435;66039	-0.642412	1.1508	0.417314	1.03457	1.09269	0.86274	0.0431801	0.0445201	0.0014601	0.0077801
4301	DLGAP5	4	1.33,0.85,0.17,0.55	1.75,3.86,32.87,27.97	4.4,6.96,37.07,40.84	494;19285;55225;73782	0.173399	1.33202	0.725802	0.851703	1.09186	0.0191401	0.0230001	0.0021601	0.0055001	0.0077801
12662	PRPF39	4	0.5,0.67,1.19,0.99	8.14,6.39,8.69,3.11	11.54,10.18,19.88,6.18	14635;26789;55003;67292	0.502984	1.19385	0.840218	0.991243	1.09255	0.0002201	0.0369201	0.0007801	0.0018401	0.0077801
17841	YKT6	4	1.16,0.63,0.36,1.02	1.55,1.88,10.31,1.03	3.48,2.9,13.21,2.09	3645;30692;40909;61754	0.356427	1.1634	0.792016	1.02012	1.09176	0.0017801	0.0410001	0.0011201	0.0015401	0.0078001
2738	CDC42BPA	4	0.13,1.12,1.06,0.55	31.48,4.7,9.63,51.83	34.42,10.24,20.06,75.76	11361;32548;47356;72251	0.129051	1.12357	0.714592	1.058	1.09078	0.0323801	0.0469601	0.0023401	0.0012201	0.0078401
12411	PPIH	4	0.5,1.11,0.55,1.07	1.81,2.59,5.12,4.21	2.55,5.61,7.51,8.83	16663;20011;55392;74419	0.495932	1.1138	0.807147	1.06752	1.09066	0.0002201	0.0489001	0.0009801	0.0011601	0.0078601
12004	PIK3R4	4	0.95,0.36,0.74,1.23	3.99,18.36,3.43,1.49	7.71,23.63,5.72,3.48	18104;26657;45706;59604	0.363527	1.22505	0.819047	0.95131	1.08818	0.0016001	0.0328801	0.0009001	0.0025401	0.0079201
13768	RPS17;RPS17L	4	1.31,0.3,0.24,0.87	1.23,3.01,2.36,3.6	3.04,3.71,2.78,6.56	1994;22004;43969;59751	0.236854	1.31055	0.678151	0.866202	1.08838	0.0088001	0.0243801	0.0032801	0.0048801	0.0079201
14468	SIRT4	4	-0.5,0.18,0,2	11.48,7.59,7.04,16.87	8.14,8.6,7.05,67.27	3185;30603;54350;62249	-0.496588	1.99536	0.420241	0.180464	1.08791	0.7662	0.0026801	0.0434401	0.45392	0.0079201
15753	TAF11	4	0.52,0.85,0.59,1.33	23.3,16.77,5.41,10.28	33.44,30.13,8.17,25.87	5192;30098;51414;58741	0.521534	1.3312	0.822781	0.845117	1.08816	0.0001401	0.0230801	0.0008401	0.0061401	0.0079201
17856	YWHAE	4	0.63,0.8,0.67,1.38	15.61,5.51,7.56,4.6	24.17,9.58,12.03,11.97	6980;21101;48213;63484	0.631395	1.37863	0.869444	0.797383	1.08801	2.01e-05	0.0189601	0.0004801	0.0084801	0.0079201
13488	RIF1	4	0.96,1.22,0.54,0.49	1.94,3.79,6.19,8.72	3.76,8.83,9.03,12.23	8017;19611;55222;56186	0.486907	1.21976	0.801533	0.955126	1.08744	0.0002601	0.0339601	0.0010401	0.0024601	0.0079401
2138	C9orf172	4	-0.27,1.06,1.12,0.14	22.55,4.54,2.27,12.59	18.73,9.43,4.92,13.9	5456;27625;46195;65430	-0.267619	1.11719	0.512093	1.05599	1.08659	0.48284	0.0482401	0.0185401	0.0012201	0.0079601
2711	CD8B	4	0.1,0.15,0.24,1.93	8.14,19.05,18.14,1.1	8.74,21.18,21.38,4.2	5046;32354;46259;62001	0.103152	1.93475	0.607135	0.237418	1.08608	0.0429401	0.0033601	0.0066401	0.34622	0.0079601
15631	SUPT7L	4	0.63,1.54,-0.12,0.59	10.25,8.08,20.83,16.42	15.91,23.48,19.16,24.66	14458;27622;37477;63981	-0.120269	1.53998	0.660338	0.63446	1.08722	0.25966	0.0105801	0.0040201	0.0282801	0.0079601
9681	MRPS18B	4	1,0.62,1.16,1	4.64,10.74,5.93,6.39	9.29,16.46,13.29,12.8	4771;23864;53445;60193	0.616272	1.16365	0.946544	1.00318	1.08342	2.01e-05	0.0409801	0.0002401	0.0016601	0.0080801
7700	ITGAV	4	0.77,0.05,1.1,1.06	5.84,25.02,8.92,6.45	9.98,25.87,19.08,13.49	13293;26811;39953;66823	0.0484483	1.09692	0.745994	1.06431	1.08062	0.0744201	0.0523201	0.0016801	0.0011801	0.0081801
13724	RPL35A	4	0.26,0.76,0.45,1.4	1,9.24,24.47,2.33	1.2,15.62,33.47,6.15	9814;21556;45452;63536	0.264849	1.4005	0.718675	0.757177	1.07884	0.0058401	0.0178601	0.0022801	0.0114801	0.0082801
17221	UBIAD1	4	-0.43,0.95,0.91,1.2	26.61,6.16,3.73,2.36	19.74,11.94,7.02,5.43	11757;32886;47976;67664	-0.430709	1.20109	0.659484	0.954563	1.07782	0.7029	0.0364801	0.0040201	0.0024801	0.0083201
16199	TINF2	4	1.52,-0.13,0.63,0.14	1.39,2.23,1,1.97	3.99,2.04,1.55,2.18	9488;35776;40925;66435	-0.133227	1.52324	0.540765	0.629432	1.07634	0.27738	0.0112801	0.0133601	0.0291401	0.0084001
15752	TAF10	4	0.24,0.74,1.41,-0.14	13.92,4.12,8.89,1.19	16.4,6.87,23.66,1.09	10621;30294;49365;69194	-0.13719	1.41242	0.562948	0.739675	1.07605	0.28398	0.0172801	0.0104201	0.0129801	0.0084201
14998	SMU1	4	0.7,1.4,0.75,0.18	2.3,1,3.63,4.34	3.73,2.64,6.1,4.92	18645;33920;42710;60751	0.178514	1.40101	0.757039	0.748146	1.07458	0.0179001	0.0178201	0.0015401	0.0121001	0.0084801
6536	GRAPL	2	0.67,1	5.12,8.01	8.14,15.97	49510;62801	0.668195	0.995326	0.83176	0.668195	0.83176	0.0037401	0.0356201	0.0085401	0.0037401	0.0085401
9629	MRPL12	4	0.64,-0.02,0.95,1.19	5.12,12.88,2.56,2.04	7.97,12.72,4.94,4.66	1617;36039;48202;58900	-0.018336	1.1915	0.690271	0.950669	1.07108	0.13204	0.0373001	0.0029201	0.0025401	0.0087001
4048	DCTN6	4	1.18,0.96,-0.18,-0.16	3.24,6.58,1.42,3.66	7.36,12.77,1.26,3.27	18180;35785;55276;67796	-0.175478	1.18432	0.451019	0.956498	1.07041	0.3436	0.0381401	0.0328801	0.0024601	0.0087801
6634	GTF2A2	4	0.89,1.25,0.31,0.16	2.49,1.58,3.69,1.1	4.63,3.76,4.57,1.23	5808;34891;45078;60719	0.164958	1.24833	0.65312	0.892255	1.07029	0.0208601	0.0305601	0.0042001	0.0040801	0.0087801
7511	IL6ST	4	0.79,0.27,0.42,1.35	6.94,29.17,4.12,7.85	12,35.11,5.52,20.03	10227;34135;50401;72672	0.267406	1.35159	0.708028	0.789731	1.07066	0.0056601	0.0213201	0.0025001	0.0087401	0.0087801
9683	MRPS2	4	0.49,0.24,1.44,0.7	13.4,9.47,1.68,31.87	18.76,11.22,4.57,51.64	10617;29034;45587;63269	0.244396	1.44225	0.717189	0.696377	1.06931	0.0079401	0.0154801	0.0023201	0.0176401	0.0089001
18066	ZMAT5	4	1.06,-0.27,-0.22,1.07	2.01,6.23,7.82,1.52	4.2,5.15,6.73,3.19	688;33228;51424;68041	-0.274914	1.06916	0.410634	1.06437	1.06677	0.49322	0.0562201	0.0472001	0.0011801	0.0090401
15356	SRP14	4	0.86,0.87,1.26,0.14	1.39,1.58,1.81,4.25	2.53,2.9,4.34,4.68	10526;32799;47913;57026	0.141994	1.26035	0.78419	0.872261	1.06631	0.0277601	0.0293001	0.0012401	0.0047001	0.0090801
5697	FLJ21617	4	1.28,0.67,0.85,-0.17	2.62,4.44,3.69,9.5	6.38,7.07,6.64,8.46	13116;30828;49053;61629	-0.168515	1.28316	0.658263	0.846543	1.06485	0.33116	0.0273601	0.0040401	0.0059201	0.0091001
8484	LCN10	4	1.25,-0.05,0.87,0.44	5.15,12.59,4.64,6.16	12.28,12.14,8.48,8.37	13037;35376;47558;68021	-0.0520817	1.25297	0.628805	0.872253	1.06261	0.17002	0.0299801	0.0054401	0.0047001	0.0091601
5429	FAM98B	4	1.3,0.67,0.82,0.71	2.27,1.88,6.81,1.03	5.58,2.99,12.05,1.69	1713;31520;38379;57794	0.670458	1.29951	0.876389	0.823884	1.0617	2.01e-05	0.0251801	0.0004601	0.0070601	0.0092201
9640	MRPL23	4	1.21,0.04,0.39,0.91	9.21,16.64,6.16,3.69	21.38,17.09,8.08,6.93	6340;31187;41638;67707	0.0383242	1.21485	0.638128	0.907751	1.0613	0.0817601	0.0346601	0.0048601	0.0035601	0.0092601
15632	SUPV3L1	4	0.81,1.21,0.72,0.91	3.5,5.28,2.72,15.31	6.12,12.2,4.48,28.87	3570;22122;54427;73251	0.720838	1.2069	0.912457	0.914589	1.06075	1e-07	0.0357801	0.0003001	0.0034201	0.0092601
11356	OSBPL9	4	0.21,1.33,0.79,0.26	30.24,4.96,26.25,8.92	34.88,12.49,45.25,10.67	13636;32186;49155;69687	0.205893	1.332	0.645548	0.785411	1.05871	0.0128201	0.0230201	0.0044801	0.0090801	0.0093201
8442	LARS2	4	1.05,1,0.96,1.06	6.26,6.81,8.04,13.01	12.98,13.58,15.6,27.17	4506;24138;41051;65033	0.955281	1.06239	1.01638	1.05203	1.05721	1e-07	0.0579601	8.01e-05	0.0012601	0.0094001
12282	POLG2	4	0.9,1.21,0.51,0.63	10.83,2.14,12.39,3.92	20.29,4.94,17.64,6.07	18368;29754;39648;66061	0.509337	1.21074	0.813671	0.904981	1.05786	0.0001601	0.0351801	0.0009601	0.0036201	0.0094001
923	ARHGEF12	4	0.48,-0.07,1.63,0.19	8.79,13.98,6.94,21.97	12.28,13.32,21.47,25.09	2662;19029;42981;66661	-0.0699345	1.62926	0.558595	0.48299	1.05612	0.19242	0.0075601	0.0108601	0.0750401	0.0094401
6315	GNL3L	3	-0.07,0.32,1.6	19.01,2.85,2.01	18.16,3.56,6.1	18395;30760;63318	-0.0664695	1.60328	0.619516	0.321743	0.962509	0.28346	0.0064401	0.0139801	0.12626	0.0094401
1428	BCLAF1	4	0.7,0.55,0.72,1.39	3.95,6.32,1.39,1.68	6.41,9.23,2.3,4.4	15782;20223;47771;57783	0.546246	1.38666	0.838689	0.724218	1.05544	8.01e-05	0.0186001	0.0007801	0.0145601	0.0094601
528	ALG11	4	-0.21,0.68,1.43,-0.21	1.26,3.76,1.36,1.52	1.09,6.04,3.65,1.32	4620;27532;42650;63095	-0.213519	1.42683	0.422631	0.683743	1.05529	0.40154	0.0164201	0.0425401	0.0192601	0.0094801
1094	ASNA1	4	0.69,0.84,1.27,0.79	5.35,4.83,1.45,3.66	8.63,8.66,3.5,6.33	16819;36786;54486;70100	0.689816	1.26879	0.89734	0.841953	1.05537	2.01e-05	0.0285401	0.0003801	0.0062001	0.0094801
7988	KIAA0391	4	0.84,-0.12,1.27,0.47	6.97,8.14,6.1,19.63	12.46,7.51,14.73,27.23	18125;35587;52557;60309	-0.117075	1.27305	0.616302	0.837352	1.0552	0.25526	0.0280201	0.0060201	0.0063801	0.0094801
5048	ETF1	4	0.94,-0.38,0.46,1.17	4.47,1.75,1.78,1.1	8.57,1.35,2.44,2.47	4335;32975;54536;66558	-0.376379	1.16938	0.546688	0.938279	1.05383	0.64034	0.0399601	0.0124001	0.0028001	0.0095401
8148	KLHL20	4	1.1,0.45,1.01,-0.4	8.98,51.47,18.01,12.59	19.22,70.35,36.26,9.55	17724;30661;53007;62315	-0.398385	1.09731	0.539924	1.00998	1.05364	0.66692	0.0521601	0.0136401	0.0016201	0.0095601
12059	PKM	4	0.78,1.22,0.88,0.37	1,2.69,2.43,1.55	1.72,6.27,4.48,2.01	8459;33446;41692;62515	0.371533	1.22163	0.815007	0.884728	1.05318	0.0015201	0.0336401	0.0009201	0.0042801	0.0095601
17727	WNK1	4	0.21,0.77,1.33,0.2	3.99,2.59,1.32,1.84	4.6,4.43,3.33,2.12	17737;28211;53506;74467	0.203167	1.33077	0.628218	0.772743	1.05175	0.0132001	0.0231601	0.0055001	0.0104001	0.0096001
14954	SMG8	4	0.62,1.49,-0.41,0.48	6.42,3.69,5.35,34.49	9.84,10.36,4.02,48.07	15193;35821;40574;73814	-0.411163	1.48723	0.542607	0.615694	1.05146	0.68162	0.0129601	0.0130801	0.0317601	0.0096601
17560	VPS54	4	1.16,0.94,0.79,0.65	1.49,3.69,15.25,4.83	3.33,7.07,26.3,7.56	5700;27829;51838;56966	0.64707	1.16403	0.883783	0.937409	1.05072	2.01e-05	0.0407401	0.0004401	0.0028001	0.0096801
9421	MIDN	4	1.01,0.42,1.09,0.68	5.45,11.09,4.12,6.29	10.99,14.88,8.74,10.07	10450;34972;46619;65299	0.42316	1.08707	0.800364	1.01267	1.04987	0.0007401	0.0541001	0.0010401	0.0016001	0.0097401
969	ARL2	4	0.87,1.23,0.34,-0.31	4.15,1.45,1.13,1.81	7.56,3.42,1.43,1.46	14686;20295;41079;71187	-0.310556	1.23279	0.532628	0.86654	1.04966	0.55074	0.0322401	0.0147401	0.0048601	0.0097801
11401	OXA1L	4	1.38,-0.27,0.71,0.22	1.49,13.17,8.01,14.66	3.88,10.96,13.15,17.06	8456;26519;50691;56598	-0.265085	1.38332	0.512931	0.714886	1.0491	0.47964	0.0187401	0.0184201	0.0154401	0.0098201
17363	URB2	4	1.39,-0.22,-0.15,0.71	1.23,6.61,1.68,2.23	3.22,5.69,1.52,3.65	4079;36393;49702;66424	-0.216717	1.39018	0.43351	0.708067	1.04912	0.40736	0.0182801	0.0387401	0.0162001	0.0098201
4296	DLG5	4	0.34,0.85,1.25,0.64	6.68,5.74,1.97,4.57	8.43,10.33,4.68,7.1	4530;25038;49411;57626	0.335216	1.24708	0.766522	0.847649	1.04736	0.0025401	0.0307401	0.0015001	0.0058601	0.0099201
10581	NOL9	4	1.09,1,0.03,-0.71	1.78,2.79,9.99,2.2	3.79,5.58,10.18,1.35	10937;22904;38155;61261	-0.709999	1.09207	0.352857	1.0018	1.04693	0.89112	0.0533401	0.0769601	0.0016801	0.0099401
9318	METAP2	4	1.04,0.51,0.14,1.05	1.52,22.94,1.58,2.56	3.13,32.69,1.75,5.29	18177;21687;40948;64322	0.142322	1.04811	0.686115	1.04287	1.04549	0.0276601	0.0600401	0.0030201	0.0013601	0.0100601
11872	PGLS	4	0.31,0.94,1.15,-0.52	2.1,4.05,3.5,8.4	2.61,7.76,7.76,5.87	6584;36825;45347;63867	-0.518259	1.14998	0.470715	0.938741	1.04436	0.78586	0.0433601	0.0272801	0.0028001	0.0101401
17612	WBP11	4	0.92,1.16,-0.11,-0.05	7.36,3.14,2.27,1.78	13.9,7.05,2.09,1.72	11139;21065;44760;72259	-0.113818	1.16492	0.479723	0.916676	1.0408	0.25056	0.0406201	0.0251001	0.0034001	0.0102801
4046	DCTN4	4	0.74,0.58,0.36,1.34	11.61,3.69,10.61,2.72	19.45,5.52,13.58,6.87	1595;22051;46499;62983	0.356455	1.33715	0.754304	0.744192	1.04067	0.0017801	0.0226401	0.0016401	0.0124001	0.0103001
11368	OST4	4	1.3,0.78,0.31,-0.24	2.95,3.21,2.82,9.15	7.25,5.52,3.5,7.76	16442;28148;45089;65825	-0.236244	1.29791	0.539937	0.783321	1.04062	0.43712	0.0253001	0.0136401	0.0093801	0.0103201
15329	SPTSSA	4	0.86,1.22,0.6,0.61	5.28,2.3,1.97,4.51	9.61,5.35,2.99,6.87	14737;29463;43568;59184	0.59747	1.21815	0.821825	0.862444	1.0403	4.01e-05	0.0343401	0.0008801	0.0050401	0.0103801
9648	MRPL34	4	0.98,0.68,1.1,0.52	5.35,7.3,2.56,5.54	10.53,11.65,5.49,7.94	14865;23687;49861;63263	0.517823	1.10205	0.818001	0.976925	1.03949	0.0001401	0.0512401	0.0009001	0.0020801	0.0104201
534	ALG3	4	1.24,-0.44,0.47,0.84	9.89,6.74,11.13,6.52	23.31,4.97,15.45,11.68	7256;27195;44048;71055	-0.439762	1.23647	0.528018	0.841636	1.03905	0.71182	0.0315801	0.0154001	0.0062001	0.0104401
11412	OXTR	4	0.08,-0.63,2,-0.45	15.96,14.27,4.73,21.12	16.89,9.2,18.88,15.45	1077;29480;46975;66949	-0.633069	1.99595	0.24833	0.0815374	1.03874	0.85734	0.0026001	0.17544	0.65418	0.0104801
4623	EAF1	4	0.27,1.16,0.91,-0.34	8.24,4.76,1.58,1.84	9.92,10.64,2.99,1.46	9513;32575;54828;59041	-0.336177	1.15947	0.501641	0.914598	1.03703	0.58648	0.0418001	0.0206001	0.0034201	0.0106401
17487	VCPIP1	4	0.92,1.16,0.71,-0.16	5.54,2.1,1.81,5.09	10.47,4.68,2.96,4.57	17137;25308;42530;64437	-0.155454	1.15517	0.656105	0.917425	1.0363	0.31236	0.0422401	0.0042001	0.0034001	0.0106801
10083	NCBP2	4	0.5,0.27,-0.33,1.57	1.03,3.63,3.24,1.42	1.46,4.37,2.58,4.22	13722;24523;44321;66970	-0.326554	1.57081	0.503045	0.500474	1.03564	0.57344	0.0095601	0.0203601	0.0672601	0.0107201
7606	IPO9	4	0.68,1.3,0.66,0.77	1.36,1.94,6.29,3.53	2.18,4.77,9.92,6.04	9314;33961;45654;63511	0.657776	1.29735	0.853222	0.773691	1.03552	2.01e-05	0.0254201	0.0006401	0.0103801	0.0107401
4078	DDX1	4	0.56,0.14,1.51,0.49	5.15,12.07,4.51,8.59	7.59,13.26,12.83,12.08	15711;35075;37670;73585	0.136302	1.51	0.674119	0.558721	1.03436	0.0298801	0.0121201	0.0034801	0.0461001	0.0108201
4980	ERCC1	4	0.56,0.32,1.51,0.16	7.65,10.96,3.86,28.23	11.25,13.7,11.02,31.49	2995;25622;40651;61767	0.157418	1.51462	0.637102	0.555496	1.03506	0.0231801	0.0119001	0.0049001	0.0470201	0.0108201
6263	GMEB1	4	0.9,0.5,0.1,1.17	10.02,5.64,1.55,3.14	18.68,7.97,1.66,7.07	2019;24279;53401;56215	0.0991076	1.17081	0.66642	0.897837	1.03432	0.0447401	0.0397201	0.0038201	0.0038401	0.0108201
10948	OPA1	4	0.73,0.27,1.34,0.03	5.19,27.06,2.23,3.14	8.6,32.52,5.63,3.22	10827;36359;40346;59899	0.0338037	1.33514	0.590877	0.729441	1.03229	0.0855601	0.0227601	0.0080401	0.0140601	0.0109601
9014	MAK16	4	0.3,0.85,0.1,1.21	1,2.66,1.06,2.04	1.23,4.8,1.14,4.71	9830;22949;46730;73560	0.103271	1.20923	0.616413	0.854145	1.03169	0.0426401	0.0353001	0.0060201	0.0053401	0.0109801
16259	TMA16	4	1.19,0.87,0.24,0.65	1.32,2.17,3.66,5.61	3.02,3.97,4.31,8.77	18067;27201;37421;58483	0.235459	1.18669	0.734537	0.870699	1.02869	0.0089601	0.0378601	0.0019801	0.0047001	0.0111401
10730	NSA2	4	-0.65,1.19,0.48,0.87	3.14,1.19,5.93,12.98	2.01,2.73,8.25,23.66	416;26090;49968;70749	-0.646301	1.19074	0.471758	0.866286	1.02851	0.86412	0.0374601	0.0270601	0.0048801	0.0111601
15841	TBC1D10B	4	0.31,1.37,0.1,0.69	47.87,2.69,7.91,2.46	59.47,6.93,8.48,3.97	2782;23556;47404;68370	0.100595	1.3665	0.617131	0.688376	1.02744	0.0440001	0.0204401	0.0060201	0.0184601	0.0112201
13811	RQCD1	4	0.83,-0.91,1.22,-0.06	2.23,10.7,2.46,6.94	3.97,5.69,5.75,6.64	3418;36136;40203;69293	-0.911125	1.22456	0.269606	0.828145	1.02635	0.94256	0.0331001	0.15022	0.0069201	0.0113001
2970	CFAP20	4	1.09,0.24,0.96,0.85	4.86,4.18,5.87,3.76	10.38,4.94,11.39,6.79	6039;28694;46258;61185	0.24188	1.09473	0.786486	0.95699	1.02586	0.0082401	0.0527201	0.0012201	0.0024601	0.0113401
10280	NGLY1	4	0.89,1.13,0.2,0.92	2.17,3.95,33.26,3.95	4.02,8.66,38.19,7.48	8435;33231;38047;57257	0.19945	1.13079	0.785269	0.91934	1.02507	0.0137601	0.0457201	0.0012401	0.0033801	0.0114001
15040	SNRPA1	4	0.76,0.77,0.12,1.28	3.08,1.26,1,1.68	5.2,2.15,1.09,4.08	9643;30981;41275;56488	0.119504	1.27883	0.732086	0.772309	1.02557	0.0359401	0.0276001	0.0020401	0.0104001	0.0114001
15616	SUMO2	2	1.17,0.39	2.59,1.68	5.84,2.21	36884;40354	0.393612	1.17189	0.782749	0.393612	0.782749	0.0286601	0.0192601	0.0114001	0.0286601	0.0114001
15627	SUPT3H	4	-0.24,1.36,-0.61,0.69	1.39,3.24,8.24,4.86	1.17,8.34,5.4,7.82	10427;26650;44231;59695	-0.608109	1.36441	0.299405	0.685999	1.0252	0.844	0.0207201	0.11856	0.0188001	0.0114001
6904	HIRA	4	1.09,0.96,0.5,0.53	4.12,1.55,3.79,2.56	8.77,3.02,5.38,3.71	15429;28186;52427;73849	0.503766	1.09182	0.772196	0.958302	1.02506	0.0002201	0.0534801	0.0014601	0.0024201	0.0114201
3025	CHCHD4	4	1.19,0.38,-0.31,0.86	4.15,17.94,5.19,1.75	9.49,23.28,4.2,3.16	1953;24900;47847;73050	-0.306064	1.19424	0.529751	0.855021	1.02463	0.54394	0.0368801	0.0151201	0.0053201	0.0114401
4745	EIF1AX	2	0.81,0.75	10.87,8.79	19.08,14.79	14190;52482	0.750672	0.812017	0.781345	0.750672	0.781345	0.0017601	0.0708201	0.0114601	0.0017601	0.0114601
5913	G3BP1	4	0.67,1.16,0.04,0.89	14.47,14.96,2.49,19.6	23.08,33.47,2.55,36.24	1007;37286;47560;67338	0.0351663	1.1622	0.689432	0.886734	1.02447	0.0842401	0.0414201	0.0029201	0.0042401	0.0114601
10745	NSUN4	4	0.18,1.37,0.01,0.68	4.76,15.41,2.2,14.66	5.4,39.86,2.21,23.45	10317;35985;38711;74029	0.00534927	1.37111	0.558923	0.677542	1.02433	0.1095	0.0197801	0.0108401	0.0201401	0.0114601
7383	IGF2BP2	4	1.46,0.49,0.58,0.34	7.39,3.24,11.03,19.66	20.4,4.54,16.52,24.89	2984;20492;54271;65597	0.34032	1.46434	0.718608	0.582585	1.02346	0.0023401	0.0139201	0.0022801	0.0394401	0.0115201
18316	ZNF511	2	0.58,0.97	2.72,1.68	4.08,3.3	30673;47277	0.584943	0.973944	0.779444	0.584943	0.779444	0.0068201	0.0386201	0.0115201	0.0068201	0.0115201
10103	NCOA4	4	0.37,1.14,0.91,0.61	2.33,2.85,6.65,1.58	3.02,6.27,12.49,2.41	11530;27906;54092;56392	0.371436	1.13705	0.755887	0.909457	1.02325	0.0015201	0.0448801	0.0015801	0.0035601	0.0115401
17051	TTK	4	0.1,0.33,0.77,1.28	1.71,32.97,7.39,7.3	1.83,41.3,12.57,17.73	7471;36983;37697;64889	0.0982439	1.28053	0.617428	0.765857	1.02319	0.0452801	0.0274401	0.0060201	0.0110001	0.0116001
1358	BANF1	4	-0.3,0.18,1.06,0.99	6.06,1.65,1.58,1.13	4.92,1.86,3.3,2.24	4074;26079;48366;68257	-0.30287	1.06	0.479885	0.986011	1.023	0.53924	0.0581601	0.0250801	0.0018601	0.0116201
9577	MPLKIP	4	1.53,0.18,0.51,0.07	4.08,6.71,8.92,9.96	11.82,7.59,12.72,10.47	2295;30341;37453;62423	0.0724747	1.53389	0.573939	0.511677	1.02278	0.0590401	0.0108201	0.0095001	0.0620201	0.0116201
12221	PMVK	4	0.16,1.28,0.77,0.37	27.68,7.59,3.63,7.17	31,18.39,6.18,9.23	8162;30143;43281;63486	0.163294	1.27681	0.643513	0.768443	1.02263	0.0214201	0.0276601	0.0045801	0.0107201	0.0116201
13685	RPF2	4	0.78,0.21,0.23,1.26	2.46,5.28,4.28,4.89	4.22,6.1,5.03,11.74	15214;19115;55609;59591	0.206008	1.26183	0.620294	0.779692	1.02076	0.0128001	0.0291801	0.0058401	0.0098201	0.0117401
9839	MTX2	4	0.91,0.79,0.69,1.13	3.5,13.98,9.8,5.51	6.56,24.12,15.77,12.08	1967;33189;38042;60830	0.686766	1.13249	0.877855	0.905798	1.01914	2.01e-05	0.0454201	0.0004601	0.0036001	0.0118001
14294	SF1	4	0.78,1.13,0.91,0.16	1,1.75,1.68,4.51	1.72,3.82,3.16,5.03	9969;36241;45065;61647	0.158998	1.12954	0.745085	0.909664	1.0196	0.0225401	0.0460201	0.0017001	0.0035401	0.0118001
13704	RPL18A	4	1.07,0.2,0.06,0.96	1.23,1.32,6.81,1.36	2.58,1.52,7.1,2.64	9908;22041;54998;56251	0.0608152	1.07385	0.573012	0.96057	1.01721	0.0660001	0.0556001	0.0095801	0.0024001	0.0119201
9700	MRPS7	4	1.02,0.95,0.37,1.01	5.64,5.51,10.96,6.1	11.42,10.67,14.13,12.31	11057;30094;40357;71519	0.365662	1.01759	0.837756	1.01437	1.01598	0.0015601	0.0664801	0.0007801	0.0015601	0.0120601
3452	COMMD3;COMMD3-BMI1	3	0.92,0.92,0.75	23.88,20.34,8.08	45.19,38.51,13.55	8400;25413;45223	0.7468	0.920618	0.862487	0.920042	0.92033	0.0001801	0.0688001	0.0019601	0.0016201	0.0120801
7081	HOXA11	4	1.58,-0.3,0.21,0.46	1.29,8.5,9.73,9.44	3.85,6.9,11.22,12.95	16323;28092;53525;60149	-0.300142	1.57511	0.484067	0.455928	1.01552	0.53438	0.0092001	0.0241001	0.0905401	0.0121001
8083	KIF5B	4	0.21,1.28,-0.22,0.75	21.32,46.05,15.83,39.92	24.66,112.18,13.64,66.92	88;22933;54522;59631	-0.215308	1.28451	0.506265	0.745556	1.01503	0.4045	0.0269801	0.0197401	0.0123001	0.0121201
12474	PPP1R8	4	-0.22,1.19,0.71,0.84	8.21,3.43,6.03,3.01	7.05,7.85,9.87,5.38	16563;27865;48447;73987	-0.219896	1.19295	0.629708	0.835576	1.01427	0.41204	0.0372201	0.0053401	0.0065201	0.0121201
9881	MYBL1	4	1.07,0.16,0.96,0.82	14.18,45.56,4.41,17.81	29.73,50.83,8.57,31.51	15595;36315;52899;61815	0.157847	1.06832	0.752166	0.95937	1.01384	0.0228801	0.0564401	0.0016401	0.0024201	0.0121601
16242	TM2D1	4	0.09,0.86,1.17,0.83	7.95,9.6,5.22,4.38	8.48,17.44,11.71,7.76	1631;34407;40067;56279	0.0946901	1.16566	0.737211	0.860944	1.0133	0.0472801	0.0405201	0.0018801	0.0051201	0.0122401
15057	SNUPN	4	0.11,0.27,1.6,0.42	1.32,2.43,1.78,47.12	1.43,2.93,5.4,63.18	8986;20196;44906;71644	0.11232	1.60312	0.602255	0.42312	1.01312	0.0384801	0.0085001	0.0070601	0.11312	0.0122601
6655	GTF3C4	4	0.07,0.45,1.56,0.46	27.19,6.94,1.42,4.73	28.58,9.49,4.2,6.53	2873;36907;47805;61035	0.071713	1.56095	0.637105	0.463853	1.0124	0.0594001	0.0100201	0.0049001	0.0857401	0.0123001
7526	IMP3	3	0.92,0.91,0.5	2.69,2.91,3.47	5.09,5.49,4.92	2671;50520;62760	0.503651	0.920647	0.779285	0.913557	0.917102	0.0013401	0.0687801	0.0040001	0.0017601	0.0123201
3593	CRCP	3	0.41,1.23,0.6	1.88,1.42,1.88	2.5,3.33,2.84	17296;26399;44891	0.412249	1.22843	0.746624	0.599191	0.913811	0.0041401	0.0243201	0.0052601	0.0187601	0.0126201
9364	MFN2	4	0.6,1.41,0.23,-0.21	3.08,1.75,12.85,18.07	4.66,4.66,15.05,15.6	6289;25178;44174;70563	-0.212668	1.41462	0.506903	0.59746	1.00604	0.4	0.0172401	0.0197001	0.0357601	0.0127601
10853	NVL	3	0.88,0.57,0.94	1.71,1.16,1	3.16,1.72,1.92	14917;41538;65785	0.565179	0.941999	0.79642	0.882084	0.912041	0.0006601	0.0648401	0.0033201	0.0021401	0.0127601
4912	ENY2	4	1.02,0.99,0.36,0.18	4.12,4.47,37.84,41.12	8.37,8.86,48.7,46.51	15082;33640;37431;62709	0.177917	1.02397	0.63798	0.985939	1.00495	0.0180001	0.0654001	0.0048801	0.0019001	0.0128601
9630	MRPL13	4	1.27,0.74,0.17,0.65	11.22,18.07,9.05,5.93	27.14,30.1,10.21,9.29	2816;36554;44711;64558	0.174392	1.2738	0.707829	0.736187	1.00499	0.0189201	0.0280201	0.0025001	0.0134201	0.0128601
1208	ATP5J	4	1.5,0.51,0.07,0.36	3.27,5.32,35.76,4.31	9.23,7.56,37.44,5.55	6805;32716;52823;63631	0.0663784	1.49667	0.60894	0.508519	1.00259	0.0627001	0.0124601	0.0065401	0.0635201	0.0129801
13227	RBBP8	4	0.19,0.94,1.07,0.45	2.14,3.14,1.52,4.86	2.44,6.01,3.19,6.64	17499;35845;40628;68912	0.191608	1.06916	0.661547	0.935379	1.00227	0.0153201	0.0562201	0.0040001	0.0028201	0.0130001
943	ARHGEF7	4	0.86,1.14,0.47,0.86	6.78,5.45,2.72,5.84	12.34,12,3.76,10.61	14061;35852;48616;57047	0.468395	1.13923	0.833873	0.864825	1.00203	0.0003801	0.0446401	0.0007801	0.0049601	0.0130201
17268	UFC1	4	1.52,0.17,-0.27,0.49	4.67,15.74,25.24,17.16	13.35,17.75,20.98,24.06	6332;35185;37973;73274	-0.267095	1.51606	0.477588	0.487224	1.00164	0.48228	0.0117401	0.0256201	0.0733801	0.0130601
6746	HAT1	4	0.64,1.2,0.32,0.8	4.6,4.41,3.53,12.2	7.16,10.13,4.4,21.27	14146;33079;50209;69804	0.316162	1.19983	0.738889	0.801981	1.0009	0.0032201	0.0365201	0.0018401	0.0083601	0.0131001
17470	VARS2	4	0.74,-0.27,1.02,0.98	5.38,7,4.05,7.04	9,5.81,8.23,13.87	2852;31220;40968;74275	-0.27036	1.02188	0.618148	0.978737	1.00031	0.48664	0.0657201	0.0059401	0.0020801	0.0131601
14314	SFSWAP	4	1.2,-0.07,0.14,0.8	1.55,7.52,27.06,1.75	3.56,7.19,29.76,3.04	9903;19805;51131;65659	-0.0656083	1.19881	0.517913	0.801452	1.00013	0.18658	0.0365401	0.0171401	0.0083601	0.0132001
1695	C11orf73	4	0.62,1,0.84,1	3.3,5.74,11.81,8.82	5.09,11.48,21.06,17.64	11369;26950;38000;61051	0.622646	1.00016	0.864365	0.999592	0.999876	2.01e-05	0.0704401	0.0005601	0.0017601	0.0132601
12984	PYROXD1	4	0.51,-0.02,1.49,0.27	1.78,15.22,1.91,1.42	2.53,14.99,5.38,1.72	2627;28892;51963;68573	-0.0215238	1.49379	0.563054	0.505666	0.999728	0.1359	0.0125001	0.0103801	0.0646001	0.0132601
14231	SERP1	4	1.04,0.68,0.95,-0.11	5.28,2.01,9.02,1.39	10.9,3.22,17.47,1.29	5360;20699;51886;73462	-0.109552	1.04493	0.642597	0.953896	0.999412	0.24522	0.0607601	0.0046401	0.0025201	0.0132601
16140	THOC5	4	0.07,0.26,0.71,1.29	1.42,13.4,13.59,1.39	1.49,16,22.27,3.39	2043;21486;54273;65813	0.0668604	1.28646	0.58041	0.712471	0.999466	0.0622401	0.0266801	0.0088401	0.0156801	0.0132601
15392	SSB	4	0.05,1.21,-0.19,0.79	4.8,2.82,19.63,8.17	4.97,6.5,17.26,14.16	11447;34467;41671;71528	-0.185227	1.20563	0.466158	0.792474	0.999051	0.3585	0.0359801	0.0285601	0.0086001	0.0133401
3245	CLINT1	4	0.9,0.22,1.1,-0.14	3.43,2.56,5.61,5.8	6.41,2.99,12,5.26	7350;21312;39345;57666	-0.141733	1.09687	0.519832	0.900786	0.998829	0.29102	0.0523601	0.0169201	0.0037801	0.0133601
17663	WDR59	4	0.08,0.94,1.06,0.57	19.53,4.64,1.42,8.11	20.6,8.89,2.96,12	13120;20344;53741;65713	0.077046	1.05654	0.659504	0.939203	0.99787	0.0566201	0.0588401	0.0040201	0.0028001	0.0134001
8583	LIG1	4	1.16,0.83,-0.49,-0.28	3.14,5.9,15.25,4.18	7.05,10.47,10.85,3.45	1029;26045;55830;67817	-0.491594	1.16492	0.305567	0.827387	0.996155	0.76238	0.0406201	0.11282	0.0070001	0.0135801
13650	RNPS1	4	-0.14,0.72,0.2,1.27	3.79,3.82,1.32,3.11	3.45,6.3,1.52,7.51	5112;30682;47644;64169	-0.137369	1.27127	0.512592	0.719657	0.995462	0.28426	0.0281201	0.0184601	0.0148601	0.0136001
9652	MRPL38	4	0.59,1.01,0.49,0.98	3.79,2.04,6.06,2.53	5.72,4.11,8.51,4.97	13982;34671;47934;62773	0.489666	1.01121	0.767991	0.977469	0.99434	0.0002401	0.0680201	0.0015001	0.0020801	0.0136601
11416	P2RX4	4	1.25,0.28,0.74,0.2	1.91,14.66,7.85,6.45	4.54,17.81,13.09,7.42	12157;33158;44017;69040	0.201433	1.2503	0.617588	0.738082	0.994192	0.0134801	0.0304601	0.0059801	0.0132601	0.0136601
11471	PAGR1	4	-0.22,0.98,1.01,0.53	12.94,2.85,3.95,2.82	11.1,5.63,7.94,4.08	1575;33600;44369;58959	-0.221159	1.00558	0.575501	0.983379	0.99448	0.4145	0.0693201	0.0092601	0.0019201	0.0136601
13640	RNF8	4	0.87,0.85,1.12,0.52	1.55,9.8,1.91,6.74	2.84,17.67,4.14,9.69	7720;36614;50697;69900	0.52328	1.11621	0.840898	0.873194	0.994704	0.0001401	0.0485601	0.0007801	0.0046401	0.0136601
13951	SAFB	4	0.6,0.98,0.43,1.01	2.1,4.8,17.68,11.68	3.19,9.43,23.86,23.54	4257;23166;50026;60606	0.432085	1.01132	0.754724	0.975716	0.993521	0.0005801	0.0678601	0.0016201	0.0021001	0.0137401
7944	KDM2A	4	0.06,0.99,1,0.81	12.78,7.85,14.89,15.57	13.32,15.57,29.73,27.34	11336;24303;52858;72205	0.0596173	0.997428	0.714252	0.987976	0.992702	0.0666201	0.0711601	0.0023401	0.0018401	0.0137801
399	AGO2	4	0.08,-0.18,1.15,0.83	16.09,13.66,3.01,3.4	17.06,12.08,6.67,6.07	9886;33515;54066;65122	-0.176758	1.14706	0.472354	0.834588	0.990822	0.34654	0.0436201	0.0269601	0.0066001	0.0138201
7472	IL1RN	4	-0.35,-0.08,1.13,0.85	61.17,21.22,4.25,6.1	48.15,20.14,9.26,11.02	7965;25606;47951;73573	-0.345284	1.12533	0.389729	0.854002	0.989666	0.59818	0.0466801	0.0564001	0.0053401	0.0138801
9659	MRPL44	4	1.29,0.68,0.03,0.16	2.85,3.76,24.4,7.04	6.99,6.04,24.84,7.85	16406;29748;53503;66698	0.0254773	1.29386	0.54027	0.683743	0.988799	0.0922601	0.0259201	0.0135201	0.0192601	0.0140201
16781	TRAPPC3	4	1.18,0.23,0.29,0.79	1.91,2.95,1.81,2.01	4.34,3.45,2.21,3.48	1164;35793;51803;61006	0.225869	1.18482	0.62247	0.792874	0.988845	0.0101401	0.0380001	0.0057801	0.0085801	0.0140201
3309	CMTM8	4	-0.5,-0.14,0.8,1.18	4.8,9.41,6.16,4.21	3.39,8.51,10.7,9.55	13814;19612;51867;65214	-0.501249	1.18056	0.333023	0.796649	0.988604	0.77074	0.0385201	0.0911201	0.0085001	0.0140401
5918	G6PD	2	1,0.49	3.14,4.51	6.3,6.33	7597;19339	0.489589	1.00289	0.746239	0.489589	0.746239	0.0139601	0.0348601	0.0140401	0.0139601	0.0140401
12434	PPP1CA	4	1.04,0.38,0.94,0.53	3.01,2.17,3.82,2.85	6.18,2.81,7.33,4.11	3836;22766;44012;63876	0.375762	1.03714	0.720048	0.939467	0.988303	0.0014401	0.0622001	0.0022401	0.0028001	0.0140601
5785	FOXN2	4	1.21,0.76,0.46,-0.11	4.15,7.04,2.46,8.46	9.61,11.94,3.39,7.85	1482;19414;53327;60876	-0.108564	1.21163	0.581946	0.762688	0.98716	0.24372	0.0350401	0.0087601	0.0111401	0.0141401
11703	PDCD2L	4	0.41,0.98,0.98,0.99	6.29,3.4,6,4.28	8.34,6.7,11.82,8.51	15596;35678;41155;70137	0.407024	0.992776	0.839185	0.979094	0.985935	0.0008801	0.0724201	0.0007801	0.0020801	0.0143201
131	ACBD3	4	-0.15,0.57,0.73,1.24	1.71,9.99,6.45,3.08	1.55,14.79,10.7,7.28	8539;29197;50011;72797	-0.147968	1.24144	0.597301	0.729815	0.98563	0.3008	0.0311201	0.0075201	0.0140401	0.0143401
9699	MRPS6	4	0.84,0.32,1.13,0.62	3.43,4.64,3.76,8.72	6.15,5.78,8.23,13.38	3228;21532;49561;70104	0.318133	1.12985	0.726504	0.841282	0.985565	0.0031801	0.0459401	0.0021201	0.0062401	0.0143401
13107	RAD51	4	0.85,0.75,1.12,0.62	1.36,24.99,2.56,3.76	2.44,41.96,5.58,5.78	14819;27610;52838;58046	0.620469	1.12457	0.834794	0.846059	0.985313	2.01e-05	0.0467001	0.0007801	0.0060201	0.0143401
3681	CSK	4	1.32,-0.24,0.65,-0.01	5.25,14.79,36.51,10.67	13.09,12.51,57.31,10.61	10159;32078;38723;69025	-0.241365	1.31765	0.429774	0.650546	0.984099	0.44484	0.0241401	0.0397801	0.0249401	0.0144401
10081	NCAPH2	4	0.95,1.01,-0.39,0.44	5.32,1.42,7.95,1.45	10.3,2.87,6.07,1.98	6502;26339;42545;70109	-0.389293	1.01378	0.505618	0.953798	0.98379	0.65678	0.0673001	0.0198201	0.0025201	0.0144601
14297	SF3A3	4	0.9,0.44,-0.21,1.06	1.26,1.03,3.76,2.82	2.35,1.4,3.25,5.89	7519;30557;48929;70222	-0.211873	1.06476	0.549204	0.901475	0.983116	0.39888	0.0573001	0.0120801	0.0037401	0.0145001
7948	KDM4A	4	0.41,1.11,0.21,0.85	15.9,3.37,35.31,10.61	21.06,7.28,40.93,19.16	11601;28798;40369;60231	0.213153	1.11061	0.645804	0.853424	0.982017	0.0116201	0.0495401	0.0044401	0.0053801	0.0145601
8974	MAFK	3	-0.28,1.46,0.33	1.42,2.85,7.49	1.17,7.82,9.43	5377;25047;38589	-0.277991	1.45667	0.503813	0.332757	0.894714	0.59588	0.0107601	0.0340001	0.11748	0.0145601
13752	RPP30	4	0.07,1.39,-0.51,0.58	1.55,5.77,5.48,1.62	1.63,15.11,3.85,2.41	16197;24865;51312;65183	-0.509075	1.38818	0.382339	0.576349	0.982264	0.77888	0.0184801	0.0602401	0.0412001	0.0145601
10793	NUDT1	4	0.58,-0.22,0.08,1.38	8.17,14.96,3.4,2.1	12.2,12.83,3.59,5.49	2179;26602;43873;67950	-0.221054	1.38421	0.454738	0.577757	0.980985	0.41422	0.0187201	0.0318001	0.0408201	0.0145801
6138	GGT6	4	0.5,-0.14,-0.27,1.47	10.77,7.62,10.77,1.81	15.19,6.93,8.95,5	15119;28048;40988;72213	-0.267738	1.46522	0.38919	0.496386	0.980805	0.48296	0.0138001	0.0567601	0.0692601	0.0146001
16223	TLK2	4	0.54,-0.17,0.86,1.1	13.5,11.06,3.95,5.35	19.63,9.84,7.19,11.45	16203;20818;49867;62894	-0.169156	1.09793	0.582922	0.862698	0.980315	0.332	0.0519201	0.0086601	0.0050401	0.0146001
17678	WDR77	4	0.68,1.13,0.6,0.84	2.91,1.06,1,3.01	4.68,2.32,1.52,5.38	12642;33001;37464;62927	0.602332	1.126	0.812107	0.835576	0.98079	2.01e-05	0.0466001	0.0009601	0.0065201	0.0146001
17562	VPS8	4	0.79,1.16,0.52,0.42	6.23,2.1,9.76,16.09	10.79,4.71,14.04,21.47	14111;27122;54816;63199	0.415804	1.16401	0.724278	0.793123	0.978566	0.0007401	0.0408801	0.0021601	0.0085601	0.0147601
13829	RRP15	4	1.14,0.81,-0.05,0.62	1.19,4.34,5.02,5.58	2.64,7.62,4.86,8.54	18055;22249;38591;56206	-0.0487973	1.14432	0.630527	0.811296	0.977806	0.16588	0.0441801	0.0053401	0.0078201	0.0148401
11774	PDS5A	4	0.91,0.48,0.64,1.05	6.42,7.65,4.73,2.46	12.03,10.67,7.39,5.09	7270;20975;51633;67540	0.479695	1.04806	0.769071	0.905402	0.976732	0.0003401	0.0601801	0.0015001	0.0036001	0.0149001
17901	ZBTB39	4	1.94,-0.03,0.02,-0.35	11,6.39,26.12,5.64	42.08,6.27,26.45,4.43	449;35428;41370;66577	-0.35012	1.93606	0.394143	0.0179283	0.976993	0.60588	0.0032601	0.0542801	0.76772	0.0149001
1198	ATP5B	4	0.56,0.5,1.39,-0.07	4.99,13.59,2.91,2.62	7.36,19.19,7.65,2.5	16598;27208;50781;57413	-0.0709608	1.39197	0.594797	0.560434	0.976202	0.1937	0.0182601	0.0077001	0.0456201	0.0149401
16664	TOMM22	4	0.12,1.12,-0.09,0.83	4.86,1.36,6.36,1.75	5.29,2.96,5.95,3.1	3338;19481;55780;68362	-0.0947328	1.12395	0.494783	0.828485	0.976217	0.22392	0.0468001	0.0219001	0.0068601	0.0149401
9551	MORF4L1	3	1.19,0.58,0.26	1.36,9.63,7.91	3.1,14.44,9.46	34366;55457;74447	0.258101	1.19251	0.678307	0.584315	0.888411	0.0215401	0.0272601	0.0086601	0.0208201	0.0149801
10369	NMD3	4	0.55,0.12,1.4,0.14	8.17,4.12,2.49,1.88	11.97,4.48,6.58,2.07	3518;36333;39742;58474	0.123367	1.40124	0.553297	0.550259	0.97575	0.0347001	0.0178201	0.0114801	0.0484401	0.0150001
17258	UCK2	2	1.27,0.2	3.21,8.43	7.74,9.69	16266;31102	0.201089	1.27039	0.735737	0.201089	0.735737	0.1133	0.0136601	0.0150001	0.1133	0.0150001
2803	CDK2	4	0.74,1.21,0.41,0.38	4.6,2.59,3.6,2.49	7.71,5.98,4.77,3.25	6294;18884;49743;58342	0.380517	1.20703	0.684765	0.743779	0.975407	0.0013801	0.0357201	0.0031201	0.0124601	0.0150601
4716	EFTUD2	4	1.09,0.86,0.15,0.26	2.72,1.97,5.35,3.76	5.78,3.59,5.92,4.51	2294;21008;54882;63613	0.146922	1.08703	0.590222	0.863427	0.975229	0.0260201	0.0541801	0.0080601	0.0050201	0.0150801
12280	POLE4	4	0.83,-0.16,0.64,1.12	1.16,3.43,3.3,4.25	2.07,3.07,5.15,9.2	9984;24622;51393;65429	-0.16049	1.11633	0.605998	0.829269	0.972801	0.31892	0.0484201	0.0067601	0.0067801	0.0153001
11479	PAK2	4	1.22,0.4,0.29,0.72	6,8.89,6.65,3.76	13.98,11.77,8.14,6.21	15217;33880;55782;69387	0.292098	1.22105	0.660627	0.724435	0.972745	0.0041401	0.0337601	0.0040201	0.0145401	0.0153201
1733	C14orf166	4	0.82,0.59,1.13,0.52	1.78,5.87,1.68,3.92	3.13,8.83,3.68,5.63	1095;24230;44482;71277	0.523099	1.12879	0.764147	0.815249	0.972019	0.0001401	0.0460601	0.0015001	0.0075801	0.0153401
4411	DNM1L	4	-0.17,0.79,1.15,0.59	4.73,7.43,1.36,4.99	4.2,12.86,3.02,7.51	2903;22805;37373;71585	-0.173797	1.15176	0.589634	0.792199	0.971981	0.34018	0.0429201	0.0080801	0.0086001	0.0153601
7011	HMGA1	4	0.55,0.71,0.29,1.24	1.65,4.8,3.24,11.19	2.41,7.82,3.97,26.39	9516;25471;37639;73853	0.291583	1.23763	0.695568	0.705389	0.971509	0.0041801	0.0313801	0.0028401	0.0167001	0.0154001
4253	DHX8	4	1.35,0.11,0.59,-0.31	1.68,6.32,1.94,3.24	4.28,6.84,2.93,2.61	14103;33451;46014;64214	-0.310566	1.34837	0.436334	0.593305	0.97084	0.55086	0.0214601	0.0376201	0.0368001	0.0154801
17806	XRCC3	4	0.89,-0.03,1.05,0.57	1.06,23.72,1,1	1.98,23.31,2.07,1.49	6747;29998;39534;66065	-0.0251183	1.04623	0.622422	0.893863	0.970046	0.13934	0.0606201	0.0057801	0.0040001	0.0156201
12613	PRKG1	4	1.08,0.25,0.04,0.86	3.92,30.15,31.51,14.18	8.28,35.77,32.46,25.73	11494;35116;44534;73880	0.0430944	1.07893	0.557196	0.859768	0.96935	0.0780801	0.0549801	0.0110001	0.0051801	0.0156601
1784	C16orf96	4	0.29,-0.29,1.22,0.71	16.64,15.09,3.04,7.56	20.4,12.34,7.1,12.4	17433;36171;46636;69629	-0.289623	1.22208	0.485196	0.714577	0.968328	0.51716	0.0334601	0.0238601	0.0154601	0.0157401
15747	TADA1	4	0.24,0.84,1.09,0.41	9.6,9.41,4.73,29.11	11.36,16.86,10.1,38.74	7789;30874;38759;62600	0.243145	1.09322	0.64772	0.842069	0.967645	0.0080801	0.0533001	0.0043801	0.0062001	0.0158001
17485	VCL	4	1.11,0.39,0.83,-0.1	1.75,3.79,2.66,5.77	3.76,4.97,4.71,5.38	7918;23154;42072;61437	-0.102404	1.10764	0.55613	0.827951	0.967794	0.2355	0.0500401	0.0111401	0.0069201	0.0158001
4751	EIF2AK3	4	0.55,0.9,1.04,-0.01	5.22,7.95,16.68,8.72	7.65,14.79,34.25,8.69	8599;26119;55325;61209	-0.00637049	1.03826	0.619936	0.89629	0.967275	0.12116	0.0619401	0.0058401	0.0039001	0.0158801
4678	EEF1E1	4	1.09,0.62,0.84,0.09	2.4,7.13,8.3,8.98	5.12,10.96,14.85,9.58	5743;22026;53161;62708	0.0924107	1.09477	0.661283	0.838486	0.96663	0.0485401	0.0526801	0.0040001	0.0063401	0.0159401
1394	BCAR3	3	0.55,0.57,1.18	13.72,7.36,7.33	20.09,10.93,16.66	22024;45185;62166	0.549598	1.18472	0.768253	0.57044	0.87758	0.0007601	0.0279401	0.0043201	0.0230201	0.0159801
6168	GINS4	4	-0.09,-0.04,0.7,1.23	1.06,3.73,6.13,2.69	1,3.62,9.98,6.3	6422;21072;55773;63599	-0.0907351	1.22824	0.449855	0.703829	0.966034	0.21832	0.0327201	0.0332401	0.0168401	0.0160201
4596	DYNLL1	4	0.4,0.1,1.53,0.18	2.17,2.36,1.75,1.65	2.87,2.53,5.03,1.86	12717;18706;41706;67786	0.0959729	1.52615	0.550878	0.404986	0.965569	0.0464401	0.0112201	0.0118801	0.12772	0.0160801
7201	HSPA14	4	0.89,1.04,0.35,-0.05	1.45,1.55,1.55,2.91	2.7,3.19,1.98,2.81	8600;28623;40202;59798	-0.051046	1.03867	0.557508	0.891713	0.965191	0.16876	0.0619001	0.0109601	0.0041001	0.0161801
3629	CRLS1	4	1.1,-0.12,0.83,0.5	5.58,14.96,2.66,2.4	11.94,13.81,4.71,3.39	839;33681;37736;73602	-0.115003	1.0983	0.577963	0.827951	0.963128	0.25202	0.0518401	0.0090401	0.0069201	0.0164201
637	ANKDD1B	4	0.05,1.14,0.78,0.03	9.11,1.19,6.71,26.15	9.43,2.64,11.54,26.71	10318;34665;44386;65528	0.0302008	1.14432	0.501415	0.781273	0.962795	0.0881601	0.0441801	0.0206201	0.0097401	0.0164401
17768	XAB2	4	-0.77,0.57,1.36,0.42	4.15,1.26,1.1,5.15	2.44,1.86,2.81,6.9	7293;29215;44532;68490	-0.766007	1.35836	0.394627	0.565079	0.961721	0.90792	0.0209001	0.0541001	0.0443401	0.0165801
10915	OGFOD1	4	1.06,0.14,0.09,0.87	4.08,24.73,4.41,6.06	8.48,27.17,4.68,11.05	17568;35477;38887;72648	0.087877	1.0551	0.536082	0.865469	0.960286	0.0510201	0.0592001	0.0141801	0.0049201	0.0166801
653	ANKRD11	4	0.16,1.26,0.64,0.66	3.99,1.55,1.32,1.81	4.45,3.71,2.07,2.87	1226;27251;54077;71927	0.160314	1.25596	0.680376	0.664524	0.96024	0.0221401	0.0297601	0.0032401	0.0222801	0.0167001
9777	MTERF3	4	0.81,0.35,1.11,-0.04	8.76,7.78,10.09,36.99	15.34,9.95,21.78,36.01	3096;23248;41189;73208	-0.0390903	1.11068	0.558675	0.808403	0.959542	0.15524	0.0494601	0.0108601	0.0079601	0.0167601
3450	COMMD2	4	0.89,0.25,1.03,0.37	10.61,4.96,4.12,8.37	19.65,5.89,8.4,10.79	7531;26956;42739;60150	0.248957	1.02892	0.633543	0.889801	0.959361	0.0075601	0.0638401	0.0050601	0.0042001	0.0167801
12626	PRMT3	4	0.51,0.28,0.44,1.4	7.75,5.15,4.02,9.08	11.08,6.24,5.43,24.03	13600;35987;39822;71103	0.275567	1.4038	0.657367	0.514933	0.959365	0.0051201	0.0177201	0.0041201	0.0606801	0.0167801
16169	TIGD1	4	0.91,1.01,0.09,0.57	1.16,1.32,20.51,1.1	2.18,2.67,21.76,1.63	3579;36447;48494;62537	0.085318	1.01114	0.64444	0.907549	0.959342	0.0522201	0.0680201	0.0045201	0.0035801	0.0167801
1850	C1D	4	0.43,0.57,0.81,1.11	4.15,3.53,5.09,2.27	5.61,5.23,8.92,4.89	15568;36787;41508;72558	0.434449	1.10871	0.729768	0.808948	0.958831	0.0005801	0.0498001	0.0021001	0.0079401	0.0168001
9441	MIS12	4	0.77,0.24,1.15,0.18	2.69,8.89,2.01,11.58	4.57,10.47,4.45,13.12	15586;24443;51756;63098	0.17997	1.15082	0.58328	0.765682	0.958252	0.0175401	0.0431601	0.0086601	0.0110401	0.0168601
15227	SPCS3	4	-0.51,0.47,1.11,0.81	10.7,3.01,2.53,1.32	7.53,4.17,5.43,2.32	10223;26027;44317;69269	-0.506591	1.10527	0.469476	0.811222	0.958245	0.7761	0.0503801	0.0275801	0.0078201	0.0168601
17682	WDR83	4	-0.38,1.03,0.35,0.89	6.78,3.11,2.01,2.79	5.2,6.35,2.55,5.15	6504;20209;38490;60256	-0.381373	1.031	0.470946	0.88554	0.95827	0.64676	0.0635601	0.0272201	0.0042601	0.0168601
7286	ICMT	4	0.29,0.73,0.11,1.18	1.55,8.72,5.32,3.95	1.89,14.5,5.72,8.97	1626;28397;39606;57707	0.105761	1.18262	0.576925	0.733007	0.957812	0.0415601	0.0384401	0.0091201	0.0137801	0.0169001
13105	RAD23B	4	0.88,0.88,0.44,1.04	8.4,5.61,18.2,16.32	15.45,10.3,24.69,33.47	5819;23876;50765;69418	0.439947	1.03636	0.808048	0.879245	0.957804	0.0005001	0.0623601	0.0009601	0.0043801	0.0169001
18573	ZNHIT3	4	0.75,1.16,0.54,0.35	1.29,3.5,4.57,1.78	2.18,7.82,6.64,2.27	8221;23854;50730;66414	0.349524	1.16064	0.701092	0.754783	0.957711	0.0019401	0.0417001	0.0026801	0.0116201	0.0169001
7960	KDM8	3	0.84,0.9,0.23	2.69,3.56,16.16	4.8,6.64,18.91	10362;47047;62926	0.226645	0.898161	0.653808	0.836617	0.867389	0.0295001	0.0752001	0.0107401	0.0031001	0.0169201
16662	TOMM20	4	-0.69,1.13,0.78,-0.14	4.57,2.36,2.75,3.01	2.84,5.17,4.74,2.73	1986;26683;41493;63424	-0.685158	1.1306	0.271698	0.784778	0.957688	0.88064	0.0457601	0.1477	0.0092001	0.0169201
5760	FOXC2	4	0.52,0.78,0.19,1.14	15.15,7.39,7.33,2.36	21.67,12.66,8.34,5.2	7027;24737;50441;67405	0.186559	1.1386	0.654282	0.775733	0.957167	0.0162601	0.0447601	0.0042001	0.0101401	0.0169601
17691	WDR93	4	-0.59,-0.12,1.52,0.4	11.71,15.96,2.01,17.52	7.76,14.67,5.75,23.05	10183;34900;53750;61576	-0.59276	1.5191	0.300181	0.395801	0.957453	0.83486	0.0116201	0.1176	0.13606	0.0169601
16202	TIPRL	3	0.85,0.89,0.83	1.42,3.4,6.52	2.55,6.3,11.59	9403;28376;58029	0.83093	0.888342	0.854821	0.845191	0.866766	0.0001001	0.0782801	0.0021001	0.0028001	0.0169801
16280	TMCO6	4	0.87,0.79,1.04,0.13	7.52,3.95,1.62,4.51	13.75,6.84,3.33,4.94	4651;29105;51117;58710	0.134014	1.04326	0.709781	0.870197	0.956727	0.0305401	0.0610001	0.0024401	0.0047401	0.0169801
12350	POTEH	3	0.72,1.01,-0.33	7.2,4.7,3.89	11.88,9.46,3.1	12503;23581;38738	-0.326308	1.00969	0.468736	0.722821	0.866258	0.65926	0.0518001	0.0442401	0.0076801	0.0170401
5102	EXOSC2	4	0.45,1.04,0.56,0.87	1.62,1.42,2.2,1.16	2.21,2.93,3.25,2.12	5739;28335;43015;57582	0.450407	1.04243	0.730521	0.868939	0.955683	0.0004401	0.0612401	0.0020801	0.0047601	0.0171401
12941	PUF60	4	1.12,0.79,-0.39,0.03	1.36,2.3,2.82,2.85	2.96,3.97,2.15,2.9	1819;34149;47908;65209	-0.38911	1.12395	0.386678	0.78681	0.95538	0.65654	0.0468001	0.0579001	0.0090001	0.0171401
10887	OBFC1	4	0.27,-0.1,1.63,-0.72	13.5,20.05,5.38,8.59	16.31,18.7,16.69,5.23	16919;31581;45577;58315	-0.716178	1.63279	0.272477	0.273679	0.953234	0.8932	0.0074401	0.14684	0.28668	0.0173401
6888	HIF1AN	4	0.74,0.38,1.16,-0.08	4.76,36.73,4.76,7.46	7.97,47.95,10.67,7.07	12664;22148;44438;72069	-0.0764015	1.16337	0.553227	0.741487	0.952427	0.20102	0.0410601	0.0115001	0.0127401	0.0174001
332	ADNP	4	-0.27,0.35,1.12,0.78	9.21,13.85,11.78,1.94	7.62,17.61,25.67,3.33	13336;30737;50737;72003	-0.27344	1.12433	0.49411	0.77931	0.951819	0.49088	0.0467601	0.0219401	0.0098801	0.0174401
9099	MAPK7	4	0.95,0.95,0.82,0.21	4.38,7.46,12.81,22.45	8.46,14.44,22.59,25.9	3914;20642;52494;67054	0.206052	0.953412	0.731989	0.950519	0.951966	0.0128001	0.0825401	0.0020401	0.0025601	0.0174401
5427	FAM96B	4	0.34,0.6,1.31,0.4	2.2,1.19,1.49,1.32	2.78,1.81,3.68,1.75	13242;33629;42538;64673	0.339492	1.30635	0.660639	0.596135	0.951245	0.0023801	0.0247601	0.0040201	0.0360401	0.0175201
6640	GTF2H1	4	1.34,0.25,0.17,0.56	2.53,45.59,1.78,13.4	6.38,54.11,2.01,19.8	1267;18878;52779;58208	0.174408	1.33774	0.580633	0.563303	0.950521	0.0189201	0.0224001	0.0088401	0.0450401	0.0175801
10923	OIP5	4	1.43,-0.3,0.03,0.47	1.78,18.98,3.86,1.39	4.8,15.36,3.94,1.92	8269;24626;42611;72963	-0.304914	1.43198	0.406048	0.467458	0.949718	0.54202	0.0158601	0.0489601	0.0837201	0.0176801
17491	VCY;VCY1B	1	0.99	2.27	4.51	57450	0.993758	0.993758	0.993758	0.993758	0.993758	0.0178001	0.0178001	0.0178001	0.0178001	0.0178001
4365	DNAJB6	4	-0.15,1.79,0.1,-0.01	2.14,2.88,1.68,13.85	1.92,9.95,1.81,13.72	8411;30522;46735;56070	-0.152893	1.7878	0.43111	0.10301	0.945404	0.30862	0.0048601	0.0394601	0.61074	0.0180801
14346	SGPP1	4	-0.23,-0.57,1.55,0.34	8.04,12,1.65,10.25	6.87,8.11,4.83,12.98	9696;24240;45175;70453	-0.565509	1.54993	0.274422	0.340153	0.945041	0.81764	0.0103601	0.14482	0.19558	0.0181201
3586	CRADD	3	0.39,0.9,0.81	11.94,15.54,27.65	15.68,29.07,48.35	11762;54389;69341	0.393523	0.903378	0.701152	0.806556	0.854967	0.0053201	0.0740201	0.0074201	0.0040201	0.0181401
10592	NOP56	4	0.91,0.74,0.98,0.5	2.59,1.29,2.59,1.36	4.86,2.15,5.12,1.92	4486;32695;48343;60047	0.501557	0.982022	0.78156	0.907054	0.944538	0.0002201	0.0755401	0.0013001	0.0036001	0.0181601
12800	PSMD1	4	0.96,0.92,0.1,0.04	1.81,2.1,2.33,17.13	3.53,3.99,2.5,17.67	7338;26132;37527;73596	0.0445265	0.963891	0.508197	0.924982	0.944437	0.0772001	0.0795801	0.0193001	0.0031601	0.0181601
13806	RPTOR	4	0.69,-0.3,0.65,1.2	3.14,3.86,3.63,1.71	5.06,3.13,5.69,3.94	6498;27381;39688;71191	-0.300887	1.19944	0.558779	0.687111	0.943273	0.53576	0.0365201	0.0108401	0.0186401	0.0183001
14212	2017-09-02	4	0.69,0.86,0.76,1.03	7.52,6.65,4.7,5.77	12.17,12.05,7.94,11.77	16879;21706;50248;64252	0.693741	1.02776	0.834058	0.858681	0.94322	2.01e-05	0.0638601	0.0007801	0.0051801	0.0183401
531	ALG14	4	0.06,-0.12,0.83,1.06	3.56,3.76,3.24,4.21	3.71,3.45,5.75,8.77	179;18887;51574;72681	-0.124965	1.05808	0.454307	0.827766	0.942925	0.266	0.0586801	0.0319001	0.0069201	0.0184001
6775	HCFC1	4	0.77,-0.1,1.11,0.75	2.56,1.29,5.54,3.63	4.37,1.2,12,6.1	11282;29007;48988;60977	-0.104877	1.11367	0.632244	0.772042	0.942854	0.23874	0.0489201	0.0051801	0.0104601	0.0184001
1200	ATP5D	4	0.05,1.05,0.83,0.19	4.25,1.75,3.66,4.7	4.4,3.62,6.53,5.38	4253;24261;46818;66377	0.0505013	1.05138	0.532424	0.834046	0.942712	0.0732001	0.0596401	0.0147401	0.0066201	0.0184201
13781	RPS27L	4	0.93,0.96,0.26,0.42	4.67,10.06,11.74,6.58	8.89,19.51,14.1,8.8	1099;20692;38268;56191	0.263699	0.956265	0.642047	0.929136	0.9427	0.0059601	0.0816401	0.0046801	0.0030401	0.0184201
9767	MTA2	4	0.43,1.38,0.5,0.51	13.17,6.16,9.08,8.17	17.75,16,12.83,11.62	1747;26521;45322;59371	0.430775	1.37677	0.703554	0.508004	0.942386	0.0006001	0.0192801	0.0026401	0.0638001	0.0184401
4085	DDX20	2	0.26,1.14	12.88,3.34	15.45,7.36	40820;59547	0.262691	1.1416	0.702146	0.262691	0.702146	0.0751201	0.0216601	0.0185401	0.0751201	0.0185401
14844	SLC7A5	3	0,0.51,1.2	8.11,2.69,3.08	8.08,3.82,7.05	7534;19664;62047	-0.00468731	1.19504	0.565989	0.507615	0.851328	0.1996	0.0270601	0.0212401	0.0351001	0.0185401
13673	RPA1	4	0.66,0.94,0.94,-0.3	5.8,1.84,1,1.58	9.15,3.53,1.92,1.29	848;21821;50923;72389	-0.298779	0.941999	0.559455	0.93827	0.940135	0.53216	0.0857601	0.0108001	0.0028001	0.0187601
17622	WBSCR28	4	0.4,-0.22,-0.16,1.48	4.05,7.78,9.37,2.79	5.35,6.67,8.4,7.76	12555;31181;49485;72622	-0.222478	1.47925	0.374675	0.400451	0.939852	0.41652	0.0133401	0.0645801	0.13166	0.0187601
6924	HIST1H2BA	4	0.78,0.17,0.14,1.1	9.54,10.38,9.76,4.67	16.4,11.71,10.79,9.98	13062;27294;37544;73365	0.14395	1.0966	0.549173	0.782336	0.939467	0.0270401	0.0524201	0.0120801	0.0094001	0.0188001
3763	CTNNBL1	4	0.86,0.09,1.01,-0.08	3.79,1.91,2.49,4.08	6.9,2.04,5.03,3.85	12165;22722;39071;59636	-0.0849227	1.01274	0.471338	0.86421	0.938474	0.21118	0.0675201	0.0271201	0.0049601	0.0188401
12498	PPP4R1	4	0.6,1.16,0.26,0.72	28.43,5.48,6.39,3.24	43.06,12.26,7.65,5.32	2781;21785;48782;73300	0.26012	1.16148	0.683958	0.715138	0.938311	0.0064601	0.0415601	0.0031601	0.0154001	0.0188801
15395	SSBP3	4	1.18,0.7,0.1,-0.8	1.29,3.89,9.11,4.05	2.93,6.3,9.78,2.32	7872;22386;43317;59806	-0.801501	1.18055	0.294043	0.695371	0.937962	0.91896	0.0385201	0.1241	0.0177601	0.0188801
13900	RUVBL2	4	1.11,0.08,0.77,-0.37	3.21,2.17,1.19,1.29	6.9,2.3,2.04,1	1897;23966;49871;64286	-0.369725	1.10564	0.396827	0.769282	0.937463	0.6321	0.0503601	0.0531201	0.0106801	0.0189201
17397	USP22	4	0.44,-0.1,1.43,-0.11	6.61,22.1,7.23,13.69	8.97,20.58,19.48,12.69	4605;28161;45665;62401	-0.10975	1.4297	0.414266	0.440028	0.934866	0.24588	0.0163201	0.0457201	0.10154	0.0192201
4616	E2F3	4	0.63,0.47,1.24,0.26	5.84,4.44,7,1.65	9,6.15,16.57,1.98	7616;19074;51758;67705	0.262896	1.24257	0.650363	0.6254	0.933985	0.0060801	0.0310801	0.0043001	0.0299001	0.0192801
2909	CENPP	4	-0.21,0.14,1.1,0.77	4.02,1.75,1.36,2.07	3.48,1.92,2.9,3.53	10850;26696;39279;68691	-0.209334	1.09559	0.448606	0.770635	0.933111	0.39464	0.0526001	0.0337001	0.0105801	0.0193401
11539	PARP16	4	0.62,0.12,0.3,1.24	11.13,18.59,18.3,2.88	17.15,20.2,22.48,6.81	8432;22182;50364;64473	0.119798	1.24141	0.570488	0.62419	0.9328	0.0358401	0.0312001	0.0098001	0.0302001	0.0193601
9996	NAA40	4	0.97,0.52,0.77,0.9	5.09,11.71,7.69,1.97	9.95,16.78,13.15,3.68	665;26092;39407;63574	0.518529	0.967579	0.789595	0.897714	0.932646	0.0001401	0.0788001	0.0011401	0.0038601	0.0194001
7206	HSPA4	4	0.9,0.97,0.66,0.3	3.73,5.35,5.74,3.73	6.93,10.47,9.06,4.6	6898;28036;44372;67619	0.303373	0.969014	0.706597	0.895131	0.932072	0.0036801	0.0784801	0.0025601	0.0039201	0.0195201
9674	MRPS11	4	0.26,0.17,0.79,1.07	5.15,6.42,5.02,4.99	6.18,7.25,8.69,10.5	8348;35503;41577;65694	0.174726	1.07263	0.574816	0.789715	0.931172	0.0188401	0.0557201	0.0093401	0.0087401	0.0196401
17620	WBSCR22	4	0.3,1.01,-0.64,0.85	1.42,6.87,4.25,2.14	1.75,13.87,2.73,3.85	12390;19072;48475;73821	-0.638544	1.0124	0.380507	0.849938	0.931168	0.86096	0.0677201	0.0612601	0.0055801	0.0196401
12299	POLR2E	4	0.91,0.03,-0.11,0.95	1.45,1.29,4.51,2.14	2.73,1.32,4.17,4.14	5014;27692;49881;74232	-0.112752	0.953971	0.443849	0.907022	0.930497	0.24964	0.0823801	0.0352201	0.0036001	0.0197201
13867	RTEL1	4	0.94,0.71,0.3,0.92	2.53,2.14,4.67,2.07	4.86,3.5,5.75,3.91	9374;30394;38161;73383	0.300861	0.943668	0.718679	0.915878	0.929773	0.0037801	0.0856601	0.0022801	0.0034001	0.0198801
10696	NR6A1	4	0.23,1.04,0.82,0.04	10.15,3.27,2.49,4.28	11.91,6.73,4.4,4.4	3768;23779;53344;61333	0.0395144	1.04017	0.532159	0.818603	0.929385	0.0808001	0.0618001	0.0147601	0.0072601	0.0199001
2814	CDK5RAP3	4	0.09,0.79,1.07,0.12	5.45,12.36,8.01,3.82	5.78,21.38,16.78,4.17	8363;25107;49043;65187	0.0854023	1.06637	0.516592	0.790704	0.928535	0.0522201	0.0567801	0.0175601	0.0086801	0.0199601
1678	C11orf30	4	1.27,-0.04,0.59,-0.04	2.17,30.41,21.09,3.43	5.23,29.5,31.66,3.33	6156;21750;37447;67826	-0.0437007	1.27063	0.442319	0.585993	0.928313	0.16044	0.0282601	0.0358001	0.0383201	0.0199801
11928	PHLDB1	4	0.99,0.17,0.39,0.87	3.92,13.82,8.17,3.73	7.76,15.57,10.7,6.81	15385;35588;40278;61225	0.171642	0.985734	0.604301	0.870958	0.928346	0.0194401	0.0741401	0.0068801	0.0047001	0.0199801
10837	NUP85	4	0.83,1.03,0.13,-0.58	1.19,1,1.26,9.28	2.12,2.04,1.37,6.21	14356;20091;52530;70172	-0.578856	1.02598	0.350482	0.829205	0.92759	0.82662	0.0645801	0.0783401	0.0068001	0.0201201
9735	MSL3	4	-0.58,0.66,1.13,0.73	6.91,13.69,3.82,3.47	4.63,21.67,8.34,5.75	1201;29431;41527;63381	-0.577937	1.1252	0.484929	0.729976	0.927589	0.82618	0.0466801	0.0238801	0.0140201	0.0201401
6937	HIST1H2BN	3	0.51,0.9,0.78	1.23,2.3,1.81	1.75,4.28,3.1	6390;28437;54400	0.510726	0.897657	0.728073	0.775836	0.836747	0.0012601	0.0757001	0.0060001	0.0051601	0.0201601
5696	FLII	4	1.02,0.75,0.83,0.42	14.96,15.28,9.54,12.39	30.39,25.7,16.95,16.63	14372;30158;43625;57680	0.424482	1.02293	0.756772	0.829663	0.926297	0.0007201	0.0655201	0.0015601	0.0067201	0.0203001
6528	GRAMD1A	4	-0.02,-0.14,1.38,0.47	11.81,15.74,1.26,21.97	11.62,14.33,3.27,30.51	12398;31922;48843;71257	-0.135111	1.37811	0.423491	0.473808	0.92596	0.28036	0.0190001	0.0422601	0.0794201	0.0203201
15041	SNRPB	3	0.9,0.17,0.77	1.03,1.32,2.62	1.92,1.49,4.48	3128;43886;69161	0.169196	0.895918	0.612847	0.773426	0.834672	0.0511001	0.0761001	0.0146201	0.0054001	0.0203201
9691	MRPS28	4	1.04,0.81,0.29,0.63	7.23,8.79,11.39,7.23	14.88,15.42,13.93,11.16	18024;34200;38692;67244	0.290457	1.04054	0.692088	0.811167	0.925853	0.0042401	0.0616801	0.0028801	0.0078601	0.0203401
13560	RNF103-CHMP3	4	0.81,0.95,-0.2,0.9	3.53,5.38,6.45,8.3	6.18,10.38,5.63,15.51	14911;24105;54347;70263	-0.195548	0.948338	0.615476	0.901431	0.924885	0.37314	0.0839801	0.0060801	0.0037601	0.0204201
14298	SF3B1	4	1.03,0.82,0.76,0.82	1.32,2.23,2.33,10.12	2.7,3.94,3.94,17.9	182;33757;53691;68073	0.756067	1.02661	0.855717	0.822561	0.924585	1e-07	0.0641001	0.0006401	0.0070801	0.0204201
17800	XPO6	4	1.18,-0.02,-0.03,0.67	7.07,10.41,7.85,3.66	16.06,10.24,7.68,5.81	617;23801;48561;61404	-0.0315312	1.18344	0.448356	0.665502	0.92447	0.14628	0.0383401	0.0337601	0.0220401	0.0204401
15381	SRSF3	3	1.17,0.5,0.05	1.94,1.1,1.13	4.37,1.55,1.17	13397;45835;72930	0.0537623	1.17003	0.573059	0.495383	0.832707	0.13482	0.0290601	0.0202001	0.0378401	0.0206401
13090	RABIF	4	-0.23,0.03,0.59,1.26	8.17,13.56,5.77,3.43	6.99,13.87,8.66,8.23	10861;34761;39418;63004	-0.226016	1.26013	0.412882	0.585089	0.92261	0.42144	0.0294201	0.0462601	0.0386001	0.0207201
15203	SPATA31A6	4	-0.1,-0.31,1.09,0.75	1.13,2.56,1.06,5.45	1.06,2.07,2.27,9.18	5833;32968;54051;67417	-0.308733	1.08982	0.359551	0.75246	0.921138	0.54816	0.0539401	0.0730601	0.0118001	0.0209601
1560	BRCA1	4	1.14,-0.21,0.7,0.13	6.06,4.02,1.13,14.83	13.38,3.48,1.83,16.2	352;25782;50774;71380	-0.209334	1.14176	0.439941	0.699544	0.920654	0.39464	0.0445001	0.0365401	0.0173801	0.0210001
8866	LSM6	4	1.19,-1.26,0.3,0.65	4.64,17.55,1.32,19.79	10.56,7.3,1.63,31.14	6842;37252;37915;68241	-1.26486	1.18757	0.21971	0.653842	0.920706	0.97776	0.0375001	0.2134	0.0240201	0.0210001
9398	MGRN1	4	0.78,0.66,0.51,1.06	5.02,6.68,8.92,2.46	8.6,10.59,12.72,5.15	847;23213;37688;65564	0.511677	1.0643	0.753889	0.775299	0.919798	0.0001601	0.0574801	0.0016401	0.0101401	0.0210801
18385	ZNF593	4	0.15,1.03,0.81,0.09	5.38,1.29,1.13,2.95	5.98,2.64,1.98,3.13	9486;30836;40493;74067	0.0868441	1.03129	0.519695	0.808499	0.919892	0.0515401	0.0634001	0.0169201	0.0079401	0.0210801
4242	DHX30	4	0.34,0.73,0.02,1.11	16.06,14.27,21.93,2.53	20.26,23.6,22.22,5.46	7897;23446;42195;63668	0.0184162	1.11289	0.5479	0.725204	0.919048	0.0975801	0.0489601	0.0122201	0.0145201	0.0212001
12839	PTCD3	4	0.99,0.85,0.56,0.82	2.23,14.7,3.01,4.12	4.43,26.51,4.43,7.28	1368;34420;55690;58711	0.555034	0.986692	0.803606	0.850807	0.91875	8.01e-05	0.0738201	0.0010201	0.0055401	0.0212001
2840	CDR2	4	0.2,1.64,-0.34,-0.07	10.31,27.58,33.59,9.7	11.85,85.78,26.48,9.23	15442;19538;38007;72688	-0.343148	1.6369	0.35583	0.200483	0.91869	0.59578	0.0073601	0.0751401	0.41522	0.0212201
14516	SLC12A4	3	0.45,0.39,1.2	8.34,11.48,4.25	11.42,15.05,9.78	17943;24234;64895	0.390034	1.20387	0.682769	0.454405	0.829136	0.0055201	0.0264401	0.0084601	0.0508001	0.0212201
17752	WRN	4	0.73,0.34,0.2,1.1	8.04,3.3,3.76,4.96	13.38,4.2,4.31,10.64	16418;20220;51043;62323	0.197595	1.10168	0.594448	0.734103	0.917893	0.0140201	0.0513201	0.0077201	0.0136801	0.0213401
9022	MAML2	4	0.27,0.87,-0.03,0.96	16.97,6.39,13.92,7	20.43,11.68,13.67,13.67	1804;36095;50540;59374	-0.0262854	0.964289	0.519147	0.870664	0.917477	0.1404	0.0795201	0.0169601	0.0047201	0.0213801
15128	SOX12	4	0.23,-0.03,1.22,0.62	17.59,6.74,2.91,9.63	20.69,6.61,6.79,14.76	17583;29355;49738;65954	-0.028357	1.21915	0.510249	0.615603	0.917376	0.1429	0.0342201	0.0189201	0.0317601	0.0213801
17231	UBP1	4	0.55,0.76,0.28,1.08	6.94,6.03,16.22,3.24	10.13,10.18,19.71,6.84	15268;37061;45967;67545	0.281094	1.07903	0.665247	0.755772	0.917401	0.0049001	0.0549401	0.0038801	0.0115401	0.0213801
6813	HEATR5B	4	0.75,0.06,1.08,0.3	8.27,9.89,8.56,46.54	13.95,10.3,18.1,57.11	15355;34188;44555;69803	0.0579137	1.07988	0.546947	0.754703	0.917292	0.0679401	0.0548601	0.0123601	0.0116401	0.0214001
5088	EXOC3	4	-0.1,0.35,0.67,1.16	5.41,12.55,10.19,2.72	5.06,16,16.2,6.1	2284;20168;41539;64640	-0.0978627	1.164	0.521332	0.669493	0.916745	0.22932	0.0409401	0.0167001	0.0213001	0.0214401
9679	MRPS17	3	0.62,0.26,1.04	14.6,6.26,13.53	22.36,7.48,27.74	10080;40253;61058	0.256796	1.03617	0.636001	0.615034	0.825604	0.0217601	0.0468801	0.0123601	0.0167801	0.0215001
15032	SNRNP200	4	0.23,0.98,-0.58,0.85	2.23,1.62,3.34,1	2.61,3.19,2.24,1.81	16225;26670;50633;72220	-0.576378	0.979546	0.370498	0.852829	0.916188	0.82488	0.0761201	0.0670601	0.0054201	0.0215001
4444	DOLPP1	4	0.34,-0.87,0.37,1.46	1.75,4.31,5.15,2.69	2.21,2.35,6.67,7.39	10500;29026;38369;56112	-0.873372	1.45933	0.32426	0.37211	0.915721	0.935	0.0142801	0.0980001	0.1601	0.0215601
16076	TFIP11	4	1.42,-0.12,0.41,-0.51	2.66,11.84,6.42,3.63	7.1,10.93,8.54,2.55	5246;25482;50290;69930	-0.506513	1.41954	0.302451	0.411993	0.915768	0.77604	0.0168001	0.11578	0.12138	0.0215601
9770	MTBP	3	0.62,-0.29,1.03	1.06,17.91,2.98	1.63,14.67,6.1	2937;38938;71866	-0.287494	1.03247	0.454015	0.61707	0.82477	0.60722	0.0472401	0.0499201	0.0165201	0.0216001
5881	FUT7	4	1.02,0.01,0.81,-0.03	5.93,8.89,3.53,4.64	12,8.97,6.21,4.54	3596;29304;38401;67095	-0.029651	1.01571	0.453631	0.814384	0.915049	0.14422	0.0667601	0.0321201	0.0076401	0.0216401
10578	NOL6	4	0.49,1.12,0.05,0.71	1,2.23,8.79,1	1.4,4.86,9.09,1.63	486;27553;52683;73476	0.0483669	1.121	0.591428	0.707805	0.914404	0.0745201	0.0474201	0.0079801	0.0162801	0.0217001
17099	TUFM	4	0.7,0.03,-0.39,1.13	8.79,3.04,9.8,6.74	14.3,3.1,7.48,14.73	9210;27135;54516;61409	-0.389663	1.12706	0.366536	0.702125	0.914592	0.65714	0.0464801	0.0689601	0.0170401	0.0217001
18406	ZNF623	4	0.73,-0.31,1.1,-0.11	6.45,17.36,4.86,2.88	10.67,14.04,10.44,2.67	10309;22044;53147;64054	-0.305998	1.10271	0.352998	0.725929	0.91432	0.5438	0.0510401	0.0768601	0.0144801	0.0217001
9393	MGEA5	4	0.28,0.55,0.82,1.01	14.79,5.64,2.27,6.71	18.01,8.28,3.99,13.52	5345;28473;45360;72760	0.284048	1.01047	0.666612	0.817766	0.914118	0.0046601	0.0683001	0.0038001	0.0073401	0.0217201
4371	DNAJC11	4	0.52,0.88,-0.56,0.95	7.36,1.49,3.89,1.45	10.56,2.73,2.64,2.81	1180;29716;44591;67246	-0.558244	0.951999	0.44728	0.875181	0.91359	0.81294	0.0827401	0.0341601	0.0045401	0.0217401
13705	RPL19	4	0.83,0.29,1,0.14	1.49,1.52,2.72,1.19	2.64,1.86,5.43,1.32	14161;32242;52907;71785	0.140187	0.998102	0.565435	0.828757	0.91343	0.0283201	0.0708801	0.0101601	0.0068201	0.0217401
16510	TMEM72	4	1.52,0.31,-0.28,0.13	46.05,3.53,7.07,23.46	132.1,4.37,5.81,25.76	16467;32728;50442;61186	-0.283669	1.52034	0.419532	0.306685	0.913512	0.5063	0.0114601	0.0436401	0.23818	0.0217401
2595	CCNL1	3	0.66,0.37,0.98	21.93,4.51,3.66	34.65,5.84,7.25	17843;46456;58506	0.373421	0.984943	0.672706	0.659755	0.822349	0.0065801	0.0565001	0.0092201	0.0124801	0.0218001
12658	PRPF3	4	0.72,1.02,0.8,0.11	2.82,2.66,3.08,1.03	4.66,5.38,5.38,1.12	16416;30462;37997;57575	0.111155	1.01758	0.664547	0.804817	0.911197	0.0390001	0.0665401	0.0038801	0.0082401	0.0222001
185	ACSL4	3	0.85,0.32,0.78	12.78,28.13,8.66	23.05,35.17,14.9	16920;24894;50362	0.32207	0.850752	0.652051	0.78333	0.817041	0.0111401	0.0902001	0.0108201	0.0047801	0.0222801
3000	CFLAR	4	0.36,1.17,0.65,0.1	7.36,5.87,4.96,7.75	9.43,13.18,7.79,8.31	18487;33707;38974;66463	0.100817	1.16697	0.569459	0.652076	0.909521	0.0439001	0.0404401	0.0098801	0.0245801	0.0224601
3707	CSRP2BP	4	0.99,0.51,0.33,0.83	2.98,5.8,5.38,2.79	5.92,8.25,6.79,4.94	10221;24012;46081;66147	0.334571	0.990998	0.665424	0.827903	0.90945	0.0025601	0.0729601	0.0038401	0.0069201	0.0225001
13310	RCL1	4	-0.04,-0.03,0.57,1.25	4.12,11.19,4.02,1.71	3.99,10.93,5.95,4.08	6617;33722;49915;57111	-0.0433909	1.25125	0.435143	0.566591	0.90892	0.16	0.0301201	0.0381201	0.0439201	0.0225401
9992	NAA20	4	0.75,0.33,1.04,0.78	1.58,17.68,2.17,2.91	2.67,22.19,4.45,5	3371;27284;46613;56477	0.32741	1.0386	0.724443	0.778877	0.908739	0.0028801	0.0619201	0.0021601	0.0099401	0.0225801
2537	CCDC97	4	0.99,0.83,-0.01,-0.27	3.37,5.54,16.97,15.09	6.67,9.87,16.8,12.51	10855;24045;48259;61562	-0.269573	0.985463	0.38337	0.831632	0.908548	0.48522	0.0744001	0.0597601	0.0066601	0.0226001
14455	SIN3B	4	0.34,0.15,1.47,-0.16	6.03,26.58,2.79,20.7	7.65,29.59,7.74,18.47	11778;21148;43002;67205	-0.16422	1.4739	0.451891	0.343095	0.908495	0.32416	0.0133801	0.0327001	0.19192	0.0226001
4076	DDRGK1	4	0.98,0.45,0.17,0.83	5.51,4.89,6.36,6.19	10.87,6.67,7.13,11.05	17610;30069;46967;57676	0.166279	0.980383	0.607061	0.834904	0.907643	0.0205201	0.0758801	0.0066401	0.0065801	0.0227001
17937	ZC3H7A	4	0.48,0.89,0.89,0.92	3.63,7.59,4.31,5.15	5.06,14.07,8,9.78	17617;33931;48440;63522	0.479291	0.924038	0.796313	0.891277	0.907658	0.0003401	0.0902401	0.0011201	0.0041801	0.0227001
10591	NOP2	4	0.29,0.68,0.83,0.98	2.75,2.56,5.71,3.99	3.36,4.11,10.15,7.88	1881;19054;52110;74331	0.287878	0.983283	0.696622	0.831498	0.907391	0.0044401	0.0753601	0.0027801	0.0066801	0.0227401
3033	CHD4	4	0.99,0.5,0.83,-0.17	2.95,1.03,1.29,7.43	5.84,1.46,2.3,6.61	4285;28796;54199;57649	-0.167242	0.985606	0.536968	0.829033	0.90732	0.32926	0.0742401	0.0140801	0.0068001	0.0227601
4494	DRAP1	4	0.75,0.36,1.06,0.73	6.74,5.51,5.93,4.25	11.33,7.07,12.4,7.05	1474;30235;45337;69475	0.360117	1.06338	0.725768	0.74889	0.906137	0.0017201	0.0577201	0.0021601	0.0119601	0.0229401
12805	PSMD14	4	0.89,0.44,0.6,0.92	1.1,1.1,2.43,1.97	2.04,1.49,3.68,3.73	6311;18693;53042;59096	0.440664	0.920127	0.712878	0.891927	0.906027	0.0005001	0.0912001	0.0023401	0.0041001	0.0229401
4032	DCLRE1B	4	0.33,-0.2,1.02,0.79	2.27,1.81,1.16,1.29	2.84,1.58,2.35,2.24	18390;22827;50809;56490	-0.20108	1.01754	0.483981	0.792386	0.904962	0.38168	0.0665601	0.0241401	0.0086001	0.0231001
6457	GPR179	4	0.36,1.37,0.26,0.44	6.81,3.3,3.27,11.45	8.71,8.51,3.91,15.57	15794;32196;39186;74110	0.256099	1.36535	0.60508	0.44296	0.904157	0.0068801	0.0206001	0.0068401	0.0996001	0.0231801
7047	HNRNPA1	4	0.05,0.53,0.81,1	1.16,36.47,5.28,1.39	1.2,52.59,9.23,2.78	6244;35567;40994;64831	0.0478889	1.00303	0.59596	0.805124	0.904079	0.0749801	0.0698801	0.0075601	0.0082401	0.0231801
4787	EIF4G1	4	0.9,0.88,0.77,0.9	6.26,2.04,3.56,2.1	11.71,3.76,6.1,3.94	4279;23771;46983;69007	0.774185	0.904033	0.866644	0.903839	0.903936	1e-07	0.0970401	0.0005001	0.0036401	0.0232001
6264	GMEB2	4	1.27,0.39,0.54,0.39	7.13,12.23,3.89,8.04	17.24,16,5.63,10.53	633;30506;41606;61433	0.387489	1.27259	0.645916	0.53509	0.903839	0.0012201	0.0280401	0.0044401	0.0533001	0.0232001
6879	HHLA3	4	0.95,0.02,0.86,0.22	6.19,8.69,4.83,15.25	11.97,8.83,8.74,17.81	9802;20844;52716;59999	0.022717	0.950457	0.513405	0.856273	0.903365	0.0944801	0.0834801	0.0182001	0.0052601	0.0232401
10211	NELFB	4	0.04,0.64,0.83,0.98	1.23,1.19,1.45,1.78	1.26,1.86,2.58,3.5	17099;32896;48433;65291	0.0370111	0.978173	0.621348	0.828798	0.903486	0.0826801	0.0764201	0.0058201	0.0068201	0.0232401
14926	SMARCB1	4	1.07,0.19,0.4,0.73	3.34,13.59,10.67,2.85	7.02,15.51,14.1,4.74	3530;36102;44917;70487	0.19021	1.07226	0.599695	0.734628	0.903446	0.0155001	0.0557401	0.0072001	0.0136601	0.0232401
9671	MRPL57	4	1.22,0.22,0.58,0.42	3.34,1.97,3.3,3.11	7.79,2.3,4.94,4.17	9715;34676;50503;62830	0.217864	1.22383	0.611261	0.581243	0.902537	0.0110601	0.0331401	0.0063401	0.0398801	0.0233601
16384	TMEM185B	4	0.68,0.01,0.03,1.12	14.89,14.99,3.69,13.33	23.89,15.05,3.76,29.04	17344;19508;40754;65367	0.0057105	1.12293	0.459322	0.681681	0.902306	0.10924	0.0471201	0.0305201	0.0196401	0.0234001
2621	CCT3	4	-0.31,1.15,0.65,0.34	2.23,1.03,2.82,1.65	1.81,2.3,4.43,2.09	7700;19052;55188;69137	-0.306373	1.15268	0.460564	0.651452	0.902065	0.5445	0.0425801	0.0301201	0.0246801	0.0234401
6662	GTPBP4	4	1.22,0.09,0.59,0.09	1.42,1.29,7,1.75	3.3,1.37,10.53,1.86	17308;35832;52593;60177	0.0889009	1.21591	0.496605	0.587968	0.90194	0.0505801	0.0345801	0.0215601	0.0377801	0.0234401
5454	FARSB	3	0.81,0.81,0.33	1.1,2.62,1.23	1.92,4.6,1.55	15461;34216;67839	0.334068	0.810013	0.650677	0.80795	0.808981	0.0097001	0.1054	0.0109601	0.0039401	0.0234601
9909	MYH6	4	1.28,0.52,0.49,0.41	1.75,1.84,6.26,7.07	4.25,2.64,8.8,9.41	7880;25561;37364;68166	0.411983	1.284	0.676574	0.518279	0.901139	0.0008001	0.0270801	0.0033201	0.0592801	0.0235801
14530	SLC15A2	4	0.85,0.2,0.95,0.26	8.34,17.72,4.6,19.14	15.05,20.4,8.89,22.96	12206;34556;52075;70719	0.203776	0.949341	0.567003	0.852307	0.900824	0.0130601	0.0838001	0.0100801	0.0054801	0.0236401
6105	GEMIN6	4	0.9,0.9,-0.12,0.44	2.49,1.94,1.78,11.09	4.66,3.62,1.63,15.02	7915;35158;40166;74322	-0.123223	0.901203	0.528475	0.898868	0.900036	0.26354	0.0979401	0.0153201	0.0038401	0.0237401
7939	KDELR2	4	0.57,1.23,0.22,0.45	8.98,4.96,9.41,29.59	13.38,11.59,10.93,40.5	12152;22487;46544;57765	0.216817	1.22502	0.617188	0.574442	0.899731	0.0112001	0.0329401	0.0060201	0.0419401	0.0237601
11563	PAX3	4	0.62,0.84,0.96,-0.02	2.91,1.97,2.56,1.13	4.48,3.53,4.97,1.12	2015;21481;49694;60986	-0.0188638	0.959046	0.600344	0.840108	0.899577	0.13302	0.0807601	0.0071601	0.0062601	0.0238001
17229	UBN2	4	0.1,1.01,0.78,0.21	33.49,8.5,6.68,21.51	35.77,17.15,11.51,24.81	2567;19483;55261;62362	0.0952682	1.01308	0.524646	0.784661	0.898869	0.0469401	0.0674601	0.0162201	0.0092201	0.0239001
689	ANKRD49	4	0.42,1.38,0.41,0.21	1.84,1.16,1.75,8.85	2.47,3.02,2.32,10.21	13957;25515;49648;70348	0.205778	1.37525	0.603498	0.420694	0.89797	0.0128401	0.0194801	0.0069201	0.11498	0.0239601
12291	POLR1B	4	0.47,0.98,-0.01,0.82	1.45,9.18,2.75,4.41	2.01,18.1,2.73,7.76	13587;29116;55380;65017	-0.0133814	0.979547	0.562018	0.816885	0.898216	0.12716	0.0761001	0.0105801	0.0074401	0.0239601
16726	TPMT	4	0.98,0.24,0.17,0.81	8.92,12.23,9.99,3.34	17.61,14.47,11.28,5.87	13187;36699;53836;67525	0.17477	0.9814	0.553177	0.813648	0.897524	0.0188401	0.0758201	0.0115001	0.0076401	0.0240001
12841	PTCH2	4	0.57,0.41,1.22,0.13	21.35,10.41,3.89,6.49	31.69,13.81,9.09,7.07	17275;29562;48339;60038	0.125411	1.2249	0.581851	0.569651	0.897273	0.0339201	0.0329801	0.0087601	0.0431801	0.0240601
14623	SLC25A3	4	0.77,0.29,-0.31,1.03	5.93,4.99,5.71,8.53	10.1,6.1,4.6,17.38	7367;32966;53439;56721	-0.311393	1.02682	0.442611	0.766967	0.896895	0.5522	0.0640801	0.0356601	0.0109201	0.0240801
9682	MRPS18C	4	1.06,0.5,0.47,0.74	4.64,4.05,20.67,10.44	9.64,5.72,28.66,17.41	624;19722;44704;56637	0.471826	1.05585	0.690687	0.737022	0.896437	0.0003801	0.0590601	0.0029201	0.0134201	0.0241601
9627	MRPL10	4	0.75,0.56,0.78,1.01	6.78,9.41,3.82,5.28	11.39,13.9,6.58,10.61	10388;28140;51397;55989	0.563054	1.00632	0.7757	0.784149	0.895237	8.01e-05	0.0692001	0.0014001	0.0092801	0.0242601
16654	TNXB	4	0.67,-0.26,0.37,1.12	4.64,6.58,2.33,3.5	7.36,5.49,3.02,7.62	11617;21531;45553;66368	-0.261618	1.12299	0.475073	0.667486	0.895238	0.47498	0.0470401	0.0261201	0.0215801	0.0242601
16748	TPX2	4	0.81,0.98,0.21,0.67	3.4,3.73,2.56,7.07	5.98,7.33,2.96,11.22	16420;36412;37967;71086	0.209429	0.976681	0.666591	0.813903	0.895292	0.0121801	0.0768001	0.0038001	0.0076401	0.0242601
2635	CD163	4	-0.18,0.2,-0.41,1.59	15.35,12.46,24.27,3.5	13.55,14.27,18.33,10.56	2426;23708;49072;65520	-0.405049	1.59317	0.301204	0.196107	0.89464	0.6758	0.0087401	0.11664	0.42376	0.0243201
7567	INPP5K	4	0.75,0.16,0.59,1.04	4.05,1,3.11,3.92	6.81,1.12,4.68,8.05	910;34664;50776;67004	0.157236	1.03825	0.634294	0.750473	0.894363	0.0232201	0.0620001	0.0049801	0.0118601	0.0243401
1264	ATXN2L	4	-0.06,1.13,0.44,0.66	14.83,3.3,2.69,4.73	14.27,7.22,3.65,7.48	9162;20299;50901;71757	-0.0550946	1.12722	0.543222	0.659884	0.89355	0.1738	0.0464601	0.0130001	0.0229801	0.0243601
15534	STOML2	4	0.44,0.9,0.89,0.43	3.99,2.98,4.73,2.43	5.4,5.55,8.77,3.27	6145;35728;54750;59188	0.43132	0.89683	0.664439	0.890397	0.893614	0.0005801	0.0995401	0.0038801	0.0041801	0.0243601
15906	TBX3	4	0.47,0.98,0.51,0.81	2.82,2.17,5.74,2.17	3.91,4.28,8.17,3.79	9745;29110;51033;58776	0.471803	0.981546	0.692267	0.806443	0.893995	0.0003801	0.0757401	0.0028801	0.0081801	0.0243601
3239	CLIC1	4	1.43,-0.04,0.1,0.36	5.48,22.13,35.34,11.03	14.76,21.58,37.93,14.13	17839;27793;41630;74001	-0.0360605	1.42974	0.463265	0.357146	0.893443	0.1516	0.0161801	0.0293201	0.17536	0.0243801
10847	NUTF2	4	0.43,1.18,0.6,0.34	1,1.68,11.81,14.18	1.35,3.82,17.93,17.9	16699;35809;51122;64311	0.336223	1.18418	0.637713	0.602362	0.893272	0.0024601	0.0381801	0.0049001	0.0343001	0.0244001
4625	EAPP	4	0.9,0.23,0.88,0.17	4.86,52.38,1.26,1.68	9.09,61.63,2.32,1.89	12153;36317;50662;62554	0.170398	0.902511	0.547797	0.883716	0.893113	0.0197201	0.0976001	0.0122201	0.0043001	0.0244201
8535	LETM1	4	0.29,0.31,0.78,1.01	3.92,2.85,2.33,1.1	4.8,3.53,3.99,2.21	4864;34121;38014;73746	0.291758	1.00938	0.597048	0.777015	0.893199	0.0041601	0.0685601	0.0075401	0.0100801	0.0244201
12497	PPP4C	4	0.38,0.86,0.92,0.63	7.04,2.1,1.42,1.26	9.18,3.82,2.7,1.95	7354;37159;54003;63718	0.382859	0.924273	0.699691	0.861201	0.892737	0.0013201	0.0901601	0.0026801	0.0050801	0.0244601
17198	UBE2M	4	1.28,0.5,0.12,-1.08	1.75,7.95,1,10.87	4.25,11.25,1.09,5.15	9656;36454;44652;66800	-1.07858	1.284	0.206597	0.501459	0.892729	0.96522	0.0270801	0.23276	0.0667201	0.0244601
17804	XRCC1	4	0.07,0.97,0.82,-0.14	2.27,9.34,8.85,3.95	2.38,18.24,15.62,3.59	8950;29894;54182;57744	-0.138817	0.965691	0.429544	0.81928	0.892485	0.28636	0.0793201	0.0398401	0.0072601	0.0244601
1045	ARX	4	0.22,0.11,-0.02,1.57	17.42,40.53,7.36,3.69	20.29,43.6,7.28,10.93	7535;22818;43180;65907	-0.0169226	1.56529	0.468351	0.219598	0.892445	0.13088	0.0099801	0.0280001	0.37908	0.0245001
12036	PITRM1	4	0.09,1.04,0.74,0.59	4.89,15.8,3.89,4.83	5.2,32.55,6.5,7.25	9096;22994;43664;63436	0.0880842	1.04276	0.614256	0.740816	0.891786	0.0507601	0.0611601	0.0062001	0.0129001	0.0245801
12807	PSMD3	4	1.27,0.51,-0.52,0.03	1,2.23,3.37,10.38	2.41,3.19,2.35,10.61	12226;33415;43528;74361	-0.517955	1.26937	0.324272	0.513368	0.891371	0.78556	0.0284601	0.0980001	0.0613201	0.0246201
9675	MRPS12	4	-0.09,0.71,0.27,1.07	16.06,4.47,3.92,3.21	15.11,7.33,4.74,6.73	6983;29354;47941;58266	-0.0883554	1.06908	0.49208	0.71325	0.891163	0.21528	0.0563801	0.0223001	0.0155001	0.0246601
457	AK6	4	1.03,0.62,0.76,-0.46	1,1.81,3.3,8.08	2.04,2.78,5.58,5.87	6476;37025;49426;57353	-0.46141	1.02598	0.485043	0.755141	0.890559	0.73304	0.0645801	0.0238801	0.0116201	0.0247201
4637	EBPL	4	-0.07,-0.08,1.54,0.24	9.44,30.08,1.32,2.82	8.97,28.38,3.85,3.33	1723;27565;46604;62307	-0.0841462	1.53931	0.406046	0.24184	0.890577	0.21018	0.0107001	0.0489601	0.3395	0.0247201
8206	KMT2C	4	0.91,0.87,0.19,0.61	8.89,5.77,6.23,3.04	16.69,10.56,7.1,4.66	5864;23016;51007;57928	0.19022	0.909146	0.645864	0.871332	0.890239	0.0155001	0.0959001	0.0044401	0.0047001	0.0247601
9685	MRPS22	4	0.67,-0.03,0.19,1.11	17.97,6.36,9.54,6.1	28.69,6.24,10.9,13.12	722;22112;40444;58052	-0.0265842	1.10585	0.486812	0.674746	0.890298	0.1409	0.0503001	0.0233601	0.0206001	0.0247601
17888	ZBTB2	4	1.01,0.05,0.49,0.77	9.08,14.7,15.83,7.13	18.33,15.22,22.27,12.14	14818;29178;51239;60175	0.050569	1.01317	0.5808	0.767009	0.890091	0.0731401	0.0674001	0.0088201	0.0109201	0.0247601
5769	FOXF1	4	1.53,-0.03,0.14,0.25	5.38,9.86,6.52,4.38	15.54,9.64,7.16,5.2	1976;23675;41721;63882	-0.0332166	1.52965	0.470508	0.249888	0.889767	0.14838	0.0109801	0.0273201	0.32572	0.0247801
8051	KIF13A	4	1.22,0.31,0.56,-0.78	8.63,8.04,6.71,4.15	20.09,9.95,9.9,2.41	11828;30006;51795;69952	-0.783133	1.21921	0.325841	0.559922	0.889567	0.9139	0.0340401	0.0969401	0.0458201	0.0248001
12582	PRIM1	4	0.92,0.09,0.86,0.64	3.08,2.27,2.14,10.96	5.81,2.41,3.88,17.09	9702;18888;42025;69448	0.0893557	0.916285	0.626715	0.860686	0.888485	0.0503201	0.0929201	0.0055801	0.0051401	0.0248801
3847	CXorf36	4	-0.14,0.17,-0.39,1.61	13.92,17.84,7.69,1.06	12.63,20.03,5.87,3.25	4050;25448;49809;65256	-0.390096	1.60766	0.31101	0.166533	0.887096	0.65758	0.0083401	0.10882	0.48238	0.0251001
1796	C17orf58	4	-0.46,0.6,1.17,0.16	5.93,8.17,2.14,3.37	4.31,12.43,4.8,3.76	4450;22079;42458;58307	-0.460988	1.16811	0.367878	0.604741	0.886427	0.73266	0.0401401	0.0682001	0.0337601	0.0252601
6240	GLS	4	-0.33,0.33,-0.32,1.44	12.85,16.87,9.76,1.23	10.21,21.24,7.82,3.33	4261;19326;47552;63971	-0.331133	1.44092	0.280529	0.332046	0.886483	0.5801	0.0155401	0.13812	0.20524	0.0252601
7702	ITGB1	4	1.21,0.45,-0.69,0.56	2.3,5.8,1.84,5.48	5.32,7.94,1.14,8.08	7430;36565;53394;67478	-0.688727	1.21037	0.383542	0.560742	0.885553	0.88194	0.0352201	0.0596201	0.0455601	0.0254001
13562	RNF111	4	0.83,-0.18,0.94,0.23	19.76,19.57,3.47,10.06	35.06,17.29,6.67,11.82	3117;36366;48939;58521	-0.178045	0.944362	0.456784	0.827063	0.885712	0.3478	0.0854601	0.0312001	0.0070001	0.0254001
16966	TSPAN13	4	0.48,0.69,0.11,1.08	11.29,10.93,10.06,5.48	15.74,17.58,10.85,11.62	10541;31873;54326;59590	0.109098	1.08494	0.589762	0.68554	0.885239	0.0400601	0.0544001	0.0080801	0.0188601	0.0254401
11805	PELI3	4	-0.2,0.39,1.38,-0.24	7.75,6.49,1.23,6.29	6.76,8.51,3.19,5.32	9924;19727;41666;59763	-0.242245	1.37721	0.33242	0.39261	0.884908	0.44616	0.0191201	0.0915601	0.13952	0.0254601
8779	LRRC28	4	0.38,0.04,0.31,1.39	12.81,8.14,14.11,1.23	16.66,8.37,17.52,3.22	18360;32023;52225;56084	0.0400444	1.39018	0.530313	0.378673	0.884425	0.0803401	0.0182801	0.0150001	0.15332	0.0255001
17998	ZFC3H1	4	0.77,0.72,1,0.49	2.04,2.59,2.59,30.02	3.48,4.25,5.17,42.02	14369;28648;55052;69050	0.485404	0.998165	0.74215	0.76972	0.883943	0.0002601	0.0708201	0.0017801	0.0106201	0.0256801
9638	MRPL21	4	0.69,0.88,0.64,0.88	8.95,8.5,8.27,10.54	14.47,15.68,12.92,19.45	16621;28639;51233;56479	0.643372	0.883963	0.776044	0.883789	0.883876	2.01e-05	0.10376	0.0013801	0.0043001	0.0257201
9605	MRE11A	4	0.62,1.15,0.45,0	2.3,2.75,11.22,10.15	3.53,6.1,15.31,10.18	7989;33447;45349;61027	0.00431516	1.14689	0.554831	0.620465	0.883676	0.11042	0.0436401	0.0113801	0.0307801	0.0258001
4465	DPM2	4	0.94,0.06,0.82,0.16	2.33,1.81,19.27,18.4	4.48,1.89,34.11,20.6	16880;33531;38240;63092	0.0631063	0.943774	0.498447	0.823417	0.883596	0.0645201	0.0856201	0.0213201	0.0070601	0.0258201
9672	MRPL9	4	0.04,0.91,0.85,0.12	26.77,8.04,5.71,7.17	27.48,15.16,10.3,7.76	15487;29718;50087;66539	0.0379661	0.914771	0.480054	0.851805	0.883288	0.0820001	0.0935801	0.0250401	0.0055001	0.0258401
11537	PARP14	4	0.4,0.37,0.45,1.32	8.27,17.23,45.34,3.82	10.9,22.3,61.77,9.55	17453;25969;39996;64886	0.372435	1.3205	0.634473	0.446262	0.88338	0.0015001	0.0238401	0.0049801	0.0972201	0.0258401
11806	PELO	4	0.46,0.65,0.58,1.12	1,4.18,1.55,1.68	1.37,6.56,2.32,3.65	9720;32102;39522;59160	0.458626	1.11745	0.70199	0.649046	0.883248	0.0004201	0.0480801	0.0026601	0.0251801	0.0258401
6810	HEATR1	4	-0.2,-1.03,0.67,1.1	1.97,3.99,1.39,2.69	1.72,1.95,2.21,5.75	5931;37242;45771;67092	-1.03148	1.09714	0.13395	0.668891	0.883017	0.95948	0.0522801	0.35998	0.0213801	0.0258601
16904	TRNP1	4	1.23,0.53,0.27,-0.17	2.91,7.33,11.35,11.42	6.84,10.59,13.7,10.13	2093;20816;51395;60230	-0.173374	1.23134	0.464742	0.530488	0.880913	0.33686	0.0324601	0.0289001	0.0548401	0.0261201
3286	CLUH	4	0.57,0.62,0.28,1.14	2.46,5.67,12.1,2.14	3.65,8.71,14.67,4.71	13029;27672;42272;70151	0.278237	1.14192	0.651914	0.6192	0.880559	0.0050601	0.0444201	0.0042601	0.0310601	0.0261601
3326	CNIH1	4	0.9,0.86,0.53,0.4	7.65,10.12,2.91,16.71	14.3,18.36,4.2,22.04	12740;24465;37859;56986	0.399733	0.90178	0.671518	0.859218	0.880499	0.0009401	0.0977601	0.0036001	0.0051801	0.0261601
4178	DENR	4	0.95,0.33,0.81,-0.36	3.01,3.47,5.97,4.89	5.81,4.37,10.47,3.82	16669;32857;39855;72651	-0.357235	0.947043	0.433715	0.811603	0.879323	0.61568	0.0845001	0.0386401	0.0077601	0.0263801
17232	UBQLN1	4	0.97,-0.17,0.79,0.22	5.87,8.79,8.79,4.31	11.51,7.82,15.16,5.03	9442;24178;47440;63530	-0.168145	0.971499	0.453206	0.786725	0.879112	0.33046	0.0778801	0.0323401	0.0090001	0.0264401
9145	MASTL	4	1.11,-0.81,0.4,0.65	1.42,2.36,1,18.04	3.07,1.35,1.32,28.23	2893;23524;51672;62817	-0.812637	1.11164	0.335521	0.646199	0.87892	0.92238	0.0492201	0.0889801	0.0257601	0.0265001
3122	CHTF8	4	0.32,1.3,0.46,0.06	3.95,2.62,7.98,1.29	4.94,6.44,10.96,1.35	9436;35909;45552;69188	0.0583586	1.29612	0.533785	0.458175	0.877145	0.0674801	0.0255601	0.0145201	0.0894001	0.0267801
18078	ZMYND11	4	1.07,0.61,0.69,0.32	7.72,12.29,1.91,11.09	16.17,18.7,3.07,13.87	14367;33955;53406;59062	0.321975	1.06701	0.670284	0.686846	0.876927	0.0030401	0.0567001	0.0036201	0.0186401	0.0268601
10646	NPLOC4	3	0.72,0.85,0.09	5.35,12.33,2.85	8.8,22.27,3.04	3551;32108;63256	0.0949474	0.853489	0.555615	0.71841	0.785949	0.10002	0.0887801	0.0231801	0.0079401	0.0269001
4415	DNMT1	4	0.95,0.36,0.43,0.8	7.04,5.8,15.57,1.68	13.61,7.45,20.98,2.93	8895;26930;49199;61653	0.359983	0.951529	0.635457	0.800459	0.875994	0.0017201	0.0829001	0.0049001	0.0084201	0.0270001
16745	TPT1	4	0.47,0.84,0.08,0.91	2.36,2.53,6.58,1.32	3.27,4.51,6.96,2.5	9523;35572;55464;59933	0.080234	0.914639	0.575631	0.837238	0.875938	0.0550801	0.0936001	0.0092401	0.0064001	0.0270001
17671	WDR7	4	-0.2,0.53,1.22,0.17	2.14,2.07,1.39,1.45	1.86,2.99,3.25,1.63	17615;32374;53976;59930	-0.196789	1.22385	0.430613	0.527997	0.875925	0.37494	0.0331201	0.0396001	0.0557601	0.0270001
18620	ZWINT	4	0.46,1.13,0.29,0.62	15.05,2.82,2.66,8.43	20.66,6.15,3.25,13	15967;28861;46554;58878	0.289535	1.12682	0.624538	0.62495	0.875886	0.0043401	0.0465401	0.0056801	0.0300201	0.0270001
5759	FOXC1	3	0.58,-0.31,0.98	7,11.42,7.59	10.5,9.2,15.02	8433;28599;43054	-0.310985	0.984909	0.419314	0.584018	0.784463	0.64088	0.0565401	0.0643001	0.0209201	0.0270201
3595	CREB1	4	0.77,0.49,0.92,0.83	9.73,3.92,2.59,16.87	16.55,5.52,4.92,29.9	113;19438;38657;74330	0.493311	0.924054	0.75221	0.825698	0.874876	0.0002201	0.0902001	0.0016401	0.0070201	0.0270801
11532	PARN	4	0.59,0.6,1.15,0.41	7.52,2.88,2.66,4.18	11.31,4.37,5.89,5.55	16341;31481;40727;56486	0.408312	1.15034	0.686474	0.5997	0.875021	0.0008401	0.0432201	0.0030201	0.0351801	0.0270801
9632	MRPL16	4	1.01,0.44,0.73,0.21	4.34,32.87,5.93,4.18	8.77,44.58,9.87,4.83	2188;34154;47337;67731	0.20788	1.0143	0.598878	0.73368	0.87399	0.0124601	0.0671801	0.0072801	0.0136801	0.0273001
13179	RARS2	4	0.87,0.88,0.37,-0.49	3.92,5.51,6.49,3.17	7.16,10.13,8.4,2.27	2725;32335;55322;57524	-0.486011	0.877498	0.408313	0.868802	0.87315	0.75752	0.10556	0.0479601	0.0048001	0.0274401
4727	EGR2	4	1.18,0.01,0.57,-0.34	2.43,4.54,4.15,18.3	5.49,4.57,6.15,14.41	8062;25953;44473;62934	-0.344231	1.1772	0.352956	0.568758	0.872979	0.59728	0.0391401	0.0768801	0.0434801	0.0275001
12960	PWP1	4	0.42,0.31,1.33,0.17	3.27,1.97,2.66,7.43	4.37,2.44,6.67,8.37	10070;20917;51215;73804	0.172489	1.32906	0.556002	0.416857	0.872957	0.0193801	0.0231601	0.0111601	0.11758	0.0275001
9315	MET	4	1.15,0.17,0.27,0.59	6.87,13.37,42.93,24.92	15.31,14.99,51.75,37.53	15579;36550;47608;63989	0.1655	1.15486	0.545155	0.590756	0.87281	0.0208401	0.0423201	0.0127401	0.0372801	0.0275401
522	ALDOA	4	0.05,0.07,0.46,1.29	1.97,1.91,2.85,1.29	2.04,2.01,3.91,3.16	16746;32292;53013;72497	0.045081	1.28976	0.465726	0.455279	0.872519	0.0767801	0.0264001	0.0287001	0.0911801	0.0276001
17996	ZFAND6	4	0.18,0.34,0.17,1.4	4.41,8.27,8.79,5.35	5,10.47,9.9,14.16	3624;18736;44565;56026	0.170948	1.404	0.524397	0.340398	0.872201	0.0195601	0.0176801	0.0162401	0.1952	0.0276201
11691	PCYOX1	4	0.31,-0.2,1.17,0.57	9.41,14.21,1.52,12.59	11.62,12.4,3.42,18.73	8126;24570;51531;60202	-0.196573	1.16979	0.463026	0.573648	0.871722	0.3744	0.0399201	0.0293401	0.0422401	0.0276601
17797	XPO1	4	0.41,1.34,-0.31,0.36	4.12,1.19,1.42,1.58	5.46,3.02,1.14,2.04	18542;34913;49570;57520	-0.313847	1.33551	0.448032	0.408255	0.871883	0.55516	0.0227201	0.0338601	0.12512	0.0276601
1263	ATXN2	4	0.56,-0.58,1.18,0.28	11.65,1.71,2.66,6.78	17.21,1.14,6.01,8.25	16216;30213;46912;64320	-0.583394	1.17826	0.360634	0.563215	0.870735	0.82896	0.0390401	0.0724801	0.0450401	0.0277601
4981	ERCC2	4	0.69,0.86,0.88,-0.17	4.38,1.68,1.65,3.04	7.05,3.04,3.04,2.7	1071;32254;38782;56155	-0.174197	0.884212	0.563334	0.856095	0.870154	0.3409	0.10372	0.0103601	0.0052601	0.0278201
8582	LIFR	4	0.6,1.14,0.17,0.09	13.24,2.72,5.19,18.4	20.11,5.98,5.84,19.57	14812;27247;50878;74380	0.089036	1.13648	0.499868	0.603776	0.870129	0.0505601	0.0449201	0.0209201	0.0340001	0.0278401
5416	FAM86B1	2	0.78,0.48	1.06,4.64	1.83,6.47	1302;23478	0.481064	0.784909	0.632986	0.481064	0.632986	0.0150001	0.0787601	0.0280401	0.0150001	0.0280401
4614	E2F1	4	1.04,0.7,-0.04,-0.01	4.57,6.19,4.05,5.77	9.38,10.07,3.94,5.75	4189;30353;40229;65222	-0.0414048	1.03688	0.422805	0.701056	0.868968	0.1577	0.0622601	0.0424201	0.0171401	0.0281601
6102	GEMIN2	4	0.23,1.51,-0.42,0.17	8.4,1.65,6.87,1.32	9.87,4.68,5.15,1.49	15299;31013;44729;71219	-0.418006	1.50627	0.372398	0.232133	0.869202	0.68908	0.0122801	0.0659401	0.35604	0.0281601
12372	PPA1	4	0.47,0.38,0.16,1.26	1.78,3.63,2.1,1.19	2.47,4.71,2.35,2.87	13702;36941;55692;64077	0.161696	1.26494	0.569073	0.472399	0.86867	0.0218001	0.0288201	0.0099401	0.0803201	0.0281601
17123	TXN2	4	0.86,0.67,0.23,0.87	5.09,8.01,7.2,3.47	9.26,12.75,8.46,6.35	13285;20044;50063;68948	0.232125	0.874203	0.660021	0.863786	0.868994	0.0094201	0.1071	0.0040201	0.0049801	0.0281601
17859	YWHAQ	4	0.88,0.86,0.34,0.2	8.85,12.23,12.16,1.19	16.31,22.13,15.42,1.37	10466;28771;42376;62723	0.201932	0.881706	0.570376	0.855576	0.868641	0.0133801	0.10468	0.0098001	0.0052601	0.0281601
5149	FABP5	4	1.04,0.64,0.1,0.7	3.86,1.97,3.99,1.91	7.91,3.07,4.28,3.1	7744;28079;48876;71765	0.10326	1.03632	0.619618	0.700299	0.868307	0.0428801	0.0624801	0.0058801	0.0172401	0.0282201
17380	USP1	4	0.65,1.08,0.14,0.64	7.1,2.75,9.21,11.19	11.16,5.84,10.13,17.5	13817;29920;39963;60266	0.136496	1.08422	0.629403	0.652323	0.868272	0.0297601	0.0545001	0.0053801	0.0244401	0.0282201
15801	TARS2	4	0.73,1,0.63,0.57	2.33,8.59,7.1,11.52	3.88,17.21,10.96,17.15	2397;21970;46352;61469	0.574553	1.00148	0.734219	0.734809	0.868143	8.01e-05	0.0702201	0.0019801	0.0136201	0.0282601
14116	SDHAF2	4	0.7,1.03,0.31,0.34	7.72,1.91,6.13,8.82	12.54,3.91,7.59,11.19	10286;31678;52939;56499	0.309089	1.0336	0.596594	0.700571	0.867084	0.0034801	0.0628001	0.0075401	0.0172201	0.0284201
2115	C8orf59	4	-0.2,1.16,0.46,0.57	9.41,5.48,15.02,2.66	8.2,12.28,20.72,3.94	17177;21276;53782;59336	-0.198552	1.16487	0.499566	0.567976	0.866422	0.3778	0.0406601	0.0209801	0.0436801	0.0284801
12847	PTDSS1	4	0.44,0.38,1.3,0.41	8.46,11.26,1.78,13.2	11.45,14.67,4.37,17.55	5372;27780;44845;57357	0.382532	1.29598	0.631251	0.435739	0.865858	0.0013201	0.0256201	0.0053001	0.10444	0.0285401
9696	MRPS35	4	0.22,1.34,0.09,0.39	3.69,6.39,27,9.7	4.31,16.17,28.69,12.72	3625;19498;43314;68903	0.0878834	1.34001	0.510377	0.390883	0.865448	0.0510001	0.0220001	0.0189201	0.14108	0.0286001
12617	PRKRIR	2	1.01,0.25	3.04,11.84	6.12,14.1	18062;22362	0.251786	1.00818	0.629982	0.251786	0.629982	0.0808801	0.0342401	0.0286601	0.0808801	0.0286601
14756	SLC39A14	4	1.22,0.51,-0.02,0.02	2.17,6.49,22.65,6.52	5.06,9.2,22.36,6.61	12331;20376;55352;58264	-0.0184834	1.2222	0.432493	0.50518	0.86369	0.13226	0.0332201	0.0390401	0.0649601	0.0288201
13636	RNF44	4	1.01,0.46,-0.59,0.72	4.34,20.8,7.04,7.72	8.74,28.58,4.68,12.69	5076;33281;47806;60380	-0.586962	1.00956	0.399517	0.717032	0.863295	0.8309	0.0685001	0.0517801	0.0152201	0.0288801
13967	SAMD4B	4	1.24,0.49,0.36,-0.23	6.23,12.42,5.22,2.59	14.67,17.44,6.7,2.21	11110;25514;46542;59994	-0.22972	1.237	0.464133	0.488987	0.862992	0.42704	0.0314401	0.0291001	0.0724601	0.0289001
4762	EIF3A	4	0.22,0.46,0.38,1.27	18.33,4.21,1.65,6.97	21.41,5.78,2.15,16.8	2565;28527;40092;73833	0.223951	1.26918	0.583147	0.455828	0.862504	0.0103001	0.0285001	0.0086601	0.0905801	0.0289801
4422	DNTTIP1	4	0.72,1.01,-0.13,-0.09	6.84,7.56,12.49,2.56	11.25,15.19,11.39,2.41	10150;23907;53176;68431	-0.132679	1.00759	0.376625	0.717178	0.862383	0.27662	0.0690001	0.0636401	0.0152001	0.0290001
12010	PIM2	4	-0.09,0.98,0.74,0.17	24.34,4.8,8.11,13.98	22.91,9.46,13.58,15.68	5792;23971;40218;63846	-0.0873087	0.980112	0.450578	0.744075	0.862093	0.21404	0.0759001	0.0330201	0.0124201	0.0290001
6382	GPATCH4	4	0.42,0.4,1,0.72	4.93,15.12,3.27,12.52	6.61,19.88,6.56,20.63	8957;29610;50707;63300	0.395319	1.00265	0.635771	0.720477	0.861564	0.0010201	0.0700201	0.0049001	0.0147801	0.0291001
12343	POT1	4	-0.05,0.32,0.31,1.4	18.92,5.22,2.27,1.49	18.3,6.5,2.81,3.94	7199;21904;45004;73810	-0.0476709	1.40458	0.496378	0.316209	0.860395	0.1648	0.0175801	0.0216001	0.226	0.0292001
21	AAR2	4	0.66,0.41,0.1,1.06	14.83,5.09,3.63,7.13	23.43,6.76,3.88,14.88	7730;36929;48807;66708	0.0960211	1.0601	0.55624	0.659892	0.859994	0.0464001	0.0581201	0.0111201	0.0229601	0.0292401
12663	PRPF4	4	-0.23,0.07,1.21,0.51	2.46,3.82,3.6,7.49	2.09,4.02,8.34,10.64	11338;32895;41426;65474	-0.232772	1.21358	0.390174	0.506717	0.860146	0.43182	0.0347401	0.0561401	0.0641201	0.0292401
6646	GTF2H5	4	0.63,0.1,0.49,1.08	6.58,4.47,4.47,4.73	10.21,4.8,6.3,10.04	417;35722;53776;69503	0.101818	1.08497	0.578443	0.633544	0.859258	0.0433801	0.0543801	0.0090401	0.0283001	0.0293001
13012	RAB11A	4	0.81,0.1,0.9,0.12	8.92,6.65,9.57,1	15.68,7.13,17.9,1.09	4557;31448;40938;69779	0.101448	0.903442	0.484611	0.814049	0.858745	0.0435801	0.0972801	0.0239801	0.0076401	0.0293601
15750	TADA3	4	-0.05,0.28,0.54,1.18	7.69,6.16,9.11,14.44	7.45,7.51,13.23,32.69	16605;21804;53245;63603	-0.0453188	1.17929	0.489268	0.538138	0.858715	0.16206	0.0387001	0.0228401	0.0524401	0.0293601
16062	TFB1M	4	1.2,0.46,0.51,-0.36	5.15,23.23,18.66,7.1	11.88,31.92,26.62,5.52	195;21538;44109;62750	-0.363624	1.20484	0.453073	0.512882	0.858862	0.62456	0.0360401	0.0323601	0.0615801	0.0293601
13699	RPL14	3	0.8,0.46,0.74	4.93,1,1.03	8.6,1.37,1.72	3329;20672;55294	0.458626	0.803531	0.666072	0.736058	0.769795	0.0022401	0.10784	0.0097801	0.0072001	0.0294001
16090	TGFBR1	4	1.13,0.17,0.59,0.5	8.92,4.12,7.46,17.52	19.54,4.63,11.19,24.72	1461;22123;52065;59570	0.168958	1.13134	0.595566	0.585276	0.858309	0.0200601	0.0456401	0.0075801	0.0385801	0.0294401
6359	GORASP2	4	-0.9,0.71,1.01,0.71	13.07,19.08,4.18,1.23	7.02,31.17,8.4,2.01	7014;22177;43287;72034	-0.897848	1.00634	0.381689	0.710072	0.858208	0.93962	0.0691201	0.0605801	0.0160601	0.0294601
5872	FUS	4	0.13,0.86,0.62,0.86	7.98,4.28,11.65,4.93	8.74,7.76,17.84,8.92	11389;21250;40131;60939	0.132203	0.860015	0.615819	0.855699	0.857857	0.0311601	0.1136	0.0060401	0.0052601	0.0295401
9689	MRPS26	4	0.86,0.86,-0.24,-0.21	9.96,7.75,2.3,3.63	18.01,14.07,1.95,3.13	15537;23852;50453;69155	-0.237082	0.860118	0.316223	0.855134	0.857626	0.43822	0.11348	0.10448	0.0053201	0.0295801
1218	ATP6AP2	4	0.06,0.7,1.01,0.39	3.66,2.56,1.32,1.16	3.82,4.17,2.67,1.52	18039;33561;40386;59542	0.0616001	1.01114	0.540503	0.703903	0.85752	0.0655601	0.0680201	0.0134401	0.0168401	0.0296001
12113	PLCG1	4	0.97,0.21,0.52,0.74	3.4,5.19,9.02,7.26	6.67,6.01,12.95,12.14	14712;20336;40226;57897	0.212253	0.971632	0.611696	0.740992	0.856312	0.0117601	0.0778601	0.0063201	0.0128201	0.0299201
12877	PTK2	4	0.27,0.05,0.8,0.91	6.45,3.63,2.72,5.19	7.76,3.76,4.74,9.75	9630;24281;49386;59091	0.0525428	0.91073	0.508063	0.80189	0.85631	0.0719401	0.0948401	0.0194001	0.0083601	0.0299201
5854	FTCD	4	0.09,-0.09,0.68,1.03	3.99,10.57,14.73,3.76	4.25,9.92,23.63,7.68	8761;35518;48464;68812	-0.0916099	1.03058	0.428563	0.681755	0.856167	0.21962	0.0637001	0.0402801	0.0196001	0.0299601
6642	GTF2H2;GTF2H2C	3	-0.02,1.19,0.34	4.83,3.73,8.66	4.77,8.48,10.99	36781;41503;58967	-0.0176509	1.1871	0.50438	0.34369	0.765395	0.2167	0.0277201	0.0338401	0.10964	0.0300801
18525	ZNF80	4	0.33,0.09,1.38,0.18	14.92,13.85,1.23,11.71	18.79,14.73,3.19,13.26	843;30298;53379;57081	0.0887331	1.37721	0.494489	0.332388	0.854798	0.0506401	0.0191201	0.0219201	0.20454	0.0301401
1725	C12orf76	4	0.54,1.1,0.44,0.61	11.26,1.03,7.72,13.07	16.31,2.21,10.44,19.97	3761;25842;48059;67498	0.436038	1.09735	0.670015	0.611213	0.854282	0.0005401	0.0521401	0.0036401	0.0325401	0.0302801
11021	OR14C36	4	1,0.71,0.2,0.43	7,13.95,18.62,5.61	14.01,22.79,21.35,7.53	3770;29422;55462;64087	0.197259	1.0003	0.582916	0.708246	0.854275	0.0140601	0.0704001	0.0086601	0.0162001	0.0302801
13100	RAD17	4	-0.27,0.29,0.69,1.01	8.89,1.52,8.24,3.17	7.36,1.86,13.32,6.41	15655;26435;40096;71516	-0.271589	1.01421	0.43267	0.693367	0.853787	0.48856	0.0672201	0.0390001	0.0179001	0.0304001
4572	DUSP5	4	0.39,0.07,0.83,0.88	20.77,1.42,9.5,4.64	27.17,1.49,16.89,8.51	11505;27362;47688;66969	0.0668604	0.877139	0.540334	0.829672	0.853406	0.0622401	0.10584	0.0135001	0.0067201	0.0304401
4579	DUX4L1;DUX4L3;DUX4L4;DUX4L7	2	0.27,0.98	1.45,1.81	1.75,3.56	9305;64390	0.265677	0.975598	0.620637	0.265677	0.620637	0.0737601	0.0384201	0.0305201	0.0737601	0.0305201
6967	HIST2H4A;HIST2H4B	4	-0.06,1,0.23,0.7	1.16,8.63,17,10.06	1.12,17.29,19.97,16.37	9043;19817;54989;73375	-0.0597238	1.00326	0.469777	0.703301	0.853281	0.17954	0.0695801	0.0275801	0.0169601	0.0305201
12650	PROSC	4	0.48,1.19,0.52,0.09	3.63,4.18,11.29,3.69	5.06,9.52,16.17,3.94	2348;28695;41447;74209	0.0917007	1.18736	0.569218	0.518519	0.85294	0.0489401	0.0375601	0.0099401	0.0591201	0.0305601
1830	C19orf40	4	0.66,0.31,1.04,-0.78	5.38,41.99,2.85,6.84	8.51,51.98,5.87,3.99	14497;35233;54496;62136	-0.776663	1.04117	0.308525	0.661706	0.851438	0.91222	0.0616401	0.11066	0.0227201	0.0308201
13270	RBM48	4	0.51,1.1,0.6,0.31	3.95,2.53,6.58,2.46	5.63,5.4,10.01,3.04	3395;19372;41747;69728	0.306943	1.0976	0.630136	0.604791	0.851197	0.0035601	0.0519801	0.0053401	0.0337401	0.0308801
13823	RRM2	4	0.98,-0.05,0.72,0.11	1.16,1.1,1.78,3.66	2.3,1.06,2.93,3.97	8490;31069;48842;71750	-0.0532897	0.981799	0.440677	0.719252	0.850525	0.17134	0.0756001	0.0363801	0.0149801	0.0310201
1797	C17orf59	4	0.6,0.11,1.1,-0.05	6.06,1.65,3.63,4.18	9.18,1.78,7.79,4.05	7669;30492;44630;60794	-0.0453179	1.10276	0.440777	0.597718	0.85024	0.16198	0.0510001	0.0363801	0.0357201	0.0311201
13683	RPEL1	4	0.85,-0.39,0.85,-0.27	8.11,20.57,6.16,7.85	14.65,15.68,11.08,6.53	18246;34293;41407;73892	-0.391565	0.853012	0.260439	0.846239	0.849625	0.65934	0.11708	0.16052	0.0059801	0.0312001
11506	PAPD5	3	0.78,0.74,-0.11	11.13,4.08,17.1	19.05,6.81,15.88	14052;29803;49247	-0.106377	0.775772	0.469452	0.73896	0.757366	0.34496	0.11972	0.0440001	0.0069401	0.0314001
17298	UGT3A2	4	-0.22,1.09,0.17,0.61	16.9,1.71,10.38,9.44	14.53,3.65,11.65,14.39	18546;23845;37349;58663	-0.2183	1.08987	0.41157	0.608016	0.848943	0.40998	0.0538401	0.0468201	0.0330401	0.0314001
9328	METTL16	4	-0.81,0.85,0.71,0.85	8.34,9.73,2.4,1.19	4.74,17.52,3.91,2.15	14185;22342;53428;61623	-0.813609	0.848694	0.397392	0.848639	0.848666	0.92274	0.1195	0.0529001	0.0056601	0.0314201
17982	ZDHHC5	4	0.71,0.66,0.98,0.69	5.8,10.35,2.3,8.59	9.52,16.31,4.54,13.84	11394;36712;49907;60672	0.656906	0.982414	0.760178	0.71418	0.848297	2.01e-05	0.0754401	0.0015201	0.0154601	0.0314601
7691	ITGA5	4	0.86,0.84,0.33,0.41	7.88,3.86,3.04,1.23	14.27,6.9,3.82,1.63	3040;32523;54354;61457	0.32768	0.85667	0.609127	0.839718	0.848194	0.0028401	0.11512	0.0065401	0.0062601	0.0315401
5783	FOXM1	4	1.02,-0.06,0,0.68	4.31,34.11,8.5,4.31	8.71,32.81,8.51,6.9	774;24005;40223;59833	-0.0558762	1.01562	0.410369	0.679011	0.847317	0.1747	0.0668201	0.0472401	0.0199001	0.0317601
5031	ESF1	3	0.82,-0.43,0.68	4.93,7.26,3.08	8.71,5.4,4.94	14640;41676;63198	-0.426635	0.82272	0.360032	0.684011	0.753366	0.76274	0.1003	0.0975201	0.0102001	0.0318001
1597	BSND	4	0.49,-0.04,1.2,0.1	5.28,8.82,8.98,29.89	7.42,8.57,20.69,32.09	10087;34339;44349;68139	-0.0416352	1.20349	0.438535	0.489633	0.846562	0.15806	0.0361801	0.0369201	0.0722201	0.0319401
11777	PDSS2	4	1.39,-0.33,0.3,0.03	7.46,15.86,6.29,12.07	19.54,12.6,7.76,12.34	11615;35197;38432;57038	-0.332284	1.38933	0.348334	0.303834	0.846584	0.58148	0.0183801	0.0796601	0.2421	0.0319401
17798	XPO4	4	0.43,0.06,-0.22,1.27	31.8,9.6,7.3,3.82	42.71,9.98,6.27,9.2	13850;28716;53843;74131	-0.219194	1.26734	0.382458	0.425586	0.846465	0.41098	0.0287201	0.0602001	0.11132	0.0319401
2679	CD3G	4	0.02,1.5,0.15,0.2	13.89,1.32,29.14,32.19	14.1,3.73,32.38,36.9	13441;34630;39811;56820	0.0219616	1.49551	0.466597	0.196889	0.846197	0.0949801	0.0125001	0.0285001	0.42214	0.0319601
2724	CDC16	3	-0.93,0.8,0.71	2.79,1.49,1	1.46,2.58,1.63	2500;55906;59993	-0.931172	0.796957	0.191196	0.707805	0.752381	0.95956	0.11	0.28246	0.0086401	0.0319801
10979	OR10G9	1	0.83	1.03	1.83	45246	0.829563	0.829563	0.829563	0.829563	0.829563	0.0320401	0.0320401	0.0320401	0.0320401	0.0320401
3065	CHMP4B	4	0.85,0.28,0.85,0.15	1.36,1.39,1.42,3.73	2.44,1.69,2.55,4.14	6696;22317;51985;74541	0.151107	0.846059	0.5314	0.845191	0.845625	0.0249601	0.12076	0.0149001	0.0061001	0.0321201
11913	PHF5A	4	0.86,0.83,0.46,0.45	2.07,1.42,1.06,1.39	3.76,2.53,1.46,1.89	13380;22683;54654;59501	0.445677	0.861731	0.648017	0.828841	0.845286	0.0004801	0.11248	0.0043801	0.0068201	0.0321601
6213	GLI1	4	-0.02,0.15,1.12,0.57	15.74,8.89,4.18,3.47	15.54,9.84,9.09,5.15	5004;24162;51216;69633	-0.0182382	1.1204	0.454628	0.569714	0.845057	0.1319	0.0476201	0.0318001	0.0431201	0.0321801
5441	FANCF	4	0.62,0.26,1.07,0.58	5.8,4.44,3.01,4.38	8.92,5.32,6.33,6.56	10561;32008;50183;57811	0.260223	1.07035	0.633368	0.619539	0.844942	0.0064401	0.0561801	0.0050601	0.0309001	0.0322001
218	ACTR2	4	-0.26,-0.16,0.85,0.84	1.75,2.62,1.03,2.62	1.46,2.35,1.86,4.68	13193;30714;51155;68717	-0.257907	0.852022	0.318588	0.836856	0.844439	0.46966	0.1176	0.10246	0.0064401	0.0322601
4382	DNAJC22	4	-0.04,0.08,1.14,0.54	17.42,36.12,3.37,11.94	16.98,38.08,7.45,17.41	2808;37234;38115;62594	-0.0374152	1.14446	0.43189	0.544271	0.844366	0.15318	0.0441401	0.0392601	0.0504401	0.0322801
16672	TONSL	4	0.23,0.74,0.46,0.95	1,1.68,10.12,3.99	1.17,2.81,13.95,7.68	16069;33642;42674;59568	0.229862	0.945911	0.595456	0.742592	0.844251	0.0096801	0.0847201	0.0075801	0.0126801	0.0322801
7569	INS	4	-0.05,-1.13,1.74,-0.25	20.15,10.06,1.94,10.48	19.48,4.6,6.47,8.83	5850;27178;49836;70346	-1.12876	1.73669	0.0781366	-0.0486319	0.844031	0.96942	0.0057201	0.4747	0.8612	0.0323201
13159	RAP1GDS1	4	0.23,0.53,0.13,1.16	24.14,1.13,60.82,10.19	28.26,1.63,66.63,22.71	13911;34711;48013;58635	0.131798	1.15658	0.511851	0.531705	0.84414	0.0314001	0.0420401	0.0186001	0.0545201	0.0323201
7771	JOSD1	4	0.37,0.4,0.59,1.1	4.21,10.41,7.52,4.76	5.46,13.7,11.33,10.18	5685;33660;48956;69963	0.374523	1.09565	0.614188	0.591213	0.84343	0.0014401	0.0525201	0.0062001	0.0372001	0.0323801
17219	UBE4B	4	0.75,0.51,0.49,0.94	4.12,10.35,2.72,32.06	6.93,14.76,3.82,61.31	9182;34297;37322;71090	0.490298	0.935294	0.672437	0.751711	0.843503	0.0002401	0.0874601	0.0035601	0.0118001	0.0323801
1011	ARPC3	4	0.56,0.33,0.6,1.09	6.29,6.55,2.62,1.06	9.26,8.23,3.97,2.27	7334;22559;41311;59543	0.328614	1.08982	0.643206	0.596231	0.843024	0.0028001	0.0539401	0.0046201	0.0360401	0.0325001
1256	ATRIP	4	0.71,0.98,-0.37,0.25	4.41,7.43,1.78,1.88	7.19,14.65,1.37,2.24	9615;27233;44069;67272	-0.372401	0.979693	0.39181	0.705742	0.842717	0.6359	0.0760401	0.0553201	0.0166201	0.0325601
10830	NUP35	4	0.64,1.03,-0.21,0.65	10.7,4.41,8.82,6.19	16.66,9,7.62,9.75	18480;32355;44681;71513	-0.211113	1.03028	0.528079	0.654952	0.842617	0.39776	0.0637601	0.0154001	0.0238001	0.0325601
16995	TSR3	4	0.69,0.32,0.36,1	13.14,8.11,3.21,3.66	21.18,10.15,4.11,7.3	9530;25074;49060;58402	0.324686	0.99636	0.591867	0.688869	0.842614	0.0030001	0.0713601	0.0079601	0.0184201	0.0325601
14542	SLC16A5	4	0.05,0.1,0.23,1.45	17.1,1.06,7.75,1.58	17.7,1.14,9.09,4.34	10606;34643;45293;64101	0.0496112	1.4537	0.459091	0.229784	0.841741	0.0736601	0.0145401	0.0306001	0.36032	0.0327401
10710	NRG3	4	0.58,0.39,1.11,0.08	10.15,10.9,3.66,7.59	15.13,14.24,7.88,8.02	15882;27077;55918;71895	0.0804924	1.10582	0.537057	0.575978	0.840897	0.0548801	0.0503201	0.0140601	0.0413401	0.0328201
17050	TTI2	4	0.9,0.6,0.78,0.12	4.86,3.47,2.69,4.21	9.06,5.26,4.63,4.57	17232;30023;42139;68786	0.117161	0.897935	0.600121	0.783745	0.84084	0.0367201	0.0990601	0.0072001	0.0092801	0.0328201
13395	RFWD3	4	0.73,0.95,0.22,0.26	3.11,3.6,9.63,10.48	5.17,6.93,11.19,12.51	12778;21515;54196;70876	0.216179	0.94629	0.538353	0.73456	0.840425	0.0113201	0.0846201	0.0138601	0.0136601	0.0329001
17469	VARS	4	-0.22,1.3,-0.67,0.38	3.86,1.81,1.91,3.73	3.3,4.45,1.2,4.86	6328;27275;48101;70590	-0.6678	1.29814	0.197347	0.382451	0.840294	0.87392	0.0252201	0.24708	0.14988	0.0329401
16181	TIMM13	4	0.46,-0.26,0.34,1.22	3.56,13.72,3.86,3.17	4.89,11.48,4.89,7.42	12958;35277;46446;64358	-0.257647	1.22477	0.440975	0.455214	0.83999	0.46932	0.0330401	0.0363401	0.0912001	0.0329801
13763	RPS13	4	0.89,0.24,0.48,0.79	1.42,1.16,13.98,1.1	2.64,1.37,19.54,1.89	13433;33261;49721;60843	0.241667	0.893159	0.60093	0.786169	0.839664	0.0082801	0.10132	0.0071601	0.0090401	0.0330001
8184	KLK4	4	1.09,-0.14,0.59,0.1	15.57,16.84,8.59,4.89	33.16,15.28,12.92,5.23	9253;33350;40501;64585	-0.140284	1.0902	0.408449	0.587836	0.839018	0.28848	0.0535601	0.0479201	0.0378201	0.0330601
17158	UBA1	4	1.12,0.11,0.33,0.56	1.1,5.9,1.39,2.01	2.38,6.35,1.75,2.96	11040;21175;43620;62348	0.106821	1.11799	0.529082	0.559964	0.838978	0.0409001	0.0480401	0.0152001	0.0458001	0.0330801
2527	CCDC88B	4	0.02,-0.36,1.07,0.61	12.1,3.99,3.69,3.99	12.23,3.1,7.76,6.07	2897;29370;50064;67098	-0.361987	1.07185	0.332713	0.605938	0.838892	0.62214	0.0557601	0.0914201	0.0334401	0.0331001
4554	DUSP10	4	0.53,0.67,0.53,1.01	6.97,5.19,7.46,2.46	10.07,8.25,10.76,4.94	252;19439;53794;58268	0.528505	1.00666	0.683898	0.670293	0.838476	0.0001401	0.0690801	0.0031601	0.0212001	0.0332001
16696	TP53BP2	4	0.58,0.68,0.99,0.68	16.68,2.91,5.77,17.36	24.92,4.68,11.48,27.8	18043;26145;54587;61682	0.579618	0.992023	0.733921	0.684515	0.838269	8.01e-05	0.0727001	0.0019801	0.0191201	0.0332001
5798	FOXRED1	4	0.53,1.14,0.15,0.42	9.73,4.89,18.53,5.28	14.07,10.82,20.6,7.07	2457;33407;50982;57848	0.153343	1.14391	0.56251	0.531934	0.837923	0.0242001	0.0442601	0.0105001	0.0544201	0.0332401
13233	RBFOX2	4	0.46,1.21,0.31,0.39	1.81,4.08,5.02,1.49	2.5,9.46,6.24,1.95	14924;33311;39113;63608	0.31237	1.21261	0.594806	0.463044	0.837826	0.0033401	0.0348401	0.0077001	0.0863401	0.0332401
9925	MYL9	3	-0.59,0.47,1.02	2.59,6.16,3.99	1.72,8.54,8.08	23239;37591;69878	-0.591014	1.01971	0.300083	0.471552	0.745632	0.87244	0.0494801	0.14642	0.0447601	0.0333201
12894	PTPN1	4	0.36,0.69,0.78,0.89	2.95,3.86,8.66,3.95	3.79,6.21,14.9,7.33	14562;31829;43338;65427	0.36366	0.891297	0.681457	0.78333	0.837313	0.0016001	0.10176	0.0032201	0.0093201	0.0333801
16947	TSFM	4	1.13,0.52,0.55,0.06	7.85,5.19,1,24.47	17.15,7.42,1.46,25.53	1999;24864;54431;72861	0.0612299	1.12772	0.562994	0.546555	0.83714	0.0657601	0.0462401	0.0104201	0.0498001	0.0333801
15016	SNAPC2	3	0.71,-0.59,0.78	1.81,2.98,1	2.96,1.98,1.72	22003;51437;64062	-0.590634	0.782139	0.299594	0.707279	0.744709	0.87226	0.11654	0.14694	0.0086601	0.0335001
5744	FNTB	4	0.01,1.32,0.35,-0.26	7.88,1,3.76,1.19	7.94,2.5,4.8,1	15955;21064;52192;60039	-0.256694	1.32016	0.356647	0.352737	0.836447	0.4679	0.0238801	0.0747201	0.18006	0.0335401
13656	ROCK2	4	0.48,-0.26,0.65,1.03	14.92,14.37,22.88,15.35	20.86,11.97,35.77,31.28	6095;35392;54362;69460	-0.264092	1.02759	0.472996	0.645139	0.836366	0.47796	0.0639201	0.0267401	0.0259001	0.0335601
13027	RAB1B	4	-0.15,0.67,-0.02,1	1.68,10.06,5.19,5.54	1.52,16,5.12,11.1	15470;36055;41060;61948	-0.147488	1.00215	0.376228	0.669942	0.836045	0.2995	0.0700401	0.0638201	0.0212801	0.0335801
11773	PDRG1	4	0.72,-0.05,-4.31,0.96	1.06,1.03,40.37,1.23	1.75,1,2.04,2.38	1534;20886;52697;61903	-4.30922	0.956678	-0.670817	0.715354	0.836016	0.99954	0.0815001	0.99702	0.0153401	0.0336001
4514	DSCC1	4	-0.19,1,0.29,0.68	3.04,1.97,1.19,1.94	2.67,3.94,1.46,3.1	8478;26615;47564;66353	-0.18967	0.99594	0.443026	0.675974	0.835957	0.36452	0.0716401	0.0355001	0.0204201	0.0336201
17307	ULBP3	3	0.99,0.49,-0.43	5.02,5.02,13.4	10.01,7.07,9.95	8865;24260;70849	-0.428877	0.99442	0.353027	0.493539	0.743979	0.7647	0.0543601	0.10236	0.0383401	0.0336201
9990	NAA15	4	0.09,-0.19,0.61,1.06	2.95,4.08,1.58,4.08	3.13,3.59,2.41,8.54	9554;24668;44384;58277	-0.185431	1.06486	0.39297	0.605607	0.835233	0.35878	0.0572601	0.0547001	0.0334801	0.0338001
9542	MOGS	4	0.66,0.34,1.01,0.25	1.49,13.59,1.71,5.12	2.35,17.18,3.45,6.1	6587;37230;52811;56828	0.251009	1.0079	0.56472	0.662244	0.835073	0.0073201	0.0688401	0.0102001	0.0225601	0.0338601
15782	TAMM41	4	0.64,1.03,-0.18,0.61	1.62,2.2,1.71,2.53	2.53,4.48,1.52,3.85	7342;31050;46452;56266	-0.175068	1.02646	0.525838	0.643668	0.835064	0.3425	0.0641601	0.0160401	0.0263001	0.0338601
144	ACHE	4	-0.14,1.09,0.58,0.46	2.46,2.3,6.52,7.23	2.24,4.89,9.75,9.92	16123;21238;50597;58964	-0.136861	1.08819	0.497299	0.581258	0.834726	0.28338	0.0540801	0.0214601	0.0398801	0.0339201
2616	CCS	4	-0.2,0.81,0.86,0.34	8.21,6.97,7.3,8.46	7.13,12.2,13.26,10.73	2729;19959;40963;67328	-0.202319	0.86216	0.452239	0.807031	0.834595	0.3834	0.11218	0.0326801	0.0081001	0.0339201
9698	MRPS5	4	0.29,0.88,-0.71,0.79	7.62,7,5.22,10.96	9.29,12.86,3.19,18.99	2101;27560;46121;67068	-0.711291	0.876587	0.310922	0.792602	0.834595	0.89134	0.10608	0.10892	0.0086001	0.0339201
7249	HTRA2	4	0.57,0.33,1.1,0.44	6.94,4.31,2.23,10.77	10.33,5.4,4.77,14.59	3679;27249;43227;57702	0.326273	1.09512	0.60818	0.57352	0.834322	0.0029401	0.0526401	0.0065801	0.0422401	0.0339401
13672	RP9	4	0.55,1.11,0.32,0.5	3.95,2.07,7.59,3.82	5.81,4.48,9.46,5.4	5574;19674;38868;69361	0.318521	1.11417	0.621659	0.554765	0.83447	0.0031601	0.0487001	0.0058201	0.0471401	0.0339401
16392	TMEM194A	4	0.01,1.49,0.18,0.07	16.38,13.17,46.31,26.58	16.46,36.9,52.56,27.8	17510;34374;40782;61114	0.00653579	1.48615	0.43508	0.18261	0.834379	0.10848	0.0129801	0.0381201	0.44998	0.0339401
15504	STK11	4	-0.05,0.24,1.21,0.46	4.18,26.8,2.72,3.73	4.05,31.74,6.3,5.12	12282;20827;41882;69597	-0.0453179	1.21092	0.466788	0.457418	0.83417	0.16198	0.0350801	0.0284201	0.0897201	0.0339601
17767	WWTR1	4	0.81,0.86,0.3,-0.11	16.61,5.38,17.97,4.15	29.13,9.75,22.13,3.85	3043;24047;46225;59983	-0.107677	0.857557	0.464995	0.810078	0.833817	0.24294	0.11482	0.0288801	0.0078601	0.0339801
14732	SLC35G5	3	-0.14,0.78,0.7	21.8,5.97,4.12	19.77,10.24,6.7	6511;45138;65826	-0.141371	0.779518	0.447034	0.702954	0.741236	0.39966	0.11812	0.0522201	0.0088801	0.0341001
18248	ZNF407	4	0.9,0.32,0.76,0.35	3.89,15.54,3.69,9.57	7.28,19.42,6.27,12.23	6817;32655;45039;58325	0.321796	0.90381	0.585549	0.762881	0.833345	0.0030401	0.0971601	0.0084201	0.0111401	0.0341001
4990	EREG	4	-0.08,1.41,0.26,-0.11	13.89,3.17,7.1,20.57	13.15,8.43,8.48,19.02	10144;22780;53016;59518	-0.11305	1.40847	0.368353	0.256674	0.832572	0.2499	0.0173001	0.0679801	0.31498	0.0342201
7040	HN1L	4	1.13,0.02,0.54,-0.24	2.04,12.07,13.66,19.5	4.45,12.23,19.83,16.55	13085;32953;55430;56182	-0.237082	1.12767	0.361806	0.537708	0.832688	0.43826	0.0463001	0.0716401	0.0526001	0.0342201
9641	MRPL24	4	0.37,0.31,1.08,0.59	10.77,8.46,5.19,3.04	13.93,10.47,10.96,4.57	12262;23464;39295;71028	0.30682	1.07936	0.585679	0.585746	0.832552	0.0035801	0.0548801	0.0084001	0.0383601	0.0342201
9353	MFAP1	3	0.19,0.68,0.8	1,5.15,2.95	1.14,8.28,5.12	4372;21792;70936	0.194006	0.795741	0.55804	0.684371	0.740056	0.0405201	0.11046	0.0226001	0.0101401	0.0343601
10047	NARS2	4	0.6,0,0.26,1.07	11.16,22.91,21.77,5.64	16.86,22.96,26.02,11.82	6618;24772;43746;70409	0.00355794	1.06763	0.480918	0.595565	0.831595	0.11114	0.0565201	0.0248201	0.0361601	0.0343801
2943	CEP83	4	0.45,0.8,0.87,0.32	30.92,7.62,8.4,17.23	42.34,13.23,15.31,21.47	18164;22238;37761;62736	0.317396	0.865743	0.608145	0.796238	0.83099	0.0031801	0.1105	0.0065801	0.0085001	0.0344801
6590	GRWD1	4	0.89,-0.09,0.77,0.08	2.79,1.58,2.82,1	5.17,1.49,4.8,1.06	16412;36001;55892;63702	-0.0890539	0.893589	0.413464	0.768561	0.831075	0.21638	0.10118	0.0460601	0.0107001	0.0344801
16439	TMEM242	4	0.7,0.73,0.19,0.93	7.17,2.69,49.49,5.77	11.65,4.45,56.27,11.02	4885;24206;40789;61122	0.18527	0.932939	0.637043	0.728862	0.8309	0.0164401	0.0881801	0.0049001	0.0141201	0.0344801
8218	KPNA4	4	0.75,0.91,0.26,-0.26	4.05,6.26,8.53,2.36	6.81,11.77,10.24,1.98	4692;19792;55575;73306	-0.256122	0.910915	0.417245	0.750473	0.830694	0.4667	0.0945601	0.0445201	0.0118601	0.0345201
2737	CDC42	4	0.71,0,0.12,0.95	1.58,1,1.58,3.17	2.58,1,1.72,6.15	16381;19544;46656;71066	0	0.954703	0.44463	0.705444	0.830073	0.11446	0.0820201	0.0349601	0.0166201	0.0346401
5569	FCRL2	4	-0.22,0.01,1.65,0.01	2.14,8.56,1.45,21.84	1.83,8.6,4.57,21.96	4665;29004;53348;61285	-0.219248	1.65166	0.361655	0.00791115	0.829784	0.41112	0.0072601	0.0717201	0.78244	0.0346401
11369	OSTC	4	0.09,0.51,0.81,0.85	2.95,1.45,6.29,2.43	3.13,2.07,11.05,4.37	9015;33218;52826;61893	0.0868441	0.847189	0.563062	0.812397	0.829793	0.0515401	0.1202	0.0103801	0.0077001	0.0346401
14275	SET	4	0.68,0.98,-0.02,-0.52	5.74,2.01,3.5,8.37	9.18,3.97,3.45,5.84	916;29862;40572;64967	-0.519773	0.982921	0.279635	0.677089	0.830005	0.78672	0.0753601	0.1391	0.0202401	0.0346401
12335	POP4	4	1.16,0.03,0.5,0.44	3.5,4.18,1.26,3.5	7.82,4.28,1.78,4.74	4899;22998;42636;66316	0.0344436	1.16064	0.532576	0.496625	0.828632	0.0849601	0.0417001	0.0147401	0.0691801	0.0348001
13681	RPE	4	0.78,0.88,0.42,0.63	5.97,4.67,3.5,2.66	10.24,8.57,4.68,4.11	5259;21653;37935;73396	0.420974	0.876796	0.676805	0.779518	0.828157	0.0007401	0.10594	0.0033201	0.0098401	0.0348801
9278	MED7	4	0.32,1.07,0.59,-0.24	6.91,4.31,11.22,2.79	8.63,9.03,16.86,2.35	5291;35646;49519;72835	-0.24323	1.06711	0.433034	0.587197	0.827155	0.44798	0.0566601	0.0388601	0.0380401	0.0350401
4432	DOCK7	4	1.02,0.4,0.63,-0.03	3.73,5.61,2.56,8.59	7.56,7.39,3.97,8.4	16897;33925;44468;63636	-0.0333645	1.02129	0.504585	0.632386	0.826839	0.14848	0.0657601	0.0200201	0.0284401	0.0351001
6604	GSK3A	4	-0.43,0.46,0.86,0.79	10.09,5.67,6.29,8.59	7.51,7.79,11.45,14.85	11460;20331;39919;69232	-0.426512	0.864094	0.421053	0.788601	0.826348	0.69896	0.11148	0.0431601	0.0089001	0.0352001
16964	TSPAN11	4	1.18,0.22,-0.38,0.47	34.62,6.58,12.62,10.74	78.38,7.65,9.66,14.9	12335;32372;46993;58800	-0.384808	1.17868	0.370951	0.47314	0.825909	0.6516	0.0389401	0.0668401	0.0799401	0.0352801
4978	ERC1	4	0.86,0.7,0.79,0.36	6.06,12.13,14.37,8.04	10.99,19.65,24.86,10.33	14631;27835;38866;68156	0.360616	0.85793	0.676331	0.790828	0.824379	0.0017001	0.11448	0.0033201	0.0086801	0.0356001
8580	LIAS	4	0.78,0.87,0.71,0.3	24.08,6.71,4.64,5.35	41.47,12.23,7.59,6.58	11364;24642;55328;72308	0.29981	0.865186	0.665383	0.784609	0.824898	0.0037801	0.11064	0.0038401	0.0092601	0.0356001
9807	MTMR6	4	0.1,0.82,0.83,0.11	16.06,5.22,7.39,4.73	17.26,9.2,13.15,5.12	16462;24820;40677;70529	0.10438	0.830455	0.466466	0.818451	0.824453	0.0422601	0.12666	0.0285201	0.0072601	0.0356001
10297	NIFK	4	0.29,0.73,0.92,0.44	3.92,12.98,1.03,1.03	4.8,21.53,1.95,1.4	16525;19065;41282;74170	0.291758	0.917375	0.595432	0.73014	0.823758	0.0041601	0.0925001	0.0075801	0.0140201	0.0357201
7653	IRS1	4	-0.13,-0.09,0.29,1.35	10.48,6.23,17.1,6	9.55,5.87,20.95,15.34	1582;20305;40899;67042	-0.13372	1.3543	0.356899	0.293059	0.82368	0.27804	0.0210601	0.0746001	0.25748	0.0357401
7071	HOMER3	4	0.55,-0.45,1.1,-0.37	5.74,11.13,2.53,6.78	8.4,8.14,5.4,5.23	7513;27675;55251;65063	-0.451023	1.0976	0.20564	0.549392	0.823498	0.72266	0.0519801	0.2344	0.0487601	0.0358201
16903	TRNAU1AP	4	0.45,0.57,1.08,0.36	9.5,7.56,2.33,28.69	13,11.22,4.92,36.7	12832;33865;41964;60375	0.355316	1.07644	0.613617	0.570271	0.823354	0.0018001	0.0553001	0.0062401	0.0429201	0.0358601
15035	SNRNP35	4	0.45,0.93,0.71,-0.28	3.11,1.49,1.88,1.78	4.25,2.84,3.07,1.46	9205;35122;52017;56757	-0.284472	0.934843	0.453416	0.711588	0.823216	0.50782	0.0874801	0.0322001	0.0158401	0.0359201
537	ALG8	4	0.72,0.93,0.45,0.51	3.89,2.2,8.98,5.8	6.38,4.2,12.26,8.28	15169;19075;38236;59633	0.44799	0.930716	0.651744	0.715023	0.822869	0.0004601	0.0888801	0.0043001	0.0154201	0.0359601
9688	MRPS25	4	0.46,0.85,0.79,0.38	9.21,5.67,3.5,2.56	12.63,10.24,6.07,3.33	7701;19584;51931;57118	0.381322	0.851946	0.620624	0.793874	0.82291	0.0013401	0.11774	0.0058401	0.0085601	0.0359601
223	ACTR6	4	0.93,0.42,0.71,0.71	2.33,7.39,4.25,2.49	4.45,9.9,6.93,4.08	12214;30768;44086;72572	0.420398	0.93448	0.693139	0.71077	0.822625	0.0007401	0.0876601	0.0028601	0.0159001	0.0359801
5532	FBXO5	4	0.66,0.94,0.01,0.7	2.33,2.36,7.49,3.34	3.68,4.54,7.56,5.43	11384;19293;52010;68404	0.0138383	0.942231	0.579307	0.703318	0.822775	0.10106	0.0857201	0.0090001	0.0169601	0.0359801
5958	GAGE12H	2	0.01,1.17	1.16,1.03	1.17,2.32	7336;34670	0.0129024	1.17066	0.59178	0.0129024	0.59178	0.31844	0.0192801	0.0359801	0.31844	0.0359801
5648	FH	4	1.27,0.38,0.12,0.27	3.4,23.62,8.92,3.24	8.2,30.65,9.69,3.91	9861;31453;46053;58825	0.120112	1.26877	0.508788	0.375788	0.82228	0.0357601	0.0286201	0.0192601	0.1563	0.0360401
2931	CEP350	4	-0.06,0.58,0.2,1.07	28,27.81,29.53,3.69	26.82,41.5,33.93,7.74	2742;35061;50875;62482	-0.0621955	1.06649	0.445627	0.577685	0.822087	0.18258	0.0567401	0.0346601	0.0409001	0.0360801
16542	TMOD3	4	0.69,0.74,0.9,0.48	10.22,20.93,25.02,10.8	16.52,35.06,46.63,15.11	18600;21658;39040;58100	0.48382	0.898236	0.704767	0.744181	0.821209	0.0002801	0.0987001	0.0026201	0.0124001	0.0364001
7384	IGF2BP3	4	0.77,0.47,0.87,-0.1	6.32,4.38,3.47,9.86	10.82,6.07,6.33,9.2	4233;18772;52963;57853	-0.0993588	0.867652	0.503578	0.774578	0.821115	0.23132	0.10988	0.0202601	0.0102801	0.0364201
2352	CATSPER4	2	0.06,1.12	9.7,4.83	10.1,10.5	45912;68626	0.0580857	1.12031	0.589196	0.0580857	0.589196	0.25774	0.0232001	0.0366601	0.25774	0.0366601
13281	RBMXL1	4	0.4,0.02,-0.24,1.24	6,2.91,8.98,1.42	7.91,2.96,7.59,3.36	11620;20332;48836;67946	-0.242871	1.24084	0.354459	0.398932	0.819887	0.4473	0.0312801	0.0759001	0.13318	0.0367001
6607	GSN	4	0.58,-0.33,0.11,1.06	4.47,39.92,28.1,6.68	6.67,31.72,30.25,13.95	2203;35387;44879;56195	-0.331731	1.06281	0.353504	0.57673	0.819771	0.58064	0.0578401	0.0766801	0.0410801	0.0367201
17038	TTC39C	4	-0.15,-0.18,0.64,1	15.7,1.13,11.32,3.53	14.16,1,17.61,7.07	10249;34680;54511;67722	-0.1761	1.00222	0.328472	0.637394	0.819809	0.3453	0.0700201	0.0949001	0.0273801	0.0367201
2317	CARS	4	0.42,-1.85,0.47,1.17	2.04,8.4,4.83,1.23	2.73,2.32,6.7,2.76	11144;23576;43679;61154	-1.85366	1.16722	0.0513925	0.472152	0.819686	0.99176	0.0403801	0.53064	0.0804801	0.0367401
749	AP1G1	4	0.72,0.57,0.92,0.65	6.74,15.74,12.68,4.51	11.08,23.37,24.06,7.05	3566;26477;43594;58970	0.570517	0.923505	0.713649	0.71553	0.819518	8.01e-05	0.0903201	0.0023401	0.0153201	0.0368001
8871	LSP1	4	0.37,0.82,0.42,0.82	1.06,4.64,11.48,3.37	1.37,8.17,15.34,5.95	12864;35858;48701;58717	0.367891	0.820772	0.605854	0.817379	0.819076	0.0015201	0.13288	0.0068001	0.0074001	0.0368801
14350	SGSM2	4	0.23,0.93,0.14,0.71	12.55,1.36,14.4,7.39	14.7,2.58,15.83,12.08	2744;32294;49364;68515	0.135724	0.928769	0.500238	0.708578	0.818673	0.0299601	0.0892601	0.0208201	0.0161601	0.0369601
9192	MCAT	4	1.11,0.37,-0.2,0.52	3.27,14.27,6.23,11.48	7.07,18.39,5.43,16.52	9815;28742;48866;66346	-0.196375	1.1124	0.451406	0.524339	0.818367	0.37414	0.0490601	0.0328001	0.0570401	0.0370401
11337	ORC5	4	0.48,1.15,0.29,0.37	9.67,1.23,17.13,9.44	13.52,2.73,20.98,12.2	431;25567;39785;56704	0.292304	1.15207	0.574694	0.484385	0.818228	0.0041401	0.0427601	0.0093401	0.0744801	0.0370401
12758	PSD4	4	-0.1,1.12,0.51,-0.04	38.19,1,4.7,7.78	35.72,2.18,6.7,7.59	12285;28219;54259;72276	-0.0967594	1.12451	0.375836	0.511462	0.817985	0.22704	0.0467201	0.0639401	0.0623001	0.0371401
4464	DPM1	4	0.23,0.42,0.69,0.95	5.45,6.29,5.06,2.1	6.38,8.4,8.14,4.05	1105;35866;54385;57046	0.228945	0.945631	0.56953	0.686595	0.816113	0.0098001	0.0848201	0.0098801	0.0187201	0.0376001
11870	PGK1	3	1.12,0.3,0.33	3.76,1.81,1.39	8.17,2.24,1.75	13752;37991;63150	0.305	1.11971	0.585421	0.331548	0.725632	0.0130801	0.0353401	0.0180201	0.11852	0.0376201
10792	NUDCD3	4	0.26,0.59,0.45,1.04	5.32,3.6,13.56,1.81	6.38,5.4,18.47,3.73	12168;22152;54622;67551	0.26375	1.04391	0.585317	0.587547	0.815729	0.0059601	0.0608801	0.0084401	0.0379601	0.0376601
303	ADCY3	4	-1,0.45,1.18,0	5.58,3.89,3.82,41.02	2.78,5.32,8.66,41.16	16171;22871;46003;60091	-1.00174	1.17896	0.15844	0.451647	0.815304	0.95552	0.0387801	0.31414	0.0934401	0.0376801
11672	PCNA	4	-0.01,-0.1,0.39,1.24	1.1,1.78,1.42,3.04	1.09,1.66,1.86,7.19	1092;19910;54499;63399	-0.0980166	1.23951	0.379301	0.39025	0.814883	0.22942	0.0313201	0.0619601	0.14148	0.0378001
17646	WDR36	4	-0.31,0.09,0.49,1.13	29.37,17.68,5.67,1.71	23.68,18.79,8,3.76	14666;26168;44978;66880	-0.310259	1.1347	0.351742	0.494855	0.814777	0.55058	0.0450401	0.0776601	0.0699001	0.0378001
2127	C9orf131	4	0.76,0.07,0.87,-0.21	3.92,11.32,9.57,16.58	6.64,11.85,17.47,14.36	3030;31657;51202;59078	-0.207583	0.868209	0.371816	0.760431	0.81432	0.3917	0.10952	0.0663601	0.0113001	0.0378601
6657	GTF3C6	4	-0.02,0.02,1.19,0.44	2.01,1.58,1.55,8.5	1.98,1.6,3.53,11.54	17353;30159;51439;56878	-0.0198281	1.1871	0.406679	0.441059	0.81408	0.13422	0.0377201	0.0486801	0.10072	0.0379401
12007	PILRA	3	0.05,1.14,0.31	26.12,1.97,1.13	26.99,4.34,1.4	440;26308;49280	0.0474597	1.13657	0.498822	0.312436	0.724503	0.14154	0.0330001	0.0353601	0.134	0.0379601
1164	ATOX1	4	0.49,0.91,-0.29,0.72	7.26,11.26,7.78,8.21	10.21,21.15,6.38,13.49	5395;19928;53596;71360	-0.286117	0.910006	0.458234	0.717648	0.813827	0.51066	0.0953001	0.0308401	0.0151001	0.0379801
7023	HMGN2	4	0.69,0.69,0.19,0.93	1.62,9.31,6.58,1.49	2.61,15.05,7.53,2.84	1937;20142;47384;59011	0.194913	0.934843	0.628711	0.692913	0.813878	0.0145201	0.0874801	0.0054601	0.0179201	0.0379801
10139	NDUFA2	4	1.34,0.07,0.29,-0.38	1.97,14.34,26.77,8.69	5,15.02,32.64,6.67	7247;21217;42318;61912	-0.381796	1.34144	0.328086	0.285877	0.813658	0.64706	0.0219201	0.0952201	0.26872	0.0380201
9646	MRPL32	4	0.7,0.58,0.85,0.78	16.19,6.32,3.89,12	26.36,9.46,6.99,20.63	11626;26234;39776;65921	0.581789	0.845567	0.728077	0.781583	0.813575	8.01e-05	0.12118	0.0021001	0.0096601	0.0380601
7019	HMGCR	4	0.25,1.22,0.4,-0.09	7.39,3.04,4.21,1.1	8.8,7.1,5.58,1.03	1689;32718;48683;57859	-0.0931042	1.22208	0.446245	0.404621	0.81335	0.22158	0.0334601	0.0344601	0.12828	0.0381001
16095	TGIF1	4	0.28,0.78,0.14,0.85	11.91,6.42,17.65,21.35	14.44,10.99,19.51,38.48	9781;33135;41069;61487	0.144547	0.849897	0.512163	0.775386	0.812642	0.0268401	0.11914	0.0185401	0.0101401	0.0381601
17039	TTC4	4	0.07,0.29,1.05,0.57	4.89,1.88,2.1,1.49	5.15,2.3,4.37,2.21	12880;30005;47448;64257	0.0720307	1.0542	0.497066	0.571178	0.81269	0.0592201	0.0593401	0.0215001	0.0426801	0.0381601
4379	DNAJC19	4	0.42,0.3,-0.58,1.2	8.59,9.5,12.62,4.57	11.51,11.68,8.46,10.53	14513;21251;55841;71886	-0.577614	1.20398	0.336221	0.421017	0.812497	0.8259	0.0361001	0.0884201	0.11484	0.0381801
4950	EPM2A	4	0.25,0.91,0.38,0.72	3.79,2.01,5.64,14.86	4.51,3.76,7.36,24.43	17329;25299;42700;74366	0.251106	0.907673	0.565086	0.717492	0.812583	0.0073001	0.0962201	0.0102001	0.0152001	0.0381801
17651	WDR43	4	0.94,-0.25,0,0.68	1.55,1.29,1,2.17	2.99,1.09,1,3.48	4492;27782;49166;57780	-0.250221	0.944462	0.343723	0.680651	0.812557	0.45758	0.0854001	0.0826601	0.0197401	0.0381801
10566	NOC3L	4	0.06,0.41,-0.87,1.22	1.45,2.3,4.25,2.66	1.52,3.04,2.32,6.18	1525;36354;52715;63147	-0.86924	1.21914	0.204299	0.405377	0.812258	0.93442	0.0342801	0.23658	0.12736	0.0382401
18063	ZMAT2	4	1.11,0.52,-0.5,-0.32	1.91,1,2.56,1.32	4.11,1.43,1.81,1.06	6343;25805;44647;57827	-0.502132	1.10614	0.199272	0.517837	0.81199	0.77154	0.0502601	0.24388	0.0593401	0.0382601
7583	INTS10	4	0.3,1.33,0.1,-0.24	6.23,1.06,27.39,8.59	7.65,2.67,29.36,7.28	4518;21818;54228;72224	-0.240395	1.32592	0.370725	0.297245	0.811581	0.44354	0.0234001	0.0670001	0.25128	0.0383201
10144	NDUFA6	4	0.71,0.91,0.21,0.08	3.6,5.19,13.53,10.35	5.89,9.75,15.68,10.96	8170;24759;38677;74356	0.0830224	0.91073	0.479863	0.712605	0.811668	0.0533601	0.0948401	0.0250801	0.0156401	0.0383201
17521	VMA21	4	-0.01,0.55,0,1.07	6.39,4.47,66.43,1.68	6.33,6.56,66.38,3.53	3960;28867;55069;60085	-0.0141009	1.07118	0.401867	0.551611	0.811397	0.12778	0.0560201	0.0509201	0.0480801	0.0383801
13072	RAB5C	4	1.05,0.57,0.41,0.26	3.69,3.69,1.75,8.89	7.65,5.49,2.32,10.67	1301;31667;49673;62764	0.264145	1.05029	0.574648	0.571879	0.811086	0.0059601	0.0599201	0.0093401	0.0425601	0.0384201
6752	HAUS6	4	0.7,0.03,0.27,0.92	2.1,1.03,20.77,1.23	3.42,1.06,24.98,2.32	6935;20055;40356;58795	0.0346782	0.921375	0.480748	0.700401	0.810888	0.0846001	0.0908401	0.0248201	0.0172201	0.0385201
15585	STYX	4	0.78,0.84,0.07,-0.29	23.43,8.17,8.5,3.86	40.15,14.67,8.95,3.16	817;24782;42915;60201	-0.28768	0.844341	0.351996	0.777226	0.810783	0.5131	0.12152	0.0775201	0.0100601	0.0385601
9316	METAP1	4	-0.06,0.48,1.14,0.01	2.72,14.01,2.1,1.45	2.61,19.6,4.63,1.46	837;26866;49858;71926	-0.058506	1.13733	0.392148	0.483625	0.810478	0.17772	0.0448401	0.0551201	0.0747601	0.0386001
3577	CPXM2	4	0.15,-0.03,0.82,0.8	37.74,9.02,3.73,21.22	41.96,8.83,6.58,36.9	13425;30350;42786;65096	-0.0301716	0.821363	0.435578	0.798081	0.809722	0.14468	0.13256	0.0379001	0.0084601	0.0387801
4543	DTYMK	4	1.01,0.47,0.61,0.55	4.73,8.92,9.57,4.25	9.52,12.37,14.62,6.21	11382;21972;50090;69207	0.471943	1.00852	0.660101	0.611219	0.809868	0.0003801	0.0686801	0.0040201	0.0325401	0.0387801
13245	RBM17	4	0.63,0.99,0.53,0.27	1.97,3.3,3.21,3.3	3.04,6.58,4.63,3.99	4462;34385;44976;72253	0.273397	0.994731	0.60551	0.625019	0.809875	0.0053001	0.0718801	0.0068201	0.0299801	0.0387801
13766	RPS15A	4	1.13,0.17,0.23,0.48	1.52,1.91,1.91,2.53	3.33,2.15,2.24,3.53	15072;24152;43826;63862	0.172684	1.13288	0.504872	0.484464	0.80867	0.0193201	0.0453601	0.0199801	0.0743801	0.0390001
17159	UBA2	4	0,0.88,-0.79,0.74	6.45,3.6,2.07,2.43	6.44,6.61,1.2,4.05	14624;29677;54601;73231	-0.78552	0.878816	0.207313	0.738618	0.808717	0.91468	0.1054	0.2317	0.0131601	0.0390001
4073	DDOST	4	0.5,0.84,0.78,0.35	8.72,1.78,5.48,1.03	12.31,3.19,9.38,1.32	1393;25812;52796;66152	0.3508	0.841544	0.616159	0.77523	0.808387	0.0019201	0.12282	0.0060201	0.0101401	0.0390401
1421	BCL6	4	1.25,-0.35,0.37,0.07	1.06,8.63,6.87,4.73	2.53,6.79,8.89,4.97	16120;30516;39249;64347	-0.346291	1.24596	0.335403	0.370531	0.808245	0.5997	0.0308001	0.0890801	0.16188	0.0390801
16457	TMEM259	4	0.71,-0.32,0.41,0.91	3.11,6.32,5.32,4.93	5.09,5.06,7.05,9.23	5647;23429;48495;58018	-0.321724	0.906046	0.425183	0.710277	0.808161	0.56672	0.0964401	0.0417801	0.0159801	0.0390801
17812	XRN2	4	-0.29,0.93,0.68,-0.04	3.66,1.29,1.68,4.12	2.99,2.47,2.7,3.99	5575;32713;53802;69381	-0.294038	0.933701	0.319645	0.682306	0.808004	0.524	0.0879201	0.10154	0.0195801	0.0391401
7601	IPO13	3	0.98,0.45,0.2	1,2.98,1.19	1.98,4.08,1.37	10271;42815;60153	0.201932	0.984598	0.546649	0.453415	0.719007	0.0369801	0.0567001	0.0245201	0.0510201	0.0391601
17090	TUBD1	4	0.9,0.39,-0.19,0.72	1.32,33.52,14.4,3.76	2.47,43.81,12.63,6.18	2802;22327;49288;71258	-0.189661	0.89791	0.453012	0.717733	0.807821	0.36444	0.0990801	0.0323801	0.0151001	0.0391601
7527	IMP4	3	-0.09,0.16,1.28	3.34,2.01,8.82	3.13,2.24,21.41	6733;32014;64344	-0.0922122	1.27912	0.448196	0.157685	0.718401	0.3228	0.0201001	0.0517201	0.33144	0.0392801
17034	TTC37	4	0.32,0.05,1.29,0.31	9.05,9.93,4.47,19.89	11.33,10.24,10.93,24.61	14708;22996;49138;68264	0.0451	1.28924	0.491545	0.324874	0.807057	0.0767601	0.0264401	0.0223601	0.21436	0.0393201
6022	GATA3	3	0.98,0.13,0.46	1.91,12.62,7.23	3.76,13.84,9.92	13788;22473;63596	0.133107	0.979451	0.523055	0.456606	0.718028	0.0714801	0.0579001	0.0294601	0.0498001	0.0393401
11202	OR52N2	3	0.53,0.91,0.24	8.3,5.28,17.16	12,9.9,20.2	5518;45962;73221	0.235105	0.905038	0.557044	0.530988	0.718013	0.0268601	0.0736801	0.0228601	0.0297801	0.0393401
14032	SCD	4	1.02,0.27,0.03,0.6	12,8.72,35.44,7.07	24.26,10.53,36.12,10.7	351;21947;37879;59750	0.0275878	1.01522	0.478022	0.598135	0.806678	0.0905401	0.0669601	0.0255401	0.0357201	0.0394201
12272	POLD1	3	0.91,0.53,0.12	1.71,2.49,1.42	3.22,3.59,1.55	8380;27541;66370	0.121579	0.908141	0.518721	0.526445	0.717293	0.0789601	0.0728401	0.0302001	0.0304801	0.0395001
12476	PPP2CA	4	0.7,0.91,0.03,-0.36	2.49,10.31,1.03,1.65	4.05,19.39,1.06,1.29	6203;19589;49044;70801	-0.356713	0.910944	0.322366	0.700556	0.80575	0.61446	0.0945001	0.0993801	0.0172201	0.0396201
13102	RAD21	4	1.22,-0.6,0.39,0.08	1,1.52,3.63,37.19	2.32,1,4.77,39.29	14522;26380;38246;69314	-0.603408	1.21674	0.27182	0.394769	0.805754	0.84136	0.0343801	0.14762	0.13736	0.0396201
15721	SYTL3	4	0.35,0.05,0.39,1.22	1.91,12.62,11.06,4.34	2.44,13.09,14.5,10.13	12885;26954;42079;71898	0.0528916	1.22123	0.504651	0.390627	0.805929	0.0715601	0.0336801	0.0200201	0.1412	0.0396201
3457	COMMD8	4	0.53,0.98,0.63,0.25	16.38,4.93,2.72,7.43	23.6,9.69,4.22,8.83	171;29770;46593;58230	0.249776	0.976277	0.596839	0.634959	0.805618	0.0074601	0.0769001	0.0075401	0.0280601	0.0396801
610	ANAPC11	3	0.43,0.66,0.77	1.42,4.99,1.29	1.92,7.88,2.21	7689;53860;70233	0.434146	0.773707	0.622139	0.658564	0.716135	0.0031601	0.12068	0.0137601	0.0125801	0.0398001
750	AP1G2	4	0.35,-0.48,-0.24,1.26	10.57,5.38,3.82,2.59	13.46,3.85,3.25,6.21	13638;23751;41008;63766	-0.483205	1.26155	0.22259	0.348591	0.80507	0.75536	0.0292401	0.20898	0.18518	0.0398601
9734	MSL2	4	1.06,0.55,0.22,0.21	5.45,10.7,48.13,6.23	11.39,15.62,55.95,7.22	9913;20236;41868;66074	0.213421	1.06464	0.510255	0.545542	0.805088	0.0116201	0.0573401	0.0189201	0.0502001	0.0398601
14710	SLC35B1	4	0.78,0.83,0.02,0.16	9.28,2.14,2.69,1.88	15.94,3.79,2.73,2.09	14901;18834;44351;59259	0.0210478	0.828201	0.447152	0.781068	0.804634	0.0957001	0.12834	0.0342001	0.0097601	0.0399201
15865	TBC1D3B	2	0.82,0.33	1.81,15.41	3.19,19.39	4839;22748	0.331759	0.815459	0.573609	0.331759	0.573609	0.0470201	0.0699401	0.0399401	0.0470201	0.0399401
13866	RTCB	4	0.58,1,0.3,0.61	5.9,2.88,3.92,2.56	8.8,5.75,4.83,3.91	16571;35679;37889;58933	0.300384	0.996227	0.62117	0.611284	0.803756	0.0037801	0.0715401	0.0058201	0.0325201	0.0402601
14507	SLC10A4	4	-0.24,0.74,0.87,-0.14	12.88,9.11,2.33,7.69	10.93,15.22,4.25,6.96	14067;29357;48238;59974	-0.236523	0.867693	0.306921	0.739879	0.803786	0.43754	0.1098	0.1119	0.0129601	0.0402601
17151	U2AF1	4	-0.42,0.87,-0.04,0.73	2.91,1.52,3.6,2.56	2.18,2.78,3.5,4.25	11767;34516;52663;62160	-0.418949	0.874167	0.287831	0.733501	0.803834	0.6903	0.10722	0.13054	0.0136801	0.0402601
5499	FBXL8	4	1.14,-0.16,0.47,0.4	3.21,22.1,5.93,2.1	7.05,19.77,8.23,2.78	8671;26321;49682;66176	-0.16057	1.13542	0.462723	0.471266	0.803344	0.31902	0.0450201	0.0294601	0.0810201	0.0402801
11510	PAPOLA	4	0.63,0.67,0.65,0.93	6.61,11.03,17.16,11.03	10.21,17.58,26.99,21.06	15886;32220;52317;74061	0.626448	0.93352	0.721518	0.672747	0.803133	2.01e-05	0.0880001	0.0022201	0.0208801	0.0402801
4096	DDX3X	4	0.35,1.26,0.22,-0.04	12.85,7.36,23.33,2.27	16.37,17.58,27.23,2.21	7378;33323;49853;64950	-0.036586	1.25599	0.448008	0.349878	0.802933	0.15204	0.0297001	0.0338801	0.18336	0.0403001
13367	REST	4	1.2,-0.31,0.21,0.4	7.98,12.26,10.7,6.74	18.36,9.87,12.37,8.92	1675;37232;50713;69039	-0.313634	1.20234	0.375038	0.402702	0.802521	0.55504	0.0363801	0.0644001	0.12974	0.0403401
16013	TEN1	4	0.95,0.28,0.66,0.47	7.26,6.55,4.8,10.22	14.01,7.97,7.56,14.16	13360;27305;41652;68416	0.282442	0.947791	0.58934	0.656798	0.802294	0.0048201	0.0841601	0.0081401	0.0234801	0.0403401
4215	DGUOK	4	-0.34,0.17,0.35,1.25	7.26,11.19,6.26,1.91	5.72,12.6,8,4.54	1324;25127;44658;62382	-0.344488	1.2503	0.357616	0.353463	0.801883	0.59748	0.0304601	0.0740801	0.17932	0.0404801
1582	BRK1	4	1.11,0.49,-0.74,-0.14	1.71,2.88,3.89,1.49	3.71,4.05,2.32,1.35	13035;35868;43238;63689	-0.742516	1.11246	0.179226	0.491129	0.801794	0.90114	0.0490401	0.27696	0.0714601	0.0405001
6092	GDI1	4	-0.32,0.51,-0.27,1.09	55.36,13.82,12.1,3.08	44.24,19.71,10.01,6.56	6314;29128;49026;61207	-0.323662	1.09118	0.251565	0.512264	0.801721	0.56972	0.0535201	0.17156	0.0618001	0.0405201
9628	MRPL11	4	0.38,1.13,0.47,0.28	6.45,3.6,12.62,10.74	8.37,7.88,17.5,13.03	12616;19866;46354;60245	0.279595	1.13162	0.564443	0.471306	0.801464	0.0049201	0.0456001	0.0102601	0.0809801	0.0406001
15045	SNRPD2	4	0.77,0.83,0.44,0.66	1.71,1.36,1.65,1.58	2.93,2.41,2.24,2.5	7086;19740;40874;67914	0.440409	0.828932	0.674652	0.772879	0.800906	0.0005001	0.12782	0.0034601	0.0104001	0.0407001
10736	NSL1	2	0.37,0.77	1.13,5.71	1.46,9.72	2493;19554	0.370456	0.768806	0.569631	0.370456	0.569631	0.0346801	0.0836001	0.0407201	0.0346801	0.0407201
11095	OR2T10	4	0.04,0.88,-0.18,0.72	1.65,4.64,16.84,15.83	1.69,8.51,14.85,26.16	3119;23320;53534;73199	-0.181646	0.877139	0.364011	0.724467	0.800803	0.35292	0.10584	0.0703001	0.0145201	0.0407201
4843	EMC2	4	0.95,-0.53,0.23,0.66	2.1,3.4,12.55,11	4.05,2.35,14.76,17.32	18337;29818;54594;58911	-0.531786	0.945631	0.325736	0.65558	0.800606	0.79576	0.0848201	0.0970401	0.0237201	0.0407801
7794	KANSL3	4	0.92,0.6,0.68,0.6	4.7,2.2,1.16,3.5	8.89,3.33,1.86,5.32	16534;35604;49417;68682	0.5982	0.919139	0.700597	0.681143	0.800141	4.01e-05	0.0916601	0.0026801	0.0196601	0.0408401
9695	MRPS34	4	0.92,0.68,0,0.08	4.05,4.6,2.53,3.73	7.65,7.39,2.53,3.94	9708;28671;46966;72955	0.000154746	0.917187	0.419919	0.683254	0.80022	0.11428	0.0927001	0.0435601	0.0194401	0.0408401
6637	GTF2E2	4	1.26,0.29,0.3,0.34	1.91,5.61,13.79,27.45	4.57,6.84,16.92,34.77	16876;34309;55327;60521	0.287103	1.25942	0.545657	0.340825	0.800123	0.0044801	0.0294601	0.0125601	0.19474	0.0408801
8040	KIAA1755	4	0.48,1.12,0.24,-0.16	25.24,7.85,20.9,83.44	35.2,17.06,24.63,74.7	4979;22339;37445;59103	-0.15971	1.12044	0.419434	0.479549	0.799995	0.31754	0.0475201	0.0436801	0.0766201	0.0408801
8750	LRP2	4	-0.46,-0.13,0.43,1.17	17.33,16.64,8.04,6.06	12.63,15.16,10.82,13.67	16730;19035;50256;65519	-0.456045	1.17248	0.252357	0.427412	0.799946	0.72784	0.0396001	0.1705	0.11006	0.0408801
9637	MRPL20	4	0.66,0.55,0.87,0.73	5.12,4.8,5.12,6.55	8.11,7.02,9.38,10.85	12019;22031;55805;61402	0.548504	0.872441	0.702878	0.727483	0.799962	8.01e-05	0.1077	0.0026401	0.0142801	0.0408801
13720	RPL31	4	1.29,0.26,0.26,0.31	1.16,1.29,1,2.69	2.84,1.55,1.2,3.33	259;20552;52235;61835	0.259706	1.29014	0.531147	0.309896	0.800017	0.0065001	0.0263401	0.0149401	0.23428	0.0408801
15345	SREK1	4	0.38,-0.14,0.39,1.21	4.21,3.69,13.5,1.39	5.49,3.36,17.67,3.22	14013;18847;41337;65700	-0.13644	1.211	0.461322	0.38862	0.79981	0.28284	0.0350401	0.0298001	0.14326	0.0409201
3778	CTSE	4	0.13,-0.19,0.76,0.84	24.53,19.34,11.58,4.31	26.91,16.95,19.63,7.71	4445;26044;41905;66610	-0.190304	0.838374	0.385629	0.760983	0.799679	0.36528	0.12384	0.0584001	0.0112601	0.0409801
3817	CWF19L2	4	0.85,0.75,0.47,-0.21	1.42,10.7,7.1,22.81	2.55,18.04,9.84,19.74	14435;34230;37572;73806	-0.208555	0.845191	0.464979	0.753149	0.79917	0.39354	0.1212	0.0288801	0.0117401	0.0411201
15038	SNRNP70	4	0.71,0.35,0.44,0.88	7,2.95,1.71,9.15	11.48,3.76,2.32,16.89	17879;18919;37481;65786	0.352667	0.884914	0.59738	0.712599	0.798757	0.0018401	0.10338	0.0075201	0.0156601	0.0412201
10155	NDUFAF7	4	0.76,0.3,0.84,0.37	6,15.7,6.81,11.81	10.15,19.31,12.17,15.22	17927;36206;37713;66224	0.298231	0.8376	0.565398	0.759473	0.798536	0.0038601	0.12394	0.0101801	0.0113601	0.0412601
2902	CENPI	4	0.29,0.01,1.3,0.25	1.36,16.81,2.82,16.87	1.66,16.92,6.96,20.03	9496;28004;39800;73937	0.00967252	1.30442	0.463537	0.292569	0.798496	0.10552	0.0249201	0.0291401	0.25822	0.0412801
7067	HNRNPUL2	4	0.12,0.69,0.91,0.32	16.06,5.02,2.46,4.73	17.41,8.08,4.63,5.89	11446;20824;50743;58010	0.116358	0.911161	0.507442	0.685643	0.798402	0.0369201	0.0943601	0.0195801	0.0188401	0.0413201
1935	C20orf24	4	0.75,0.12,0.25,0.84	3.86,9.89,14.01,3.04	6.5,10.76,16.69,5.46	4700;19961;42453;67976	0.121038	0.843108	0.492245	0.752908	0.798008	0.0354201	0.12208	0.0222801	0.0117601	0.0414001
4443	DOLK	4	0.81,0.79,-0.01,0.13	1.16,3.92,5.51,4.02	2.04,6.76,5.46,4.4	2698;28105;41895;67679	-0.0129956	0.809016	0.427773	0.785227	0.797122	0.12684	0.1383	0.0406401	0.0091601	0.0415601
10051	NAT14	4	-0.11,0.19,0.49,1.11	13.5,7.56,3.79,2.3	12.54,8.63,5.32,4.94	6660;33914;42391;68689	-0.105542	1.10509	0.419813	0.488232	0.796663	0.23992	0.0504601	0.0435801	0.0729401	0.0417001
1751	C15orf41	4	0.96,0.16,0.63,0.46	3.82,7.43,7.46,19.08	7.45,8.28,11.54,26.33	6776;26372;43851;72757	0.157525	0.961945	0.553385	0.629137	0.795541	0.0230401	0.0800201	0.0114801	0.0291401	0.0418401
11894	PHB2	4	0.52,1.07,-0.27,-0.08	1.1,1.52,3.56,1.94	1.58,3.19,2.96,1.83	12662;28149;39649;65338	-0.269127	1.06916	0.310172	0.521983	0.795573	0.48458	0.0562201	0.10944	0.0576801	0.0418401
16889	TRMT10C	4	-0.03,0.54,0.57,1.02	24.56,5.45,5.87,13.69	24.09,7.94,8.71,27.77	3391;29973;41505;60566	-0.0282323	1.02047	0.526534	0.570514	0.79549	0.14284	0.0658201	0.0158601	0.0428601	0.0418401
3355	CNPY4	4	0.12,1.34,0.25,0.09	19.66,4.6,20.67,7.2	21.29,11.65,24.58,7.68	10468;34167;48708;68726	0.093018	1.33995	0.449472	0.249853	0.7949	0.0482401	0.0221801	0.0333201	0.32576	0.0420401
7381	IGF2	4	0.99,0.6,-0.26,0.03	7,5.19,9.05,4.08	13.87,7.88,7.53,4.17	13401;20148;51347;69942	-0.264239	0.985407	0.338409	0.603355	0.794381	0.47814	0.0744401	0.0863601	0.0341201	0.0422401
3468	COPS2	4	0.98,0.61,-0.23,0.18	2.33,1.49,16.22,2.01	4.6,2.27,13.87,2.27	11538;33011;49639;55950	-0.226209	0.98036	0.384643	0.608297	0.794329	0.42198	0.0759001	0.0589001	0.0329601	0.0422601
12366	POU5F1	4	-0.03,-0.17,1.18,0.41	1.88,11.71,5.35,13.2	1.83,10.38,12.08,17.55	16180;23493;55483;59656	-0.173367	1.1756	0.345182	0.410756	0.79318	0.33678	0.0391601	0.0815201	0.12258	0.0425201
7093	HOXB3	4	0.57,-0.13,-0.94,1.01	9.34,1.1,12.62,1.19	13.9,1,6.58,2.41	3488;28383;46900;64134	-0.938449	1.01268	0.128307	0.573044	0.792862	0.9466	0.0676001	0.3714	0.0423801	0.0426001
10829	NUP214	4	0.85,0.74,-0.24,0.11	7.56,8.27,2.07,5.74	13.61,13.78,1.75,6.18	5421;35724;47938;64000	-0.244279	0.848808	0.36214	0.736735	0.792771	0.44956	0.11948	0.0714201	0.0134201	0.0426201
13723	RPL35	4	0.35,-0.15,0.68,0.91	1.19,1.75,2.27,1.13	1.52,1.58,3.62,2.12	15345;24365;55107;59126	-0.148431	0.909799	0.445707	0.675823	0.792811	0.30156	0.0953401	0.0346601	0.0204601	0.0426201
5435	FANCA	4	0.76,-0.1,0.21,0.83	4.67,7.46,2.69,1.32	7.88,6.96,3.1,2.35	10104;33918;47244;66684	-0.100078	0.828982	0.422753	0.755549	0.792265	0.23234	0.12776	0.0424601	0.0115801	0.0427401
5100	EXOSC1	4	0.69,0.9,0.55,0.09	1.75,1.68,3.11,3.73	2.81,3.13,4.54,3.97	6636;29386;42990;62216	0.0895922	0.896457	0.555048	0.687949	0.792203	0.0501001	0.0996801	0.0113401	0.0185401	0.0427601
16460	TMEM261	4	0.04,0.8,0.24,0.79	17.65,12.55,44.69,13.07	18.13,21.84,52.79,22.53	8955;18882;45316;71164	0.0385713	0.798898	0.465801	0.785352	0.792125	0.0815401	0.14356	0.0286601	0.0091401	0.0427801
17508	VHL	4	-0.05,0.58,1,0.56	1.03,1.03,1.03,6.23	1,1.55,2.07,9.18	2087;22649;47361;67794	-0.0460807	1.00015	0.524257	0.583351	0.791749	0.1628	0.0704601	0.0162601	0.0390601	0.0429201
9442	MIS18A	3	0.54,-0.15,0.86	2.49,8.43,1.29	3.62,7.59,2.35	3652;38838;64063	-0.151432	0.864773	0.417102	0.537964	0.701369	0.4148	0.0845801	0.0655001	0.0284601	0.0429401
9666	MRPL51	4	0.09,0.22,0.49,1.09	2.62,15.18,2.33,3.3	2.78,17.67,3.27,7.05	12497;23362;49629;72697	0.0864582	1.09227	0.47193	0.490366	0.791319	0.0516601	0.0533001	0.0270001	0.0718601	0.0430201
13469	RHOG	4	0.84,0.28,0.7,0.74	6.1,16.55,3.5,4.31	10.9,20.09,5.69,7.22	10949;25627;43159;64471	0.279648	0.838845	0.64106	0.743733	0.791289	0.0049201	0.12368	0.0047401	0.0124601	0.0430201
1549	BPIFB2	4	1.2,-0.09,0.38,-0.14	2.53,18.33,16.16,41.64	5.81,17.21,21.04,37.76	16316;27227;54179;64903	-0.140904	1.20137	0.337453	0.380681	0.791024	0.28944	0.0364401	0.0871601	0.15182	0.0430801
16257	TM9SF3	4	0.84,0.56,0.74,0.49	4.15,19.27,6.29,7.2	7.42,28.49,10.53,10.13	10711;33400;55344;56972	0.492096	0.83882	0.659493	0.743086	0.790953	0.0002401	0.12368	0.0040201	0.0125601	0.0430801
12797	PSMC4	4	0.79,0.53,0.15,0.79	8.3,4.83,3.37,9.21	14.39,6.96,3.73,15.91	3059;20248;46770;68825	0.148569	0.793019	0.564267	0.788591	0.790805	0.0256601	0.14618	0.0102801	0.0089001	0.0431601
10579	NOL7	4	0.7,0.88,-0.1,-0.41	1.88,1.68,5.71,2.17	3.04,3.1,5.32,1.63	5339;30296;41494;66321	-0.408844	0.883128	0.267668	0.698008	0.790568	0.6796	0.10412	0.15244	0.0174201	0.0432401
2322	CASC3	4	0.71,0.09,0.87,-0.26	1.42,1.29,1.62,7.07	2.32,1.37,2.96,5.89	9724;34725;47807;67330	-0.262373	0.871365	0.351695	0.708886	0.790126	0.47564	0.10838	0.0776801	0.0161401	0.0434001
14581	SLC22A18	4	1.19,0.39,-0.39,0	4.73,7.65,10.09,14.96	10.79,10.01,7.68,14.99	13977;27920;49740;69954	-0.393689	1.18871	0.296406	0.387295	0.788003	0.66124	0.0374801	0.12154	0.14482	0.0438801
16915	TRPC6	4	-0.24,0.07,0.16,1.41	11.48,21.29,36.86,1.71	9.72,22.39,41.22,4.57	9749;32386;43476;62065	-0.240149	1.41467	0.352105	0.160969	0.787819	0.44334	0.0172001	0.0774401	0.4934	0.0439801
2410	CCDC116	4	0.07,0.51,0.13,1.06	24.76,19.37,7.23,3.21	25.9,27.63,7.91,6.7	17548;22595;51048;72901	0.0651042	1.06289	0.442362	0.512292	0.787591	0.0635001	0.0577801	0.0357601	0.0618001	0.0440601
5442	FANCG	4	0.55,0.78,0.57,0.79	9.24,3.3,11.16,5.71	13.55,5.69,16.52,9.87	3634;19843;46232;63514	0.551845	0.790007	0.673045	0.784624	0.787316	8.01e-05	0.14734	0.0035401	0.0092601	0.0441201
11533	PARP1	4	0.99,0.1,0.28,0.59	2.2,3.47,5.58,6.52	4.37,3.71,6.79,9.78	8347;28585;42202;61950	0.0963043	0.988921	0.488506	0.58551	0.787216	0.0461201	0.0732801	0.0230801	0.0384401	0.0441201
17629	WDR1	4	-0.58,-0.15,0.62,0.95	2.14,6.87,2.3,12.46	1.43,6.18,3.53,24.12	6079;23360;51658;62076	-0.577055	0.953029	0.210791	0.620465	0.786747	0.82552	0.0826001	0.22664	0.0307801	0.0441601
2143	C9orf41	4	0.09,0.04,1.09,0.48	4.05,18.82,2.33,4.47	4.31,19.31,4.97,6.24	8604;24373;42253;68380	0.0370916	1.09324	0.425035	0.480188	0.786713	0.0825801	0.0532001	0.0418401	0.0762001	0.0441801
9155	MAU2	4	-0.07,0.8,0.68,0.77	2.59,9.02,9.57,4.86	2.47,15.74,15.36,8.28	9315;36270;50944;57336	-0.069726	0.803672	0.546438	0.768539	0.786105	0.19214	0.14128	0.0124201	0.0107201	0.0443201
774	AP5S1	4	-0.88,0.05,1.06,0.51	29.11,11.22,8.79,11.81	15.77,11.59,18.33,16.83	1526;25321;37656;61502	-0.884394	1.06034	0.183564	0.511527	0.785933	0.93668	0.0580401	0.2699	0.0622801	0.0444001
4141	DEFB114	4	0.82,-0.08,0.1,0.75	7.65,33.85,120.37,12.33	13.52,32.09,128.96,20.72	7881;26577;52430;70828	-0.0768483	0.821151	0.3982	0.749116	0.785133	0.20156	0.13278	0.0524001	0.0119601	0.0446201
1100	ASPH	4	0.57,0.25,0.25,1	14.44,11,68.64,1.32	21.5,13.12,81.4,2.64	16196;25473;47974;64995	0.246044	0.995495	0.517631	0.574335	0.784915	0.0077801	0.0718201	0.0172401	0.0420201	0.0446801
11507	PAPD7	4	0.7,0.68,0.87,0.37	10.15,6.23,5.97,21.93	16.49,9.95,10.9,28.38	1942;20753;50239;74517	0.371509	0.869903	0.654461	0.69951	0.784707	0.0015201	0.1091	0.0042001	0.0173801	0.0446801
12298	POLR2D	3	0.64,0.75,-0.18	7.46,3.27,1.23	11.62,5.49,1.09	15393;27493;53089	-0.175859	0.746867	0.403635	0.639897	0.693382	0.45188	0.13236	0.0718201	0.0142601	0.0448601
12337	POP7	4	1.1,-0.44,0.12,0.47	4.44,1.91,1.55,2.2	9.52,1.4,1.69,3.04	8338;34098;51780;70762	-0.444113	1.10043	0.312008	0.467831	0.784132	0.71622	0.0515401	0.10802	0.0835601	0.0448601
15372	SRRM2	4	1.11,0.46,0.15,-0.53	2.1,14.73,8.24,6.13	4.54,20.23,9.15,4.25	16704;27798;47906;65601	-0.526977	1.11015	0.298	0.457821	0.783985	0.79186	0.0497201	0.11984	0.0895001	0.0448801
6608	GSPT1	3	0.06,0.29,1.1	1.26,3.01,1.58	1.32,3.68,3.39	16508;40088;69770	0.0638576	1.09723	0.482946	0.287747	0.692491	0.1254	0.0384201	0.0399601	0.15814	0.0449801
13089	RABGGTB	4	0.25,0.62,-0.59,0.95	1.32,1.68,5.02,1.32	1.58,2.58,3.33,2.55	13097;25148;43494;72068	-0.592721	0.947527	0.306178	0.619391	0.783459	0.83482	0.0843001	0.11232	0.0309401	0.0450201
15354	SRM	4	0.35,0.3,0.95,0.62	6.55,8.95,2.04,4.31	8.37,11.02,3.94,6.61	12860;32750;53362;62086	0.299603	0.949255	0.55501	0.617542	0.783398	0.0038201	0.0838401	0.0113401	0.0313801	0.0450201
1603	BTAF1	4	0.85,0.31,0.71,0.52	5.84,9.5,18.4,15.41	10.53,11.8,30.19,22.13	6572;19957;42647;68604	0.311657	0.851256	0.599904	0.71464	0.782948	0.0033601	0.11834	0.0072001	0.0154601	0.0451601
10246	NFATC2IP	4	0.79,0.63,0.77,-0.17	9.89,9.7,10.83,13.53	17.15,15.02,18.5,12	17127;19440;41209;64302	-0.173328	0.793689	0.505876	0.772125	0.782907	0.33608	0.14576	0.0197801	0.0104601	0.0451601
12910	PTPN9	4	0.57,0.15,0.99,0.57	6.23,12.98,8.01,9.24	9.26,14.39,15.94,13.72	737;32441;43955;70938	0.148779	0.992723	0.571187	0.573127	0.782925	0.0255201	0.0725001	0.0097201	0.0423601	0.0451601
12667	PRPF6	4	0.71,0.5,0.86,-0.38	1.58,3.95,1.49,1.49	2.58,5.58,2.7,1.14	1802;32903;45901;66183	-0.378248	0.859872	0.420864	0.705444	0.782658	0.6428	0.11394	0.0432201	0.0166201	0.0452601
6523	GPX4	4	0.78,0.78,-0.47,-0.03	4.15,3.73,1.42,2.1	7.13,6.41,1.03,2.07	11117;32450;52091;70160	-0.466908	0.783014	0.267816	0.78173	0.782372	0.73888	0.15212	0.15228	0.0095801	0.0453601
15596	SUGP1	4	0.64,-0.99,0.85,0.71	8.89,16.25,1.91,9.67	13.87,8.2,3.45,15.83	11064;35958;42624;74484	-0.987707	0.852653	0.304553	0.711273	0.781963	0.95372	0.11742	0.11386	0.0158601	0.0454801
17137	TXNRD1	4	0.73,-0.35,0.83,0.38	5.41,3.76,1.13,3.14	9,2.96,2.01,4.08	17858;21412;40246;60913	-0.345877	0.829336	0.398509	0.733667	0.781501	0.59914	0.12728	0.0523201	0.0136801	0.0456001
6029	GATB	4	0.86,-0.05,0.71,0.6	4.6,5.48,8.4,21.93	8.34,5.29,13.7,33.36	6602;28917;48679;66724	-0.0508332	0.857706	0.529214	0.705194	0.78145	0.16846	0.11458	0.0152001	0.0167401	0.0456201
2921	CEP152	4	0.71,0.85,0.35,-0.14	7.36,3.56,7.49,9.24	12.08,6.41,9.55,8.4	4456;19014;46235;56886	-0.138406	0.847253	0.443507	0.714924	0.781089	0.2856	0.12008	0.0353801	0.0154401	0.0457801
17709	WFIKKN1	4	0.59,-0.25,-0.22,0.98	5.67,10.83,5.64,5.67	8.51,9.09,4.83,11.16	2021;22483;42616;71386	-0.253379	0.976213	0.270975	0.58545	0.780831	0.46276	0.0770201	0.1485	0.0385001	0.0458401
796	APITD1;APITD1-CORT	4	0.27,1.29,0.12,0.11	19.6,1.29,23.04,24.43	23.66,3.16,25.07,26.33	8632;30498;46368;57820	0.107996	1.28976	0.447747	0.271506	0.780632	0.0406001	0.0264001	0.0339401	0.28964	0.0459001
7688	ITGA2B	4	1.09,-0.06,-0.59,0.47	1.13,11.97,10.31,8.21	2.41,11.45,6.87,11.33	10897;24963;47097;71137	-0.585816	1.09327	0.227356	0.466102	0.779688	0.8302	0.0531201	0.2026	0.0842201	0.0460801
9654	MRPL4	4	0.57,0.63,0.88,0.68	3.5,5.67,4.28,1.52	5.2,8.8,7.85,2.44	8838;28419;40870;68400	0.572323	0.875972	0.691203	0.683093	0.779532	8.01e-05	0.10644	0.0029001	0.0194601	0.0461001
2895	CENPA	4	-0.52,-0.19,0.81,0.75	4.21,2.72,1.13,2.79	2.93,2.38,1.98,4.68	4830;23632;47133;66690	-0.524629	0.808499	0.210613	0.750245	0.779372	0.79034	0.13874	0.227	0.0118801	0.0461601
8293	KRTAP1-4	2	0.49,0.61	2.07,5.97	2.9,9.12	29462;68489	0.48566	0.611993	0.548827	0.48566	0.548827	0.0144801	0.14564	0.0461601	0.0144801	0.0461601
7186	HSDL1	4	0.74,0.28,0.61,0.82	3.5,6.65,9.99,7.04	5.84,8.05,15.28,12.43	10405;32660;53716;58589	0.276709	0.820644	0.612068	0.73804	0.779342	0.0051201	0.13294	0.0063201	0.0132801	0.0461801
7341	IFNA21	1	0.74	1.36	2.27	35278	0.74011	0.74011	0.74011	0.74011	0.74011	0.0461801	0.0461801	0.0461801	0.0461801	0.0461801
3972	DAP3	4	0.73,0.47,0.83,-0.09	15.51,7.62,11.81,18.69	25.7,10.59,20.98,17.61	2678;33699;43964;67284	-0.0857566	0.829137	0.486552	0.728722	0.778929	0.2122	0.1277	0.0234601	0.0141401	0.0462601
4733	EHD2	4	-0.22,1.22,0.34,0.32	13.59,5.35,10.44,2.56	11.68,12.43,13.23,3.19	8601;32115;54080;65673	-0.218826	1.21627	0.414144	0.341524	0.778897	0.4108	0.0345001	0.0457401	0.1941	0.0462601
8668	LMO7	4	0.23,0.4,0.34,1.16	20.96,14.96,15.44,6.26	24.55,19.74,19.54,13.95	4629;29766;47767;56449	0.227915	1.15694	0.531165	0.400407	0.778676	0.0099201	0.0419801	0.0149401	0.13174	0.0463201
184	ACSL3	3	0.7,0.68,0.4	2.62,1.78,1.32	4.25,2.84,1.75	12114;19761;65457	0.400573	0.697346	0.59133	0.67607	0.686708	0.0048201	0.15644	0.0173401	0.0110601	0.0463601
4915	EP300	4	0.85,0.45,0.61,0.7	5.28,19.92,15.64,23.46	9.55,27.25,23.8,38.19	17286;32214;40157;72686	0.452096	0.853773	0.653719	0.703118	0.778445	0.0004401	0.1165	0.0042001	0.0169801	0.0464201
18055	ZKSCAN1	4	0.07,0.72,0.84,0.47	7.95,4.99,10.02,7.65	8.37,8.2,17.96,10.59	4843;30035;52410;66367	0.0749767	0.841142	0.524874	0.715403	0.778272	0.0576801	0.12296	0.0161801	0.0153401	0.0464601
8350	KRTAP4-3	4	0.25,0.41,1.14,0.04	1.52,1.36,1,7.26	1.81,1.81,2.21,7.45	14322;27522;46919;72934	0.0361365	1.14343	0.460345	0.412388	0.77791	0.0833001	0.0443401	0.0302001	0.12072	0.0465401
12747	PRTN3	4	-0.08,0.74,0.81,-0.11	34.62,6.68,5.54,3.66	32.69,11.16,9.75,3.39	14953;22879;51814;59950	-0.111402	0.814695	0.340308	0.740688	0.777692	0.248	0.13554	0.0849401	0.0129001	0.0466201
11585	PCBP1	4	0.91,-0.2,0.17,0.64	1.58,4.7,1.55,1.58	2.99,4.08,1.75,2.47	14300;25062;39123;71717	-0.204019	0.914598	0.380606	0.639659	0.777129	0.3863	0.0936201	0.0612201	0.0271201	0.0467601
6417	GPR114	4	0.62,-0.62,0.93,0.13	12.65,17.46,5.87,17.94	19.48,11.36,11.19,19.6	15617;35465;46002;66809	-0.619279	0.931242	0.265487	0.622748	0.776995	0.85044	0.0888601	0.15496	0.0303801	0.0467801
7515	IL9R	4	0.12,0.16,0.52,1.04	15.93,24.92,8.82,2.82	17.35,27.8,12.63,5.78	1939;27304;47812;56722	0.123288	1.03629	0.458767	0.517681	0.776987	0.0347001	0.0625601	0.0307401	0.0595001	0.0467801
12477	PPP2CB	4	0.49,0.13,1.06,-0.55	22.29,1.81,5.12,12.72	31.4,1.98,10.67,8.66	3879;30207;39450;63502	-0.554726	1.05913	0.281534	0.494245	0.776687	0.81088	0.0586001	0.13722	0.0701801	0.0469201
9838	MTX1	4	0.5,-0.64,1.06,0.04	6.16,9.99,3.86,11.68	8.69,6.41,8.02,12	6623;29044;53925;57230	-0.639772	1.05717	0.23797	0.495659	0.776414	0.86152	0.0588201	0.18866	0.0696201	0.0470801
9552	MORF4L2	4	0.22,-0.14,0.74,0.82	26.74,1.13,15.35,10.48	31.05,1.03,25.56,18.44	16228;34095;51891;72459	-0.135155	0.81597	0.408124	0.735796	0.775883	0.28046	0.13478	0.0480001	0.0135001	0.0471801
5063	ETV5	4	0.6,0.95,0.61,0.55	16.71,5.32,10.83,2.43	25.27,10.24,16.49,3.56	14114;28739;55129;70361	0.552895	0.94571	0.675262	0.605769	0.775739	8.01e-05	0.0847401	0.0033801	0.0334601	0.0472801
7799	KAT6A	4	0.95,0.35,0.6,0.47	8.66,13.24,14.66,7.26	16.75,16.83,22.22,10.04	18075;37263;39976;56869	0.346815	0.951477	0.591099	0.599317	0.775397	0.0020601	0.0830401	0.0080201	0.0353601	0.0474001
14493	SKP2	4	0.78,0.77,-0.47,0.64	3.66,4.86,2.98,4.02	6.3,8.28,2.15,6.27	10751;32384;40387;72384	-0.4699	0.782224	0.430561	0.768539	0.775381	0.74206	0.1526	0.0396001	0.0107201	0.0474201
13029	RAB21	4	0.73,0.47,0.29,0.82	3.86,3.5,16.68,5.9	6.38,4.86,20.34,10.44	4686;24269;39743;70414	0.286863	0.823415	0.57765	0.727115	0.775265	0.0045201	0.13134	0.0091001	0.0143201	0.0474401
2486	CCDC43	4	0.48,0.26,1.07,0.29	20.31,21.06,1.52,22.58	28.35,25.24,3.19,27.66	17351;25091;49020;70857	0.261272	1.06916	0.525937	0.480938	0.775051	0.0062201	0.0562201	0.0160001	0.0758601	0.0474801
16191	TIMM9	4	-0.17,0.61,0.94,-0.44	20.02,5.09,2.4,47.32	17.78,7.76,4.6,34.94	1546;31584;54699;72190	-0.437422	0.940729	0.235464	0.609459	0.775094	0.7096	0.0860601	0.19174	0.0328001	0.0474801
16815	TRIM2	4	0.02,-0.07,0.46,1.09	7.2,28.94,19.79,4.25	7.3,27.66,27.14,9.06	3382;35886;48799;64707	-0.0656702	1.09359	0.37607	0.45542	0.774507	0.18666	0.0529001	0.0638801	0.0911001	0.0475801
15428	ST14	4	1.04,0.33,0.03,0.51	6.13,39.69,5.48,9.67	12.6,50.02,5.61,13.75	16863;30248;38744;62058	0.0330513	1.04005	0.478946	0.508748	0.7744	0.0861801	0.0618601	0.0253001	0.0633201	0.0476001
17654	WDR45B	4	0.23,0.34,0.24,1.21	10.8,5.84,18.3,11.94	12.66,7.39,21.61,27.54	9844;28326;40644;61289	0.228866	1.20608	0.503929	0.340742	0.773413	0.0098001	0.0358801	0.0202201	0.1949	0.0478001
7309	IER5	4	0.28,1.26,-0.21,0.14	8.37,2.4,7.91,11.16	10.18,5.75,6.84,12.28	5002;30826;48868;65193	-0.209466	1.26313	0.368905	0.283293	0.773212	0.39488	0.0290801	0.0677001	0.27142	0.0478801
13343	REG1B	4	0.35,0.56,0.98,-0.11	9.96,8.04,5.97,14.99	12.72,11.88,11.8,13.9	3549;31822;47735;64293	-0.109137	0.983405	0.447486	0.562912	0.773158	0.24464	0.0752201	0.0340601	0.0451201	0.0479201
4577	DUT	4	0.68,-0.15,0.42,0.86	2.01,2.07,1.71,1.29	3.22,1.86,2.3,2.35	18574;24015;42434;57356	-0.152265	0.864773	0.453745	0.681114	0.772943	0.30774	0.11104	0.0321001	0.0197001	0.0479401
17690	WDR92	4	-0.48,0.22,1.32,-0.86	4.12,2.36,3.24,31.31	2.96,2.76,8.11,17.29	10952;26526;45519;69214	-0.856586	1.32401	0.053126	0.221863	0.772937	0.93208	0.0235801	0.52678	0.3747	0.0479401
6749	HAUS3	4	0.05,0.27,1.14,0.4	12.91,3.63,1,1.45	13.41,4.37,2.21,1.92	16460;35412;52082;62278	0.0543605	1.14343	0.466706	0.401586	0.772509	0.0704201	0.0443401	0.0284601	0.13056	0.0479601
18448	ZNF689	4	1.16,0.38,0.32,-0.15	2.56,6.13,16.55,7.1	5.72,8,20.66,6.38	8832;27230;48852;64973	-0.153904	1.16133	0.427888	0.383708	0.772518	0.31028	0.0415801	0.0406001	0.14862	0.0479601
4224	DHPS	4	0.08,1.11,-0.5,0.44	1,1.52,1.94,4.31	1.06,3.27,1.37,5.84	14440;24248;43003;56896	-0.498347	1.10773	0.281827	0.437169	0.772448	0.76802	0.0499401	0.13682	0.10362	0.0480001
18524	ZNF8	4	-0.08,0.1,0.79,0.76	8.17,19.37,2.23,4.89	7.74,20.81,3.85,8.28	1391;32683;47354;66840	-0.0792157	0.785628	0.392119	0.758941	0.772284	0.20464	0.1501	0.0551201	0.0113601	0.0480401
4778	EIF4B	4	0.86,0.5,0.68,0.5	3.86,4.67,12.55,8.63	7.02,6.61,20.11,12.23	3401;25652;54155;72137	0.502742	0.86359	0.63737	0.680048	0.771819	0.0002201	0.1116	0.0049001	0.0197801	0.0483601
12997	QRICH1	4	0.62,0.26,0.92,0.34	2.3,1.58,3.79,11.55	3.53,1.89,7.19,14.62	2255;27461;54808;65115	0.256451	0.923167	0.534995	0.620465	0.771816	0.0068201	0.0903401	0.0143201	0.0307801	0.0483601
7955	KDM5C	4	0.62,0.11,0.85,0.69	7.17,6.55,8.14,10.02	11.02,7.05,14.67,16.2	4139;21873;38784;63569	0.105159	0.850081	0.567094	0.692665	0.771373	0.0419001	0.11894	0.0100801	0.0179401	0.0485001
15883	TBCK	4	0.66,0.24,0.85,0.7	4.57,14.66,9.37,5.93	7.22,17.35,16.86,9.61	17905;18756;46722;58923	0.242737	0.847056	0.611107	0.695289	0.771172	0.0081601	0.12026	0.0063601	0.0177601	0.0485801
615	ANAPC4	4	0.77,-0.3,0.77,0.5	1.75,1.23,2.4,21.42	2.99,1,4.08,30.33	4937;29430;54810;73623	-0.295364	0.773902	0.437276	0.768248	0.771075	0.52646	0.15748	0.0373001	0.0107601	0.0486201
7422	IKBKAP	4	0.91,0.61,-0.56,0.63	1.68,2.23,2.88,5.38	3.16,3.42,1.95,8.34	469;23869;53385;73500	-0.563848	0.909664	0.397988	0.632136	0.7709	0.81644	0.0955001	0.0525401	0.0285201	0.0486401
13767	RPS16	4	0.15,0.2,0.77,0.77	2.07,1.32,2.04,2.1	2.3,1.52,3.48,3.59	9725;29657;51407;62227	0.14839	0.77152	0.471611	0.76972	0.77062	0.0257001	0.159	0.0270601	0.0106201	0.0486601
15004	SMYD3	4	-0.15,0.64,0.29,0.9	7.2,11.97,19.6,6.26	6.5,18.7,24,11.65	8937;18804;43993;57698	-0.147756	0.896727	0.421324	0.643902	0.770315	0.3004	0.0996401	0.0430001	0.0262401	0.0487201
15483	STAT3	4	0.32,0.19,0.41,1.13	8.21,16.19,87.72,6.97	10.21,18.5,116.18,15.31	5646;19818;44378;71878	0.192663	1.13457	0.512038	0.405297	0.769935	0.0150401	0.0451201	0.0185401	0.12746	0.0487801
13755	RPRD1A	4	0.64,0.24,0.9,0.23	7.56,8.89,1.58,7.3	11.77,10.53,2.96,8.57	4702;19844;45658;59364	0.232256	0.900623	0.504095	0.638943	0.769783	0.0094001	0.0981401	0.0202001	0.0272001	0.0488201
9669	MRPL54	4	0.22,0.21,-0.15,1.31	13.43,13.33,3.27,3.27	15.68,15.39,2.96,8.14	12058;27893;44768;68914	-0.145757	1.31474	0.399946	0.223516	0.769128	0.29624	0.0242801	0.0516401	0.37188	0.0489001
15095	SOCS3	4	0.59,0.4,-0.34,0.95	4.99,1.94,10.48,5.35	7.53,2.55,8.25,10.3	8296;26266;38131;70865	-0.344032	0.945018	0.397737	0.593891	0.769454	0.59684	0.0850201	0.0526601	0.0366401	0.0489001
17193	UBE2J1	4	0.64,0.14,0.71,0.82	7.07,15.18,10.19,10.41	11.02,16.75,16.69,18.44	524;19140;51745;70660	0.141369	0.824937	0.579736	0.712431	0.768684	0.0279801	0.131	0.0089601	0.0156801	0.0490601
8659	LMNA	4	0.55,0.89,0.23,0.64	11.13,8.53,1.1,6.06	16.26,15.85,1.29,9.46	5102;35133;42212;60694	0.23094	0.894266	0.578646	0.642285	0.768276	0.0095001	0.10068	0.0090401	0.0265601	0.0490801
16479	TMEM44	4	1.49,-0.47,-0.29,0.04	4.38,8.24,7.69,102	12.31,5.95,6.27,105.15	14020;32446;53524;71324	-0.469026	1.49272	0.19333	0.0438474	0.768282	0.74094	0.0125801	0.25348	0.72344	0.0490801
13112	RAD51D	4	-0.17,0.79,0.16,0.75	1.91,2.3,1,2.75	1.69,3.97,1.12,4.63	1996;31945;38787;63885	-0.174865	0.78681	0.379624	0.749316	0.768063	0.34216	0.1493	0.0617201	0.0119601	0.0491201
13518	RIT1	4	0.58,0.56,0.35,0.96	5.67,18.07,8.3,6.81	8.48,26.65,10.59,13.21	3946;23748;39587;72703	0.350526	0.955506	0.611734	0.580563	0.768035	0.0019201	0.0818201	0.0063201	0.0400801	0.0491201
10059	NAV2	4	0.08,0.44,1.1,0.23	31.8,17.16,1.65,6.42	33.73,23.22,3.53,7.53	6737;26669;52701;56790	0.0849994	1.0993	0.462875	0.436273	0.767787	0.0524001	0.0517401	0.0294201	0.10404	0.0492201
16055	TFAM	4	0.85,0.68,0.18,-0.06	5.28,4.73,7.2,10.25	9.55,7.59,8.17,9.84	16293;21635;37523;57410	-0.0592456	0.853773	0.414653	0.681933	0.767853	0.17888	0.1165	0.0455801	0.0196001	0.0492201
2861	CEACAM21	4	0.19,1.29,0.25,-0.01	12.59,11.74,12.68,15.93	14.33,28.64,15.08,15.8	5226;19380;49160;69768	-0.0121251	1.28601	0.427535	0.249299	0.767653	0.12604	0.0268001	0.0407601	0.32672	0.0492601
11570	PAXBP1	4	0.57,0.97,-0.14,-0.04	2.07,5.32,5.32,6.58	3.07,10.38,4.83,6.41	12233;36688;47254;58792	-0.138897	0.965846	0.339553	0.569126	0.767486	0.28646	0.0792801	0.0856201	0.0434001	0.0493001
18427	ZNF662	3	1.05,-0.77,0.3	1.29,26.67,27.35	2.67,15.62,33.76	16071;23542;61183	-0.771626	1.04693	0.192942	0.303525	0.675226	0.93134	0.0450801	0.27982	0.14284	0.0493601
9937	MYO18B	4	-0.5,0.58,-0.05,0.95	6.68,10.8,5.48,4.21	4.71,16.2,5.29,8.14	9860;36169;49004;61852	-0.503006	0.94998	0.245207	0.584686	0.767333	0.7727	0.0836401	0.17912	0.0387201	0.0493801
8646	LLPH	4	0.81,0.73,-0.36,-0.05	6.42,4.02,7,2.56	11.25,6.64,5.46,2.47	5552;36222;37315;71188	-0.358835	0.809005	0.28092	0.725043	0.767024	0.61794	0.13838	0.1377	0.0145201	0.0494201
10058	NAV1	4	0.16,0.43,-0.66,1.11	6.61,7.23,5.74,2.43	7.39,9.72,3.62,5.23	4896;28626;45812;71689	-0.664863	1.10747	0.257401	0.42701	0.767239	0.87272	0.0501601	0.1639	0.11038	0.0494201
10005	NABP1	4	0.86,0.42,0.27,0.68	8.37,8.34,6.29,5.87	15.16,11.16,7.59,9.38	17379;34484;53423;58423	0.271381	0.857698	0.556634	0.676156	0.766927	0.0053801	0.11462	0.0110801	0.0203601	0.0494401
13739	RPL7A	4	0.32,0.17,1.21,0.16	1.1,1.78,1.13,1	1.37,2.01,2.61,1.12	685;20464;39469;61150	0.157236	1.2091	0.46633	0.324578	0.766838	0.0232201	0.0353001	0.0285401	0.21506	0.0494601
5568	FCRL1	4	0.66,-0.06,0.87,-0.19	13.66,27.52,1.1,14.37	21.61,26.42,2.01,12.57	10112;23468;42355;60877	-0.192998	0.871387	0.320429	0.662062	0.766725	0.36982	0.10834	0.10086	0.0226401	0.0495201
4970	ERAL1	4	0.31,0.48,0.82,0.71	8.5,5.71,5.25,3.92	10.5,7.97,9.29,6.41	12988;36044;48586;62790	0.30526	0.82298	0.579796	0.709523	0.766252	0.0036401	0.13148	0.0089601	0.0161201	0.0496401
13502	RIN1	4	0.34,0.47,0.37,1.06	13.59,14.63,10.22,1.75	17.26,20.26,13.23,3.65	8683;29134;43807;66243	0.344958	1.06281	0.562614	0.469441	0.766124	0.0021001	0.0579001	0.0104801	0.0824801	0.0496601
14221	SERBP1	4	0.81,0.72,0.69,0.41	1.49,2.23,1.06,1.68	2.61,3.68,1.72,2.24	16507;31171;49665;66958	0.412291	0.812945	0.659011	0.719406	0.766175	0.0007801	0.13642	0.0040401	0.0148801	0.0496601
10250	NFE2L1	4	0.68,0.34,0.85,0.57	8.43,11.84,12.16,6.23	13.49,14.99,21.99,9.23	591;25538;43301;64110	0.340334	0.85384	0.610264	0.678245	0.766043	0.0023401	0.11646	0.0064001	0.0201001	0.0496801
3664	CSAD	4	0.19,0.68,0.85,0.12	20.41,7.17,4.41,7.26	23.31,11.51,7.94,7.91	10294;26936;39158;63130	0.122701	0.848625	0.461562	0.683169	0.765897	0.0349001	0.11958	0.0297601	0.0194601	0.0497001
3706	CSRP2	4	1.01,-0.08,0.23,0.53	4.7,11.55,6.55,4.89	9.43,10.96,7.71,7.05	15074;22250;49832;56019	-0.0753875	1.0053	0.422519	0.525423	0.765361	0.1994	0.0694401	0.0425601	0.0566001	0.0499001
1201	ATP5E	3	0.65,0.37,0.69	6,2.04,5.35	9.41,2.64,8.66	36923;44947;61256	0.373431	0.694621	0.572354	0.64901	0.671815	0.0065801	0.15826	0.0203801	0.0135801	0.0501601
2941	CEP76	4	0.68,0.38,0.85,-0.42	7.65,17.39,6.23,13.76	12.28,22.59,11.19,10.27	947;36298;47655;63139	-0.421631	0.846039	0.371116	0.682645	0.764342	0.69328	0.12078	0.0667001	0.0195001	0.0502201
9493	MMP10	4	0.08,-0.04,0.75,0.78	25.02,12.26,17.16,2.95	26.45,11.97,28.84,5.06	3435;31023;48954;64194	-0.035065	0.779415	0.393289	0.748606	0.764011	0.1507	0.15478	0.0546001	0.0120401	0.0503001
10219	NES	4	0.57,0.29,0.19,0.96	19.92,28.91,16.38,2.72	29.53,35.46,18.73,5.29	5589;30944;39224;58688	0.193258	0.959367	0.503694	0.567721	0.763544	0.0148601	0.0806601	0.0202601	0.0437601	0.0504401
1809	C17orf89	4	0.73,0.17,0.8,0.14	3.82,2.43,4.41,2.53	6.33,2.73,7.68,2.78	10093;28384;41016;60835	0.141036	0.80075	0.458911	0.726237	0.763494	0.0280601	0.14298	0.0306601	0.0144001	0.0504601
16053	TEX9	4	0.74,0.56,0.4,0.79	8.72,11.48,26.15,3.17	14.53,16.98,34.48,5.49	5208;26368;39262;55970	0.398724	0.790452	0.622266	0.735868	0.76316	0.0009401	0.14716	0.0057801	0.0134801	0.0505801
14299	SF3B2	4	0.91,0.17,-0.17,0.62	2.2,2.17,1.88,2.72	4.14,2.44,1.66,4.17	16167;36946;49498;63895	-0.174896	0.91078	0.380224	0.61516	0.76297	0.34222	0.0946601	0.0614801	0.0319401	0.0506401
1149	ATG4D	4	0.13,-0.1,0.52,1.01	16.03,11.65,3.63,1	17.5,10.87,5.2,2.01	10715;29379;47718;69555	-0.0989131	1.00544	0.388176	0.519765	0.7626	0.2306	0.0693801	0.0573801	0.0586801	0.0507001
210	ACTL8	4	0.87,0.66,0.37,0.43	1.84,4.99,24.4,14.31	3.36,7.88,31.43,19.25	16058;36054;44954;73528	0.36511	0.865963	0.57946	0.658564	0.762263	0.0015601	0.11046	0.0089801	0.0231801	0.0507401
361	AEBP2	4	0.23,0.18,0.66,0.86	16.32,33.94,14.86,10.51	19.19,38.54,23.51,19.11	2689;31227;52220;69642	0.183176	0.862387	0.48541	0.662046	0.762217	0.0170001	0.1121	0.0238401	0.0226601	0.0507401
1928	C20orf144	4	0.59,-0.17,0.93,-0.15	11.42,16.87,6.42,4.64	17.21,14.96,12.26,4.17	7361;32986;51906;62040	-0.173278	0.93277	0.299348	0.591638	0.762204	0.3353	0.0884601	0.1186	0.0372001	0.0507401
11867	PGD	4	0.11,0.86,0.67,0.21	3.86,4.6,6.74,7.3	4.17,8.34,10.7,8.43	12976;24343;44610;60592	0.111702	0.857706	0.460793	0.66594	0.761823	0.0387201	0.11458	0.0300201	0.0219201	0.0508201
7547	INHA	4	1.26,-0.01,0.14,0.26	3.5,11.74,10.15,3.01	8.37,11.68,11.22,3.62	10889;24039;39508;68189	-0.00776274	1.25814	0.414875	0.26498	0.761562	0.12236	0.0296401	0.0454601	0.29984	0.0508401
4067	DDIAS	4	0.94,0.58,-0.01,-0.03	6,9.37,139.13,12.23	11.51,14.04,138.31,11.94	12088;27460;42481;60102	-0.0347158	0.939931	0.3699	0.582906	0.761418	0.15028	0.0860801	0.0673001	0.0392801	0.0508601
10158	NDUFB11	4	0.18,1.3,0.22,0.22	9.86,5.84,6.29,25.24	11.16,14.39,7.33,29.38	17112;27037;53152;61106	0.178833	1.30162	0.480197	0.22129	0.761453	0.0178001	0.0251001	0.0250401	0.37574	0.0508601
13120	RAE1	4	-0.03,0.82,-0.02,0.71	1.55,1.97,3.14,1.39	1.52,3.48,3.1,2.27	4037;36591;52900;62521	-0.0315713	0.816406	0.368014	0.70601	0.761208	0.14634	0.13452	0.0681601	0.0165001	0.0509801
12794	PSMC2	4	1.05,-0.04,0.47,-0.09	1.68,3.79,4.7,1.06	3.48,3.68,6.53,1	16427;25591;47588;59421	-0.0907351	1.04748	0.346616	0.473782	0.760631	0.21832	0.0604001	0.0806001	0.0794201	0.0510801
16402	TMEM202	4	0.57,0.15,-0.12,0.95	10.54,35.73,16.25,3.47	15.65,39.78,14.96,6.7	12618;36613;39309;56145	-0.119557	0.950574	0.389024	0.570237	0.760406	0.25876	0.0833601	0.0568801	0.0429801	0.0511201
7494	IL31RA	4	0.04,0.68,0.43,0.84	8.53,6.36,19.69,5.61	8.74,10.21,26.56,10.01	4464;19646;45019;67665	0.0357271	0.835732	0.496819	0.684218	0.759975	0.0837601	0.1248	0.0215601	0.0192401	0.0512401
14904	SLTM	4	0.68,0.84,-0.07,0.2	7.75,7.95,7.52,11.58	12.4,14.24,7.19,13.26	5558;37060;41966;56138	-0.0656083	0.841922	0.412473	0.677867	0.759895	0.18658	0.12248	0.0464001	0.0201201	0.0512801
4979	ERC2	4	0.15,-0.02,0.74,0.78	22.52,21.19,4.86,5.61	24.92,20.86,8.11,9.64	16797;25574;40480;64365	-0.022281	0.780764	0.410733	0.738137	0.759451	0.1366	0.15406	0.0471601	0.0132401	0.0515001
5437	FANCC	4	0.48,1.04,0.12,0.25	7.65,7.33,7.56,10.8	10.7,15.02,8.23,12.89	7900;21906;49607;56983	0.122459	1.03514	0.474013	0.483581	0.759358	0.0349801	0.0627001	0.0264401	0.0748001	0.0515001
12893	PTPMT1	4	1.12,-0.35,0.4,-0.31	1.23,3.63,1,3.3	2.67,2.84,1.32,2.67	17206;25256;47185;66187	-0.352459	1.12129	0.214494	0.396881	0.759085	0.60882	0.0471801	0.22092	0.13494	0.0515201
16993	TSR1	4	0.04,0.71,0.81,0.55	1.81,6.19,1.49,2.43	1.86,10.1,2.61,3.56	2546;36407;43483;58148	0.0409915	0.812945	0.528002	0.705176	0.75906	0.0795601	0.13642	0.0154001	0.0167401	0.0515201
16119	THAP7	4	0.65,0.41,0.37,0.87	5.97,11.61,11.52,17	9.38,15.39,14.85,30.97	1008;35326;55438;68108	0.366513	0.865134	0.572655	0.652415	0.758774	0.0015601	0.11068	0.0096001	0.0244401	0.0515601
5745	FOCAD	4	-0.33,0.66,0.85,0.22	17,5.93,4.76,20.41	13.55,9.41,8.6,23.71	4970;27455;42838;69484	-0.327197	0.851848	0.35146	0.664708	0.758278	0.57444	0.11778	0.0777801	0.0222201	0.0516801
4833	ELP2	4	0.08,0.39,-0.15,1.13	19.86,1.16,3.4,2.91	20.98,1.52,3.07,6.38	14723;22578;44107;72631	-0.14679	1.13082	0.36216	0.385372	0.758096	0.29806	0.0456801	0.0714201	0.1467	0.0517201
15370	SRRD	4	0.35,0.65,-0.62,0.86	15.18,6.49,3.3,3.11	19.34,10.18,2.15,5.66	9780;27954;48275;62252	-0.619055	0.864941	0.311439	0.650971	0.757956	0.8503	0.11082	0.10846	0.0248401	0.0517601
7589	INTS6	4	-0.48,0.33,0.7,0.82	1.88,1,1.1,2.95	1.35,1.26,1.78,5.2	4976;24364;40569;74523	-0.479822	0.819889	0.34201	0.6956	0.757745	0.75178	0.13314	0.0838401	0.0177001	0.0518201
3265	CLPB	4	0.54,0.97,0.29,0.1	6.06,8.4,4.93,9.05	8.83,16.49,6.01,9.69	6335;22999;42270;59745	0.0992644	0.972902	0.475216	0.542354	0.757628	0.0446801	0.0775001	0.0261001	0.0510601	0.0519001
3119	CHSY1	4	1.12,-0.02,0.39,0.01	3.5,54.97,44,10.35	7.62,54.2,57.74,10.44	3280;21163;51785;56210	-0.020516	1.12299	0.376882	0.391902	0.757445	0.13504	0.0470401	0.0635801	0.14008	0.0520201
15149	SP2	4	0.43,0.02,0.78,0.74	12.1,4.05,7,8.17	16.26,4.11,12,13.64	6486;36089;54279;69187	0.0205505	0.776298	0.490396	0.738674	0.757486	0.0961201	0.15606	0.0225801	0.0131601	0.0520201
10925	OLA1	4	0.8,0.72,-0.17,0.63	17.52,19.24,2.01,31.51	30.45,31.63,1.78,48.79	15721;31906;38313;56300	-0.174778	0.797381	0.492614	0.717128	0.757255	0.34198	0.14438	0.0222001	0.0152201	0.0522001
3570	CPT1B	4	0.09,1.03,0.48,-0.02	21.25,5.74,6.23,12.33	22.62,11.74,8.69,12.17	14117;33140;45529;70671	-0.0185928	1.03236	0.39605	0.480537	0.756449	0.13238	0.0630801	0.0535601	0.0759601	0.0524001
10273	NFYC	4	0.49,-0.47,0.52,0.99	4.96,4.89,7.46,4.99	6.99,3.53,10.7,9.92	1437;24413;39821;59141	-0.470235	0.991269	0.384094	0.520764	0.756016	0.74246	0.0727801	0.0592601	0.0583001	0.0525401
2084	C7orf26	4	0.38,1.06,0.45,0.03	5.25,3.08,1.91,4.51	6.81,6.41,2.61,4.6	16904;33185;38135;73779	0.0295117	1.05915	0.47928	0.45255	0.75585	0.0887001	0.0585201	0.0252001	0.0928401	0.0526401
4187	DERL2	4	0.59,0.27,0.2,0.92	7.07,3.92,1.65,7.85	10.67,4.71,1.89,14.82	5799;30585;46476;57398	0.198516	0.916884	0.493803	0.594249	0.755567	0.0138401	0.0928401	0.0220201	0.0365801	0.0527001
13769	RPS18	4	0.29,0.71,0.74,0.77	1.52,1.39,1.03,3.04	1.86,2.27,1.72,5.2	635;33874;41697;72163	0.294695	0.772999	0.627441	0.736058	0.754528	0.0039801	0.15822	0.0055401	0.0134201	0.0530001
16320	TMEM131	4	0.22,0.34,1.07,0.44	12.62,13.01,2.4,7.56	14.7,16.49,5.03,10.24	5069;20150;47309;69848	0.22044	1.07022	0.517779	0.438582	0.754398	0.0107401	0.0562001	0.0171801	0.1026	0.0530201
13879	RTN4RL1	4	0.01,0.64,0.09,0.87	28.1,10.02,5.58,4.31	28.2,15.65,5.95,7.85	14909;32412;50215;60264	0.00526867	0.865068	0.401839	0.643113	0.754091	0.1097	0.11074	0.0509401	0.0263801	0.0531001
14923	SMARCA5	4	1.42,0.05,0.09,-0.45	6.61,5.25,10.83,3.5	17.67,5.43,11.54,2.55	15650;19089;50015;65258	-0.453955	1.41732	0.275729	0.090553	0.753935	0.72618	0.0169001	0.14352	0.63642	0.0531001
15757	TAF1A	4	0.68,0.83,0.2,-0.01	3.66,2.75,2.1,19.76	5.87,4.89,2.41,19.65	11028;30678;40211;57158	-0.00773748	0.827915	0.424121	0.679735	0.753825	0.12236	0.12898	0.0421001	0.0197801	0.0531401
2590	CCNI	4	-0.28,0.78,-0.13,0.73	7.49,3.47,4.96,5.09	6.15,5.95,4.54,8.43	14840;20462;37999;58314	-0.283943	0.779671	0.273986	0.72751	0.75359	0.50684	0.15452	0.14532	0.0142601	0.0531801
4158	DEFB135	8	0.54,-0.13,-0.2,0.03,-0.13,0.63,-0.07,0.87	5.48,17.97,7.78,92.43,19.76,8.11,17.59,4.47	7.97,16.4,6.79,94.67,18.04,12.57,16.72,8.2	1787;1788;19814;36534;44094;52102;62811;64149	-0.197788	0.873871	0.193404	0.632857	0.753364	0.37624	0.1074	0.25334	0.0283601	0.0532801
10645	NPL	4	0.78,0.72,-0.12,-0.16	7.88,3.04,7.88,8.14	13.55,5.03,7.25,7.28	3557;20504;45355;68074	-0.162033	0.782016	0.305823	0.724292	0.753154	0.32094	0.153	0.11266	0.0145401	0.0533601
13675	RPA3	4	0.35,0.5,0.97,0.54	1.55,3.01,2.04,4.34	1.98,4.25,3.99,6.3	15058;34071;37982;72951	0.350695	0.970204	0.588609	0.535934	0.753069	0.0019201	0.0782001	0.0081801	0.0530001	0.0533601
10781	NUAK2	4	0.15,1.05,-0.13,0.45	31.9,5.87,12.23,14.92	35.34,12.17,11.19,20.43	18435;28222;39866;68832	-0.128118	1.05221	0.381301	0.453171	0.752689	0.26982	0.0595401	0.0607801	0.0925801	0.0535001
17097	TUBGCP5	4	0.65,0.85,0.61,0.15	1.71,3.01,1.49,3.69	2.7,5.43,2.27,4.11	4437;23130;52290;58901	0.153656	0.850945	0.566906	0.654726	0.752836	0.0241801	0.11844	0.0100801	0.0238401	0.0535001
14383	SH3PXD2A	4	-0.09,-0.36,0.23,1.27	5.38,8.17,1.1,1.39	5.06,6.35,1.29,3.36	14363;25046;52578;70526	-0.363081	1.27415	0.263206	0.23094	0.752547	0.624	0.0278601	0.15744	0.3576	0.0535801
14697	SLC30A9	4	0.58,0.32,0.41,0.92	7.82,7.69,36.05,1.94	11.71,9.58,47.84,3.68	10177;35908;49944;66231	0.317576	0.921635	0.557585	0.583124	0.75238	0.0031801	0.0907201	0.0109601	0.0392401	0.0536601
17603	WAPAL	4	-0.35,-0.4,0.98,0.52	28.59,8.01,4.64,7.1	22.39,6.07,9.15,10.21	15672;36383;52689;58801	-0.401031	0.980658	0.187749	0.523995	0.752326	0.67054	0.0758401	0.26268	0.0571401	0.0536601
4622	E4F1	4	0.51,0.16,0.99,0.13	1.39,9.28,8.85,12.29	1.98,10.38,17.64,13.46	14425;25436;42574;70411	0.131148	0.994294	0.449579	0.510058	0.752176	0.0315601	0.0719801	0.0332801	0.0629601	0.0537201
15787	TANK	4	-0.13,0.21,0.02,1.3	16.84,9.47,8.04,4.93	15.39,10.93,8.14,12.11	2545;20524;40411;58178	-0.129452	1.29757	0.348042	0.206895	0.752234	0.2714	0.0254201	0.0797801	0.40274	0.0537201
1083	ASH1L	4	0.67,0.52,0.28,0.83	23.27,6.81,9.6,15.02	37.1,9.75,11.62,26.71	13686;28085;49156;70972	0.275669	0.83022	0.574278	0.673219	0.751719	0.0051201	0.12672	0.0094401	0.0208201	0.0538001
6378	GPATCH11	4	0.08,1.43,-0.13,-0.28	12.42,6.19,22.71,16.45	13.12,16.63,20.78,13.55	15506;34920;44050;60840	-0.279599	1.4252	0.273883	0.0784975	0.751848	0.50044	0.0165601	0.14544	0.66058	0.0538001
17402	USP28	4	0.23,0.49,-0.01,1.01	21.32,20.51,25.08,35.05	24.92,28.78,24.98,70.81	8607;33586;45128;57434	-0.0059313	1.01465	0.43077	0.488982	0.751816	0.12062	0.0671001	0.0395601	0.0725001	0.0538001
9663	MRPL48	4	-0.24,0.14,0.68,0.83	8.72,23.59,2.59,5.06	7.39,26.07,4.14,8.97	11262;25426;47372;63838	-0.23937	0.827464	0.352061	0.67571	0.751587	0.44166	0.13016	0.0774601	0.0204801	0.0538201
10300	NINJ1	4	0.57,0.71,0.79,0.14	14.44,6.32,3.21,9.7	21.47,10.36,5.55,10.7	7091;29551;46008;59768	0.141978	0.790825	0.554251	0.711798	0.751311	0.0277601	0.14698	0.0114201	0.0158001	0.0539601
9149	MATK	4	0.95,0.13,0.55,0.02	5.28,26.06,2.2,1.81	10.24,28.58,3.22,1.83	4998;32502;45971;64991	0.0185323	0.954544	0.413453	0.547458	0.751001	0.0975801	0.0821601	0.0460601	0.0496601	0.0541401
1618	BTF3	4	-0.46,-0.03,0.77,0.73	19.05,1.19,3.11,3.08	13.81,1.17,5.29,5.12	4318;33223;48713;73848	-0.463724	0.766315	0.252328	0.733554	0.749934	0.73526	0.16138	0.17054	0.0136801	0.0544201
1233	ATP6V1D	4	0.57,0.04,0.93,0.04	3.73,2.2,5.32,14.14	5.55,2.27,10.1,14.53	7329;34466;55460;66133	0.0387571	0.925288	0.395205	0.574307	0.749798	0.0814401	0.0898801	0.0539201	0.0420201	0.0544401
11398	OVGP1	4	0.65,-0.25,0.85,-0.51	9.15,11.22,5.12,9.6	14.39,9.43,9.2,6.73	17732;30803;43124;66659	-0.512859	0.845619	0.183904	0.65337	0.749494	0.78174	0.12104	0.2693	0.0242001	0.0545401
15036	SNRNP40	4	1.01,0.49,0.21,-0.01	3.79,2.1,9.83,7.39	7.62,2.96,11.36,7.33	10696;21512;44328;73975	-0.0118978	1.00732	0.424103	0.491588	0.749453	0.12584	0.0690401	0.0421201	0.0713201	0.0545401
9766	MTA1	4	0.67,0.47,0.63,0.83	11.22,21.29,23.46,4.7	17.87,29.5,36.35,8.34	3966;27464;55880;72102	0.470828	0.827505	0.650262	0.670926	0.749215	0.0003801	0.13002	0.0043001	0.0212001	0.0546001
14673	SLC2A1	4	0.41,0.71,0.18,0.79	16.32,6.68,1.39,1.75	21.7,10.93,1.58,3.02	4468;30621;39965;61873	0.181491	0.787743	0.522704	0.71061	0.749176	0.0172201	0.149	0.0165201	0.0159401	0.0546201
158	ACOT13	4	0.24,0.38,1.12,0.07	5.61,12.2,4.67,7.69	6.61,15.88,10.13,8.08	7984;19107;38534;66741	0.0724137	1.11725	0.452072	0.380901	0.749078	0.0591001	0.0481801	0.0326801	0.1514	0.0546401
4761	EIF2S3	4	0.3,-0.18,1.2,0.27	2.36,4.41,1.1,2.79	2.9,3.88,2.53,3.36	2523;24389;39011;60206	-0.184518	1.20264	0.3961	0.295308	0.748976	0.35744	0.0362201	0.0535201	0.25456	0.0546401
9781	MTFMT	4	-0.37,0.73,0.77,-0.3	22.16,5.61,7.07,16.81	17.12,9.29,12.05,13.7	3167;25043;40008;73373	-0.372307	0.769897	0.207588	0.728095	0.748996	0.63572	0.15978	0.23126	0.0142001	0.0546401
17070	TTYH3	4	-0.13,0.72,0.78,0.14	11.29,3.92,15.8,7.07	10.33,6.44,27.17,7.79	13150;28960;39383;61565	-0.128448	0.78195	0.377558	0.715986	0.748968	0.27024	0.1531	0.0631201	0.0153001	0.0546401
4260	DIDO1	4	0.84,0.65,-0.16,0.64	5.74,3.86,2.46,4.21	10.3,6.07,2.21,6.58	1925;30397;42744;68725	-0.155539	0.843622	0.496501	0.653709	0.748666	0.31242	0.12186	0.0215801	0.0240601	0.0546801
11197	OR52K1	4	-0.73,0.25,-0.39,1.24	102.52,2.17,9.93,3.82	61.63,2.58,7.56,9.06	17618;22211;51143;57646	-0.734349	1.2446	0.0926818	0.252562	0.748583	0.8986	0.0308601	0.44426	0.3212	0.0547001
11527	PARD6G	4	0.5,-0.07,0.99,0.2	9.31,6.74,2.43,8.76	13.21,6.44,4.83,10.07	10547;22049;41489;58416	-0.0665363	0.991817	0.407757	0.504496	0.748156	0.18754	0.0727601	0.0481601	0.0653601	0.0547601
1158	ATM	4	0.49,0.79,0.69,0.7	18.82,15.12,7.17,5.9	26.39,26.19,11.54,9.61	15223;36623;41790;69427	0.487852	0.792632	0.667615	0.703203	0.747917	0.0002601	0.1463	0.0037801	0.0169801	0.0548601
6605	GSK3B	4	0.76,0.73,0.74,0.62	40.34,14.86,7.33,6.45	68.19,24.69,12.23,9.92	6333;34819;44489;65295	0.621029	0.757437	0.71239	0.738383	0.74791	2.01e-05	0.16622	0.0023601	0.0131601	0.0548601
2056	C6orf106	4	0.61,0.89,-0.55,0.21	8.69,12.23,7.04,13.37	13.23,22.65,4.8,15.48	12439;34936;43833;72878	-0.55193	0.888968	0.288852	0.606522	0.747745	0.809	0.10222	0.1293	0.0333601	0.0550001
8326	KRTAP2-1;KRTAP2-2	1	0.69	1.26	2.04	6360	0.692952	0.692952	0.692952	0.692952	0.692952	0.0550001	0.0550001	0.0550001	0.0550001	0.0550001
16499	TMEM62	4	0.19,0.01,0.13,1.31	21.64,13.63,3.6,6.13	24.66,13.75,3.94,15.16	14950;25386;44956;67988	0.0134047	1.30707	0.409804	0.188501	0.747785	0.1015	0.0247601	0.0474801	0.43854	0.0550001
8992	MAGEB3	3	0.89,-0.08,0.42	2.82,17.97,6.32	5.23,16.95,8.46	1985;33662;50269	-0.0848431	0.892839	0.409126	0.419381	0.65611	0.31202	0.0770601	0.0693001	0.0648001	0.0550601
9454	MKNK2	4	0.08,-0.84,0.82,0.68	11.22,10.9,2.49,1.29	11.85,6.1,4.4,2.07	2199;28372;49642;71893	-0.838445	0.818603	0.183832	0.676503	0.747553	0.92766	0.13348	0.26944	0.0202801	0.0550601
7942	KDM1A	4	1.1,0.39,-0.37,0.03	4.18,8.17,4.31,13.82	8.97,10.73,3.33,14.1	11503;26855;48370;68708	-0.371587	1.10201	0.287972	0.392746	0.747376	0.63462	0.0512801	0.13036	0.1394	0.0551001
17935	ZC3H4	4	0.63,0.58,-0.14,0.87	38.55,9.73,9.11,3.08	59.61,14.59,8.28,5.61	12143;30329;48857;69504	-0.137919	0.865336	0.485074	0.628765	0.74705	0.28504	0.1106	0.0238601	0.0291801	0.0552001
9720	MSANTD1	4	-0.17,0.19,1.15,0.35	28,1.36,6.06,5.54	24.92,1.55,13.44,7.05	5704;34677;42078;58370	-0.168189	1.14796	0.378631	0.345763	0.746862	0.33056	0.0434201	0.0624601	0.18868	0.0552401
15931	TCEB2	4	0.52,0.3,0.59,0.9	6.32,1,1.29,2.23	9.09,1.23,1.95,4.17	1980;30216;44225;63295	0.299007	0.899662	0.578994	0.59373	0.746696	0.0038201	0.0984401	0.0090201	0.0366801	0.0552601
13844	RSL1D1	4	1.12,0.32,0.37,0.25	1.16,2.33,2.46,1.71	2.53,2.9,3.19,2.04	17936;20778;55849;56052	0.248576	1.11973	0.514292	0.373599	0.746667	0.0076201	0.0478201	0.0179801	0.15822	0.0552801
17411	USP36	4	0.6,0.49,0.89,0.33	3.04,1.45,1.52,3.04	4.63,2.04,2.81,3.82	18483;36162;49367;61220	0.32768	0.889004	0.576514	0.60381	0.746407	0.0028401	0.1022	0.0091801	0.0340001	0.0553001
4789	EIF4G3	4	-0.12,0.51,0.39,0.98	14.83,6.45,48.22,3.95	13.67,9.18,63.07,7.82	4190;27614;40261;68620	-0.117541	0.984499	0.440487	0.507899	0.746199	0.25614	0.0749601	0.0364401	0.0638001	0.0553401
2900	CENPF	4	0.48,1.01,0.15,0.32	6.71,5.19,8.76,5.9	9.38,10.44,9.72,7.39	10033;36643;51892;69343	0.150881	1.00949	0.491869	0.482325	0.745907	0.0250601	0.0685401	0.0223201	0.0752601	0.0553801
14938	SMC5	4	0.88,0,-0.01,0.61	1.84,21.48,5.28,1.88	3.39,21.5,5.26,2.87	7799;37090;48905;62857	-0.00649576	0.878268	0.371652	0.613729	0.745999	0.12126	0.1055	0.0664201	0.0321601	0.0553801
17192	UBE2I	4	0.78,0.47,0.45,0.71	1,4.02,1.32,7.26	1.72,5.58,1.81,11.88	14258;28532;37601;73945	0.447313	0.782139	0.603054	0.709871	0.746005	0.0004601	0.1526	0.0069601	0.0160601	0.0553801
15658	SWT1	4	0.98,-0.22,0.01,0.51	13.07,38.81,12.36,25.67	25.76,33.24,12.43,36.64	18277;35999;48363;58194	-0.223499	0.978288	0.319063	0.513456	0.745872	0.41814	0.0763801	0.1021	0.0613201	0.0554001
15133	SOX18	4	-0.09,0.07,1.42,-0.17	16.22,13.79,3.92,7.1	15.19,14.47,10.5,6.3	6139;26252;53107;57102	-0.173556	1.42104	0.305689	0.0699107	0.745474	0.3384	0.0167401	0.1127	0.67828	0.0554201
9639	MRPL22	4	0.65,0.83,0.23,0.66	9.31,9.7,7.23,5.74	14.56,17.21,8.48,9.09	10513;22016;49633;57099	0.230538	0.827206	0.591601	0.663446	0.745326	0.0095401	0.13068	0.0079601	0.0225401	0.0554601
14333	SGCE	4	-0.55,0.28,0.81,0.68	29.04,9.47,2.85,1.97	19.8,11.48,5,3.16	16946;26780;53321;71936	-0.552799	0.811368	0.303622	0.678589	0.744978	0.80984	0.1373	0.11496	0.0200201	0.0555401
11663	PCID2	4	0.32,0.91,0.58,0.34	2.69,3.53,2.75,5.64	3.36,6.64,4.11,7.16	7812;26955;52231;73931	0.322308	0.911359	0.538919	0.577974	0.744667	0.0030401	0.0943001	0.0137801	0.0407001	0.0556401
12504	PPP6R2	4	1.31,-0.21,-0.02,0.17	3.6,10.09,3.82,1.78	8.95,8.71,3.76,2.01	9621;29911;51747;61609	-0.211043	1.31453	0.313755	0.174408	0.744467	0.39764	0.0243001	0.10658	0.46734	0.0556601
1539	BOLL	4	0.63,0.84,0.65,0.21	9.99,10.19,14.18,6.23	15.48,18.19,22.27,7.19	706;31266;45840;73781	0.207656	0.836356	0.581889	0.651761	0.744059	0.0124601	0.1246	0.0087601	0.0246001	0.0557601
9661	MRPL46	4	-0.03,1.05,0.44,0.15	24.6,18.98,13.4,22.16	24.09,39.17,18.21,24.52	3978;24330;46406;73492	-0.0301373	1.04527	0.401009	0.443052	0.744162	0.14468	0.0607201	0.0512801	0.0994001	0.0557601
12664	PRPF40A	4	0.84,0.36,0.65,-0.11	2.91,16.03,3.82,7.88	5.2,20.6,6.01,7.3	1403;33821;37563;73595	-0.109569	0.835864	0.43521	0.652146	0.744005	0.24546	0.12476	0.0381001	0.0245001	0.0557801
5193	FAM122A	4	0.8,0.69,0.06,0.51	7.3,3.3,3.01,1.81	12.72,5.32,3.13,2.58	3473;19258;50051;61208	0.0554153	0.801404	0.513858	0.686515	0.74396	0.0696401	0.1427	0.0181001	0.0187401	0.0558201
1221	ATP6V0A4	4	0.12,-0.32,-0.06,1.37	12.36,13.4,25.18,3.79	13.44,10.73,24.2,9.78	7445;32677;46175;60919	-0.320395	1.36717	0.27753	0.120463	0.743819	0.5642	0.0202401	0.1414	0.57542	0.0558401
5586	FEM1C	4	0.83,0.66,-0.01,-0.07	8.37,2.62,8.5,8.56	14.88,4.14,8.46,8.17	12743;32675;37863;65104	-0.0680201	0.830045	0.353175	0.657746	0.743896	0.1898	0.12676	0.0767601	0.0233201	0.0558401
8186	KLK6	4	0.76,-0.18,0.18,0.72	9.47,24.66,12.49,4.67	16.08,21.73,14.18,7.71	10469;36246;42141;57324	-0.18274	0.764063	0.372123	0.723575	0.743819	0.35414	0.16264	0.0661201	0.0145601	0.0558401
17680	WDR81	4	0.37,0.89,0.6,0.17	15.8,13.14,6.68,12.88	20.49,24.38,10.1,14.47	7752;25526;39515;62849	0.16828	0.891593	0.507695	0.596	0.743796	0.0201201	0.10156	0.0195001	0.0361001	0.0558601
5580	FDX1L	4	-0.23,0.87,0.61,0.55	1.62,3.53,4.25,4.64	1.37,6.47,6.5,6.79	10790;33215;46092;61134	-0.234399	0.873347	0.450761	0.614092	0.74372	0.43434	0.10748	0.0330001	0.0321001	0.0558801
2748	CDC45	3	0.4,0.41,0.89	1.52,1.03,1.39	2.01,1.37,2.58	21206;55757;60661	0.402028	0.89467	0.569748	0.412546	0.653608	0.0047201	0.0764201	0.0208401	0.0676801	0.0559601
999	ARMCX3	4	0.46,0.19,1.03,-0.04	12.68,9.63,14.31,15.18	17.47,10.99,29.13,14.76	15120;28754;45330;62449	-0.040779	1.02553	0.40906	0.461528	0.743528	0.1571	0.0649001	0.0477201	0.0872401	0.0559801
3458	COMMD9	4	0.44,0.51,0.67,0.82	11.61,18.33,6.03,11.87	15.8,26.04,9.61,20.89	13699;18688;40878;61277	0.443845	0.815276	0.609396	0.671806	0.743541	0.0004801	0.13524	0.0065201	0.0210801	0.0559801
7979	KIAA0195	4	0.79,0.19,-0.26,0.7	11.65,6.68,6.91,3.08	20.09,7.62,5.75,5	4879;20406;46486;64820	-0.264539	0.786387	0.353183	0.700715	0.743551	0.47884	0.14964	0.0767601	0.0171801	0.0559801
1957	C2CD3	4	0.79,0.5,0.67,0.7	10.48,21.19,8.01,10.38	18.07,30.05,12.72,16.86	8921;36916;39692;69850	0.503947	0.786398	0.664254	0.699961	0.74318	0.0002201	0.14964	0.0039001	0.0172601	0.0561001
9993	NAA25	4	0.65,0.83,0.32,0.19	2.1,3.24,3.04,9.83	3.3,5.78,3.79,11.19	6470;33353;53117;55959	0.187306	0.834971	0.497502	0.650962	0.742966	0.0161401	0.12522	0.0214401	0.0248401	0.0561601
8156	KLHL29	4	-0.18,-0.1,0.03,1.45	13.11,25.18,11,3.86	11.54,23.57,11.25,10.56	9100;33326;43444;69239	-0.184096	1.45301	0.301545	0.032646	0.742828	0.35676	0.0147601	0.11648	0.74362	0.0561801
12374	PPAN;PPAN-P2RY11	4	1.09,0.02,0.39,0.04	1.68,4.54,5.28,1.58	3.59,4.6,6.93,1.63	10864;22334;38906;63509	0.0191557	1.0945	0.387222	0.391192	0.742847	0.0971601	0.0528001	0.0576601	0.14068	0.0561801
3981	DAXX	4	0.94,0.46,0.31,0.54	1.55,2.04,5.12,1.16	2.99,2.81,6.35,1.69	7679;22220;39429;71918	0.311063	0.944462	0.565295	0.540824	0.742643	0.0034401	0.0854001	0.0101801	0.0514001	0.0562601
9131	MARK3	4	0.47,0.58,0.91,0.29	6.29,1.71,4.44,15.41	8.71,2.55,8.34,18.82	8480;22604;51575;74084	0.288284	0.909492	0.560941	0.575644	0.742568	0.0044001	0.0958401	0.0106601	0.0413801	0.0562801
11786	PDZD4	4	-0.06,0.49,0.29,1	32.55,15.67,14.7,4.57	31.28,21.99,18.01,9.12	4929;22651;42198;69021	-0.0571208	0.996457	0.430364	0.488544	0.742501	0.17614	0.0712601	0.0396401	0.0727401	0.0563001
5101	EXOSC10	3	-0.11,0.57,0.73	1.49,3.6,8.17	1.37,5.35,13.58	20950;45455;63281	-0.113628	0.73257	0.397013	0.572095	0.652333	0.35582	0.1399	0.0749201	0.0226801	0.0564201
8934	LYSMD1	4	1.12,0.36,0.11,0.03	3.6,7.3,26.87,17.23	7.82,9.38,29.1,17.61	7005;26012;54437;73298	0.0316406	1.12104	0.407392	0.361925	0.741484	0.0870801	0.0473801	0.0483001	0.17064	0.0564801
1671	C10orf91	4	-0.4,0.26,0.54,0.94	10.31,10.9,6.16,4.21	7.82,13.06,8.97,8.08	14944;28752;46805;60884	-0.399028	0.939739	0.336136	0.542697	0.741218	0.66808	0.0861801	0.0885001	0.0509001	0.0565401
18618	ZW10	4	0.78,0.33,0.7,0.16	2.62,2.04,3.63,3.69	4.51,2.55,5.89,4.14	18313;27763;37551;67343	0.163728	0.78266	0.492874	0.699644	0.741152	0.0213201	0.15236	0.0221601	0.0173601	0.0565401
3276	CLSPN	4	-0.32,0.23,0.91,0.57	4.12,5.61,1.39,4.18	3.3,6.58,2.61,6.21	2896;25554;39974;56134	-0.317411	0.910658	0.348906	0.570951	0.740805	0.56032	0.0949201	0.0794001	0.0427401	0.0565801
9616	MRGPRX3	3	-0.27,1.21,0.1	1.52,9.57,19.66	1.26,22.1,21.01	17440;24723;39340	-0.271033	1.20775	0.344051	0.0954357	0.651593	0.58654	0.0259401	0.10934	0.44062	0.0566401
3668	CSE1L	4	0.67,0.82,0.02,-0.68	3.37,1.75,15.02,4.51	5.35,3.07,15.28,2.81	10757;20604;43455;58829	-0.679206	0.815032	0.206641	0.666237	0.740634	0.87836	0.13538	0.2327	0.0218201	0.0566601
17052	TTL	4	0.82,0.32,0.67,0.27	19.69,4.44,10.74,12.75	34.65,5.55,17.03,15.42	822;31003;44574;62755	0.274618	0.815127	0.519251	0.665877	0.740502	0.0052601	0.13534	0.0169401	0.0219201	0.0567201
998	ARMCX2	4	-0.13,-0.03,0.61,0.87	16.32,25.86,8.4,7.62	14.88,25.41,12.83,13.93	8132;33035;55493;67904	-0.133658	0.869652	0.330472	0.611223	0.740437	0.27794	0.10918	0.0931801	0.0325401	0.0567401
13869	RTFDC1	4	0.5,0.58,0.9,0.3	1.26,4.28,2.66,23.52	1.78,6.41,4.94,28.92	169;33603;38508;60609	0.298068	0.896771	0.568817	0.583804	0.740288	0.0038601	0.0995801	0.0099601	0.0390001	0.0567601
5781	FOXL2	4	0.97,0.15,0.03,0.51	1.1,13.27,9.21,6.87	2.15,14.7,9.43,9.78	5315;32231;41626;67582	0.0345377	0.971284	0.415617	0.508571	0.739928	0.0848401	0.0779801	0.0452401	0.0635001	0.0569801
9207	MCM10	4	-0.25,0.49,-1.21,0.99	13.14,5.32,39.49,1.94	11.02,7.48,17.06,3.85	6042;25245;53715;64440	-1.21071	0.987857	0.0037819	0.491951	0.739904	0.9747	0.0734601	0.63052	0.0711001	0.0569801
2721	CDC123	4	0.25,-0.32,-0.51,1.23	2.1,2.72,1.75,2.01	2.5,2.18,1.23,4.71	11069;34508;55402;57135	-0.505456	1.23238	0.163771	0.247354	0.739869	0.77504	0.0323201	0.30378	0.3304	0.0570001
7167	HSCB	4	-0.14,0.76,0.72,0.24	6.19,1.03,2.23,6.94	5.61,1.75,3.68,8.2	7658;34860;41816;63798	-0.143685	0.760008	0.393989	0.719406	0.739707	0.29326	0.16424	0.0543401	0.0148801	0.0570401
14180	SEMA3G	4	0.48,-0.51,1,0.2	9.21,14.96,3.76,3.34	12.86,10.47,7.51,3.82	1807;35162;41897;68359	-0.514351	0.997756	0.290086	0.481424	0.73959	0.7828	0.0710401	0.12796	0.0756601	0.0570401
1769	C16orf59	4	0.9,0.55,0.58,-0.26	1,1,3.4,4.67	1.86,1.46,5.09,3.91	3487;28301;50065;71365	-0.256424	0.898103	0.442246	0.58075	0.739426	0.46742	0.0988001	0.0358201	0.0400601	0.0571201
766	AP3S1	4	0.37,0.93,0.14,0.55	1.26,2.59,9.93,13.43	1.63,4.94,10.96,19.6	15314;35843;41515;60233	0.143084	0.932479	0.498849	0.545053	0.738766	0.0274601	0.0884801	0.0211601	0.0503001	0.0573201
9651	MRPL37	4	-0.2,0.84,0.64,0.53	9.28,7,7.33,10.87	8.08,12.51,11.42,15.74	2451;20882;45424;70444	-0.198912	0.837304	0.453204	0.639997	0.73865	0.37858	0.12414	0.0323401	0.0270601	0.0573801
6709	H2AFX	3	0.53,-0.06,0.76	3.43,1.16,1.84	4.97,1.12,3.13	5108;28323;68899	-0.0597238	0.763544	0.412615	0.534023	0.648784	0.27408	0.12478	0.0673601	0.0292001	0.0575601
17649	WDR4	4	0.52,0.95,0.21,0.21	17.33,5.71,13.37,1.91	24.89,11.05,15.45,2.21	11118;33460;38208;64334	0.209161	0.953023	0.473957	0.522859	0.737941	0.0122001	0.0826401	0.0264801	0.0574001	0.0575601
13655	ROCK1	3	0.62,0.68,0.16	16.97,16.45,18.36	26.07,26.3,20.46	13665;22873;41356	0.155923	0.677258	0.484303	0.619729	0.648494	0.0581401	0.16728	0.0396201	0.0163201	0.0576801
1915	C1QTNF1	4	-0.47,1.33,0.14,-0.04	2.98,3.43,21.48,10.15	2.15,8.66,23.68,9.87	6435;36625;41134;66281	-0.4699	1.33395	0.240931	0.140939	0.737442	0.74206	0.0228401	0.1846	0.5338	0.0577801
17074	TUBA1C	2	1,0.02	1.58,1.1	3.16,1.12	10807;25335	0.0231872	0.995717	0.509452	0.0231872	0.509452	0.30302	0.0355401	0.0579001	0.30302	0.0579001
833	APOLD1	4	0.31,-0.25,0.92,0.55	5.38,1.26,5.97,2.14	6.67,1.06,11.31,3.13	11729;29195;40966;73478	-0.252265	0.922271	0.382818	0.551385	0.736828	0.46114	0.0905201	0.0600401	0.0481201	0.0581001
1777	C16orf87	4	0.52,0.67,0.72,0.75	5.22,2.14,6.78,6.19	7.51,3.39,11.19,10.41	15401;23553;43507;56659	0.524161	0.749727	0.665881	0.723527	0.736627	0.0001401	0.16988	0.0038401	0.0145801	0.0581401
13374	REXO1	4	0.64,0.84,0.12,0.22	4.08,8.46,9.28,8.01	6.35,15.11,10.07,9.32	3813;19691;44375;56008	0.118138	0.835518	0.452502	0.638004	0.736761	0.0364401	0.12502	0.0326001	0.0272801	0.0581401
4247	DHX36	4	1.05,0.28,-0.2,0.42	1.75,2.2,9.05,1.84	3.62,2.67,7.85,2.47	17580;31294;38028;58582	-0.204847	1.05138	0.386449	0.420694	0.736036	0.3877	0.0596401	0.0580001	0.11498	0.0582801
18626	ZYX	4	0.52,-0.46,0.95,0.04	16.09,13.43,7.43,3.04	23.14,9.75,14.33,3.13	2772;32257;54561;66216	-0.461877	0.948156	0.262523	0.52386	0.736008	0.73362	0.0841201	0.15836	0.0571601	0.0582801
12320	POM121C	3	0.23,-0.28,1.06	1,10.28,2.75	1.17,8.48,5.75	26177;52954;67852	-0.277264	1.06271	0.338437	0.229862	0.646288	0.59496	0.0430401	0.1132	0.22478	0.0583001
2455	CCDC174	4	0.04,0.7,0.77,0.07	3.53,9.21,2.43,2.79	3.62,14.99,4.14,2.93	16449;36434;38822;64443	0.0355227	0.769048	0.394919	0.702553	0.7358	0.0838801	0.16016	0.0540201	0.0169801	0.0583201
6135	GGPS1	4	0.69,0.28,0.78,-0.51	1.65,1.23,4.7,2.95	2.67,1.49,8.05,2.07	3510;31196;39609;71588	-0.513204	0.776832	0.309482	0.694951	0.735891	0.78196	0.15586	0.11	0.0177801	0.0583201
6401	GPIHBP1	3	1.15,0.14,-0.01	2.17,32.03,9.24	4.83,35.23,9.18	26156;40143;73059	-0.0107086	1.15498	0.427216	0.137374	0.646178	0.208	0.0310601	0.0604401	0.36594	0.0583601
17882	ZBTB11	4	0.7,0.29,0.77,0.13	7.17,3.34,1.94,1.39	11.68,4.08,3.3,1.52	9033;30265;47514;56921	0.127791	0.766791	0.472351	0.704662	0.735726	0.0329601	0.16114	0.0269601	0.0167801	0.0583601
12408	PPIE	4	0.3,0.53,0.94,-0.44	2.82,20.57,1.75,24.08	3.48,29.64,3.36,17.78	17327;21662;38331;73577	-0.437132	0.944232	0.334259	0.527078	0.735655	0.70928	0.0855801	0.0900401	0.0560401	0.0583801
12595	PRKAR1A	4	-0.2,0.59,0.88,0.51	30.99,12.2,9.34,3.43	26.94,18.33,17.24,4.89	9845;32645;49180;71015	-0.202186	0.883729	0.444477	0.587618	0.735673	0.38302	0.10382	0.0349801	0.0378801	0.0583801
1236	ATP6V1F	4	0.62,-0.36,0.85,0.21	1.23,1.65,2.62,1.06	1.89,1.29,4.71,1.23	14360;31382;42399;58679	-0.356713	0.845694	0.330527	0.624854	0.735274	0.61446	0.12102	0.0931201	0.0300601	0.0585001
3171	CLCC1	4	0.8,0.65,0.67,0.57	6.1,2.53,2.75,6.58	10.64,3.97,4.37,9.78	4340;35407;41663;68250	0.571213	0.804148	0.673089	0.666187	0.735168	8.01e-05	0.141	0.0035401	0.0218801	0.0585001
11842	PFDN6	3	-0.08,1.1,0.19	2.91,2.17,4.44	2.76,4.66,5.06	1310;18719;48072	-0.080874	1.10243	0.403242	0.188168	0.6453	0.30616	0.0376601	0.0719201	0.28294	0.0586401
3830	CXCL2	2	0.75,0.27	1.52,8.3	2.55,9.98	16458;22501	0.265693	0.749636	0.507665	0.265693	0.507665	0.0737401	0.0890401	0.0586601	0.0737401	0.0586601
1224	ATP6V0D1	4	1.06,-0.3,-1.73,0.41	1.58,6.91,20.83,5.09	3.3,5.61,6.27,6.76	9983;21149;42331;71783	-1.73263	1.06	-0.141199	0.408951	0.734474	0.98968	0.0581601	0.85928	0.12456	0.0587601
3164	CKS1B	4	0.6,0.87,0.54,0.06	9.18,3.79,7.75,22.32	13.9,6.93,11.28,23.25	18203;36826;38457;64873	0.0588001	0.870215	0.517072	0.598328	0.734272	0.0671201	0.10892	0.0173601	0.0356801	0.0587801
4504	DRG2	4	0.85,0.62,0.17,-0.03	7.13,4.44,3.99,13.63	12.86,6.81,4.48,13.38	7393;29031;52673;64430	-0.0263973	0.850091	0.402834	0.618034	0.734063	0.14062	0.11886	0.0502401	0.0313201	0.0588601
3026	CHCHD5	4	0.31,0.48,0.98,0.33	20.18,14.4,2.98,16.25	24.98,20.14,5.89,20.49	13888;19047;41479;57546	0.307708	0.983968	0.527369	0.483795	0.733881	0.0035401	0.0750801	0.0155801	0.0747401	0.0589001
13480	RHPN1	4	0.83,-0.25,-0.24,0.64	4.83,1.26,3.73,7.07	8.57,1.06,3.16,11.02	11376;28546;51901;67576	-0.252265	0.827489	0.24429	0.640206	0.733848	0.46114	0.13006	0.18036	0.0270401	0.0589001
1010	ARPC2	4	0.33,0.85,0.19,0.62	18.07,1.23,8.5,3.01	22.79,2.21,9.66,4.63	17680;31161;48676;60373	0.185736	0.848069	0.496959	0.619271	0.73367	0.0163601	0.11964	0.0215201	0.0310201	0.0589601
7706	ITGB3	4	0.1,0.49,0.02,0.97	22.94,21.51,30.57,7.49	24.58,30.31,31,14.7	2795;36836;52546;71252	0.0200826	0.972798	0.396669	0.494402	0.7336	0.0966201	0.0775201	0.0532001	0.0701401	0.0589601
13249	RBM22	3	0.86,0.39,0.43	4.21,3.11,1	7.65,4.08,1.35	652;33501;38874	0.391891	0.860519	0.560165	0.428084	0.644302	0.0053801	0.0862001	0.0221801	0.0605601	0.0590001
5684	FKBP6	4	0.25,0.81,0.66,-0.06	5.41,2.66,2.17,27.45	6.44,4.66,3.42,26.42	17333;31310;45158;72164	-0.0553282	0.810221	0.415492	0.656553	0.733387	0.17406	0.13794	0.0452801	0.0234801	0.0590601
16356	TMEM165	4	0.13,-0.34,0.98,0.49	5.93,6.58,3.66,4.25	6.5,5.2,7.22,5.95	1426;35530;40343;58952	-0.339311	0.979201	0.31459	0.487246	0.733224	0.59056	0.0762001	0.1059	0.0733801	0.0591201
15226	SPCS2	4	-0.26,0.85,0.17,0.61	1.19,1.03,59.13,4.25	1,1.86,66.63,6.5	1768;32121;50711;61675	-0.256694	0.852022	0.345455	0.614092	0.733057	0.4679	0.1176	0.0813401	0.0321001	0.0592601
12608	PRKCSH	4	0.18,0.38,0.84,0.63	7.69,3.5,13.4,3.63	8.71,4.54,23.94,5.61	11372;32973;46587;62158	0.181259	0.837573	0.505546	0.6274	0.732486	0.0172401	0.124	0.0198201	0.0293401	0.0594001
10090	NCK1	4	-0.59,0.87,0.4,0.59	1.55,22.58,30.05,8.04	1.03,41.27,39.63,12.14	16148;28740;52882;63115	-0.592958	0.869939	0.317601	0.594033	0.731986	0.8349	0.109	0.10328	0.0365801	0.0595601
327	ADIRF	4	0.04,0.56,0.08,0.91	12.55,4.67,12.65,4.67	12.92,6.87,13.38,8.74	8738;34721;42315;72221	0.0411696	0.90558	0.396375	0.558181	0.731881	0.0794201	0.0966801	0.0534401	0.0462001	0.0596201
9673	MRPS10	4	0.77,0.05,-0.01,0.69	3.43,15.12,11.09,5.22	5.87,15.68,11.02,8.43	6787;30195;40217;65684	-0.00991655	0.772153	0.376537	0.69117	0.731662	0.12416	0.15866	0.0636601	0.0180801	0.0596801
1319	B3GNTL1	4	0.66,0.17,-0.06,0.8	7.62,21.38,47.74,6.23	12.05,24.12,45.74,10.85	3710;37100;51675;58345	-0.0618059	0.800802	0.393507	0.661474	0.731138	0.18216	0.14288	0.0544801	0.0227801	0.0598801
9222	MCPH1	4	0.84,0.63,0.4,0.18	7.88,7.1,5.74,18.04	14.07,10.96,7.59,20.49	14099;33160;39291;66697	0.183677	0.836153	0.512423	0.626039	0.731096	0.0168001	0.12464	0.0185401	0.0296801	0.0598801
10149	NDUFAF1	4	0.89,0.1,0.57,-0.31	5.09,19.76,7.39,6.65	9.43,21.12,10.99,5.38	12950;23718;37662;58479	-0.306353	0.890443	0.312989	0.571671	0.731057	0.54446	0.102	0.10734	0.0426201	0.0599001
12172	PLK2	4	0.45,-0.51,0.72,0.74	28.98,12.46,4.25,9.08	39.52,8.77,6.99,15.19	6426;33804;45314;65349	-0.505902	0.742295	0.350698	0.718843	0.730569	0.77546	0.17436	0.0782801	0.0150001	0.0600801
6725	HADHA	4	0.6,0.86,-0.5,-0.54	6.81,3.56,14.18,3.47	10.33,6.47,10.01,2.38	12119;33806;45826;72307	-0.541513	0.860149	0.10433	0.600766	0.730458	0.80262	0.11334	0.42014	0.0348201	0.0601201
6801	HDGF	4	0.57,-0.39,-0.36,0.89	16.77,8.27,22.42,3.14	24.98,6.3,17.5,5.81	7927;23223;51623;58750	-0.393299	0.886168	0.177375	0.574548	0.730358	0.6609	0.10314	0.28016	0.0419201	0.0601201
1161	ATOH1	4	0.35,1.11,-0.23,0.01	14.31,2.07,4.21,40.08	18.19,4.48,3.59,40.35	11527;26304;49052;71739	-0.230586	1.11417	0.309883	0.346091	0.730133	0.42836	0.0487001	0.1096	0.1882	0.0602001
16883	TRIP6	4	-0.03,0.52,0.94,0.43	2.43,5.71,9.18,21.32	2.38,8.2,17.58,28.64	2851;32907;49361;73699	-0.0277733	0.937641	0.464542	0.522536	0.730089	0.14228	0.0869001	0.0289601	0.0575601	0.0602401
8217	KPNA3	4	-0.23,0.65,-0.07,0.81	10.93,7.56,35.92,9.08	9.32,11.88,34.25,15.88	16564;21719;44273;66009	-0.230188	0.806456	0.290105	0.652993	0.729725	0.42766	0.14008	0.12796	0.0243201	0.0603001
3502	COX17	4	0.54,-0.72,0.92,0.22	4.99,12.33,4.64,1.97	7.28,7.48,8.74,2.3	6363;34974;55496;61492	-0.7213	0.915647	0.238905	0.54341	0.729529	0.89494	0.0932001	0.18736	0.0506201	0.0603401
8569	LHFPL4	4	0.17,1.29,0.12,-0.06	5.74,2.14,51.15,25.02	6.44,5.23,55.64,23.94	15985;30332;44341;62948	-0.0633232	1.29239	0.379268	0.166528	0.729459	0.18396	0.0260601	0.0619601	0.4824	0.0603401
6811	HEATR3	4	0.6,-0.01,0.86,0.45	1,31.48,2.53,3.04	1.52,31.23,4.57,4.17	10114;36583;48682;71798	-0.0115041	0.85553	0.474725	0.602332	0.728931	0.1256	0.11562	0.0262401	0.0343001	0.0604201
9606	MREG	4	-0.09,-0.52,0.99,0.47	9.5,8.27,6.03,6.71	8.92,5.78,11.97,9.29	1122;36800;42199;71405	-0.517189	0.988765	0.212139	0.468976	0.728871	0.785	0.0732801	0.22446	0.0828201	0.0604601
12615	PRKRA	4	-0.27,0.53,0.55,0.91	5.9,3.92,1.75,7.49	4.89,5.66,2.55,14.04	1861;36128;51735;73972	-0.272205	0.90632	0.428287	0.548581	0.727451	0.48928	0.0964401	0.0403601	0.0492401	0.0609401
16142	THOC7	4	0.03,0.84,0.62,0.33	1.68,5.77,2.04,4.8	1.72,10.3,3.13,6.04	9335;22426;45016;57349	0.0323189	0.835485	0.454565	0.618696	0.727091	0.0865801	0.12506	0.0318201	0.0311801	0.0610601
2631	CD109	4	0.08,0.86,0.2,0.6	53.12,3.14,8.89,3.73	56.24,5.69,10.18,5.63	2970;31308;53061;61678	0.082274	0.857275	0.433141	0.59659	0.726933	0.0538001	0.1149	0.0388601	0.0358401	0.0610801
2480	CCDC37	4	0.78,0.67,-0.37,0.31	3.95,9.5,27.71,14.92	6.79,15.16,21.44,18.44	15341;35007;46697;58524	-0.370259	0.779467	0.347217	0.674041	0.726754	0.63288	0.15478	0.0802801	0.0206801	0.0611401
10731	NSD1	4	0.51,0.69,0.77,0.51	9.15,2.79,9.08,4.41	13.06,4.48,15.45,6.3	2881;18996;43753;70724	0.514057	0.766691	0.620523	0.686815	0.726753	0.0001401	0.16116	0.0058401	0.0186601	0.0611401
3389	COG1	4	0,0.65,-0.17,0.8	29.01,1.68,16.12,1.78	28.98,2.64,14.33,3.1	3951;32174;51010;60398	-0.170386	0.80192	0.320324	0.651192	0.726556	0.33326	0.1422	0.101	0.0247001	0.0612001
4254	DHX9	4	0.71,0.38,0.75,0.55	5.22,1.58,8.04,17	8.51,2.07,13.49,24.89	12809;26717;48817;68053	0.382461	0.746467	0.596238	0.70588	0.726174	0.0013201	0.17196	0.0075601	0.0165601	0.0613601
9379	MFSD8	4	0.87,0.58,-0.12,-0.08	8.98,13.07,12.2,25.31	16.4,19.6,11.22,23.97	12225;32456;42118;73372	-0.120578	0.868323	0.313333	0.583922	0.726123	0.26002	0.10948	0.10692	0.0390001	0.0614001
14855	SLC9A2	4	0.24,1.02,0.08,0.43	51.18,8.3,15.18,11.45	60.27,16.83,16.06,15.45	845;36217;49328;58379	0.0805868	1.01964	0.442117	0.432248	0.725943	0.0548801	0.0662201	0.0358801	0.1069	0.0614401
15755	TAF13	4	0.86,0.6,0.41,0.5	8.11,11.52,42.9,7.75	14.67,17.41,57.05,10.96	1859;30567;40314;63431	0.411175	0.855845	0.590765	0.596185	0.726015	0.0008001	0.11546	0.0080401	0.0360401	0.0614401
17561	VPS72	4	0.68,0.22,0.77,-0.47	5.84,8.27,5.19,4.21	9.35,9.64,8.86,3.04	9576;25504;53497;61072	-0.468994	0.772262	0.30088	0.679721	0.725992	0.74092	0.15864	0.117	0.0198001	0.0614401
13711	RPL24	4	0.29,-1.02,0.98,0.47	2.88,2.56,1.03,1.03	3.53,1.26,2.04,1.43	2346;34842;38217;72228	-1.02259	0.979895	0.180691	0.471756	0.725826	0.95846	0.0760001	0.27464	0.0806201	0.0614601
13998	SATB1	4	-0.18,0.83,0.62,0.08	27.91,3.79,3.69,4.02	24.66,6.73,5.69,4.25	809;27948;47000;56071	-0.178241	0.827644	0.338777	0.623877	0.72576	0.34822	0.12974	0.0861401	0.0302801	0.0614801
3395	COG7	4	0,1.39,-0.29,0.06	3.08,1.1,3.37,60.78	3.07,2.87,2.76,63.53	10574;23002;54967;62464	-0.28987	1.38759	0.289806	0.0636347	0.725611	0.51754	0.0185601	0.12832	0.68944	0.0615001
9631	MRPL15	4	0.61,0.84,0.44,0.26	6.84,5.38,7.85,9.5	10.44,9.64,10.67,11.36	303;36938;42577;58279	0.257851	0.840419	0.537905	0.609904	0.725161	0.0066201	0.12316	0.0139001	0.0327401	0.0617001
12837	PTCD1	1	0.66	7.04	11.13	72565	0.661845	0.661845	0.661845	0.661845	0.661845	0.0617201	0.0617201	0.0617201	0.0617201	0.0617201
13290	RBP5	3	1.04,0.23,0	6.65,9.83,7.69	13.64,11.56,7.71	17461;44746;72607	0.00401121	1.03672	0.425165	0.234763	0.635743	0.18926	0.0467001	0.0612201	0.21804	0.0617801
15769	TAF6L	4	0.12,0.53,0.47,0.92	11.71,10.51,25.08,26.67	12.69,15.19,34.68,50.4	17380;35325;43646;71553	0.115603	0.91801	0.508166	0.531595	0.724802	0.0372001	0.0923401	0.0193201	0.0545401	0.0618601
8231	KREMEN2	4	0.47,0.49,-0.48,0.96	12.62,2.4,4.89,4.18	17.44,3.36,3.5,8.14	14310;25066;50925;70851	-0.482037	0.961137	0.358486	0.488295	0.724716	0.75426	0.0803001	0.0736401	0.0729201	0.0619001
2028	C4orf47	4	0.24,1.03,-1.22,0.42	15.7,4.47,36.9,13.43	18.53,9.12,15.88,17.98	2537;28400;44556;74214	-1.21601	1.02753	0.117918	0.421205	0.724365	0.9749	0.0640001	0.39186	0.11468	0.0620601
1581	BRIX1	4	0.79,-0.16,0.66,0.26	1.29,2.69,1,1	2.24,2.41,1.58,1.2	517;27014;39814;60114	-0.157014	0.792386	0.389063	0.656032	0.724209	0.31424	0.14644	0.0568401	0.0236201	0.0622001
6128	GGA3	4	0.65,0.07,-0.17,0.8	13.33,9.89,6,2.75	20.86,10.36,5.32,4.8	17281;21728;48258;71984	-0.173645	0.802188	0.335103	0.64591	0.724049	0.3391	0.14204	0.0893601	0.0258401	0.0622801
8864	LSM4	4	0.29,-0.89,0,1.16	7.82,2.82,5.32,2.27	9.55,1.52,5.32,5.06	4567;21872;44801;68905	-0.892111	1.15883	0.13904	0.289069	0.723949	0.93796	0.0419001	0.3505	0.26348	0.0623001
11262	OR6B2	4	-0.03,0.59,-0.46,0.86	1.23,1.36,1.45,2.72	1.2,2.04,1.06,4.94	3853;35818;41980;65247	-0.459654	0.861926	0.239323	0.585535	0.72373	0.73126	0.11232	0.18676	0.0384001	0.0624001
14907	SLX1A;SLX1B	4	0.71,0.05,0.73,0.48	1.91,12.49,4.12,3.37	3.13,12.92,6.84,4.68	12927;19157;41308;60596	0.0486484	0.73362	0.492854	0.713628	0.723624	0.0742201	0.17932	0.0221801	0.0154601	0.0624801
2904	CENPK	4	0.64,0.81,0.42,0.03	3.92,2.72,1.32,1.03	6.1,4.77,1.78,1.06	9032;25222;40589;71654	0.0346782	0.810621	0.476472	0.636455	0.723538	0.0846001	0.13774	0.0258601	0.0275601	0.0625001
9435	MIOS	4	0.78,0.35,0.38,0.67	5.32,3.53,6.1,10.93	9.12,4.51,7.94,17.38	16000;28778;40385;59418	0.353458	0.778184	0.545373	0.668909	0.723547	0.0018201	0.1551	0.0126401	0.0213601	0.0625001
11323	OR9G1	4	0.99,0.24,0.46,0.23	6.19,17.39,10.15,4.89	12.28,20.55,13.95,5.72	7708;32367;50041;67377	0.225052	0.988133	0.478155	0.458839	0.723486	0.0102001	0.0734201	0.0255001	0.0888001	0.0625001
17250	UBXN2B	4	0.07,0.36,0.59,0.86	21.67,5.84,5.35,5.74	22.79,7.51,8.05,10.38	2927;28179;39179;60667	0.0725081	0.85567	0.470353	0.59019	0.72293	0.0589801	0.11556	0.0273601	0.0374001	0.0626601
4774	EIF3M	4	0.27,0.48,0.96,0.43	13.07,4.8,1.65,13.85	15.74,6.7,3.22,18.65	237;32654;45208;72577	0.267672	0.963839	0.535532	0.48188	0.722859	0.0056001	0.0796401	0.0142801	0.0755001	0.0626801
12802	PSMD11	4	-0.31,0.7,0.75,-0.57	5.28,1.29,3.99,3.63	4.25,2.09,6.7,2.44	6535;36970;39848;66987	-0.573056	0.749194	0.139845	0.696475	0.722834	0.82212	0.17034	0.3489	0.0176201	0.0626801
212	ACTN1	4	0.44,1,-0.09,-0.77	16.22,3.01,12.33,5.45	22.04,6.04,11.59,3.19	8839;34863;51664;68127	-0.772763	1.00315	0.146066	0.442393	0.722771	0.91086	0.0697401	0.33684	0.0999401	0.0627601
4523	DSN1	4	-0.36,0.6,0.23,0.84	2.75,2.33,1.71,1.45	2.15,3.53,2.01,2.61	6561;27422;42956;62312	-0.355484	0.844786	0.329393	0.600234	0.72251	0.61322	0.12142	0.0942601	0.0350201	0.0628201
7251	HTRA4	4	-0.09,0.27,0.81,0.64	7.75,7.75,3.69,18.62	7.3,9.38,6.47,28.95	12172;27177;47565;63036	-0.0856044	0.808532	0.408557	0.636532	0.722532	0.21194	0.13868	0.0478801	0.0275601	0.0628201
16666	TOMM40	4	0.37,-0.63,0.13,1.07	1.55,1.91,1.91,3.76	2.01,1.23,2.09,7.91	13659;19001;49749;71195	-0.633642	1.07321	0.236164	0.371533	0.722372	0.85786	0.0556601	0.19088	0.16086	0.0628201
5626	FGF3	4	0.74,0.7,0.09,-0.5	8.3,11.26,15.12,2.1	13.9,18.3,16.14,1.49	15618;32195;51793;71950	-0.498089	0.743088	0.260179	0.701208	0.722148	0.76754	0.17364	0.16086	0.0171401	0.0629401
11208	OR56A3	4	-0.21,-1.16,0.68,0.76	21.8,36.05,5.87,14.83	18.79,16.14,9.43,25.09	5741;36263;42011;59981	-1.15929	0.759222	0.0175731	0.684987	0.722105	0.97168	0.16482	0.60372	0.0190601	0.0629401
11916	PHF8	4	-0.23,0.98,0.46,0.03	8.72,5.97,8.43,4.38	7.42,11.8,11.59,4.45	12437;35600;49262;68701	-0.233762	0.983405	0.308691	0.459305	0.721355	0.43362	0.0752201	0.1105	0.0886601	0.0631601
12188	PLSCR3	4	1.08,0.36,-0.18,0.21	1.36,20.99,4.7,18.49	2.87,26.97,4.14,21.38	8516;22433;54759;61988	-0.183804	1.08119	0.366978	0.361226	0.72121	0.35624	0.0547201	0.0687001	0.17144	0.0632001
4093	DDX31	4	-0.15,0.39,1.05,0.04	14.89,9.02,6.84,9.76	13.46,11.8,14.21,10.04	1189;24927;53697;73159	-0.145274	1.05472	0.334296	0.387524	0.721123	0.29556	0.0592801	0.0900201	0.14456	0.0632201
10140	NDUFA3	4	0.22,0.6,0.01,0.84	11.39,3.73,6.32,4.34	13.29,5.66,6.35,7.76	5125;31572;44377;62002	0.00718544	0.838289	0.418181	0.603942	0.721116	0.10786	0.1239	0.0441601	0.0338601	0.0632201
1234	ATP6V1E1	3	0.74,0.52,-0.34	3.63,3.5,2.75	6.07,5.03,2.18	21288;52476;63540	-0.336308	0.741316	0.309541	0.523616	0.632466	0.6702	0.13486	0.13808	0.0311201	0.0632401
13697	RPL13	4	1.24,-0.6,0.2,-0.09	2.33,1.78,1.1,2.23	5.52,1.17,1.26,2.09	1334;34540;47046;63231	-0.601165	1.24379	0.186987	0.198326	0.721058	0.84042	0.0308801	0.26386	0.41916	0.0632601
10299	NIN	4	-0.28,0.49,0.02,0.95	13.43,50.17,13.76,11.71	11.05,70.66,13.95,22.59	16199;32650;50438;57191	-0.281925	0.947893	0.295202	0.49413	0.721012	0.5039	0.0841601	0.12256	0.0703001	0.0632801
18011	ZFP37	4	0.36,0.71,0.25,0.73	16.42,7.33,27.26,7.3	21.04,12,32.52,12.11	18035;26777;53687;65493	0.254777	0.731135	0.513636	0.710951	0.721043	0.0070001	0.18118	0.0181001	0.0158601	0.0632801
15876	TBCA	3	0.81,0.13,0.45	3.5,1.52,4.57	6.15,1.66,6.24	3086;26492;45434	0.129603	0.814267	0.464329	0.449119	0.631693	0.0738401	0.10382	0.0458401	0.0524201	0.0633601
17715	WIBG	4	0.23,-0.21,0.16,1.21	19.37,1.42,14.4,3.08	22.71,1.23,16.11,7.13	15252;30749;53846;63771	-0.208846	1.21262	0.348675	0.229197	0.720907	0.39408	0.0347601	0.0794601	0.36136	0.0633601
444	AIM2	4	0.17,0.67,0.78,0.31	11.26,15.05,3.17,18.82	12.63,23.89,5.43,23.4	16484;28391;52754;71385	0.166135	0.775244	0.480389	0.666044	0.720644	0.0206401	0.15636	0.0249801	0.0219001	0.0634401
9451	MKL2	4	0.44,-0.03,1,0.37	11.87,10.19,4.64,33.98	16.08,9.98,9.29,44.04	3455;22261;47538;72219	-0.0291248	1.00318	0.446566	0.437999	0.720591	0.14362	0.0696601	0.0343401	0.10308	0.0634601
4380	DNAJC2	4	0.7,0.46,0.74,-0.15	1.88,14.96,2.27,1.65	3.04,20.63,3.79,1.49	10755;30123;49443;67290	-0.146989	0.743074	0.439572	0.698008	0.720541	0.29852	0.17374	0.0367401	0.0174201	0.0634801
2816	CDK7	4	0.56,0.51,0.23,0.88	1.42,1.78,3.95,9.96	2.09,2.53,4.63,18.36	16739;28371;40446;63049	0.226993	0.882539	0.543387	0.558347	0.720443	0.0099601	0.10432	0.0130001	0.0461801	0.0635201
2468	CCDC22	4	0.53,0.79,0.61,0.65	4.38,6.45,6.26,10.96	6.3,11.16,9.55,17.21	9070;23933;54070;56998	0.525192	0.790611	0.643952	0.650222	0.720417	0.0001401	0.14706	0.0045401	0.0250001	0.0635401
3424	COL4A3BP	4	0.6,0.84,-0.02,0.43	7.23,4.18,20.21,6.13	10.93,7.51,19.91,8.28	11548;35282;43022;65953	-0.0216438	0.844272	0.463369	0.59611	0.720191	0.13596	0.12154	0.0292601	0.0360601	0.0636801
12782	PSMB1	4	0.53,0.26,-0.05,0.91	5.87,11.84,5.02,1.88	8.46,14.21,4.86,3.53	7541;28447;55132;70827	-0.0487973	0.913097	0.413699	0.526974	0.720035	0.16588	0.0942001	0.0458401	0.0560801	0.0637401
7976	KIAA0100	4	0.02,1.06,0.22,0.38	3.01,1.42,1.03,8.69	3.04,2.96,1.2,11.33	15109;23051;48791;71612	0.0150529	1.05654	0.418326	0.382946	0.719742	0.10018	0.0588401	0.0440801	0.1493	0.0638801
11997	PIK3CB	4	0.81,0.44,0.63,0.1	12.78,7.78,3.24,15.38	22.45,10.53,5,16.43	1586;18656;54123;59098	0.095442	0.812411	0.492566	0.62657	0.719491	0.0468801	0.13658	0.0222001	0.0295201	0.0639001
12028	PISD	4	-0.82,0.58,-0.52,0.85	25.73,1.03,7.91,4.25	14.62,1.55,5.52,7.68	7943;28270;54197;60306	-0.815968	0.854867	0.0256368	0.583351	0.719109	0.92338	0.11598	0.58566	0.0390601	0.0640001
13785	RPS3A	3	0.41,0.23,0.85	1.81,1.1,1.26	2.41,1.29,2.27	3335;33285;56066	0.23094	0.847528	0.49691	0.412262	0.629895	0.0280801	0.0912601	0.0358001	0.0680001	0.0640201
16221	TLE6	4	-0.63,-0.07,0.58,0.86	5.54,9.99,4.08,2.17	3.59,9.49,6.1,3.94	3958;24431;48514;64006	-0.626575	0.860186	0.18444	0.577949	0.719068	0.85404	0.11326	0.26844	0.0407001	0.0640201
60	ABCC5	4	0.53,0.91,-0.74,0.26	17.36,7.78,29.3,10.54	25.04,14.62,17.55,12.63	6174;24055;53101;73786	-0.73931	0.909112	0.239741	0.528477	0.718795	0.90004	0.0960201	0.18614	0.0555201	0.0641201
9473	MLLT3	4	0.7,0.11,0.74,0	1.91,37.77,11.81,8.53	3.1,40.78,19.68,8.51	13002;30087;55035;70007	-0.00278072	0.73718	0.386335	0.700299	0.71874	0.11744	0.1772	0.0581001	0.0172401	0.0641401
15535	STOML3	4	0.38,0.09,0.22,1.05	16.38,14.57,30.11,5.09	21.38,15.51,35,10.56	17906;34317;53071;59149	0.0904008	1.05265	0.435985	0.384035	0.718342	0.0495801	0.0595001	0.0377201	0.14846	0.0642801
1638	BUB3	4	0.07,1.04,0.35,0.4	1.23,3.01,1.03,1.19	1.29,6.18,1.32,1.58	14870;32950;50992;67811	0.0696248	1.03714	0.464225	0.399338	0.718238	0.0606401	0.0622001	0.0290801	0.13266	0.0643401
9279	MED8	4	0.72,0,0.21,0.72	2.23,1,1.81,15.44	3.68,1,2.09,25.38	11260;33524;45636;72131	0	0.719406	0.411345	0.716887	0.718146	0.11446	0.18716	0.0469201	0.0152201	0.0643601
1670	C10orf90	4	0.61,-0.06,0.83,-0.37	5.61,53.84,2.69,13.82	8.54,51.67,4.77,10.7	14746;36099;50482;59523	-0.369002	0.827939	0.251601	0.606921	0.71743	0.63136	0.1289	0.17154	0.0332601	0.0646201
9941	MYO1C	4	1.11,0.33,-0.19,0.28	1.06,9.24,5.12,6.87	2.3,11.59,4.48,8.37	10806;25946;45518;65107	-0.192151	1.10802	0.381626	0.326762	0.717393	0.36808	0.0498001	0.0606001	0.21212	0.0646401
5732	FNBP4	4	0.42,0.19,1.02,0.01	2.17,3.73,3.27,4.76	2.9,4.25,6.61,4.8	7595;33530;50055;59831	0.0105488	1.01526	0.408975	0.419379	0.717322	0.10466	0.0669201	0.0477801	0.11582	0.0646601
2844	CDRT15L2	4	0.37,0.26,0.74,0.7	12.88,8.66,9.5,5.22	16.69,10.38,15.85,8.46	2209;27198;54572;61375	0.262059	0.738322	0.517586	0.69609	0.717206	0.0061601	0.17646	0.0172401	0.0176401	0.0646801
4259	DICER1	4	0.77,0.17,-0.04,0.66	1.26,20.8,1.62,8.53	2.15,23.34,1.58,13.49	9914;29751;46704;63888	-0.0369934	0.772309	0.390815	0.661682	0.716996	0.1525	0.15844	0.0558201	0.0227201	0.0647201
2792	CDK1	3	0.24,1.02,-0.3	3.14,1.97,2.82	3.71,3.99,2.3	353;19720;56438	-0.295684	1.01689	0.319776	0.238122	0.627506	0.61996	0.0500201	0.1292	0.21344	0.0648801
12502	PPP6C	4	0.69,-0.17,0.75,0.25	3.5,9.37,4.12,1.71	5.63,8.34,6.9,2.04	579;19570;42731;72566	-0.168452	0.745706	0.378294	0.687347	0.716526	0.331	0.17212	0.0626401	0.0186201	0.0648801
7056	HNRNPF	4	0.67,0.77,0.22,0.47	4.8,7.69,5.61,5.41	7.62,13.06,6.53,7.51	13206;19143;45754;71725	0.218757	0.765049	0.530714	0.667738	0.716394	0.0109801	0.16226	0.0149601	0.0215601	0.0649001
6027	GATAD2A	4	0.26,0.58,0.2,0.85	10.74,2.56,3.76,1.88	12.83,3.82,4.31,3.39	14857;35402;44353;56931	0.197595	0.853094	0.471711	0.579041	0.716068	0.0140201	0.117	0.0270601	0.0404801	0.0649601
15421	SSX2;SSX2B	3	0.92,0.34,-0.17	2.01,27.81,2.17	3.79,35.08,1.92	319;53235;68946	-0.17465	0.918666	0.35976	0.335264	0.626965	0.44904	0.0694601	0.0976601	0.1157	0.0651001
13760	RPS10	4	0.32,0.73,0.71,0.51	1.52,1.88,3.4,14.89	1.89,3.1,5.55,21.24	17819;32155;46840;61005	0.31681	0.725041	0.564941	0.705778	0.71541	0.0032201	0.18416	0.0102001	0.0165801	0.0651601
1237	ATP6V1G1	4	-0.41,-0.21,1.26,0.17	5.8,1.58,1.97,1.42	4.37,1.37,4.71,1.6	4558;35066;40720;72392	-0.409928	1.25592	0.203786	0.174298	0.715107	0.68058	0.0297601	0.23738	0.46764	0.0652801
15117	SOS1	4	0.3,0.57,0.75,0.68	6.68,18.07,3.53,1.88	8.23,26.76,5.92,3.02	15983;34233;53658;62951	0.300299	0.745911	0.574268	0.684299	0.715105	0.0037801	0.17206	0.0094401	0.0192201	0.0652801
4986	ERCC6-PGBD3	4	-0.07,-0.35,1.06,0.37	14.18,19.34,6.97,11.06	13.46,15.13,14.53,14.3	5971;21945;50295;72646	-0.353586	1.05939	0.250466	0.370439	0.714916	0.6107	0.0585001	0.17284	0.16206	0.0654001
7210	HSPA8	4	0.19,0.76,0.5,0.66	9.05,12.33,10.19,13.2	10.36,20.92,14.36,20.92	15938;27916;38493;67267	0.194584	0.763079	0.529244	0.664002	0.713541	0.0146001	0.16286	0.0152001	0.0224401	0.0657601
5298	FAM199X	4	0.13,0.23,1.19,0.17	30.57,12.36,3.6,8.59	33.5,14.53,8.23,9.66	5221;24634;49980;60886	0.132182	1.19352	0.432096	0.233385	0.713452	0.0311601	0.0371801	0.0392001	0.3534	0.0658401
9997	NAA50	4	0.42,0.74,0.69,-0.72	1.78,1.36,1.55,9.5	2.38,2.27,2.5,5.75	5619;21011;54695;70486	-0.724936	0.74011	0.28061	0.686253	0.713181	0.89668	0.17544	0.13798	0.0188001	0.0658801
14042	SCGB1D1	4	1.14,0.29,0.19,0.1	1.49,34.79,7.72,1.1	3.27,42.45,8.8,1.17	2593;29129;45917;56709	0.0958133	1.13888	0.427858	0.287333	0.713107	0.0465401	0.0447201	0.0406201	0.26632	0.0659001
8444	LASP1	4	0.29,-0.57,0.77,0.65	22.68,9.08,19.18,7.2	27.71,6.12,32.81,11.31	12083;26333;43926;71552	-0.56845	0.774859	0.286684	0.651162	0.713011	0.81928	0.15686	0.13192	0.0247401	0.0659401
4314	DMAP1	4	0.07,0.78,-0.32,0.64	7.85,4.12,7.69,3.4	8.25,7.07,6.15,5.32	5691;25165;44345;59315	-0.320968	0.781368	0.294449	0.644618	0.712993	0.56502	0.15356	0.12368	0.0259401	0.0659601
15588	SUCLA2	4	0.05,1.35,0.07,-0.21	4.18,3.47,38.49,29.04	4.34,8.86,40.47,25.18	4688;29594;48091;69858	-0.205807	1.35357	0.318464	0.0723784	0.712974	0.38888	0.0211001	0.1026	0.67292	0.0659601
6275	GMPS	4	0.32,0.62,0.6,0.8	14.27,9.28,16.45,7.1	17.84,14.27,24.98,12.4	5977;21123;48303;56417	0.3217	0.804051	0.587483	0.621442	0.712747	0.0030401	0.1411	0.0082801	0.0305601	0.0660201
13950	SAE1	4	0.81,0.33,0.62,0.39	1.26,2.4,2.36,5.41	2.21,3.02,3.62,7.1	4241;36043;47137;68633	0.331805	0.810409	0.537257	0.615121	0.712765	0.0026801	0.13782	0.0140601	0.0319401	0.0660201
17486	VCP	4	-0.24,1.08,0.31,0.34	2.33,2.04,2.75,1.42	1.98,4.31,3.42,1.81	7422;36596;41458;70515	-0.236171	1.08028	0.375368	0.344977	0.712629	0.43706	0.0548201	0.0642001	0.18954	0.0660401
1085	ASIC1	4	0.48,0.29,0.38,0.95	3.69,12.42,7.85,4.89	5.15,15.19,10.21,9.43	10304;23591;42251;61031	0.290115	0.946728	0.523694	0.478133	0.712431	0.0042801	0.0845401	0.0163401	0.0774001	0.0661001
12819	PSMG1	4	0.2,0.47,0.95,0.18	2.17,1.32,1.78,3.04	2.5,1.83,3.45,3.45	15205;27112;53076;59756	0.178979	0.954275	0.451722	0.470127	0.712201	0.0177601	0.0822001	0.0327201	0.0817601	0.0661601
7878	KCNK10	4	0.25,0.25,0.98,0.45	22.88,34.14,3.14,12.07	27.11,40.52,6.18,16.46	11765;30370;49534;67361	0.245014	0.976263	0.479104	0.44771	0.711986	0.0078201	0.0769201	0.0252401	0.0961801	0.0662601
17713	WHSC1	4	-0.18,0.31,0.54,0.88	10.48,7.43,6.91,3.63	9.23,9.18,10.04,6.7	547;18890;54052;68862	-0.182369	0.884572	0.38671	0.539497	0.712035	0.3536	0.1036	0.0579001	0.0519601	0.0662601
14218	2017-09-09	4	0.13,0.25,0.63,0.79	10.87,13.89,5.58,7.43	11.88,16.49,8.66,12.83	16660;22321;42124;69575	0.128805	0.788966	0.450052	0.634611	0.711788	0.0324801	0.14788	0.0332001	0.0282201	0.0663401
12563	PRDX5	4	0.32,0.57,0.85,0.34	10.31,5.87,3.69,17.29	12.86,8.71,6.67,21.96	15563;25246;40169;64698	0.318185	0.852782	0.521492	0.570514	0.711648	0.0031801	0.11722	0.0166601	0.0428601	0.0664001
394	AGK	4	-0.06,1.03,0.36,0.4	18.43,6.91,31.61,7.72	17.67,14.07,40.52,10.15	15353;23958;45678;69873	-0.060863	1.02641	0.429962	0.395707	0.711061	0.1811	0.0642401	0.0397401	0.13628	0.0666801
12657	PRPF19	3	0.42,0.5,0.75	3.01,1.1,3.63	4.02,1.55,6.1	5600;28884;39059	0.417284	0.748146	0.553604	0.495383	0.621764	0.0038001	0.13202	0.0233801	0.0378401	0.0667201
6176	GJA1	4	0.77,0.41,0.65,0.3	19.01,7.59,26.8,45.14	32.46,10.1,42.05,55.47	213;20441;54575;69441	0.297159	0.77185	0.532681	0.649739	0.710794	0.0038801	0.15888	0.0147401	0.0251201	0.0667601
9523	MNT	3	0.89,0.07,0.36	6.23,11,6.29	11.51,11.54,8.05	7120;26470;56411	0.0691038	0.886296	0.43725	0.356352	0.621324	0.12102	0.0787401	0.0560801	0.10074	0.0668601
3331	CNKSR2	4	0.11,0.5,-0.1,0.92	2.1,4.34,37.32,5.22	2.27,6.15,34.94,9.87	12475;35299;51184;71443	-0.095015	0.918667	0.358494	0.502573	0.71062	0.22446	0.0919801	0.0736401	0.0663801	0.0668801
2808	CDK4	4	0.72,0.11,0.19,0.7	2.07,3.3,1,1.49	3.42,3.56,1.14,2.41	14305;23386;49724;56235	0.108322	0.722834	0.43057	0.69712	0.709977	0.0404401	0.18538	0.0396001	0.0175201	0.0671201
16185	TIMM22	4	-0.25,-0.19,1.49,-0.07	4.05,2.88,1.39,3.99	3.42,2.53,3.91,3.79	10826;32252;43856;68291	-0.245038	1.49171	0.246054	-0.0718422	0.709931	0.45064	0.0126601	0.17796	0.88774	0.0671401
17631	WDR12	4	0.18,0.11,0.64,0.77	1.29,4.38,1.49,1.78	1.46,4.71,2.32,3.04	1093;22149;47575;64106	0.107377	0.774887	0.425895	0.644485	0.709686	0.0407801	0.1568	0.0414801	0.0260201	0.0672801
18133	ZNF205	4	0,0.02,0.43,0.99	28.56,5.74,4.64,2.72	28.49,5.81,6.24,5.4	3498;30131;44683;67457	-0.00322217	0.990438	0.358297	0.428772	0.709605	0.1178	0.0730601	0.0737401	0.10886	0.0673001
5258	FAM171A1	4	0.06,0.81,0.13,0.61	12.23,8.34,26.35,11.06	12.72,14.62,28.81,16.86	10852;25711;38174;74215	0.056275	0.810303	0.40089	0.608209	0.709256	0.0690001	0.13792	0.0513401	0.0330201	0.0673601
13901	RWDD1	4	0.67,0.75,-0.2,0.42	14.27,13.56,50.53,14.86	22.68,22.82,44.04,19.86	18494;22237;53700;56167	-0.198385	0.750919	0.409628	0.667757	0.709338	0.37758	0.16908	0.0475201	0.0215601	0.0673601
7196	HSP90AB1	4	0.88,0.07,0.38,0.54	3.86,3.66,2.2,4.8	7.07,3.85,2.87,6.99	1409;36008;52718;57359	0.0724281	0.87538	0.468483	0.542573	0.708976	0.0590801	0.10666	0.0279401	0.0509801	0.0674001
3750	CTDSPL2	4	0.76,0.12,0.31,0.66	8.46,4.05,8.4,3.37	14.33,4.4,10.44,5.32	14362;20697;55675;62045	0.11824	0.759308	0.462488	0.658449	0.708878	0.0364201	0.1648	0.0295801	0.0231801	0.0674401
153	ACO1	4	0.93,0.48,0.14,0.41	8.43,10.93,25.47,11.42	16.11,15.28,28,15.13	7366;31737;37339;64508	0.136631	0.934215	0.490075	0.482986	0.708601	0.0297201	0.0878201	0.0226801	0.0750601	0.0675801
9933	MYO10	4	-0.43,1.1,0.2,0.31	12.91,9.05,15.25,20.77	9.61,19.45,17.47,25.79	2469;34288;48813;67534	-0.426442	1.1041	0.296484	0.312356	0.708229	0.69886	0.0507001	0.12142	0.23136	0.0677001
1212	ATP5L2	3	0.65,0.59,0.2	1.91,4.73,1.32	2.99,7.13,1.52	5500;31119;70374	0.196815	0.645716	0.478058	0.591642	0.618679	0.0395801	0.18964	0.0413001	0.0197601	0.0677201
2898	CENPCP1	4	0.6,-0.09,0.82,-0.35	10.25,21.67,1.91,7.82	15.54,20.37,3.36,6.12	5963;20629;52453;71072	-0.351899	0.816047	0.243743	0.600123	0.708085	0.60804	0.1347	0.1812	0.0350801	0.0677401
10934	OLFML3	4	0.5,0.35,0.92,-0.37	6.81,9.67,1.26,2.36	9.61,12.34,2.38,1.83	10625;37148;46173;69229	-0.365077	0.919018	0.350779	0.496552	0.707785	0.62628	0.0917401	0.0781801	0.0692201	0.0678001
6257	GLYATL3	4	0.53,0.88,0.43,-1.25	10.93,10.28,13.85,34.88	15.83,18.93,18.68,14.65	16201;33717;51750;69832	-1.25216	0.880816	0.148337	0.53373	0.707273	0.97642	0.10506	0.3326	0.0540201	0.0680201
18358	ZNF565	4	0.82,-0.53,0.6,-0.63	4.31,13.98,16.74,23.85	7.59,9.69,25.33,15.39	10391;33950;41852;71378	-0.631616	0.816658	0.0634235	0.597157	0.706907	0.85662	0.13446	0.50576	0.0358001	0.0681201
13143	RAMP3	2	0.09,0.88	46.47,6.71	49.36,12.31	4701;47315	0.0870718	0.875341	0.481206	0.0870718	0.481206	0.22168	0.0548001	0.0681401	0.22168	0.0681401
5003	ERICH5	4	-0.49,0.4,0.99,0.43	10.48,6.1,4.34,6.84	7.48,8.02,8.6,9.2	6731;29633;39693;58078	-0.486708	0.985611	0.330831	0.427866	0.706739	0.75828	0.0742001	0.0928001	0.10976	0.0682201
13275	RBM8A	4	0.83,0.39,0.13,0.58	1.06,3.79,2.1,1.45	1.89,4.97,2.3,2.18	11701;32626;44507;65793	0.125957	0.829483	0.482718	0.584096	0.706789	0.0336601	0.12706	0.0243801	0.0388601	0.0682201
17353	UQCR10	4	0.66,-0.43,0.03,0.75	6.87,10.28,15.31,7.23	10.87,7.65,15.6,12.17	17107;30559;40922;63801	-0.426693	0.750869	0.253005	0.661534	0.706202	0.6991	0.1692	0.16962	0.0227801	0.0683601
5080	EWSR1	4	0.47,0.77,0.24,0.64	6.58,1.65,2.36,1.19	9.12,2.81,2.78,1.86	2942;34933;45199;60176	0.236854	0.77071	0.529763	0.641409	0.706059	0.0088001	0.15944	0.0151201	0.0267401	0.0684001
8446	LAT2	3	0.04,0.72,0.52	11.48,6.71,7.1	11.82,11.05,10.15	8009;33348;39512	0.0421647	0.718735	0.425579	0.515838	0.617286	0.14732	0.14552	0.0611401	0.0330801	0.0684601
3769	CTR9	4	0.52,-0.07,0.49,0.89	1.36,7.69,4.08,3.37	1.95,7.33,5.72,6.24	6840;22970;55826;66056	-0.0677966	0.888921	0.457669	0.523014	0.705967	0.18952	0.10226	0.0309601	0.0573801	0.0684801
263	ADAMTS1	4	-0.31,-0.01,0.59,0.82	24.08,11.71,4.7,3.95	19.42,11.62,7.07,6.99	444;24192;44545;64725	-0.3098	0.821683	0.272715	0.589876	0.70578	0.54984	0.13236	0.14662	0.0374601	0.0685201
16776	TRAPPC11	4	0.96,0.45,-0.01,0.19	2.01,17.42,7.69,3.04	3.91,23.8,7.62,3.48	9477;26545;51199;59430	-0.0122454	0.961819	0.397623	0.449941	0.70588	0.12618	0.0801001	0.0527601	0.0945801	0.0685201
1361	BANP	4	-0.01,0.86,-0.03,0.55	1.32,4.99,10.25,1	1.32,9.09,10.07,1.46	3808;30247;41768;57792	-0.0258617	0.864496	0.344138	0.546555	0.705526	0.14004	0.11122	0.0823401	0.0498001	0.0685801
11962	PIDD1	4	0.74,0.52,0.67,0.3	8.01,9.24,30.76,22.19	13.38,13.26,48.99,27.37	9562;20461;53941;58344	0.302375	0.739937	0.55861	0.671263	0.7056	0.0037201	0.1755	0.0108601	0.0211601	0.0685801
13988	SARNP	4	-0.25,0.62,0.79,0.42	4.67,1.84,2.27,3.86	3.94,2.84,3.91,5.15	10268;33654;50521;60489	-0.245834	0.786228	0.395216	0.624365	0.705296	0.4518	0.14982	0.0539201	0.0301801	0.0686001
17716	WIF1	4	-0.54,0.08,-0.23,1.33	10.96,12.65,12.23,2.4	7.56,13.41,10.41,6.01	7520;21652;48009;66570	-0.535667	1.32672	0.160687	0.0836689	0.705192	0.79842	0.0233601	0.30986	0.6501	0.0686601
12064	PKNOX1	4	0.73,0.68,0.35,0.1	5.54,6.29,4.67,11.71	9.2,10.07,5.95,12.51	15061;23655;54636;68561	0.095828	0.731416	0.464088	0.67855	0.704983	0.0465401	0.18108	0.0291001	0.0200401	0.0687801
9481	MLXIPL	4	-0.03,-0.37,0.04,1.37	4.28,6.45,14.34,2.95	4.2,5,14.79,7.59	14051;27620;48886;72417	-0.367559	1.3651	0.253474	0.0445285	0.704812	0.62984	0.0206401	0.16898	0.72224	0.0688001
15454	ST8SIA5	4	0.66,-0.4,0.75,-0.4	2.88,10.61,6.87,10.61	4.54,8.05,11.59,8.02	13163;31431;47800;73578	-0.402622	0.75399	0.15239	0.655648	0.704819	0.6721	0.16774	0.32504	0.0237201	0.0688001
5104	EXOSC4	4	-0.4,0.6,0.81,0.41	1.55,1.32,1.19,1.68	1.17,2.01,2.09,2.24	4049;20814;53581;64921	-0.404041	0.809506	0.354419	0.599919	0.704712	0.67438	0.13828	0.0759001	0.0351201	0.0688201
1213	ATP5O	4	0.11,1.03,0.13,0.38	18.07,2.69,8.72,21.06	19.45,5.49,9.58,27.37	3106;30335;40138;62851	0.106201	1.03063	0.412431	0.378175	0.704401	0.0413201	0.0636201	0.0464001	0.1539	0.0689201
16985	TSPO	4	-0.35,0.17,0.39,1.02	14.14,23.69,5.06,2.69	11.08,26.59,6.64,5.43	8225;32889;38346;72087	-0.352901	1.01542	0.305697	0.393385	0.704402	0.60932	0.0668801	0.1127	0.13854	0.0689201
9185	MBTPS2	4	0.59,0.82,-0.2,0.49	8.4,1.94,2.14,2.3	12.66,3.42,1.86,3.22	3494;21907;45147;57903	-0.196789	0.816229	0.424028	0.591671	0.70395	0.37494	0.13468	0.0421601	0.0371401	0.0691201
2859	CEACAM16	4	0.2,-0.13,-0.62,1.21	13.46,20.15,2.69,2.98	15.42,18.36,1.75,6.9	3201;34187;46709;67016	-0.620298	1.21165	0.163271	0.195999	0.703823	0.85098	0.0349801	0.30472	0.42392	0.0691801
5086	EXOC1	4	0.67,0.55,0.59,0.74	4.38,3.63,7.33,4.86	6.96,5.32,11.02,8.11	9926;35220;46734;66620	0.551346	0.738137	0.636771	0.669433	0.703785	8.01e-05	0.17664	0.0049001	0.0213401	0.0692201
16769	TRAM1	4	1.06,-0.1,0.35,0.06	28.69,27.32,6.19,10.61	59.78,25.41,7.88,11.05	3300;22048;52624;74476	-0.104586	1.05943	0.340254	0.347577	0.703506	0.2383	0.0584401	0.0849601	0.1861	0.0692601
10813	NUF2	3	0.29,0.3,0.93	6.71,2.07,1.36	8.23,2.55,2.58	335;48663;61670	0.293306	0.928769	0.50825	0.302675	0.615722	0.0148201	0.0670201	0.0326001	0.14334	0.0693201
15701	SYS1	4	0.91,0.5,-0.33,-1.5	2.91,1.03,1.26,3.4	5.46,1.46,1,1.2	9118;34208;47034;59209	-1.50144	0.905973	-0.107003	0.500474	0.703224	0.9854	0.0965201	0.8198	0.0672601	0.0693601
6716	H3F3B	3	0.22,0.43,0.8	16.74,5.02,4.89	19.48,6.76,8.54	18697;37616;55954	0.21868	0.803375	0.483175	0.42747	0.615422	0.0316401	0.108	0.0399201	0.0609801	0.0693801
4507	DROSHA	4	0.23,0.55,0.85,0.31	17.49,10.9,6.45,4.41	20.55,16,11.65,5.46	766;37032;50817;63327	0.23254	0.852517	0.487018	0.553681	0.703099	0.0093401	0.1175	0.0233601	0.0474201	0.0694201
15797	TARBP2	4	-0.37,0.11,0.86,0.54	9.34,23.3,3.11,8.01	7.22,25.07,5.66,11.65	13654;19358;52800;70560	-0.372016	0.864941	0.284748	0.540507	0.702724	0.63502	0.11082	0.13362	0.0515601	0.0695201
9567	MPDU1	4	1.05,0.36,-0.12,-0.74	4.28,20.47,33.13,8.82	8.83,26.28,30.54,5.29	17241;21136;37622;58375	-0.738029	1.04546	0.137407	0.359918	0.702691	0.89984	0.0607201	0.35362	0.17296	0.0695401
1743	C14orf80	4	0.79,0.35,0.61,-0.17	2.53,3.66,3.66,2.53	4.37,4.66,5.61,2.24	2899;19543;46058;58658	-0.174428	0.790465	0.394317	0.614554	0.70251	0.34124	0.14716	0.0541801	0.0320601	0.0696001
13257	RBM33	4	0.46,0.18,-0.06,0.95	7.39,12.68,12.42,2.82	10.15,14.36,11.91,5.43	14145;24645;52392;62471	-0.0609898	0.947364	0.380699	0.457685	0.702525	0.18128	0.0843801	0.0611801	0.0895401	0.0696001
3563	CPSF3	4	0.77,0.64,0.34,0.4	1.19,7.04,16.68,1.19	2.04,10.93,21.04,1.58	6477;22729;43517;64049	0.335042	0.769282	0.534788	0.635492	0.702387	0.0025401	0.16002	0.0143601	0.0278401	0.0696201
15760	TAF1D	3	-0.23,0.83,0.4	1.75,3.01,2.98	1.49,5.35,3.94	3616;25492;69822	-0.22975	0.827829	0.333228	0.401603	0.614716	0.52972	0.0986601	0.11746	0.0737601	0.0696401
3469	COPS3	4	0.78,0.47,-0.1,0.62	4.31,6.52,8.72,4.38	7.42,9.03,8.14,6.73	2108;26782;41723;65133	-0.100201	0.783458	0.443696	0.620881	0.702169	0.23266	0.15158	0.0352801	0.0307001	0.0697401
4600	DYNLT1	4	0.5,-0.14,0.54,0.86	12.04,5.71,6.61,3.43	16.98,5.17,9.64,6.24	7543;28787;48832;58240	-0.141204	0.86139	0.439807	0.542726	0.702058	0.28988	0.11266	0.0366001	0.0509001	0.0697601
11093	OR2S2	4	0.21,0.02,0.44,0.97	26.74,6.58,12.29,2.07	31.02,6.67,16.63,4.05	7564;26100;49126;69598	0.0192843	0.968065	0.409439	0.435862	0.701964	0.0970801	0.0786201	0.0476001	0.10436	0.0698001
3063	CHMP3	4	0.22,1.18,0.18,-0.23	3.27,3.11,6.23,16.38	3.82,7.05,7.07,13.98	16500;20474;54993;59909	-0.22864	1.1799	0.33987	0.223855	0.701879	0.42524	0.0385601	0.0853801	0.37148	0.0698401
12834	PTBP1	4	0.38,0.92,0.49,0.07	4.83,6.32,5.93,4.05	6.3,11.94,8.31,4.25	5270;24195;39738;68216	0.0702221	0.917051	0.464064	0.486334	0.701693	0.0603201	0.0928201	0.0291001	0.0737201	0.0699401
15999	TECR	4	0.15,0.45,0.96,0.41	6.1,11.87,1.39,4.67	6.76,16.17,2.7,6.18	7721;31110;50386;56410	0.148696	0.957585	0.489334	0.445724	0.701655	0.0255801	0.0809801	0.0228401	0.0976201	0.0699601
14398	SHCBP1	4	0.09,0.74,0.67,0.61	11.97,9.7,6.68,6.13	12.72,16.14,10.61,9.38	4918;34460;54329;64745	0.0872344	0.735019	0.526038	0.668202	0.701611	0.0514001	0.17862	0.0160001	0.0214401	0.0700201
4407	DNER	4	0.58,0.83,0.48,-0.29	9.93,7.91,3.5,34.85	14.79,14.04,4.89,28.55	8317;24779;51961;68261	-0.287784	0.827269	0.399134	0.575318	0.701294	0.51344	0.13058	0.0520001	0.0415201	0.0702001
7679	ISYNA1	4	0.51,0.9,0.08,0.16	31.09,4.28,15.54,6.97	44.12,7.97,16.46,7.76	17823;31154;44963;56872	0.0828229	0.896977	0.41011	0.505223	0.7011	0.0535801	0.0995001	0.0473801	0.0649401	0.0702801
17212	UBE2W	4	0.77,0.63,-0.51,-0.15	5.54,7.13,4.89,6.71	9.46,11.05,3.45,6.04	15766;28352;43396;61152	-0.505936	0.771464	0.185878	0.630784	0.701124	0.7755	0.15906	0.26602	0.0287401	0.0702801
17596	VWA9	4	-0.15,0.72,0.27,0.68	4.8,4.41,15.09,2.98	4.31,7.28,18.21,4.77	13553;32902;48459;60100	-0.154388	0.722969	0.379891	0.679093	0.701031	0.31108	0.18536	0.0616601	0.0198801	0.0703201
1563	BRD1	4	-0.13,0.58,0.47,0.82	6.68,4.18,36.41,2.23	6.1,6.27,50.49,3.94	7103;27531;51044;70430	-0.132115	0.817632	0.435328	0.584264	0.700948	0.27542	0.13398	0.0380201	0.0388201	0.0703401
7207	HSPA4L	4	0.88,-0.26,0.23,0.52	5.87,24.01,8.17,22.03	10.82,20.06,9.61,31.57	17347;21078;47983;63316	-0.259616	0.882171	0.343729	0.519062	0.700617	0.47188	0.1044	0.0826601	0.0588801	0.0704801
13770	RPS19	3	0.87,0.35,-0.18	1.52,1.03,1.13	2.78,1.32,1	11461;28566;64052	-0.1761	0.874167	0.349623	0.3508	0.612484	0.45264	0.0819001	0.10522	0.10412	0.0706201
1659	C10orf32	4	0.78,0.11,0.62,-0.03	6.29,8.34,5.87,15.48	10.79,9,9.03,15.19	6574;25773;45705;69327	-0.0266707	0.778158	0.371166	0.622004	0.700081	0.14094	0.15516	0.0666201	0.0305001	0.0706801
16516	TMEM82	4	-0.04,0.9,-0.35,0.5	6.58,2.49,9.44,8.21	6.38,4.66,7.42,11.59	11751;32324;42996;70423	-0.347252	0.901203	0.252076	0.498708	0.699955	0.60104	0.0979401	0.17086	0.0681001	0.0707601
18438	ZNF676	1	0.63	9.11	14.07	19016	0.626387	0.626387	0.626387	0.626387	0.626387	0.0708801	0.0708801	0.0708801	0.0708801	0.0708801
7604	IPO7	4	0.73,-0.18,0.15,0.67	1,42.45,9.7,2.43	1.66,37.47,10.73,3.85	1115;34272;52496;56741	-0.17979	0.733011	0.341023	0.665016	0.699013	0.3507	0.17992	0.0845801	0.0222001	0.0711001
293	ADAT2	4	0.25,1.14,0.25,0.01	1.03,3.82,1.03,7.13	1.23,8.46,1.23,7.19	8684;34548;41801;60982	0.0110772	1.14498	0.415478	0.252926	0.698955	0.10408	0.0438001	0.0452801	0.32046	0.0711201
1252	ATPAF2	4	0.86,0.54,0.18,0.17	19.73,8.79,6.61,14.73	35.69,12.8,7.48,16.55	15974;36009;53743;59875	0.167738	0.855266	0.435587	0.542595	0.69893	0.0202001	0.11566	0.0378801	0.0509401	0.0711201
1837	C19orf53	4	0.11,0.41,-0.71,0.99	2.69,2.43,4.47,1.49	2.9,3.22,2.73,2.96	8621;19069;40832;61961	-0.713751	0.992136	0.198438	0.405726	0.698931	0.892	0.0726601	0.24526	0.12688	0.0711201
8123	KLF5	4	0.81,0.26,0.54,0.59	6.61,13.4,3.27,7.33	11.56,16.03,4.77,11.05	13572;21309;40242;70053	0.258442	0.805949	0.550126	0.591932	0.69894	0.0065801	0.14034	0.0120201	0.0371001	0.0711201
13692	RPL10	3	0.37,0.71,0.52	3.89,3.4,1.16	5.03,5.55,1.66	21995;38564;60535	0.37136	0.705778	0.531063	0.516051	0.610915	0.0067201	0.1524	0.0279201	0.0330401	0.0711601
5382	FAM63B	4	0.68,0.57,0.16,0.72	6.16,3.76,10.87,1.13	9.84,5.58,12.11,1.86	14284;31065;49332;72624	0.1565	0.722003	0.530755	0.675253	0.698628	0.0235201	0.18594	0.0149601	0.0205801	0.0712801
12062	PKN2	4	0.7,0.67,0.7,-0.25	2.23,3.66,14.7,1.23	3.62,5.84,23.89,1.03	8999;36060;46150;74295	-0.254419	0.700672	0.453882	0.696639	0.698655	0.46454	0.19996	0.0320401	0.0176001	0.0712801
13801	RPS7	3	0.08,1.14,-0.34	3.6,1.26,2.4	3.79,2.78,1.89	9240;33205;53514	-0.340182	1.14455	0.293622	0.0764969	0.610524	0.67472	0.0323201	0.15274	0.47512	0.0713201
5472	FBLIM1	4	0.44,0,-0.12,0.96	4.02,15.74,5.54,3.17	5.43,15.77,5.12,6.18	17019;27886;53465;61606	-0.115723	0.961437	0.320969	0.435172	0.698305	0.25308	0.0802401	0.10052	0.10486	0.0713601
16746	TPTE	4	0.97,0.21,0.43,-0.14	1.78,1.62,12.62,7.17	3.48,1.86,17.01,6.5	10973;34603;47704;58723	-0.141237	0.966273	0.365122	0.430375	0.698324	0.2899	0.0791601	0.0696401	0.10802	0.0713601
16265	TMC2	4	0.09,-0.2,-0.62,1.31	29.56,12.75,8.72,2.23	31.49,11.1,5.69,5.52	5101;21606;54598;58175	-0.616077	1.30536	0.145239	0.0909684	0.698162	0.84896	0.0249001	0.33846	0.63576	0.0714401
4738	EHMT1	4	0.68,0.24,0.72,0.26	6.71,21.77,7.43,21.03	10.73,25.67,12.23,25.09	8051;28833;46543;67206	0.237638	0.719343	0.472251	0.676775	0.698059	0.0086401	0.18728	0.0269801	0.0202601	0.0714801
12473	PPP1R7	4	-0.27,0.55,0.84,0.5	2.07,5.41,2.95,2.95	1.72,7.94,5.29,4.17	16268;35386;40449;67675	-0.26823	0.843639	0.406713	0.55201	0.697825	0.48346	0.1218	0.0486601	0.0479401	0.0715201
12820	PSMG2	4	0.63,0.77,0.28,0.39	2.62,1.58,8.08,1.75	4.05,2.7,9.78,2.3	18189;22086;50799;69280	0.276298	0.768359	0.516567	0.627317	0.697838	0.0051201	0.16048	0.0175801	0.0293601	0.0715201
16399	TMEM200B	4	0.76,-0.08,0.64,-0.97	1.03,13.69,16.09,23.56	1.75,12.92,25.01,12	12018;27272;48434;63785	-0.973529	0.760008	0.0846843	0.636056	0.698032	0.95214	0.16424	0.46122	0.0276601	0.0715201
6644	GTF2H3	4	1.03,0.36,-0.11,-0.06	3.5,11.55,5.45,2.85	7.16,14.85,5.03,2.73	3558;37134;55383;63670	-0.114718	1.03305	0.304313	0.362453	0.697751	0.25178	0.0628801	0.11412	0.17026	0.0716001
12270	POLA2	4	-0.04,0.77,-0.07,0.63	6.81,8.79,2.66,6.39	6.61,14.96,2.53,9.87	15048;35256;52120;73659	-0.0721663	0.767424	0.320076	0.627221	0.697323	0.19516	0.16082	0.10118	0.0293601	0.0717001
17237	UBR1	4	0.27,0.45,0.82,0.58	9.41,29.07,3.79,9.96	11.33,39.6,6.67,14.88	15524;35297;39547;72302	0.269049	0.815246	0.527292	0.579008	0.697127	0.0055001	0.1353	0.0156201	0.0405201	0.0718001
9291	MEGF8	4	0.55,-0.07,-0.88,0.84	6.13,9.28,8.3,9.83	9,8.86,4.51,17.58	8192;33562;45048;68203	-0.879799	0.839062	0.111942	0.554938	0.697	0.93576	0.12362	0.40394	0.0470801	0.0718201
4201	DGCR14	4	0.34,0.45,0.33,0.94	10.44,4.54,2.43,5.74	13.18,6.21,3.04,11.02	6664;23769;49048;71685	0.3261	0.941076	0.513785	0.452729	0.696902	0.0029801	0.0859201	0.0181001	0.0926801	0.0719001
10587	NONO	4	0.61,-0.02,0.78,0.26	4.41,7.88,4.31,8.95	6.73,7.76,7.42,10.73	9234;24895;39987;63730	-0.0213497	0.783458	0.408434	0.610219	0.696838	0.13576	0.15158	0.0479201	0.0327201	0.0719601
3103	CHRNG	4	1.28,0.11,-0.26,0.04	1.68,23.75,18.07,3.11	4.08,25.7,15.08,3.19	8140;28471;37887;69119	-0.261418	1.27883	0.291729	0.113691	0.696259	0.47454	0.0276001	0.1263	0.58834	0.0721001
3722	CSTF1	4	0.4,0.23,0.99,0.08	3.63,4.96,3.43,2.75	4.8,5.81,6.81,2.9	29;19659;52784;62587	0.0752117	0.98873	0.423762	0.403448	0.696089	0.0575801	0.0733201	0.0422401	0.12894	0.0721201
5743	FNTA	3	0.39,0.83,-0.15	1.36,1.42,5.19	1.78,2.53,4.68	17896;27487;48858	-0.14689	0.828841	0.357053	0.389207	0.609024	0.40778	0.0977401	0.0995201	0.0802801	0.0721201
13870	RTKN	4	0.23,0.1,1.03,0.36	3.86,6.52,2.62,3.01	4.51,6.99,5.35,3.88	8551;20466;48942;58931	0.100487	1.02757	0.429848	0.364716	0.696145	0.0440201	0.0639601	0.0397601	0.16802	0.0721201
8423	LAMTOR2	3	-0.47,1.3,-0.08	15.41,3.21,15.31	11.1,7.91,14.44	7664;19676;48335	-0.472807	1.30224	0.248361	-0.0843499	0.608946	0.79962	0.0185201	0.20266	0.75426	0.0721401
13810	RPUSD4	4	0.82,0.3,-0.07,0.57	7.07,11,7.26,6.45	12.46,13.55,6.9,9.61	11815;35992;40786;70262	-0.073897	0.817343	0.404765	0.574244	0.695794	0.19714	0.13416	0.0495401	0.0420601	0.0722001
3018	CHAF1B	4	-0.21,0.94,0.45,-0.1	1.58,1.62,1.97,1.16	1.37,3.1,2.7,1.09	10390;20428;49067;64557	-0.205141	0.939922	0.272139	0.451231	0.695577	0.3882	0.0861201	0.14724	0.0938401	0.0722601
14688	SLC30A1	4	0.34,-0.03,-0.77,1.05	4.28,9.8,7.2,6.49	5.4,9.61,4.22,13.46	14685;35575;51848;68719	-0.769164	1.05399	0.1485	0.337176	0.695584	0.90908	0.0594201	0.3323	0.19874	0.0722601
7678	ISY1;ISY1-RAB43	4	0.21,0.82,0.37,0.57	14.73,2.14,9.37,7.04	17.06,3.76,12.11,10.47	13552;29440;37348;66399	0.212228	0.817207	0.493136	0.573388	0.695298	0.0117601	0.13424	0.0221001	0.0423001	0.0723801
1393	BCAR1	4	0.48,0.58,0.81,-0.05	1.06,8.04,3.95,1.03	1.49,12.03,6.93,1	7447;21434;40212;66273	-0.0460807	0.809747	0.456982	0.580284	0.695015	0.1628	0.1382	0.0311601	0.0401401	0.0724601
13886	RTTN	4	0.58,-0.31,0.65,0.74	10.9,2.14,5.71,3.73	16.31,1.72,8.97,6.21	13852;20864;46776;73550	-0.312753	0.736947	0.414847	0.653235	0.695091	0.55416	0.17744	0.0454601	0.0242201	0.0724601
16927	TRPV1	4	0.05,0.68,0.71,0.32	8.56,5.09,5.28,8.43	8.89,8.14,8.66,10.56	4957;21280;38843;65790	0.0538037	0.712236	0.441904	0.677366	0.694801	0.0707001	0.19236	0.0360401	0.0201601	0.0725001
14917	SMAGP	4	1.06,0.15,0.28,0.33	2.36,24.08,28.39,10.74	4.92,26.71,34.57,13.52	6982;25162;39937;74217	0.149591	1.05649	0.455663	0.332774	0.69463	0.0253801	0.0589601	0.0315001	0.204	0.0725601
6445	GPR155	4	0.1,0.28,0.3,1.09	12,11.29,42.45,2.23	12.83,13.7,52.36,4.74	17524;36954;43376;71953	0.096333	1.08639	0.441056	0.302708	0.69455	0.0461001	0.0542201	0.0363001	0.24374	0.0726001
17920	ZBTB8OS	4	1.06,0.33,-0.41,0.13	1.42,5.64,7.13,47.02	2.96,7.1,5.38,51.49	15959;23023;47135;63620	-0.408323	1.05654	0.2779	0.332387	0.694462	0.67916	0.0588401	0.141	0.2046	0.0726601
2561	CCL26	4	0.74,-0.28,0.65,0.16	7.59,37.42,7.46,1.49	12.66,30.85,11.71,1.66	15775;33644;51637;67986	-0.278279	0.738227	0.317821	0.650578	0.694403	0.49876	0.17654	0.10316	0.0249401	0.0726801
6829	HELZ	4	-0.03,0.78,0.61,-0.27	1.55,5.9,22.97,3.11	1.52,10.13,35.06,2.58	9419;32593;43488;69614	-0.267546	0.778988	0.272391	0.609693	0.69434	0.48276	0.15488	0.14692	0.0327601	0.0726801
4547	DUOXA2	4	0.61,-0.23,0.25,0.78	15.48,7.46,7.88,5.48	23.6,6.35,9.35,9.41	16185;29762;40495;57256	-0.231188	0.779652	0.350876	0.608671	0.694161	0.4293	0.15454	0.0781201	0.0329401	0.0727401
2550	CCL16	4	-0.33,1.04,0.35,-0.2	3.17,11.61,48.42,8.21	2.53,23.91,61.54,7.16	7449;21398;42536;70564	-0.329869	1.04212	0.215423	0.345945	0.694033	0.5784	0.0613201	0.2195	0.1885	0.0727801
3546	CPN2	4	0.09,0.2,0.19,1.18	9.11,6.39,14.4,2.79	9.72,7.36,16.49,6.33	14092;19782;47449;58748	0.0932304	1.18348	0.419086	0.204781	0.69413	0.0481601	0.0382601	0.0438601	0.40664	0.0727801
1640	BUD31	4	0.79,0.25,0.6,-0.68	1.19,3.47,1.75,2.43	2.07,4.11,2.64,1.52	10384;20208;40378;68084	-0.677483	0.789534	0.238459	0.596548	0.693041	0.87762	0.14768	0.18792	0.0358601	0.0731801
10580	NOL8	4	-0.42,0.61,0.01,0.77	2.07,9.96,4.02,1.29	1.55,15.22,4.05,2.21	122;33222;52676;62310	-0.420937	0.773707	0.244174	0.612128	0.692918	0.6925	0.15766	0.18054	0.0324401	0.0733001
13211	RASSF6	4	0.8,0.02,0.58,-0.13	4.47,10.74,4.7,43.06	7.79,10.9,7.05,39.29	16035;22875;40162;62692	-0.132414	0.801133	0.318708	0.583994	0.692563	0.27578	0.14278	0.10232	0.0389201	0.0734201
10927	OLFM1	4	0.18,0.6,0.78,0.07	21.61,11.61,3.08,9.37	24.49,17.64,5.29,9.87	12550;19359;50496;65447	0.0739058	0.781452	0.409721	0.602998	0.692225	0.0580001	0.1534	0.0474801	0.0342001	0.0734801
6131	GGCX	4	0.55,0.18,0.84,0.3	13.43,15.28,2.17,8.5	19.6,17.35,3.88,10.47	6965;27673;43307;73523	0.183308	0.838929	0.467147	0.545053	0.691991	0.0169601	0.12362	0.0282601	0.0503001	0.0735601
17327	UNC5CL	4	0.18,0.16,0.54,0.84	18.56,15.31,7.78,4.86	21.04,17.09,11.33,8.71	10238;30387;41496;70587	0.158542	0.841853	0.43085	0.542264	0.692058	0.0226401	0.1225	0.0395401	0.0510801	0.0735601
1917	C1QTNF3	4	0.26,0.23,0.25,1.13	14.92,23.85,17.1,3.6	17.84,27.94,20.32,7.85	14532;22192;55885;73127	0.228634	1.12634	0.465323	0.257543	0.691943	0.0098001	0.0466001	0.0288001	0.31306	0.0736001
71	ABCF3	4	-0.2,0.73,0.65,-0.23	25.67,13.53,8.11,15.44	22.27,22.5,12.72,13.21	14680;35551;52490;66125	-0.225793	0.734217	0.238285	0.64928	0.691748	0.42112	0.17904	0.18822	0.0251401	0.0736401
8859	LSM12	4	0.81,0.58,0.55,0.35	3.14,2.14,1.55,1.26	5.49,3.19,2.27,1.6	904;19827;42487;73904	0.349127	0.805277	0.569683	0.577679	0.691478	0.0019601	0.14042	0.0098201	0.0409001	0.0737401
13828	RRP12	4	1.17,0.22,-0.64,0.05	2.4,7.1,2.14,2.33	5.38,8.25,1.37,2.41	4706;23872;49203;66394	-0.636266	1.16604	0.198838	0.216974	0.691505	0.8592	0.0405001	0.24466	0.3844	0.0737401
6972	HIVEP1	4	1.17,-0.92,-1.04,0.21	7.78,30.79,20.54,32.71	17.55,16.31,9.98,37.82	6401;29872;45649;64806	-1.041	1.17322	-0.143731	0.209377	0.691298	0.96122	0.0395401	0.86198	0.39808	0.0738401
4099	DDX41	4	0.53,-0.25,0.85,-0.05	11.48,14.18,1,1.03	16.57,11.94,1.81,1	17868;21946;44779;68336	-0.247884	0.852829	0.272056	0.529359	0.691094	0.45454	0.1171	0.14728	0.0552801	0.0740201
10104	NCOA5	4	-0.05,1.08,-0.22,0.3	13.14,6.26,12.68,13.53	12.69,13.26,10.9,16.63	18111;18974;43611;59602	-0.218346	1.08369	0.278221	0.297947	0.690816	0.41008	0.0545601	0.14066	0.25054	0.0741801
7980	KIAA0196	4	0.33,0.56,0.82,0.46	6.94,12.62,4.31,7	8.71,18.59,7.62,9.66	18014;19262;41615;71157	0.328659	0.822118	0.543519	0.558805	0.690461	0.0028001	0.13204	0.0130001	0.0460801	0.0743201
12327	POMP	4	0.88,-0.31,-0.4,0.5	3.82,12.91,14.34,4.7	7.05,10.44,10.87,6.64	18649;20294;51310;70379	-0.399119	0.881691	0.168838	0.499011	0.690351	0.66824	0.10472	0.29414	0.0679201	0.0743801
13948	SACM1L	4	-0.29,0.79,-1.04,0.6	2.49,1.65,3.17,6	2.04,2.84,1.55,9.06	1351;22158;40755;57644	-1.03713	0.785396	0.0128475	0.595027	0.690211	0.96082	0.15042	0.61364	0.0363001	0.0744601
17319	UNC13C	4	0.54,0.31,0.01,0.84	10.77,14.66,19.79,15.9	15.62,18.21,19.91,28.52	9418;26371;54007;71372	0.00878843	0.843204	0.425406	0.53682	0.690012	0.10646	0.12194	0.0416401	0.0528801	0.0745401
3863	CYB561D2	4	0.48,0.21,0.9,0.37	13.72,2.95,7.33,5.19	19.19,3.42,13.64,6.7	17538;19458;51861;66836	0.21377	0.8959	0.490742	0.484032	0.689966	0.0115601	0.10008	0.0225201	0.0745201	0.0745801
17796	XPNPEP3	4	0.48,0.9,-0.19,0.25	6.32,1,3.53,16.16	8.83,1.86,3.1,19.22	16885;34698;45219;68037	-0.187371	0.898103	0.3608	0.481858	0.68998	0.3614	0.0988001	0.0723201	0.0755001	0.0745801
7801	KAT7	4	0.69,-0.36,0.68,0.11	11.81,23.23,20.57,18.92	19.11,18.07,33.07,20.34	11143;25191;38107;68841	-0.362491	0.69435	0.280445	0.68485	0.6896	0.62314	0.20452	0.13828	0.0191201	0.0747401
2153	C9orf78	4	-0.13,0.34,0.59,0.79	3.86,6.61,2.75,2.56	3.53,8.4,4.14,4.43	13145;36070;55486;63243	-0.12616	0.790934	0.399297	0.588046	0.68949	0.2673	0.14694	0.0519601	0.0377601	0.0747801
6500	GPR89B	2	0.41,0.52	1.68,3.86	2.24,5.52	7105;22461	0.412291	0.517395	0.464843	0.412291	0.464843	0.0252601	0.2024	0.0748001	0.0252601	0.0748001
1028	ARSA	4	0.89,0.26,-0.03,0.49	5.51,3.37,17.2,1.32	10.18,4.02,16.89,1.86	12515;26126;49021;65875	-0.0258364	0.885678	0.40203	0.492586	0.689132	0.14	0.10328	0.0507801	0.0706401	0.0749801
3879	CYGB	4	0.65,-0.05,0.09,0.72	7.17,25.12,3.53,3.04	11.28,24.23,3.76,5.03	10425;33251;42433;61888	-0.0516852	0.724292	0.354598	0.654003	0.689148	0.16946	0.18446	0.0758401	0.0239601	0.0749801
4982	ERCC3	4	0.93,-0.08,0.45,-0.2	2.07,9.63,3.53,8.11	3.94,9.12,4.83,7.07	15836;31323;52294;59269	-0.196791	0.926467	0.275415	0.451312	0.68889	0.37498	0.0897401	0.14384	0.0937601	0.0750601
17141	TYMP	4	0.36,0.89,-0.43,0.48	7.98,9.31,7.69,8.43	10.27,17.29,5.72,11.8	13102;37030;44040;63046	-0.425943	0.893561	0.329006	0.484165	0.688863	0.69826	0.10122	0.0945401	0.0745001	0.0750601
1680	C11orf40	4	0.17,0.64,0.74,-0.37	17.13,1.19,6.61,6.91	19.34,1.86,11.02,5.35	15431;29392;52223;58685	-0.369379	0.736051	0.295721	0.641409	0.68873	0.6317	0.17786	0.12196	0.0267401	0.0751201
4355	DNAJA3	4	0.77,0.61,-0.34,0.14	7.75,2.04,4.8,11.39	13.23,3.1,3.79,12.51	9636;34159;51149;73245	-0.339157	0.771869	0.293614	0.605367	0.688618	0.59034	0.15886	0.12458	0.0335201	0.0751401
4763	EIF3B	4	0.2,1.1,0.15,0.27	1.52,1.39,3.76,3.3	1.75,2.99,4.17,3.99	8740;20085;52432;68455	0.148598	1.10382	0.432125	0.273397	0.68861	0.0256601	0.0508401	0.0391801	0.28686	0.0751401
9213	MCM6	4	1.32,-0.24,0.06,-0.34	10.06,1.52,2.75,5.41	25.04,1.29,2.87,4.28	15344;36258;49596;70412	-0.338516	1.31612	0.2	0.0608189	0.688469	0.58936	0.0241601	0.24288	0.69472	0.0752001
12478	PPP2R1A	4	0.04,0.62,0.71,0.67	1.42,2.43,1.23,2.91	1.46,3.73,2.01,4.63	13141;28512;52582;57557	0.0387027	0.710072	0.509164	0.666675	0.688373	0.0814801	0.19422	0.0192201	0.0217601	0.0752201
14781	SLC45A3	4	0.22,1.16,-0.04,0.07	15.51,14.63,19.53,18.98	18.07,32.61,18.93,19.91	7024;23363;52277;71345	-0.0448726	1.15614	0.350275	0.220648	0.688396	0.16154	0.0421001	0.0784201	0.37698	0.0752201
13618	RNF217	4	0.47,-0.3,-0.26,0.9	9.5,46.47,10.61,7.04	13.21,37.79,8.83,13.15	11259;31198;47316;55942	-0.298337	0.901855	0.203405	0.474626	0.688241	0.531	0.0977201	0.2378	0.0790801	0.0753001
757	AP2A2	4	0.49,0.88,0.41,-0.8	9.86,6.84,18.92,14.53	13.87,12.63,25.21,8.34	10519;32118;41477;67656	-0.801217	0.884336	0.247379	0.492	0.688168	0.91882	0.10366	0.1765	0.0711001	0.0753401
12077	PLA2G2A	4	0.41,0.97,0.07,0.31	12.72,5.97,6.26,5.97	16.86,11.68,6.56,7.39	7275;32290;43609;58316	0.0671133	0.969252	0.438097	0.407023	0.688137	0.0620801	0.0784601	0.0370801	0.12586	0.0753401
14151	SEC31B	4	0.24,0.14,0.77,0.6	20.6,7,3.47,7.46	24.38,7.74,5.92,11.33	15500;31641;53395;58547	0.143358	0.772676	0.440565	0.603714	0.688195	0.0273001	0.15836	0.0364401	0.0340401	0.0753401
17608	WASF2	4	0.79,0.26,0.36,0.59	3.99,11.19,3.73,7.39	6.87,13.41,4.77,11.13	6199;23124;45816;67210	0.260638	0.785916	0.498392	0.590445	0.68818	0.0063401	0.14986	0.0213201	0.0373401	0.0753401
13225	RBBP6	4	0.54,0.34,0.84,0.42	3.82,6.49,2.2,1.45	5.55,8.2,3.94,1.95	16278;31659;51617;73666	0.337925	0.838752	0.534204	0.537094	0.687923	0.0024201	0.12378	0.0144401	0.0527801	0.0754001
15436	ST3GAL4	4	0.68,0.25,-0.01,0.7	7.62,12.52,14.21,2.43	12.2,14.85,14.16,3.94	4515;24606;50614;68628	-0.00549334	0.697021	0.403949	0.678598	0.68781	0.12014	0.20236	0.0497201	0.0199801	0.0754201
14489	SKIV2L2	4	0.86,0.52,0.27,-0.37	2.3,2.01,1.26,3.01	4.17,2.87,1.52,2.32	16941;26456;55526;68711	-0.374122	0.858328	0.317681	0.517209	0.687768	0.63776	0.11436	0.10324	0.0597601	0.0754401
11413	P2RX1	4	0.17,-0.09,0.82,0.55	15.25,5.74,3.73,9.02	17.12,5.4,6.58,13.23	2229;36046;50890;72152	-0.0865618	0.821363	0.363883	0.553634	0.687498	0.2131	0.13256	0.0703601	0.0474401	0.0756001
14002	SAYSD1	4	0.26,1.12,0.13,0.23	10.61,2.75,33.98,4.54	12.66,5.98,37.16,5.32	9827;19230;46327;66195	0.12912	1.11937	0.433133	0.255113	0.687242	0.0323201	0.0478801	0.0388601	0.31728	0.0757001
17012	TTC14	4	0.92,0.13,-0.3,0.46	7.13,4.89,11.26,20.64	13.49,5.35,9.12,28.29	343;28436;43252;72555	-0.303935	0.919444	0.299524	0.455134	0.687289	0.54076	0.0913601	0.11842	0.0912001	0.0757001
9211	MCM4	4	0.35,0.55,0.26,0.83	4.54,2.1,1.1,4.02	5.78,3.07,1.32,7.13	1167;19712;47547;67399	0.262832	0.827603	0.496473	0.546692	0.687148	0.0060801	0.12982	0.0215801	0.0497601	0.0757201
17381	USP10	4	0.23,-0.36,0.46,0.91	1.42,1.65,15.57,2.88	1.66,1.29,21.41,5.43	14011;20279;46675;57374	-0.356713	0.914503	0.31055	0.459253	0.686878	0.61446	0.0937001	0.10912	0.0886601	0.0758401
12353	POTEM	2	0.76,0.16	8.04,14.86	13.64,16.63	29635;53640	0.162588	0.761775	0.462182	0.162588	0.462182	0.14368	0.0853601	0.0759001	0.14368	0.0759001
12544	PRDM1	4	-0.38,0.33,0.78,0.6	18.79,42.15,15.12,7.85	14.41,52.9,25.87,11.88	12209;36390;55593;63228	-0.382112	0.775081	0.329727	0.598272	0.686677	0.64774	0.15658	0.0938601	0.0357001	0.0759201
13483	RIC1	4	0.69,-0.3,-0.31,0.68	1.62,1.94,2.23,1.16	2.61,1.58,1.81,1.86	13783;29846;52331;59038	-0.306373	0.692173	0.1915	0.681143	0.686658	0.5445	0.2054	0.25662	0.0196601	0.0759401
13381	RFC5	4	-0.29,-0.01,0.2,1.17	3.66,6.58,25.83,3.86	2.99,6.56,29.7,8.69	6072;35625;40816;64306	-0.294038	1.17156	0.268297	0.201504	0.68653	0.524	0.0397001	0.15172	0.41344	0.0760201
8633	LIPI	4	-0.19,0.76,0.62,-0.03	17.88,1,9.02,45.24	15.65,1.69,13.81,44.24	3360;34605;40667;59051	-0.191721	0.757784	0.287223	0.615069	0.686426	0.3676	0.16564	0.1313	0.0319601	0.0760601
12737	PRSS48	4	-0.36,0.16,1.21,0.04	7.04,16.19,3.4,18.92	5.49,18.1,7.88,19.51	3852;34358;41464;71009	-0.357921	1.21193	0.264882	0.160891	0.686412	0.61672	0.0349401	0.15546	0.49364	0.0760801
3674	CSF3	4	0.61,0.02,0.76,-0.35	15.99,11.81,11.87,17.29	24.38,12,20.17,13.52	6952;32906;41104;72925	-0.354843	0.764702	0.260136	0.607806	0.686254	0.61212	0.16234	0.1609	0.0330601	0.0762201
6058	GCG	4	0.43,0.04,0.94,-0.38	16.64,10.8,4.47,50.66	22.48,11.08,8.57,38.83	2458;19865;54142;74430	-0.383761	0.938279	0.255988	0.433336	0.685808	0.65046	0.0867801	0.16594	0.1063	0.0762801
2490	CCDC53	4	0.36,0.63,0.74,0.34	3.92,4.15,2.1,11.91	5.03,6.44,3.5,15.11	15264;23716;53261;69514	0.343486	0.736398	0.518494	0.634725	0.685562	0.0021401	0.17756	0.0170401	0.0281001	0.0763201
15460	STAC3	4	0.52,0.85,0.45,-0.02	13.14,2.3,22.03,13.89	18.88,4.14,30.05,13.72	7801;28102;43747;59153	-0.0168519	0.848325	0.450468	0.522796	0.685561	0.13082	0.1196	0.0330601	0.0574401	0.0763201
10912	OFD1	4	0.98,0.15,0.38,0.39	12.49,45.66,53.97,52.38	24.66,50.69,70.2,68.59	5083;27873;55290;70385	0.150676	0.98163	0.475204	0.389073	0.685351	0.0250801	0.0756401	0.0261201	0.14274	0.0763801
1257	ATRN	4	0.99,0.38,0.2,0.03	4.89,14.92,21.61,4.8	9.69,19.48,24.84,4.92	17129;28343;53557;60537	0.0349565	0.985812	0.401496	0.384482	0.685147	0.0843601	0.0741201	0.0510801	0.1477	0.0764001
13030	RAB22A	4	0.08,0.35,-0.11,1.02	17.94,6.97,1.45,4.44	18.93,8.86,1.35,9.03	13346;19657;47138;70908	-0.112329	1.0243	0.333797	0.345561	0.684932	0.24912	0.0653801	0.0904601	0.18888	0.0765001
14207	2017-09-01	4	1.07,0.28,-0.1,0.3	5.71,7.43,23.85,13.3	11.94,9,22.19,16.43	8187;25658;41984;71712	-0.104208	1.0651	0.385853	0.304795	0.684948	0.23792	0.0570401	0.0583001	0.24104	0.0765001
17659	WDR5	4	-0.48,-1.21,0.46,0.91	2.59,2.85,1.58,11.97	1.86,1.23,2.18,22.48	3298;21661;37899;66504	-1.21196	0.908882	-0.0793465	0.460741	0.684812	0.97472	0.0960801	0.7806	0.0876201	0.0765801
1485	BIRC6	4	1.08,0.28,0.16,0.29	5.61,11.16,6.06,30.28	11.82,13.55,6.76,37.1	5411;24893;48833;70060	0.156398	1.07595	0.451452	0.293227	0.684589	0.0235601	0.0554001	0.0328001	0.25728	0.0767001
7441	IL13RA1	4	-0.22,0.21,-0.13,1.16	24.99,12.81,26.25,8.56	21.38,14.79,24.03,19.16	5573;21940;39008;69977	-0.224726	1.16238	0.254223	0.206796	0.684586	0.41954	0.0412801	0.1678	0.40282	0.0767001
11493	PAM16	4	0.72,0.65,-0.29,0.04	1.36,4.15,1.75,2.85	2.24,6.5,1.43,2.93	6691;26343;43862;69356	-0.286626	0.72167	0.28048	0.647564	0.684617	0.51114	0.18626	0.13822	0.0254801	0.0767001
13124	RAF1	4	0.64,0.72,-0.05,0.65	13.79,6.06,16.68,12.07	21.55,9.98,16.14,18.93	9041;29883;44903;65924	-0.046986	0.719193	0.49166	0.649869	0.684531	0.16386	0.18764	0.0223601	0.0251201	0.0767001
12300	POLR2F	4	0.4,0.46,0.54,0.83	8.63,3.56,2.23,1.06	11.39,4.92,3.25,1.89	12694;28401;53971;69628	0.40107	0.829483	0.558358	0.539192	0.684337	0.0009401	0.12706	0.0108801	0.0521201	0.0768001
12310	POLR3C	4	0.61,0.44,-0.06,0.76	2.17,5.51,1.16,15.38	3.3,7.48,1.12,26.07	18369;23512;53294;63400	-0.0597238	0.761707	0.437288	0.607115	0.684411	0.17954	0.16346	0.0373001	0.0332401	0.0768001
5350	FAM26D	4	0.41,0.81,0.21,0.55	29.69,5.45,11.58,8.27	39.55,9.58,13.38,12.14	4453;27683;45951;72340	0.208183	0.814476	0.497497	0.553845	0.684161	0.0124401	0.13572	0.0214401	0.0474201	0.0768201
7020	HMGCS1	4	0.77,0.26,-0.14,0.6	1.97,11.03,4.54,1.55	3.36,13.18,4.11,2.35	7780;35511;55761;65152	-0.143183	0.7678	0.370482	0.600595	0.684198	0.29278	0.16062	0.0670601	0.0348801	0.0768201
17240	UBR4	4	-0.1,0.81,0.56,0.47	2.3,2.46,3.43,5.38	2.15,4.31,5.06,7.45	13179;24916;50690;73491	-0.0952045	0.80889	0.435357	0.558864	0.683877	0.22472	0.13846	0.0380201	0.0460801	0.0768801
1277	AURKB	4	0.66,0.33,0.4,0.71	1,3.86,1.52,3.56	1.58,4.86,2.01,5.84	10233;34566;41736;59494	0.333043	0.711521	0.525656	0.656032	0.683777	0.0026401	0.1931	0.0160401	0.0236201	0.0769001
16803	TRIAP1	4	0.13,0.66,0.4,0.71	4.41,1.91,1,1	4.83,3.02,1.32,1.63	17437;36822;53272;61806	0.131535	0.707805	0.473944	0.659557	0.683681	0.0314601	0.19526	0.0264801	0.0230401	0.0770001
12785	PSMB2	4	0.27,1.02,0.08,0.35	1.78,1.94,19.37,2.46	2.15,3.94,20.49,3.13	349;28088;45302;59398	0.0809971	1.01986	0.430617	0.347305	0.683584	0.0545601	0.0659601	0.0396001	0.1865	0.0770401
15348	SRFBP1	4	1.1,0.27,-0.06,0.12	1.32,3.92,1.97,12.68	2.84,4.71,1.89,13.81	112;34245;41116;65178	-0.0606772	1.10158	0.357292	0.265564	0.683572	0.18086	0.0513801	0.0743601	0.29916	0.0770401
16226	TLN1	4	0.36,0.11,1.01,-0.02	2.56,1.62,2.88,6.19	3.27,1.75,5.81,6.1	8528;29234;53786;73813	-0.0229386	1.0106	0.364225	0.356173	0.683387	0.13736	0.0682601	0.0702001	0.17622	0.0771801
11855	PGAM1	1	0.6	1	1.52	37455	0.602332	0.602332	0.602332	0.602332	0.602332	0.0772401	0.0772401	0.0772401	0.0772401	0.0772401
3157	CKAP5	4	0.35,0.45,-0.08,0.92	4.83,2.72,2.53,1	6.15,3.71,2.38,1.89	13983;36360;44515;73290	-0.0844972	0.920218	0.407791	0.446154	0.683186	0.21072	0.0911401	0.0481401	0.0973201	0.0773001
17624	WDFY2	4	0.65,0.2,0.71,0.09	5.32,13.27,3.14,8.4	8.37,15.22,5.15,8.92	14985;32865;44111;67859	0.0860748	0.711531	0.412566	0.654614	0.683073	0.0519401	0.19306	0.0463801	0.0238401	0.0773201
6820	HECTD2	4	-0.69,-0.23,0.41,0.95	12.29,15.74,5.41,1.29	7.62,13.38,7.22,2.5	9692;24653;49761;66040	-0.689988	0.95043	0.110314	0.414892	0.682661	0.88246	0.0835801	0.4067	0.11898	0.0774401
8912	LYAR	4	0.56,-0.03,0.81,0.09	19.92,11.45,9.18,7.69	29.33,11.25,16.06,8.2	6274;25049;37531;71177	-0.0257689	0.806675	0.357893	0.557842	0.682258	0.13988	0.13994	0.0739801	0.0463801	0.0775201
2001	C3orf35	4	0.87,0.49,-0.65,0.27	7.2,14.86,6.97,20.18	13.18,20.89,4.45,24.29	628;22097;46278;62815	-0.646316	0.872117	0.246167	0.491622	0.68187	0.86414	0.1082	0.17786	0.0712401	0.0776401
18414	ZNF639	4	0.6,0.02,0.76,0.35	7.39,9.54,5.09,14.05	11.22,9.66,8.63,17.9	2289;36535;55624;67601	0.0193727	0.761602	0.433016	0.601593	0.681597	0.0969801	0.1635	0.0388601	0.0346001	0.0777401
7802	KAT8	4	0.91,0.45,0.39,0.16	1.65,2.33,2.95,11.13	3.1,3.19,3.85,12.46	4493;32779;48927;63535	0.163006	0.911246	0.477863	0.451802	0.681524	0.0214801	0.0943201	0.0255801	0.0932601	0.0777601
9621	MROH1	4	0.22,-0.23,1.14,0.11	12.29,9.47,3.66,12.98	14.33,8.08,8.08,14.04	2715;30192;48077;65118	-0.228885	1.14224	0.311977	0.220834	0.681539	0.42558	0.0444201	0.10802	0.37658	0.0777601
14013	SCAF1	8	0.23,0.67,-0.62,-0.06,-0.29,0.53,0.04,0.69	6.23,3.5,3.66,18.04,8.92,5.71,33.42,5.54	7.3,5.58,2.38,17.26,7.3,8.23,34.25,8.95	15852;15919;27483;30973;47446;48950;60763;64809	-0.620361	0.690224	0.14803	0.67253	0.681377	0.85104	0.20636	0.33328	0.0210001	0.0778001
4758	EIF2D	4	0.15,-0.07,0.88,0.49	7.75,6.52,11.71,26.87	8.63,6.21,21.5,37.62	2315;31709;50379;63624	-0.0696325	0.876284	0.361733	0.485522	0.680903	0.192	0.10628	0.0716601	0.0740401	0.0780201
3017	CHAF1A	4	0.27,0.39,0.36,0.97	1.06,8.5,22.03,2.17	1.29,11.13,28.26,4.25	11973;20385;55230;58292	0.274253	0.971813	0.498769	0.389756	0.680785	0.0052601	0.0778001	0.0212201	0.14216	0.0780401
4670	EDNRA	4	-0.05,0.05,0.38,0.98	38.58,12.98,17,4.93	37.3,13.41,22.07,9.75	17631;21627;54280;56240	-0.0488206	0.98482	0.339934	0.376612	0.680716	0.16596	0.0747801	0.0853201	0.15556	0.0780601
7562	INPP5A	4	0.32,0.97,0.4,0.06	9.63,10.77,3.69,23.33	12.03,21.04,4.86,24.38	15851;35489;43076;70726	0.063228	0.965918	0.436049	0.395072	0.680495	0.0644801	0.0791601	0.0377001	0.137	0.0781801
8397	LACRT	4	0.34,1.02,0.04,0.08	31.22,6.06,7.59,23.78	39.57,12.28,7.79,25.07	2753;20646;37416;67261	0.03848	1.0187	0.368789	0.342256	0.680477	0.0816201	0.0664201	0.0677601	0.19282	0.0781801
9057	MAP2K4	4	0.5,0.17,-0.36,0.86	11.81,11.91,6.23,3.17	16.75,13.35,4.86,5.75	18146;25749;46826;63780	-0.357975	0.856968	0.292074	0.504106	0.680537	0.61686	0.11496	0.12598	0.0656801	0.0781801
2027	C4orf46	4	0.56,0.24,-0.02,0.8	17.78,5.35,2.66,4.08	26.25,6.3,2.61,7.1	16230;27449;42145;56163	-0.0236611	0.798649	0.393043	0.561866	0.680258	0.13822	0.14362	0.0546801	0.0453601	0.0783001
4837	ELP6	4	0.46,0.61,-0.27,0.75	4.31,5.67,2.66,3.53	5.92,8.69,2.21,5.92	6826;25157;55277;70285	-0.265428	0.745911	0.388318	0.614427	0.680169	0.48008	0.17206	0.0573201	0.0320801	0.0783401
9677	MRPS15	4	0.25,0.37,0.32,0.99	19.5,6.97,3.27,1.23	23.25,9,4.08,2.44	14032;24918;51740;61371	0.253901	0.991137	0.483088	0.368812	0.679975	0.0070801	0.0729001	0.0242801	0.16392	0.0783801
15411	SSSCA1	4	0.44,0.51,0.8,0.56	3.53,1.81,1.65,1.91	4.8,2.58,2.87,2.81	15876;21921;38159;71434	0.442686	0.799933	0.57862	0.559763	0.679848	0.0005001	0.1434	0.0090401	0.0458201	0.0784201
14865	SLC9B1	4	0.05,0.8,0.56,-0.2	4.31,8.3,2.75,17.75	4.45,14.47,4.05,15.42	2917;19690;55270;63254	-0.20259	0.801654	0.301015	0.557617	0.679635	0.38394	0.14238	0.1168	0.0464001	0.0785201
8611	LIN52	4	0.46,-0.61,0.9,0.44	6.13,9.21,7,9.18	8.43,6.04,13.06,12.49	17930;28043;55619;59200	-0.609418	0.899017	0.298276	0.459593	0.679305	0.84518	0.0986401	0.11964	0.0884801	0.0785801
4466	DPM3	4	0.86,0.5,0.29,0.18	7.46,3.56,14.21,3.79	13.55,5.03,17.35,4.28	4527;20859;41926;66276	0.175524	0.861403	0.455543	0.497098	0.67925	0.0186201	0.1126	0.0315001	0.0689201	0.0786001
14610	SLC25A18	3	0.46,0.72,-0.38	10.15,8.66,11.65	14.01,14.3,8.97	5047;52866;69042	-0.375965	0.723593	0.270802	0.46478	0.594186	0.71424	0.14336	0.17614	0.0471001	0.0786001
6791	HDAC3	3	0,1.03,0.16	3.04,2.14,1.26	3.04,4.37,1.4	5961;31315;54717	-0.000408436	1.03211	0.395738	0.155512	0.593812	0.19426	0.0473801	0.0755601	0.33552	0.0787601
7267	HYPK	4	0.54,0.78,-0.04,0.58	1.78,2.04,5.19,1.62	2.58,3.5,5.03,2.41	4331;27256;39426;63441	-0.0442476	0.78162	0.462976	0.576349	0.678984	0.16096	0.1533	0.0293801	0.0412001	0.0787801
18405	ZNF622	4	0.3,0.79,-0.06,0.56	1.42,3.43,5.32,7.3	1.75,5.95,5.12,10.79	8651;30132;46553;63274	-0.0553544	0.793242	0.400055	0.564096	0.678669	0.1741	0.14604	0.0516001	0.0448401	0.0789001
9831	MTRR	4	0.65,0.29,0.27,0.7	12.42,6.39,14.63,4.73	19.54,7.79,17.7,7.71	16848;32282;52213;70093	0.274374	0.703649	0.479546	0.653148	0.678398	0.0052601	0.19818	0.0251601	0.0243201	0.0789801
4100	DDX42	4	0.74,0.62,0.03,0.08	1.88,1.55,3.14,1.88	3.13,2.38,3.22,1.98	2126;20613;50578;58617	0.0338037	0.73837	0.366751	0.618138	0.678254	0.0855601	0.17644	0.0688601	0.0313001	0.0790801
616	ANAPC5	4	-0.16,0.42,0.93,0.19	6.84,3.66,2.4,9.54	6.12,4.92,4.57,10.87	3315;25893;47498;57886	-0.159947	0.931669	0.346487	0.424803	0.678236	0.318	0.0888201	0.0806601	0.11202	0.0791001
6654	GTF3C3	4	0.81,0.55,-0.97,-0.12	2.14,2.59,2.75,37.94	3.73,3.79,1.4,34.97	10335;23636;53354;57880	-0.972281	0.80613	0.0665794	0.54994	0.678035	0.95194	0.1402	0.49958	0.0485601	0.0793001
17439	UTP11L	4	-0.36,0.97,-0.73,0.38	4.21,1.97,5.28,7.69	3.27,3.88,3.19,10.01	2183;26056;41792;61726	-0.729123	0.974683	0.0657442	0.38119	0.677937	0.89736	0.0772601	0.5012	0.1509	0.0793401
17452	UTY	4	-0.49,-0.34,0.69,0.67	20.41,45.3,6.42,9.11	14.56,35.72,10.33,14.5	5116;35442;51208;57350	-0.487312	0.685734	0.13136	0.67	0.677867	0.75894	0.20936	0.36542	0.0212801	0.0793401
566	ALS2CR11	4	0.75,-0.15,0.6,0.39	4.51,38.42,13.04,15.51	7.59,34.57,19.8,20.34	9504;31158;40122;61296	-0.152593	0.75291	0.398561	0.602267	0.677589	0.30816	0.16832	0.0523001	0.0344201	0.0794601
1152	ATG9A	4	0.08,0.19,0.71,0.64	6.16,5.32,28.56,13.76	6.5,6.07,46.74,21.5	16566;36265;42492;62589	0.0770114	0.710978	0.40561	0.644106	0.677542	0.0566201	0.19338	0.0493001	0.0262401	0.0794601
8605	LIMS1	4	0.52,-0.1,-0.03,0.84	4.08,22.81,1.84,3.95	5.84,21.35,1.81,7.07	13306;20137;41339;68829	-0.0953023	0.839404	0.307371	0.515285	0.677345	0.22502	0.12354	0.11158	0.0606401	0.0795201
14802	SLC52A1	6	0.41,0.7,-0.07,0.04,0.66,-0.34	13.24,1.1,24.34,1.62,2.49,1.49	17.55,1.78,23.19,1.66,3.94,1.17	7011;13021;29873;32998;42281;67998	-0.342392	0.6956	0.231679	0.658958	0.677279	0.59458	0.20348	0.1968	0.0230801	0.0795401
17136	TXNL4B	4	-0.02,0.93,0.42,0.05	10.57,2.59,9.21,1.91	10.44,4.94,12.34,1.98	9347;22633;52896;56337	-0.0181823	0.932479	0.347084	0.422091	0.677285	0.13184	0.0884801	0.0803001	0.114	0.0795401
12121	PLCXD3	4	0.13,0.2,0.8,0.55	30.21,10.35,5.87,8.01	33.07,11.88,10.24,11.74	4784;24421;38467;72947	0.130414	0.803259	0.421071	0.551161	0.67721	0.0318201	0.14158	0.0431201	0.0482401	0.0795601
17689	WDR91	4	0.91,0.42,0.44,0.11	5.71,29.59,7.43,17.33	10.73,39.46,10.1,18.76	13899;32798;48285;70538	0.114888	0.911063	0.471046	0.443163	0.677113	0.0375601	0.0944201	0.0272001	0.0993001	0.0795801
7808	KAZALD1	4	0.12,-0.12,-0.68,1.23	9.05,18.59,10.19,3.34	9.87,17.15,6.35,7.82	787;25228;47732;68357	-0.680636	1.22915	0.1392	0.124744	0.676947	0.8788	0.0325401	0.35024	0.56736	0.0796801
16737	TPRKB	4	1.12,-0.07,0.24,-0.46	3.27,2.17,5.15,19.79	7.1,2.07,6.07,14.41	11660;20436;52138;73712	-0.457382	1.11826	0.20638	0.235066	0.67666	0.7291	0.0479201	0.23324	0.35038	0.0799001
9676	MRPS14	4	0.21,0.69,0.67,0.41	4.99,6.74,30.31,4.6	5.78,10.85,48.15,6.1	14987;29399;49782;61320	0.211081	0.685216	0.492367	0.667934	0.676575	0.0119401	0.20992	0.0222801	0.0215401	0.0799401
8422	LAMTOR1	4	0.66,0,0.3,0.69	11.42,6.52,14.96,4.05	18.1,6.5,18.39,6.53	10742;35225;49716;57535	-0.00426347	0.688208	0.411626	0.664584	0.676396	0.11892	0.2079	0.0468001	0.0222601	0.0800201
2324	CASC5	4	0.02,-0.32,0.82,0.53	13.5,33.52,6.26,5.38	13.67,26.91,11.08,7.76	13449;28774;54949;59282	-0.317018	0.823615	0.263418	0.528945	0.67628	0.55988	0.13124	0.15712	0.0554201	0.0800401
13725	RPL36	4	0.24,0.64,0.72,-0.47	1.45,1.16,1.52,1.39	1.72,1.81,2.5,1	17662;24416;42480;60069	-0.474541	0.716748	0.279951	0.63587	0.676309	0.74624	0.18912	0.13882	0.0276801	0.0800401
2474	CCDC28B	4	0.21,0.97,-0.15,0.39	11.16,5.77,22.65,10.64	12.95,11.28,20.46,13.9	8521;26838;50277;73029	-0.146594	0.966471	0.354893	0.385302	0.675886	0.29772	0.0788801	0.0756601	0.14682	0.0802401
6307	GNG5	4	-0.15,0.88,0.47,-0.04	14.31,12.39,5.9,10.67	12.86,22.76,8.2,10.36	13262;36878;39952;62206	-0.153806	0.877267	0.288549	0.474122	0.675694	0.31014	0.10574	0.12986	0.0792801	0.0802401
17952	ZCCHC2	4	-0.01,0.66,0.38,0.69	11.06,9.02,7.07,3.01	10.99,14.27,9.2,4.86	10410;29539;50487;58550	-0.00946396	0.689345	0.430755	0.6624	0.675872	0.12386	0.207	0.0395601	0.0225601	0.0802401
10271	NFYA	4	0.18,0.35,1.01,-0.01	4.8,11.26,4.44,20.64	5.43,14.3,8.92,20.43	292;36374;50928;70725	-0.0143866	1.00579	0.379056	0.345261	0.675526	0.12806	0.0692201	0.0620601	0.1892	0.0802801
17122	TXN	4	0.52,-1.09,0.33,0.84	2.75,3.24,1.55,3.17	3.94,1.52,1.95,5.66	15150;37223;50407;73671	-1.09343	0.835135	0.146818	0.516019	0.675577	0.96644	0.12512	0.3355	0.0603801	0.0802801
17761	WWC1	4	0.11,0.07,1.24,-0.15	32.42,10.19,17.13,23.33	34.97,10.7,40.5,21.09	2104;23121;52387;62883	-0.14539	1.24119	0.319099	0.109286	0.675236	0.29574	0.0312601	0.10204	0.59756	0.0803801
17893	ZBTB25	4	0.67,0.31,0.68,0.12	12.04,26.61,5.87,11.42	19.19,33.04,9.38,12.43	10787;36255;54470;67448	0.122281	0.676156	0.446038	0.673361	0.674759	0.0350201	0.21684	0.0344801	0.0207801	0.0807001
11754	PDIA5	4	0.31,0.06,0.92,0.43	9.57,15.54,4.28,5.41	11.88,16.2,8.11,7.28	4265;37029;42694;72466	0.0599321	0.922811	0.430365	0.426354	0.674582	0.0665001	0.0904801	0.0396401	0.11068	0.0807401
14717	SLC35D2	4	0.02,0.22,1.13,-0.18	30.54,9.54,12.29,1.13	30.97,11.08,26.97,1	18242;36715;54645;66323	-0.1761	1.13309	0.298295	0.215913	0.674503	0.3453	0.0453601	0.11964	0.38616	0.0807401
2575	CCNB1	4	0.85,-0.36,0.27,0.5	5.09,14.11,8.85,9.47	9.18,11.02,10.67,13.38	3969;19329;37371;70864	-0.357106	0.850271	0.315224	0.498309	0.67429	0.61522	0.11878	0.1054	0.0684401	0.0808201
3837	CXCR1	3	-0.76,0.52,0.66	6.32,1.26,1.16	3.73,1.81,1.83	34621;47472;67257	-0.75955	0.658684	0.139647	0.519806	0.589245	0.92854	0.18018	0.36642	0.0320801	0.0809201
7739	IVL	4	-0.25,0.48,-0.13,0.86	25.44,28.07,58.06,6.87	21.35,39.26,53.22,12.51	193;26285;48695;68024	-0.252671	0.864295	0.242531	0.484035	0.674165	0.4619	0.1113	0.18274	0.0745001	0.0809201
9240	MDM4	4	0.34,0.76,0.58,-0.02	6.71,1.88,9.5,9.44	8.51,3.19,14.24,9.32	9126;20675;54966;74309	-0.0183299	0.764665	0.418222	0.583621	0.674143	0.13204	0.16238	0.0441201	0.0390401	0.0809201
12134	PLEKHA4	4	0.18,0.07,1.17,-0.3	12.78,10.41,2.98,24.76	14.47,10.93,6.7,20.06	6720;23861;46972;66405	-0.303785	1.1689	0.278637	0.179228	0.674062	0.54066	0.0400001	0.14024	0.45634	0.0809201
12357	POU2F2	4	0.39,-0.47,0.96,-0.38	5.58,26.71,3.92,5.93	7.3,19.22,7.62,4.57	11868;29554;40380;60022	-0.474354	0.958741	0.124262	0.389443	0.674092	0.74612	0.0808201	0.37928	0.14234	0.0809201
16011	TEKT5	4	-0.47,0.26,0.56,0.79	36.6,15.28,6.74,4.57	26.48,18.27,9.92,7.91	1025;25595;47664;72548	-0.467306	0.791223	0.284753	0.557154	0.674189	0.73918	0.1469	0.13362	0.0465401	0.0809201
4983	ERCC4	4	0,1.29,-0.34,0.06	7.17,3.43,3.82,3.82	7.16,8.37,3.02,3.99	16287;27647;54782;74418	-0.342764	1.28516	0.250987	0.0628151	0.673987	0.59546	0.0269001	0.17228	0.69082	0.0809601
9263	MED19	4	0.5,0.1,0.85,-0.05	8.89,6.78,6.94,10.38	12.54,7.28,12.51,10.01	5851;33181;42691;71754	-0.0522937	0.850736	0.349505	0.497206	0.673971	0.17026	0.11868	0.0790201	0.0689001	0.0809801
3669	CSF1	4	0.91,0.44,0.2,-0.27	11.22,10.06,17.88,12.62	21.06,13.64,20.6,10.44	12367;26118;38213;64205	-0.273216	0.908269	0.31987	0.439626	0.673948	0.49068	0.0961001	0.10138	0.10184	0.0810001
12457	PPP1R2	4	0.91,-0.19,0.44,0.31	2.07,2.91,1.03,4.89	3.88,2.55,1.4,6.07	10192;28689;53088;58005	-0.190414	0.90521	0.366721	0.442455	0.673832	0.3656	0.0968601	0.0688601	0.0998001	0.0810801
16710	TPCN1	4	0.75,0.59,0.06,0.3	14.21,17.68,7.36,6.91	23.94,26.71,7.65,8.48	7693;23638;44076;58295	0.0554394	0.752746	0.424965	0.594887	0.673816	0.0696401	0.16854	0.0418401	0.0363601	0.0811001
13873	RTN1	4	-0.39,0.51,0.18,0.84	24.4,8.4,4.89,5.41	18.59,11.94,5.55,9.69	13824;29206;43859;62816	-0.392496	0.840339	0.283974	0.507227	0.673783	0.66006	0.1232	0.1347	0.0639601	0.0811401
13780	RPS27A	3	0.41,-0.04,0.76	1.29,1.62,5.61	1.72,1.58,9.52	6485;23137;64401	-0.0369934	0.76342	0.379613	0.412413	0.587917	0.24308	0.1248	0.0849201	0.0677601	0.0813601
7975	KIAA0020	4	0.75,-0.01,0.59,0.2	6.78,25.86,11.71,22.06	11.42,25.61,17.67,25.41	11851;19647;38881;56209	-0.0139322	0.752915	0.384016	0.593305	0.67311	0.1277	0.16828	0.0592601	0.0368401	0.0814001
7278	ICAM1	4	0.96,-0.08,0,0.38	7.26,17.62,18.43,22.81	14.16,16.72,18.42,29.76	15297;28875;52027;68670	-0.0756376	0.962535	0.31737	0.383587	0.673061	0.19998	0.0798601	0.1035	0.14888	0.0814201
12303	POLR2I	4	0.85,-0.57,0.49,0.5	2.2,1.78,2.23,3.4	3.97,1.2,3.13,4.8	13254;25770;44607;71289	-0.566179	0.849265	0.31672	0.49672	0.672993	0.81804	0.11934	0.10412	0.0691201	0.0814801
10833	NUP50	4	0.19,0.54,0.04,0.81	6.29,4.31,6.78,3.11	7.19,6.27,6.99,5.43	7773;25498;45791;59025	0.0441278	0.80505	0.395503	0.540145	0.672598	0.0774601	0.14068	0.0538001	0.0516201	0.0817201
1970	C2orf44	4	0.81,0.43,0.19,0.53	7.56,7.07,26.09,55.04	13.29,9.49,29.82,79.47	15467;20033;47013;70558	0.192656	0.814841	0.490667	0.530003	0.672422	0.0150401	0.13542	0.0225201	0.0550801	0.0817401
11933	PHOSPHO1	4	0.56,-0.34,0.78,-0.08	2.62,8.27,4.05,7.46	3.88,6.53,6.96,7.05	15907;19994;52234;59845	-0.341476	0.780626	0.230332	0.564461	0.672544	0.59344	0.15426	0.19832	0.0445801	0.0817401
8487	LCN2	4	-0.11,0.82,0.35,0.53	13.53,10.57,3.89,7.49	12.57,18.65,4.94,10.79	798;23961;52828;59139	-0.1057	0.818301	0.396268	0.526096	0.672198	0.24026	0.13366	0.0534601	0.0564001	0.0818601
7254	HUS1	4	0.41,0.77,0.57,0.51	2.62,1.29,2.98,4.86	3.48,2.21,4.43,6.93	6631;23284;49550;71982	0.406184	0.773707	0.56545	0.570663	0.672185	0.0008801	0.15766	0.0101601	0.0428401	0.0818801
11391	OTUD6B	4	-0.3,0.47,-0.92,0.88	26.22,14.73,11.39,6.32	21.24,20.34,6.01,11.62	3198;36606;54098;74519	-0.922076	0.878271	0.0295547	0.466009	0.67214	0.94442	0.10546	0.57744	0.0843601	0.0819001
16713	TPD52L1	4	0.53,0.14,0.17,0.82	13.43,57.31,19.57,5.09	19.34,63.32,22.07,8.97	16439;36982;41590;74273	0.143925	0.818234	0.415491	0.525852	0.672043	0.0270601	0.1337	0.0452801	0.0565601	0.0819601
4711	EFNB3	4	-0.05,0.89,0.39,0.46	7.91,5.64,3.3,1.78	7.65,10.44,4.34,2.44	13753;20080;49384;66447	-0.0488334	0.888335	0.422013	0.455473	0.671904	0.16596	0.10248	0.0427201	0.0910001	0.0820001
1517	BMP8B	2	0.28,0.62	1.23,5.06	1.49,7.76	23313;58270	0.279349	0.618688	0.449019	0.279349	0.449019	0.0671201	0.14206	0.0822401	0.0671201	0.0822401
17073	TUBA1B	4	-0.18,0.34,-0.08,1	1.55,2.66,5.54,1.39	1.37,3.36,5.26,2.78	277;23025;49403;72856	-0.175277	1.00303	0.272973	0.339835	0.671435	0.34284	0.0698801	0.14636	0.19594	0.0822801
2559	CCL24	4	0.89,0.45,-0.3,-0.63	7.85,17.29,23.23,7.78	14.59,23.6,18.88,5.03	6872;31999;44520;56876	-0.62978	0.894286	0.103359	0.448464	0.671375	0.85574	0.10064	0.4221	0.0958601	0.0823001
13464	RHOBTB2	4	0.39,-0.59,0.49,0.85	7.52,8.82,9.31,3.99	9.87,5.87,13.09,7.19	7446;19746;41798;60582	-0.588964	0.850903	0.286221	0.491861	0.671382	0.83184	0.11854	0.13226	0.0711201	0.0823001
14440	SIGLEC6	4	0.5,0.19,0.85,-0.07	5.54,21.25,2.59,12.88	7.82,24.23,4.66,12.28	13860;35317;53657;72345	-0.0681764	0.845928	0.365928	0.496742	0.671335	0.18992	0.12088	0.0691401	0.0690801	0.0823201
7089	HOXA9	4	-0.63,-0.37,0.54,0.8	8.66,2.27,2.36,3.95	5.61,1.75,3.45,6.87	9236;32707;47584;62024	-0.627359	0.797711	0.0852511	0.544581	0.671146	0.85454	0.14396	0.46008	0.0503601	0.0824401
4988	ERCC6L2	4	-0.25,0.47,0.35,0.87	15.9,5.06,11.84,4.96	13.41,7.02,15.13,9.06	6524;32761;37892;58602	-0.245782	0.86933	0.362532	0.47246	0.670895	0.45164	0.1092	0.0713001	0.0802801	0.0825201
4173	DENND4C	4	0.34,0.57,0.77,0.44	15.51,13.4,6.23,24.14	19.68,19.91,10.61,32.81	11207;33543;50787;57018	0.343929	0.769837	0.532014	0.57167	0.670753	0.0021401	0.15982	0.0147801	0.0426201	0.0826001
12462	PPP1R35	4	0.24,0.03,0.85,0.5	2.62,15.57,1.39,1.81	3.1,15.85,2.5,2.55	6146;27269;50154;62101	0.0258249	0.845615	0.402301	0.495932	0.670774	0.0920401	0.12114	0.0505601	0.0694201	0.0826001
1102	ASPHD2	4	-0.05,0.98,0.07,0.36	11.03,7.46,9.37,31.18	10.67,14.76,9.81,39.92	15640;24598;50590;69621	-0.0474074	0.9847	0.339763	0.356296	0.670498	0.16442	0.0748401	0.0854201	0.1761	0.0827201
3385	COASY	4	0.15,1.19,0.09,-0.23	8.14,2.07,9.08,4.08	9.06,4.71,9.64,3.48	3058;26518;47333;71396	-0.232453	1.18644	0.298493	0.154476	0.670459	0.43122	0.0379201	0.11944	0.5078	0.0827201
5445	FANCM	4	0.5,0.41,0.84,0.44	3.5,14.63,1.68,15.7	4.94,19.48,3.02,21.32	10546;33010;42958;65522	0.413	0.842386	0.548866	0.498632	0.670509	0.0007801	0.12222	0.0121601	0.0681601	0.0827201
10066	NBN	4	0.1,-0.31,0.45,0.89	32.45,15.7,19.63,5.38	34.77,12.66,26.88,9.95	1039;21543;51250;66313	-0.310875	0.887066	0.282289	0.453458	0.670262	0.55154	0.1029	0.1363	0.0922801	0.0827801
13067	RAB43	4	0.77,0.03,0.57,0.12	6.84,21.35,6.03,27.52	11.68,21.73,8.95,29.87	11191;30968;40469;69578	0.0252277	0.771524	0.371023	0.568789	0.670157	0.0924001	0.1589	0.0667801	0.0434401	0.0828001
8930	LYRM4	4	0.77,0.1,0.57,0.37	1.13,4.51,3.01,1.19	1.92,4.83,4.48,1.55	17059;36563;48383;70767	0.100014	0.765899	0.453083	0.573681	0.66979	0.0442801	0.16162	0.0323601	0.0421601	0.0829601
9476	MLN	4	-0.14,0.92,-0.12,0.42	12.72,7.75,11.16,12.36	11.56,14.7,10.27,16.49	16244;26791;54287;65135	-0.136978	0.92364	0.27064	0.415725	0.669683	0.28368	0.0902801	0.14888	0.11846	0.0829801
17925	ZC3H10	4	0.69,0.65,0.02,0.16	6.06,4.05,3.99,1.23	9.78,6.35,4.05,1.37	15437;21778;53145;57752	0.0234983	0.689769	0.381512	0.649517	0.669643	0.0937601	0.20652	0.0607201	0.0251201	0.0829801
4445	DONSON	2	0.05,0.84	1.13,1.81	1.17,3.25	31016;51657	0.0537623	0.841283	0.447523	0.0537623	0.447523	0.26272	0.0635001	0.0830001	0.26272	0.0830001
4515	DSCR3	4	-0.15,0.51,0.23,0.83	3.56,21.38,8.5,7.69	3.22,30.36,9.98,13.7	6683;21192;37643;60911	-0.147977	0.833357	0.355875	0.505873	0.669615	0.30084	0.12578	0.0751401	0.0644601	0.0830001
15107	SON	4	0.35,0.03,-0.12,0.99	14.34,1.68,14.5,1.65	18.27,1.72,13.32,3.27	12879;36064;55093;65263	-0.122544	0.989433	0.312216	0.349657	0.669545	0.26252	0.0731601	0.10782	0.18368	0.0830201
3315	CNBP	4	0.77,0.56,-0.01,0.49	10.41,15.09,3.95,11.48	17.81,22.3,3.94,16.14	12912;33258;39663;67610	-0.00630405	0.774531	0.455872	0.56399	0.66926	0.12108	0.15716	0.0314601	0.0449601	0.0831001
8528	LENG8	4	0.96,0.06,0.15,0.38	6.74,3.47,8.17,3.76	13.12,3.62,9.06,4.89	5639;19618;46448;73507	0.062287	0.959859	0.387336	0.378464	0.669162	0.0650801	0.0805001	0.0576401	0.15362	0.0831601
4706	EFNA3	4	0.62,-0.27,0.71,-0.09	6.78,15.25,3.21,15.02	10.44,12.66,5.26,14.07	4635;36227;42438;70009	-0.268511	0.713961	0.243667	0.623656	0.668809	0.48378	0.1912	0.18134	0.0303001	0.0833601
2582	CCND3	4	0.1,-0.82,0.55,0.79	10.74,7.3,10.35,8.53	11.48,4.14,15.13,14.73	12677;34829;40614;60028	-0.818347	0.788306	0.153721	0.548568	0.668437	0.92408	0.14854	0.32244	0.0493401	0.0835601
14645	SLC25A51	4	0.26,1.07,-0.09,0.03	1.1,1.49,2.66,1.06	1.32,3.13,2.5,1.09	1811;28914;52058;72769	-0.088704	1.07402	0.31923	0.262832	0.668428	0.21564	0.0555201	0.10196	0.30358	0.0835601
2879	CELA2A	4	0.09,0.93,0.34,0.41	15.35,2.43,15.86,8.4	16.37,4.63,20.11,11.13	1162;36140;50613;58665	0.0934256	0.930318	0.443132	0.406383	0.668351	0.0480201	0.0890401	0.0354601	0.1264	0.0836001
10820	NUP107	4	0.56,-0.11,0.78,0.21	4.25,3.76,7.72,7.49	6.24,3.48,13.26,8.66	4949;25115;55681;62785	-0.112966	0.781057	0.358052	0.555395	0.668226	0.24982	0.15384	0.0738601	0.0470401	0.0837001
12795	PSMC3	4	0.43,-0.11,0.91,-0.16	1.06,2.85,2.53,3.5	1.43,2.64,4.74,3.13	3000;37255;47463;56552	-0.160722	0.909056	0.26637	0.427102	0.668079	0.31918	0.0960801	0.15392	0.11026	0.0838001
10931	OLFML1	4	0.47,0.78,0.55,0.11	10.12,8.5,12.2,18.33	14.01,14.62,17.9,19.74	5649;29565;54005;69852	0.106814	0.782484	0.477981	0.553225	0.667855	0.0409001	0.15248	0.0255601	0.0474801	0.0839201
5094	EXOC5	4	0.4,0.19,0.65,0.68	8.69,5.02,11.78,8.21	11.48,5.72,18.5,13.18	18070;24115;38005;69842	0.187286	0.683389	0.480941	0.651938	0.667663	0.0161401	0.21166	0.0248201	0.0246001	0.0840401
11364	OSM	4	0.46,0.88,0.38,-0.81	4.38,2.79,9.08,4.21	6.01,5.12,11.85,2.41	11917;27345;52079;60595	-0.805534	0.877446	0.228448	0.457682	0.667564	0.92006	0.10562	0.201	0.0895801	0.0840801
11954	PIAS1	4	0.58,0.07,0.33,0.76	15.44,7.98,3.53,6.65	23.02,8.37,4.43,11.25	17744;28111;39969;58828	0.0690956	0.758835	0.432393	0.576064	0.667449	0.0610201	0.16492	0.0390801	0.0412601	0.0841201
3251	CLK2	4	0.83,0.33,0.42,0.5	4.7,12.16,4.6,12.39	8.37,15.28,6.15,17.55	16893;32494;42443;65632	0.328762	0.832475	0.520573	0.502256	0.667366	0.0028001	0.1259	0.0168001	0.0664601	0.0841601
15307	SPRTN	4	-0.36,0.26,-0.15,1.07	10.61,22.23,3.21,3.56	8.25,26.62,2.9,7.51	11957;35014;43036;63294	-0.361799	1.07451	0.20694	0.260264	0.667385	0.62162	0.0554801	0.23232	0.30918	0.0841601
12394	PPFIA1	4	0.46,0.87,0.31,-0.28	7.1,1.06,7.82,5.84	9.78,1.95,9.66,4.8	16950;35209;44016;66335	-0.281973	0.872721	0.339693	0.461663	0.667192	0.50392	0.10758	0.0855401	0.0871601	0.0842201
11217	OR5AP2	4	-0.18,0.79,-0.02,0.55	1.52,1.16,22.58,11.52	1.35,2.01,22.33,16.8	13800;31872;52958;56226	-0.175324	0.788476	0.285537	0.545196	0.666836	0.34326	0.14822	0.13278	0.0502601	0.0843601
7525	IMMT	4	-0.05,1.02,0.32,0.24	22.13,3.01,6.26,6.71	21.38,6.1,7.79,7.94	15369;28830;45345;63297	-0.0495936	1.01684	0.381449	0.316636	0.666738	0.1667	0.0666401	0.0607401	0.22524	0.0844001
3865	CYB5B	4	1.02,0.31,0.2,0.03	6.49,44.75,5.51,11.52	13.15,55.61,6.33,11.77	17377;29903;46219;64787	0.0310508	1.01966	0.390722	0.313399	0.666528	0.0875001	0.0661601	0.0558401	0.22918	0.0844201
17323	UNC50	4	0.13,1.03,0.3,0.16	4.57,2.79,4.99,4.64	5,5.69,6.15,5.17	6588;36323;40372;63503	0.130079	1.03128	0.405422	0.301611	0.666448	0.0319601	0.0634601	0.0494001	0.24542	0.0844601
9687	MRPS24	4	0.69,0.64,-0.01,0.64	8.3,8.79,20.21,2.23	13.44,13.67,20.14,3.48	3575;19591;42893;68537	-0.0050547	0.69446	0.491069	0.638098	0.666279	0.11978	0.2044	0.0224401	0.0272801	0.0845001
14644	SLC25A5	4	0.71,0.63,-1.41,0.07	8.43,4.25,24.92,22.39	13.75,6.56,9.38,23.51	172;32746;49429;72764	-1.41012	0.705683	-0.00175424	0.626818	0.66625	0.98276	0.19714	0.64138	0.0294601	0.0845001
16066	TFDP1	4	0.59,0.62,-0.54,0.71	3.92,3.14,2.2,1.68	5.89,4.83,1.52,2.76	9490;25968;54434;68293	-0.535751	0.712764	0.346215	0.619894	0.666329	0.7989	0.19162	0.0809001	0.0308401	0.0845001
13474	RHOT2	4	1.03,-0.28,0.31,0.12	4.18,11.87,8.56,11.84	8.51,9.75,10.59,12.86	11941;30753;50557;56080	-0.284004	1.02599	0.291823	0.306099	0.666045	0.50696	0.0644601	0.12624	0.23894	0.0846001
10212	NELFCD	4	0.25,0.29,0.66,0.67	11.74,10.77,2.04,3.53	13.93,13.18,3.22,5.63	15930;23695;46226;58753	0.245915	0.674027	0.467247	0.65796	0.665994	0.0077801	0.21842	0.0282401	0.0232601	0.0846401
18009	ZFP36L1	4	0.19,0.24,1.02,0.31	14.27,9.37,4.38,3.79	16.31,11.1,8.86,4.71	10994;28175;38573;55985	0.192723	1.01769	0.442244	0.31414	0.665916	0.0150201	0.0664401	0.0358201	0.22832	0.0846801
208	ACTL7A	3	0.27,0.7,0.46	4.47,3.3,11.68	5.4,5.38,16.03	8771;51097;66150	0.272956	0.70205	0.47723	0.456685	0.579367	0.0184001	0.1541	0.0414401	0.0497801	0.0850001
16723	TPM2	4	0.09,0.91,-0.17,0.42	4.6,3.3,1.94,37.25	4.89,6.21,1.72,49.85	4775;25797;48304;69957	-0.174835	0.910315	0.310502	0.42026	0.665288	0.342	0.0953001	0.10914	0.11528	0.0850601
16818	TRIM23	4	-0.03,-0.86,0.79,0.54	14.11,26.74,8.85,3.56	13.78,14.73,15.34,5.17	6126;24062;39877;69366	-0.859984	0.79245	0.10901	0.5378	0.665125	0.93272	0.14642	0.4095	0.0525801	0.0851801
4546	DUOXA1	4	0.94,-0.96,0.39,0.21	2.72,12.46,5.32,7.2	5.2,6.41,6.99,8.31	16037;21458;39714;67389	-0.958124	0.935617	0.144786	0.394294	0.664955	0.94948	0.0873201	0.33962	0.13778	0.0852401
12464	PPP1R37	4	0.2,-0.03,0.76,0.57	18.33,26.15,8.98,7.1	21.09,25.61,15.19,10.56	7303;34176;47345;63673	-0.0301361	0.757846	0.375539	0.57199	0.664918	0.14464	0.16562	0.0641201	0.0425201	0.0852401
17476	VAT1L	4	0.48,-0.31,0.85,-0.32	9.24,9.37,4.73,11.78	12.86,7.56,8.54,9.43	12150;27157;49056;65567	-0.31975	0.852017	0.17476	0.47635	0.664183	0.56362	0.11774	0.28464	0.0781001	0.0856001
15373	SRRM4	4	0.22,0.1,0,1.1	12.68,9.18,31.7,6.91	14.82,9.84,31.72,14.85	1412;34357;53019;61405	0.000554606	1.10399	0.357204	0.224292	0.664142	0.1138	0.0507801	0.0744201	0.37072	0.0856401
17355	UQCRB	4	0.56,0.44,0.77,0.07	6.39,11.78,3.43,41.02	9.43,15.97,5.84,43.09	9619;29279;46748;73985	0.0709657	0.765055	0.459548	0.562658	0.663856	0.0599601	0.16222	0.0305001	0.0451601	0.0858601
1573	BRF2	4	0.67,-0.54,0.66,-0.48	1.52,1.45,5.38,4.28	2.41,1,8.51,3.07	6222;19650;53173;70393	-0.540413	0.665966	0.077447	0.661706	0.663836	0.8022	0.22484	0.476	0.0227201	0.0858801
17226	UBL7	4	0.5,0.8,0.51,0.53	7.2,16.22,15.22,2.91	10.15,28.29,21.64,4.2	7280;23863;50775;72014	0.496192	0.802349	0.583008	0.525341	0.663845	0.0002201	0.14194	0.0086601	0.0566601	0.0858801
11553	PATE1	4	0.83,-0.14,0.5,0.17	9.31,34.17,6.91,9.63	16.55,31,9.75,10.85	7596;22751;55790;68204	-0.140654	0.82973	0.339385	0.497523	0.663626	0.28894	0.1268	0.0857201	0.0687801	0.0859201
14901	SLMO2	4	0.57,0.75,0,0.19	1,5.15,18.59,8.17	1.49,8.69,18.59,9.32	11053;35804;41388;69678	-0.000185356	0.752912	0.379213	0.574713	0.663813	0.11482	0.16832	0.0619801	0.0417201	0.0859201
16671	TOMM70A	4	0,0.31,0.45,0.88	7.33,4.44,8.79,4.83	7.3,5.52,12.03,8.86	9541;19968;45768;62943	-0.00485075	0.875148	0.409103	0.452238	0.663693	0.11948	0.10682	0.0477001	0.0930601	0.0859201
18232	ZNF366	4	0.2,0.41,0.92,-0.22	12.04,14.66,2.85,5.48	13.87,19.51,5.38,4.71	1615;26568;43212;66984	-0.217094	0.91547	0.3287	0.411933	0.663702	0.40834	0.0933801	0.0947201	0.12216	0.0859201
6519	GPT2	4	-0.78,-0.18,0.92,0.41	2.66,7.65,4.18,3.14	1.55,6.76,7.91,4.17	12970;21881;39128;65120	-0.779428	0.919728	0.0919434	0.407128	0.663428	0.91268	0.0912401	0.44566	0.1258	0.0860001
13603	RNF183	4	1.16,0.17,-0.39,0.03	6.84,49.55,23.3,33.13	15.28,55.67,17.75,33.85	16668;36973;51229;72438	-0.392022	1.15898	0.241381	0.167796	0.663386	0.65978	0.0418801	0.18402	0.48008	0.0860201
17283	UGT1A5	4	0.72,0.44,0.18,0.6	1.39,11.68,17.59,2.91	2.3,15.83,19.86,4.43	1608;29981;40348;69273	0.175184	0.724218	0.485067	0.602438	0.663328	0.0187401	0.1846	0.0238601	0.0342601	0.0860201
9642	MRPL27	4	0.86,0.47,-0.07,0.1	4.99,6.52,5.06,2.36	9.06,9,4.83,2.53	2399;22406;50572;70845	-0.0666618	0.859919	0.338818	0.466042	0.662981	0.18764	0.11388	0.0861201	0.0843401	0.0862401
4419	DNPEP	4	0.68,0.64,-0.49,0.19	3.92,4.31,8.34,12.04	6.3,6.73,5.95,13.75	8828;21302;38972;74441	-0.485979	0.683379	0.258076	0.642445	0.662912	0.75746	0.21174	0.16312	0.0265601	0.0862601
4923	EPB41L4B	4	0.11,0.43,-0.23,0.9	11.71,20.15,22.58,3.82	12.66,27.08,19.28,7.13	9742;28929;44149;71681	-0.228174	0.899268	0.302496	0.426564	0.662916	0.42448	0.0985001	0.11576	0.11064	0.0862601
5436	FANCB	4	0.71,0.27,0.61,-0.1	5.19,24.24,5.93,32.84	8.51,29.33,9.06,30.54	1241;22836;43693;74398	-0.104947	0.714879	0.373888	0.610725	0.662802	0.23894	0.19064	0.0652001	0.0326201	0.0864001
13149	RANBP3	4	0.37,0.36,0.29,0.95	1.62,7.43,10.44,1.1	2.09,9.52,12.8,2.12	4828;36846;37593;71958	0.293667	0.95185	0.494288	0.373175	0.662513	0.0040601	0.0828201	0.0219201	0.15898	0.0864801
4400	DNASE1	4	0.48,0.84,0.18,-0.27	6.52,1.45,25.86,8.3	9.09,2.61,29.38,6.87	18063;33354;55514;56852	-0.272725	0.844786	0.309026	0.479816	0.662301	0.48998	0.12142	0.1103	0.0765201	0.0865401
6343	GOLGA8A;GOLGA8B	2	0.46,0.42	9.18,12.98	12.6,17.41	46645;65456	0.423917	0.457155	0.440536	0.423917	0.440536	0.0231601	0.25182	0.0865401	0.0231601	0.0865401
9326	METTL14	4	0.69,0.25,0.63,0.29	4.15,13.3,3.47,5.8	6.7,15.77,5.38,7.1	15089;35121;38271;66606	0.245452	0.691622	0.465357	0.632883	0.662252	0.0078201	0.20562	0.0287801	0.0283601	0.0865401
758	AP2B1	4	0.55,0.78,0.37,0.42	10.06,5.9,17.16,6.94	14.67,10.13,22.22,9.29	6544;35476;55141;64207	0.372284	0.778988	0.52938	0.545293	0.662141	0.0015001	0.15488	0.0151801	0.0502001	0.0865801
15930	TCEB1	4	0.6,0.27,0.73,0.2	16.58,7.04,2.17,3.11	25.07,8.51,3.59,3.56	14223;35413;39103;56007	0.195952	0.727673	0.448702	0.596374	0.662024	0.0143201	0.18292	0.0336801	0.0359401	0.0866001
3591	CRB3	4	0.37,0.7,0.16,0.63	5.67,7.56,25.08,6.36	7.33,12.26,28,9.81	4303;22986;44088;61287	0.158861	0.697733	0.463216	0.626127	0.66193	0.0225801	0.20172	0.0293401	0.0296401	0.0866201
7648	IRF9	4	-0.01,0.9,0.43,-0.32	7.46,4.21,21.32,4.02	7.42,7.85,28.64,3.22	2116;31885;38234;56695	-0.321094	0.89803	0.248771	0.425763	0.661897	0.56544	0.0989801	0.1749	0.11122	0.0866401
1965	C2orf27A	1	0.57	2.4	3.56	8662	0.572309	0.572309	0.572309	0.572309	0.572309	0.0867801	0.0867801	0.0867801	0.0867801	0.0867801
1442	BECN1	4	0.63,0.06,-0.09,0.69	15.7,6.36,6.97,6.68	24.38,6.64,6.56,10.76	16437;31583;43941;67530	-0.0887675	0.687633	0.324246	0.634397	0.661015	0.21578	0.20816	0.0980201	0.0282801	0.0869401
9212	MCM5	4	0.49,0.67,0.62,0.65	1.62,1.1,1.32,3.5	2.27,1.75,2.04,5.49	996;25999;40883;61331	0.487526	0.67204	0.60751	0.650015	0.661028	0.0002601	0.21986	0.0066201	0.0250601	0.0869401
8803	LRRC47	4	-0.32,0.97,-0.11,0.36	20.8,5.19,10.31,13.82	16.72,10.13,9.58,17.7	5195;28289;54786;65857	-0.315087	0.965061	0.22495	0.356684	0.660872	0.5568	0.0794001	0.2061	0.17576	0.0870001
2174	CA9	4	0.87,0.12,0.45,-0.12	2.59,14.08,22.75,17.13	4.74,15.25,31.05,15.74	11449;31424;39292;65302	-0.122247	0.872443	0.328626	0.449172	0.660807	0.26204	0.10764	0.0947601	0.0951001	0.0870401
7156	HS3ST2	4	0.26,-0.48,1.06,0.06	23.33,30.5,2.98,14.4	27.97,21.84,6.21,14.99	3481;24943;49322;57150	-0.481844	1.05947	0.224261	0.26188	0.660675	0.7541	0.0583401	0.20702	0.30606	0.0871401
760	AP2S1	4	0.59,0.6,0.72,0.52	1.49,2.66,2.27,4.64	2.24,4.02,3.73,6.64	13256;26567;53977;67414	0.519075	0.721004	0.607306	0.599286	0.660145	0.0001401	0.18658	0.0066401	0.0353601	0.0875201
13378	RFC2	4	-0.01,0.21,0.58,0.74	1.1,1.06,1.13,2.69	1.09,1.23,1.69,4.48	7933;36824;54672;56516	-0.0145446	0.738155	0.378392	0.581684	0.65992	0.1282	0.17658	0.0625401	0.0397001	0.0876401
10740	NSMCE4A	4	0.34,-0.24,-0.17,0.98	3.92,5.87,2.56,2.98	4.97,4.97,2.27,5.87	9964;37016;50318;72863	-0.238972	0.976905	0.226571	0.34276	0.659832	0.44082	0.0767001	0.2037	0.1922	0.0876601
16041	TEX26	4	0.46,0.86,-0.2,-0.21	5.61,7.43,12.85,13.2	7.74,13.44,11.16,11.39	12755;24551;45047;57401	-0.212888	0.855383	0.225905	0.463931	0.659657	0.40058	0.11564	0.20454	0.0857001	0.0877201
10092	NCKAP1	4	0.74,0.58,0.53,0.44	3.43,1.71,5.67,2.46	5.75,2.55,8.2,3.33	2856;20153;42404;56680	0.437312	0.743547	0.571817	0.575644	0.659595	0.0005401	0.17332	0.0096801	0.0413801	0.0877401
13825	RRN3	3	0.37,0.65,0.49	1.13,2.69,2.75	1.46,4.22,3.88	2287;33919;39863	0.370456	0.652277	0.505831	0.494761	0.573519	0.0067401	0.18506	0.0333201	0.0380201	0.0877401
4289	DLD	4	0.61,0.43,0.22,0.7	12.46,11.68,33.07,5.71	19.08,15.71,38.48,9.29	16894;33112;54917;69206	0.218755	0.703264	0.491221	0.614968	0.659116	0.0109801	0.19856	0.0224201	0.0320401	0.0880001
16991	TSPYL5	3	0.08,0.97,0.18	13.37,1.62,2.69	14.13,3.16,3.04	3523;35813;53367	0.0798957	0.966458	0.408627	0.179527	0.572993	0.11194	0.0602001	0.0695001	0.2959	0.0880001
2333	CASP2	4	0.69,0.12,0.63,-0.08	15.51,15.44,12.33,9.8	24.98,16.8,19.08,9.29	17888;29697;37482;67475	-0.0763568	0.687745	0.340832	0.630082	0.658914	0.20086	0.2081	0.0846801	0.0290001	0.0881801
10705	NRDE2	4	1.07,-0.78,0.25,0.16	2.66,2.95,9.11,3.73	5.58,1.72,10.82,4.17	13478;28952;38554;69221	-0.777294	1.07067	0.175384	0.247053	0.658861	0.91228	0.0561401	0.28362	0.33094	0.0882401
2908	CENPO	4	0.84,0.48,0.31,0.08	3.86,6.94,1.62,5.45	6.9,9.66,2.01,5.75	17338;21242;54164;60628	0.0781974	0.839718	0.427063	0.477926	0.658822	0.0560201	0.12324	0.0409201	0.0775201	0.0882601
12825	PSPC1	4	-0.07,0.83,-0.07,0.48	8.5,3.56,2.17,7.04	8.08,6.35,2.07,9.84	8497;30967;50556;69697	-0.0723761	0.83424	0.293705	0.483379	0.658809	0.19538	0.12552	0.1245	0.0749001	0.0882801
15150	SP3	4	-0.08,0.96,0.09,0.36	23.3,22,32.19,15.35	22.1,42.68,34.25,19.71	17226;21574;40368;57399	-0.0760652	0.956234	0.332703	0.361214	0.658724	0.20046	0.0816801	0.0914401	0.1715	0.0883001
11106	OR2T4	4	0.04,0.3,0.77,0.55	14.86,2.17,2.46,15.48	15.31,2.67,4.2,22.62	763;22113;38701;59878	0.0428885	0.769827	0.415069	0.547556	0.658691	0.0781801	0.15988	0.0454601	0.0496201	0.0883201
2581	CCND2	4	0.59,0.73,0.18,-0.07	27.52,4.21,15.83,8.56	41.33,6.99,17.98,8.14	13350;24271;38411;72587	-0.0731137	0.729914	0.356889	0.586903	0.658409	0.19614	0.18202	0.0746001	0.0382001	0.0883801
5562	FCHO2	4	0.72,0.07,0.6,-0.41	4.86,17.1,13.98,12.23	8,17.96,21.18,9.23	422;23970;52802;56031	-0.405521	0.717508	0.245407	0.599062	0.658285	0.6762	0.18864	0.17882	0.0354801	0.0884201
6966	HIST2H3D	3	1.08,0.07,-0.08	1.29,1.06,1.49	2.73,1.12,1.4	4728;31430;63556	-0.0837187	1.07771	0.353497	0.0665008	0.572105	0.30988	0.0406001	0.10206	0.4935	0.0884401
12016	PINX1	4	0.74,0.2,0.33,0.57	4.21,19.4,9.99,11.19	7.05,22.33,12.57,16.66	17268;29373;38477;73675	0.202805	0.741753	0.462559	0.57403	0.657891	0.0132601	0.1745	0.0295201	0.0421001	0.0885801
10231	NEUROD1	4	0.1,-0.17,0.99,0.32	18.72,22.52,4.8,10.38	20.09,20.03,9.55,12.98	8206;30475;42396;61412	-0.169074	0.993218	0.311913	0.321995	0.657606	0.33192	0.0723601	0.10808	0.21838	0.0886401
13762	RPS12	4	-0.13,0.71,0.49,0.6	2.95,1.26,1.88,5.38	2.7,2.07,2.64,8.17	13371;33795;37535;60705	-0.127307	0.713205	0.420237	0.601946	0.657575	0.26836	0.19148	0.0434601	0.0345401	0.0886601
15027	SNF8	4	0.92,0.4,0.22,-0.01	2.01,4.02,1.36,1.65	3.79,5.29,1.58,1.63	4013;25912;54523;69256	-0.0138973	0.918666	0.379199	0.396437	0.657552	0.1276	0.0920201	0.0619801	0.13542	0.0887001
400	AGO3	4	0.39,-0.18,0.03,0.92	9.96,16.51,8.27,9.02	13.09,14.59,8.46,17.06	18165;32028;46073;70352	-0.178965	0.920217	0.291973	0.394611	0.657414	0.34924	0.0911801	0.12606	0.13754	0.0887201
15908	TBX5	4	0.45,0.8,0.51,0.29	10.77,4.99,6.1,7.75	14.7,8.71,8.69,9.49	6839;22832;55728;63653	0.292376	0.803838	0.514076	0.510941	0.657389	0.0041401	0.14114	0.0180201	0.0624601	0.0887201
7600	IPO11	4	0.44,0.22,-0.23,0.87	3.11,7.59,1.88,3.63	4.22,8.83,1.6,6.64	8562;25685;48797;73715	-0.225756	0.872121	0.326715	0.441907	0.657014	0.4211	0.10808	0.0963201	0.10026	0.0890001
5967	GALE	4	0.38,0.13,-0.31,0.94	7.56,17.59,12.55,5.15	9.81,19.31,10.1,9.87	4944;23237;55041;73084	-0.31431	0.936722	0.283431	0.376429	0.656576	0.55602	0.0870401	0.13522	0.15582	0.0893001
10277	NGF	4	0.24,-0.52,0.65,0.66	15.09,17.81,5.84,2.95	17.81,12.4,9.18,4.66	765;19705;46260;72669	-0.522574	0.659648	0.257375	0.652816	0.656232	0.78882	0.22964	0.16394	0.0243201	0.0894001
15359	SRP68	4	0.45,0.54,0.54,0.77	7.49,9.67,5.9,2.43	10.21,14.04,8.6,4.14	2941;33034;50777;62361	0.446968	0.769048	0.574505	0.543367	0.656208	0.0004601	0.16016	0.0094001	0.0506601	0.0894001
17989	ZER1	4	0.71,0.61,-0.18,0.18	2.79,5.15,4.93,8.5	4.54,7.85,4.34,9.61	5914;33765;44639;65938	-0.183308	0.705224	0.326541	0.607131	0.656178	0.35516	0.19752	0.0964201	0.0332201	0.0894001
8946	LZTR1	4	-0.04,0.76,0.55,-0.11	25.08,6.58,15.05,67.86	24.4,11.13,22.1,62.92	3948;27237;54756;59221	-0.109018	0.758147	0.29089	0.554002	0.656075	0.24432	0.16556	0.12704	0.0474001	0.0894401
16630	TNN	4	-0.28,0.31,1,-0.14	14.4,9.67,5.22,3.95	11.82,12,10.44,3.59	8689;31630;44885;61901	-0.284802	1.00049	0.222134	0.311669	0.656079	0.50838	0.0703401	0.20974	0.2318	0.0894401
1192	ATP2B4	4	0.78,0.41,-0.49,0.53	4.6,7.33,12.65,34.46	7.91,9.75,9.03,49.79	7819;19732;50120;71083	-0.48629	0.781014	0.309414	0.530951	0.655983	0.75794	0.15394	0.11004	0.0547001	0.0894601
8183	KLK3	4	0.24,1.07,0.19,0.07	19.18,26.77,12.07,37.84	22.65,56.27,13.72,39.78	583;29877;45164;59178	0.0720749	1.07176	0.392376	0.240112	0.655938	0.0592001	0.0558801	0.0550001	0.34208	0.0894601
12489	PPP2R5C	4	0.65,0.3,0.15,0.67	19.57,2.43,5.19,3.04	30.62,2.99,5.75,4.83	1321;28945;53122;74385	0.148668	0.665308	0.439704	0.64629	0.655799	0.0255801	0.22536	0.0366401	0.0257401	0.0895001
14110	SDE2	4	0.4,0.91,0.34,0.03	6.52,2.98,1.13,2.33	8.6,5.61,1.43,2.38	9597;19868;39102;63572	0.0312726	0.911724	0.421176	0.399968	0.655846	0.0873401	0.0942801	0.0430801	0.13208	0.0895001
12798	PSMC5	4	0.61,-0.9,0.7,-0.44	2.56,5.35,21.58,2.69	3.91,2.87,35.06,1.98	2583;31626;54741;72318	-0.897673	0.700113	-0.00701637	0.611284	0.655698	0.93958	0.20042	0.65258	0.0325201	0.0895401
4814	ELL	4	0.7,0.61,0.52,-0.43	1.29,1.29,2.01,6.03	2.09,1.98,2.87,4.48	1023;32409;40430;68921	-0.42779	0.696475	0.350192	0.614873	0.655674	0.7002	0.20276	0.0784601	0.0320601	0.0895601
4053	DCUN1D4	4	0.89,0.42,0.15,-0.46	1.55,20.02,7.56,12.49	2.87,26.85,8.37,9.06	16154;26293;44024;59864	-0.463074	0.887732	0.248928	0.423568	0.65565	0.73466	0.10274	0.1747	0.1129	0.0895801
8460	LCE1A	1	0.56	8.95	13.23	18011	0.564058	0.564058	0.564058	0.564058	0.564058	0.0895801	0.0895801	0.0895801	0.0895801	0.0895801
13247	RBM19	4	0.78,0.53,-0.35,0.44	9.11,2.46,6.58,1.45	15.62,3.56,5.17,1.98	15043;30716;38629;61531	-0.347315	0.777582	0.352048	0.533738	0.65566	0.60114	0.15554	0.0774601	0.0539801	0.0895801
7791	KANSL1	4	0.06,-0.06,0.45,0.86	1.49,48.78,3.17,2.88	1.55,46.8,4.34,5.23	15485;30601;52859;70049	-0.0596441	0.859978	0.327103	0.450902	0.65544	0.1795	0.11374	0.0960601	0.0939601	0.0896401
6008	GARS	4	-0.71,1.12,0.12,0.19	39.01,4.12,1.29,3.5	23.77,8.95,1.4,3.99	2265;28961;53986;56679	-0.714529	1.11995	0.178753	0.190785	0.655366	0.8925	0.0477601	0.27782	0.4341	0.0896801
5832	FRS2	4	0.65,0.26,0.67,0.58	3.82,10.38,1.97,24.82	5.98,12.4,3.13,37.01	5643;28005;38088;56807	0.256516	0.665382	0.535866	0.645218	0.6553	0.0068201	0.22532	0.0142201	0.0258801	0.0897201
1613	BTBD7	4	-0.15,0.44,-0.23,0.87	11.39,15.7,13.98,6.13	10.27,21.32,11.91,11.19	15872;36349;52068;65630	-0.231413	0.868782	0.232477	0.441445	0.655113	0.42968	0.10946	0.19572	0.10044	0.0898201
3440	COL9A3	4	0.7,0.29,-0.01,0.6	4.18,7.62,9.7,5.67	6.81,9.32,9.64,8.63	8940;32265;40165;68302	-0.00927571	0.704963	0.397693	0.604832	0.654897	0.12372	0.19774	0.0527001	0.0337401	0.0899401
219	ACTR3	4	0.38,0.85,0.17,0.46	36.34,1.23,5.19,40.99	47.4,2.21,5.84,56.44	18486;19730;51087;64428	0.170176	0.848069	0.465802	0.461683	0.654876	0.0197201	0.11964	0.0286601	0.0871601	0.0899801
2099	C7orf71	4	0.79,0.49,0.52,-0.25	1.71,1.94,1.78,5.97	2.96,2.73,2.55,5.03	2132;20941;41773;59256	-0.246104	0.78699	0.388341	0.522016	0.654503	0.45202	0.14924	0.0573001	0.0576601	0.0902001
10152	NDUFAF4	4	0.68,0.28,0.43,0.63	22.81,21.29,8.43,3.76	36.58,25.87,11.33,5.81	18441;35608;55685;59344	0.281545	0.681383	0.504316	0.627638	0.65451	0.0048801	0.21294	0.0201601	0.0292801	0.0902001
8265	KRT4	4	0.24,-0.05,0.99,0.31	21.58,1.06,7.39,3.47	25.53,1.03,14.73,4.31	16755;34617;48261;63997	-0.0497906	0.994494	0.375375	0.314307	0.654401	0.16688	0.0718801	0.0642001	0.22806	0.0902801
14433	SIGLEC1	4	0.07,0.58,0.73,-0.07	37.51,4.25,2.04,13.2	39.26,6.33,3.39,12.6	10300;21220;47140;61923	-0.067366	0.733421	0.326717	0.575227	0.654324	0.18874	0.17956	0.0963201	0.0415601	0.0903001
6407	GPN2	2	-0.22,1.08	3.43,1.94	2.96,4.11	16997;28063	-0.215594	1.08182	0.433112	-0.215594	0.433112	0.63236	0.0266201	0.0904001	0.63236	0.0904001
10183	NECAB1	8	0.35,0.37,-0.27,-0.39,-0.37,0.68,-0.04,0.63	2.95,6.45,2.53,10.64,11.55,3.24,11.45,2.43	3.76,8.34,2.09,8.11,8.95,5.17,11.1,3.76	10416;16267;25169;28348;40972;53706;63649;65278	-0.391585	0.675552	0.119503	0.632285	0.653919	0.6594	0.21748	0.38858	0.0285201	0.0905801
1206	ATP5H	4	0.2,0.15,1.11,0.1	36.05,23.36,9.93,5.71	41.42,25.9,21.38,6.12	7291;30794;52688;62372	0.101978	1.10714	0.389511	0.200115	0.653627	0.0433401	0.0501801	0.0564801	0.4159	0.0907001
5229	FAM153A;FAM153B	2	0.63,0.23	7.52,4.28	11.65,5.03	36281;40951	0.233649	0.630965	0.432307	0.233649	0.432307	0.0913601	0.13596	0.0907201	0.0913601	0.0907201
13863	RSU1	4	0.21,-0.15,0.48,0.83	1.06,15.44,5.48,12.55	1.23,13.95,7.62,22.33	14371;20944;53856;61964	-0.146259	0.830866	0.34224	0.476083	0.653474	0.29702	0.12644	0.0837001	0.0781601	0.0907601
17220	UBFD1	4	-0.04,0.14,0.51,0.8	19.76,9.08,11.39,3.99	19.25,10.01,16.2,6.93	17216;32090;46807;66294	-0.0376284	0.797951	0.352373	0.508695	0.653323	0.15332	0.14372	0.0773201	0.0634001	0.0908801
11007	OR13A1	4	-0.3,-0.02,0.71,0.6	23.49,14.18,14.08,6.58	19.02,14.01,22.96,9.98	13374;23286;55192;59143	-0.30461	0.705774	0.246215	0.600636	0.653205	0.54144	0.19702	0.1778	0.0348801	0.0909001
15566	STX18	4	-0.31,0.48,0.64,0.67	5.41,5.28,1.58,4.31	4.37,7.39,2.47,6.84	2706;28678;41462;73959	-0.309707	0.666925	0.370226	0.639659	0.653292	0.54974	0.22386	0.0672001	0.0271201	0.0909001
9010	MAGOH	4	0.6,-0.86,0.71,-0.15	7.72,2.75,3.99,15.02	11.71,1.52,6.5,13.49	7192;24603;43019;73919	-0.858485	0.705137	0.0732864	0.60121	0.653173	0.93246	0.19764	0.48506	0.0347001	0.0909201
3031	CHD2	4	0.76,0.11,0.54,0.45	14.08,7.13,18.82,34.43	23.91,7.71,27.4,47.03	2302;34450;53873;73558	0.111484	0.764252	0.466894	0.541907	0.65308	0.0388401	0.16248	0.0283601	0.0511801	0.0909601
6106	GEMIN7	4	0.75,0.56,0,0.15	2.62,2.49,1,9.67	4.4,3.68,1,10.76	6067;24032;47482;69928	0	0.745364	0.365163	0.560731	0.653048	0.11446	0.17216	0.0696201	0.0455801	0.0910001
17445	UTP23	3	-0.38,0.39,0.74	14.01,42.64,1.06	10.76,55.98,1.78	12445;25268;48152	-0.381448	0.738914	0.250069	0.392743	0.565828	0.7201	0.13612	0.20084	0.0785201	0.0911601
2400	CCDC105	4	0.41,0.04,0.9,0.38	10.8,29.01,7.43,9.31	14.36,29.76,13.81,12.11	5320;28496;39626;62279	0.0367537	0.895016	0.430505	0.410504	0.65276	0.0829201	0.1004	0.0396001	0.1228	0.0912001
8058	KIF18B	4	0.94,0.36,0.24,0.37	2.27,1.45,1.06,1.06	4.34,1.86,1.26,1.37	10458;31705;52063;67032	0.24164	0.937446	0.476167	0.367891	0.652669	0.0082801	0.0869201	0.0258601	0.16474	0.0912401
3046	CHGB	4	0.18,-0.09,0.87,0.44	24.89,15.86,3.34,17.55	28.26,14.93,6.1,23.74	15518;23126;52752;57739	-0.0873458	0.869213	0.350249	0.435736	0.652475	0.21404	0.10928	0.0784201	0.10458	0.0913201
3185	CLDN12	4	0.1,0.11,0.54,0.76	11.16,6.68,14.18,8.24	11.94,7.22,20.63,13.98	3196;26074;54084;69593	0.0975097	0.76335	0.378502	0.541362	0.652356	0.0455401	0.16282	0.0625001	0.0512401	0.0914001
2267	CAMSAP1	4	0.58,0.04,0.73,-0.29	6.84,18.59,9.89,2.46	10.21,19.08,16.37,2.01	1441;23449;45697;65874	-0.293536	0.726775	0.262068	0.57773	0.652252	0.52346	0.18336	0.1589	0.0408201	0.0914201
12512	PQBP1	4	0.57,0.73,0.2,-0.42	9.93,8.3,15.15,9.34	14.76,13.78,17.44,6.96	1744;24137;44401;68188	-0.424753	0.731084	0.270405	0.572507	0.651795	0.6966	0.18122	0.14916	0.0424601	0.0915001
2727	CDC23	4	0.48,-0.74,-0.32,0.82	2.14,2.72,1.36,2.98	2.99,1.63,1.09,5.26	12102;29723;47887;69879	-0.7359	0.819966	0.0616503	0.483473	0.651719	0.89896	0.13308	0.50974	0.0748201	0.0915401
14319	SFTA3	4	0.03,0.66,0.64,0.16	12.04,15.93,17.2,31.12	12.26,25.15,26.88,34.77	15988;36487;39234;60082	0.0262069	0.658958	0.372386	0.644465	0.651712	0.0917801	0.23012	0.0659401	0.0260201	0.0915401
3861	CYB561A3	4	0.5,0.8,0.19,-0.26	20.08,4.31,25.57,18.53	28.46,7.51,29.27,15.48	9060;28119;46769;61708	-0.259185	0.800153	0.309734	0.503014	0.651584	0.47098	0.14316	0.10974	0.0661601	0.0916601
15892	TBPL1	4	0.72,0.58,-0.12,0.27	11.26,37.25,39.2,11.35	18.59,55.67,36.03,13.67	18190;22703;43653;65898	-0.121537	0.723725	0.362275	0.579432	0.651578	0.26098	0.18482	0.0713801	0.0403401	0.0916601
6741	HARS	4	0.38,0.05,-0.29,0.92	1.45,3.63,3.86,3.79	1.89,3.76,3.16,7.19	11425;28281;55752;72510	-0.28768	0.923167	0.266959	0.379805	0.651486	0.5131	0.0903401	0.15322	0.15234	0.0917001
14693	SLC30A5	4	-0.2,0.6,0.18,0.7	5.58,9.96,9.08,8.21	4.86,15.13,10.3,13.32	7558;31153;42332;62153	-0.199112	0.699062	0.321311	0.603919	0.651491	0.37882	0.20134	0.10028	0.0339201	0.0917001
4834	ELP3	4	0.56,0.74,-0.65,0.38	4.86,1.32,3.79,5.9	7.19,2.21,2.41,7.68	3214;23564;52206;69289	-0.653297	0.737916	0.257182	0.564198	0.651057	0.86764	0.17686	0.16426	0.0446801	0.0918201
11577	PBX1	4	0.72,0.51,0.58,-0.16	4.99,8.17,13.69,29.5	8.23,11.65,20.49,26.36	7974;26510;43329;68300	-0.162121	0.720461	0.412897	0.581675	0.651068	0.32104	0.18682	0.0462601	0.0397601	0.0918201
14719	SLC35E1	4	0.42,0.82,0.48,0.2	7.43,6.58,5.25,9.08	9.95,11.62,7.33,10.41	11024;34029;54762;57222	0.197418	0.82021	0.480427	0.481631	0.65092	0.0140201	0.13302	0.0249201	0.0756001	0.0919201
12777	PSMA4	4	0.45,0.29,0.17,0.86	3.14,7.62,4.99,24.82	4.28,9.32,5.61,44.9	6772;33521;50626;60263	0.167302	0.855054	0.439766	0.446458	0.650756	0.0203001	0.11572	0.0366201	0.0971001	0.0921401
4088	DDX24	4	0.06,0.12,0.95,0.35	1.26,17.78,2.98,2.95	1.32,19.37,5.75,3.76	16632;21036;38870;67620	0.0638576	0.948298	0.372029	0.352667	0.650483	0.0642201	0.0840801	0.0662201	0.18014	0.0922201
17083	TUBB2A	3	0.83,0,0.3	1.1,1.29,7.3	1.95,1.29,8.97	1832;35920;48097	-0.00473697	0.829407	0.374406	0.298547	0.563977	0.19966	0.0970601	0.0883001	0.14744	0.0923801
14999	SMUG1	4	0.06,0.62,-0.15,0.68	10.38,8.95,6.65,2.56	10.85,13.72,5.98,4.11	12251;35792;49985;63296	-0.152603	0.683829	0.302734	0.616442	0.650136	0.30816	0.21138	0.11564	0.0316801	0.0924001
14744	SLC38A2	4	0.68,-0.22,-1.26,0.62	9.15,8.85,13.07,21.09	14.62,7.62,5.46,32.49	10725;27056;49462;61755	-1.25917	0.676282	-0.0439391	0.623544	0.649913	0.97748	0.21668	0.7213	0.0303201	0.0924801
17048	TTF2	4	0.58,0.72,0.48,-0.41	19.6,3.5,3.14,11.61	29.36,5.75,4.37,8.71	10932;33365;48601;58803	-0.414203	0.716532	0.340138	0.582955	0.649743	0.6846	0.18916	0.0851001	0.0392401	0.0926001
7260	HYAL3	4	0.27,1.03,-0.18,0.18	13.59,8.79,5.8,27.84	16.43,17.9,5.12,31.49	9087;33939;38251;61569	-0.181758	1.02595	0.323776	0.273454	0.6497	0.35316	0.0646601	0.0982801	0.28684	0.0926201
6362	GOT1	4	0.5,0.63,0.67,-0.17	11.81,8.14,4.44,16.51	16.69,12.57,7.07,14.65	4582;28841;55399;57127	-0.173282	0.671864	0.406203	0.627093	0.649478	0.33546	0.22002	0.0489201	0.0294001	0.0927001
10085	NCDN	4	-0.93,0.87,0.43,0.04	3.01,3.01,6.71,6.49	1.58,5.49,9.06,6.67	16648;27291;42146;70900	-0.93483	0.866153	0.101218	0.432764	0.649459	0.94614	0.11038	0.42628	0.10668	0.0927001
13726	RPL36A	4	0.1,0.56,0.71,0.59	45.72,3.4,1.81,1.39	49.05,5,2.96,2.09	2918;28607;55037;63214	0.10115	0.707279	0.489035	0.591659	0.649469	0.0438001	0.19578	0.0229801	0.0371401	0.0927001
14096	SCUBE3	4	-0.1,0.39,0.91,-0.54	11.74,20.67,13.66,8.46	10.93,27.05,25.67,5.81	5894;19205;40029;66901	-0.543597	0.910373	0.162947	0.388318	0.649346	0.804	0.0952001	0.30514	0.14358	0.0927401
16521	TMEM88	4	0.33,0.7,-0.14,0.6	17.26,6.71,12.98,10.64	21.67,10.9,11.8,16.11	9659;30896;44590;69112	-0.137691	0.699813	0.372274	0.598813	0.649313	0.28484	0.20078	0.0659801	0.0355401	0.0927801
6293	GNB1L	4	-0.11,0.06,0.31,0.99	1.52,4.86,1.62,1.13	1.4,5.06,2.01,2.24	9646;22505;38596;70368	-0.114872	0.986011	0.310189	0.31241	0.649211	0.25184	0.0738801	0.10942	0.23044	0.0928601
3073	CHORDC1	8	0.31,-0.42,-0.21,0.65,0.64,-0.48,0.27,-1.23	12.1,5.25,5.61,1.13,2.3,9.67,1.16,3.43	15.02,3.94,4.86,1.78,3.59,6.93,1.4,1.46	3015;9580;20511;26554;49029;52558;64512;72718	-1.23343	0.653549	-0.0570221	0.643785	0.648667	0.97552	0.23486	0.74522	0.0262401	0.0931201
14161	SEH1L	4	0.26,0.21,1.04,0.01	1.75,14.18,6.58,3.27	2.09,16.37,13.49,3.3	17557;25466;43508;63363	0.0136167	1.03557	0.379652	0.261737	0.648655	0.10132	0.0626401	0.0617201	0.3064	0.0931201
18474	ZNF720	4	0.87,-0.53,0.16,0.43	2.17,2.07,1.49,1.13	3.97,1.43,1.66,1.52	12318;20356;54418;64615	-0.532531	0.870699	0.231289	0.426232	0.648465	0.79622	0.10868	0.19718	0.11082	0.0932401
10041	NAPG	4	-0.22,0.38,0.33,0.91	2.33,3.17,3.37,6	2.01,4.14,4.22,11.31	5384;30354;39323;57267	-0.215333	0.914443	0.351905	0.3823	0.648372	0.4046	0.0938001	0.0775801	0.15008	0.0932601
1619	BTF3L4	4	0.7,0.6,0.52,0.35	1.13,2.3,2.14,1.26	1.83,3.48,3.07,1.6	1995;22961;51743;71456	0.349127	0.699544	0.542509	0.596763	0.648154	0.0019601	0.20096	0.0131001	0.0358201	0.0933401
3353	CNPY2	4	0.28,0.41,0.69,0.61	5.32,8.17,3.63,6.16	6.44,10.87,5.84,9.41	13050;19825;41164;74274	0.276704	0.685482	0.496163	0.610497	0.647989	0.0051201	0.20958	0.0216401	0.0326801	0.0934601
4358	DNAJB11	4	0.25,-0.75,0.15,1.05	9.57,11.06,6.49,4.05	11.36,6.58,7.22,8.37	10681;22154;54450;58044	-0.748351	1.0469	0.175263	0.24803	0.647466	0.90274	0.0606001	0.28378	0.32952	0.0937201
6093	GDI2	4	0.65,0.56,0.64,0.34	5.74,3.76,1.32,9.57	9.03,5.55,2.07,12.11	5950;30952;45396;69999	0.340057	0.654279	0.549211	0.640712	0.647495	0.0023401	0.23414	0.0120801	0.0268201	0.0937201
11174	OR51G2	4	0.71,0.58,-1.34,0.06	1.23,8.92,43.39,14.11	2.01,13.38,17.09,14.7	13126;29695;48227;68346	-1.34397	0.710072	0.00253066	0.584904	0.647488	0.98066	0.19422	0.63272	0.0386601	0.0937201
2238	CALHM3	3	0.02,0.85,0.28	15.25,9.28,27.26	15.42,16.69,32.98	11492;31085;53479	0.0163721	0.847265	0.379568	0.275065	0.561165	0.17532	0.0913601	0.0849801	0.17086	0.0938601
4765	EIF3D	4	0.23,0.91,-0.26,0.38	13.07,3.56,4.38,1.1	15.34,6.7,3.65,1.43	2972;24145;38830;57507	-0.262164	0.910612	0.315621	0.383788	0.6472	0.47548	0.0949801	0.10504	0.14854	0.0938801
80	ABHD12	4	0.29,-0.75,-0.28,1	1.45,38.1,2.4,6.19	1.78,22.68,1.98,12.43	15454;27846;46614;69114	-0.748488	1.00494	0.0674712	0.289236	0.647087	0.90292	0.0694801	0.4976	0.26326	0.0939601
15434	ST3GAL2	4	0.4,-0.24,0.04,0.89	13.43,8.82,9.83,6.42	17.75,7.48,10.13,11.91	4015;28934;51716;64965	-0.238622	0.891521	0.27463	0.402611	0.647066	0.44034	0.1016	0.14472	0.12984	0.0939801
16675	TOP2A	4	0.3,0.71,-0.13,0.58	1,1.23,1.1,1.45	1.23,2.01,1,2.18	16543;32537;51998;66086	-0.134049	0.710072	0.364781	0.584096	0.647084	0.27836	0.19422	0.0698801	0.0388601	0.0939801
11893	PHB	4	0.65,-0.36,0.06,0.64	1.81,4.64,2.04,2.3	2.84,3.62,2.12,3.59	14387;27197;51309;60634	-0.356761	0.649986	0.248832	0.643785	0.646885	0.6146	0.23834	0.17478	0.0262401	0.0942001
17602	WAC	4	0.26,0.43,0.33,0.86	9.41,8.95,3.17,4.18	11.25,12.08,3.99,7.59	2750;37274;39239;74340	0.258015	0.860777	0.470687	0.432735	0.646756	0.0066201	0.11294	0.0272801	0.10668	0.0942201
756	AP2A1	4	0.45,0.85,-0.36,0.3	11.09,4.57,6.06,15.38	15.11,8.23,4.71,18.88	12287;23981;41149;65030	-0.363265	0.84786	0.306413	0.445324	0.646592	0.6242	0.12	0.11222	0.0980401	0.0943001
1242	ATP7B	4	0.21,0.12,-0.01,1.09	27.29,12.39,13.89,3.3	31.49,13.49,13.75,7.02	2351;30286;38247;74047	-0.0138289	1.08637	0.350431	0.206339	0.646352	0.1275	0.0542401	0.0783601	0.40398	0.0944201
18596	ZSCAN2	4	0.82,0.47,0.38,-0.15	6.55,14.76,4.83,10.09	11.59,20.43,6.27,9.12	12806;33897;38429;69913	-0.145823	0.823763	0.380731	0.468945	0.646354	0.29636	0.13122	0.0611601	0.0828801	0.0944201
10647	NPM1	4	0.09,0.06,0.44,0.85	1.42,4.7,1.1,1.03	1.52,4.89,1.49,1.86	17625;21941;46049;65146	0.0560644	0.852022	0.360808	0.440664	0.646343	0.0692001	0.1176	0.0723001	0.10104	0.0944401
9079	MAP4K3	4	-0.04,0.57,0.72,-0.46	43.45,19.66,5.58,5.64	42.25,29.18,9.2,4.11	15005;31898;43790;68467	-0.457225	0.722994	0.198752	0.56967	0.646332	0.72884	0.18528	0.2448	0.0431801	0.0944601
5954	GADD45G	4	0.14,0.65,-0.09,0.64	29.14,13.69,17.62,4.73	32.15,21.55,16.6,7.36	3112;29363;54538;61257	-0.085609	0.65479	0.337102	0.637494	0.646142	0.21216	0.2336	0.0874601	0.0273801	0.0945601
7266	HYOU1	4	0.87,0.01,0.14,0.43	1.23,6.91,1.71,3.6	2.24,6.96,1.89,4.83	11514;36193;40975;62628	0.010797	0.866747	0.361349	0.425036	0.645891	0.10434	0.11002	0.0719401	0.11176	0.0946801
7973	KHNYN	4	0.64,-0.27,-0.24,0.65	17.13,23.85,10.51,2.27	26.68,19.77,8.89,3.56	1989;20598;54885;67434	-0.270689	0.652691	0.194806	0.639065	0.645878	0.48714	0.2356	0.25118	0.0271801	0.0946801
12930	PTPRZ1	4	0.83,-0.21,-0.33,0.46	3.43,8.5,13.01,5.61	6.1,7.33,10.38,7.74	16149;29121;46560;57239	-0.325046	0.827718	0.188504	0.463931	0.645825	0.57162	0.12962	0.26146	0.0857001	0.0947401
7663	ISCA2	4	0.7,0.59,-0.1,0.13	11.35,7.04,8.34,8.72	18.47,10.59,7.76,9.55	5524;18786;39873;66332	-0.102223	0.702334	0.329914	0.589166	0.64575	0.23526	0.19908	0.0937001	0.0376801	0.0948001
17676	WDR75	3	0.54,0.57,0.08	1.81,1,8.14	2.64,1.49,8.6	35560;52553;59390	0.0792056	0.574713	0.399273	0.5439	0.559306	0.11226	0.2403	0.0737801	0.0275001	0.0948001
9692	MRPS30	4	0.66,0.41,0.63,0.12	4.38,6.91,2.75,8.85	6.93,9.15,4.25,9.61	7113;24583;46071;71807	0.11774	0.663453	0.453507	0.627646	0.645549	0.0365601	0.2271	0.0321801	0.0292801	0.0948601
10075	NCAN	4	-0.5,0.65,0.64,0.18	11.16,18.98,7.91,5.45	7.88,29.84,12.31,6.15	13955;24988;44416;60499	-0.501895	0.652934	0.241215	0.63789	0.645412	0.77144	0.23546	0.18428	0.0273201	0.0948601
2178	CABIN1	4	-0.51,0.73,0.56,0.45	8.21,6.26,12.68,7.85	5.78,10.41,18.65,10.73	8544;27477;40128;58995	-0.505821	0.734684	0.308984	0.555865	0.645274	0.77542	0.17886	0.11032	0.0469201	0.0949401
3156	CKAP4	4	0.33,-0.3,0.72,0.57	10.41,6.32,33.59,3.86	13.06,5.15,55.38,5.72	4202;31766;51816;60378	-0.297304	0.72147	0.330089	0.569126	0.645298	0.5297	0.18634	0.0935401	0.0433601	0.0949401
16081	TFRC	4	0.39,0.82,0.47,0.28	5.38,5.06,9.28,27.13	7.05,8.92,12.86,32.95	18564;19027;51499;62584	0.280694	0.818178	0.489697	0.471293	0.644736	0.0049201	0.13378	0.0228001	0.0810201	0.0952201
17763	WWC3	4	-0.69,0.07,0.02,1.22	15.15,39.98,10.64,6.97	9.41,41.91,10.82,16.26	1131;34091;38712;71865	-0.68778	1.22144	0.156336	0.0678946	0.644667	0.88132	0.0336601	0.31752	0.68134	0.0952401
9147	MAT2A	4	0.56,0.73,0.3,-0.26	6.87,7,12.68,6.26	10.13,11.62,15.6,5.23	753;37101;42589;56095	-0.258402	0.730577	0.332219	0.55865	0.644613	0.46998	0.1816	0.0916801	0.0461201	0.0952601
11881	PGM5	4	0.15,-0.32,0.09,1.14	13.01,4.02,2.95,3.14	14.41,3.22,3.13,6.93	7362;24423;42422;63675	-0.321094	1.14115	0.26374	0.148059	0.644604	0.56544	0.0446201	0.15672	0.5207	0.0952601
14427	SIAH1	4	0.47,0.49,0.8,0.37	5.09,18.4,7.36,5.67	7.05,25.79,12.83,7.33	11578;24181;38309;65801	0.370144	0.801631	0.532012	0.487134	0.644383	0.0015201	0.14246	0.0147801	0.0734401	0.0953201
4086	DDX21	4	0.45,0.81,-0.1,0.48	16.9,3.17,1.19,3.27	23.17,5.55,1.12,4.57	14603;25929;40148;57743	-0.0994583	0.8055	0.410662	0.481922	0.643711	0.23138	0.14034	0.0471801	0.0754601	0.0956201
9690	MRPS27	4	0.97,0.32,0.03,-0.12	1.62,8.11,39.59,14.34	3.16,10.13,40.44,13.21	2803;29333;43785;56647	-0.118834	0.966458	0.299696	0.32059	0.643524	0.25754	0.0789801	0.11828	0.22034	0.0957201
11140	OR4F21	1	0.55	5.58	8.14	36861	0.54557	0.54557	0.54557	0.54557	0.54557	0.0957201	0.0957201	0.0957201	0.0957201	0.0957201
3996	DBR1	3	0.34,-0.2,0.77	1.36,1.84,1.29	1.72,1.6,2.21	10934;20627;50466	-0.200582	0.773707	0.304941	0.341697	0.557702	0.4873	0.12068	0.14166	0.11082	0.0957401
4517	DSE	4	-0.01,0.57,0.71,-0.09	16.68,9.8,6.32,4.93	16.57,14.59,10.36,4.63	15826;26979;51327;58399	-0.0906396	0.711798	0.296694	0.57452	0.643159	0.21814	0.1926	0.12126	0.0419201	0.0958601
9265	MED21	4	0.65,-0.04,0.64,0.2	3.73,3.92,5.84,27.65	5.84,3.82,9.09,31.74	2986;19636;40752;73754	-0.0372443	0.647283	0.362155	0.639173	0.643228	0.15286	0.24068	0.0714201	0.0271601	0.0958601
1959	C2CD4B	4	-0.04,-0.06,0.52,0.77	19.76,10.77,1.84,1.97	19.22,10.36,2.64,3.36	220;23603;49726;62113	-0.05649	0.7678	0.29745	0.518279	0.643039	0.17534	0.16062	0.12038	0.0592801	0.0959201
17643	WDR33	4	0.97,-0.21,0.31,0.12	7.46,10.7,23.27,3.17	14.65,9.26,28.89,3.45	6441;30777;55633;67372	-0.208828	0.973401	0.298989	0.312643	0.643022	0.39402	0.0774601	0.11902	0.23016	0.0959201
7306	IER2	4	0.36,0.16,0.93,0.09	12.1,11.45,12.91,9.63	15.54,12.8,24.52,10.24	15173;24768;45298;69158	0.0881958	0.925252	0.383793	0.36074	0.642996	0.0507401	0.0898801	0.0594601	0.172	0.0959401
13989	SARS	4	0.77,-0.21,-0.03,0.51	1.26,1.55,2.2,1.49	2.15,1.35,2.15,2.12	1946;30632;52038;73380	-0.205819	0.772309	0.261846	0.513645	0.642977	0.38892	0.15844	0.15916	0.0611801	0.0959601
12700	PRR35	4	-0.76,0.87,0.18,0.41	12.72,5.77,14.08,6.06	7.51,10.56,15.94,8.08	9951;20304;39920;63748	-0.760633	0.871332	0.176083	0.414571	0.642951	0.90622	0.10848	0.28254	0.11918	0.0959801
1735	C14orf178	4	0.33,0.41,-0.13,0.87	1,1.03,1.1,2.56	1.26,1.37,1,4.68	6754;22573;38345;59968	-0.134049	0.873011	0.370971	0.412546	0.642778	0.27836	0.10758	0.0668401	0.12034	0.0960401
7748	JADE2	4	-0.18,0.46,0.26,0.82	15.8,18.17,21.61,4.96	13.93,25.04,25.93,8.77	14426;30259;48367;71523	-0.182211	0.822748	0.341506	0.462566	0.642657	0.35338	0.13148	0.0842601	0.0866001	0.0961801
10034	NAP1L2	4	0.5,0.4,0.79,-0.17	11.74,24.14,5.12,28.56	16.6,31.92,8.83,25.35	4672;37064;49691;62644	-0.171556	0.785736	0.379155	0.499605	0.64267	0.33416	0.15002	0.0620001	0.0677801	0.0961801
16626	TNKS	4	-0.15,0.81,-0.39,0.48	4.64,5.32,5.35,2.17	4.17,9.32,4.08,3.02	17187;20878;45134;65513	-0.390661	0.809721	0.18522	0.475556	0.642639	0.65806	0.13826	0.26706	0.0785801	0.0961801
15647	SUZ12	4	0.34,0.4,0.31,0.89	4.54,9.47,8.79,4.28	5.75,12.49,10.87,7.91	11148;33847;40566;66148	0.307025	0.886513	0.483453	0.398715	0.642614	0.0035601	0.10302	0.0242201	0.13334	0.0962001
18147	ZNF224	3	0.19,-0.42,0.92	13.69,15.31,6.06	15.65,11.42,11.48	7412;20850;71244	-0.423098	0.920788	0.23031	0.19324	0.557014	0.75974	0.0687001	0.2257	0.2751	0.0962001
5103	EXOSC3	4	0.58,0.71,0.5,0.34	4.15,3.08,7.46,3.56	6.18,5.03,10.53,4.51	10281;23924;53876;69983	0.340259	0.708995	0.530509	0.575492	0.642244	0.0023401	0.19486	0.0149601	0.0415001	0.0962601
10042	NAPRT	4	-0.35,0.37,0.92,-0.09	10.61,5.54,5.15,4.47	8.34,7.16,9.72,4.2	11076;35879;38604;70928	-0.346783	0.91552	0.211375	0.369152	0.642336	0.60062	0.0932801	0.22548	0.1637	0.0962601
14015	SCAF4	4	-0.07,0.11,0.52,0.76	11.42,7.52,6.16,2.46	10.9,8.11,8.86,4.17	6972;24505;40299;69925	-0.0666753	0.759893	0.331403	0.524065	0.641979	0.18764	0.16434	0.0924001	0.0571401	0.0964601
13649	RNPEP	4	-0.07,0.26,0.49,0.79	9.47,19.05,4.93,5.32	9,22.82,6.93,9.2	9194;28478;41742;68838	-0.0731546	0.791785	0.367904	0.492114	0.641949	0.19626	0.1468	0.0682001	0.0709801	0.0964801
2394	CCBL1	4	0.01,0.94,0.35,0.21	14.08,8.17,12.36,13.04	14.21,15.65,15.71,15.13	9099;23494;49799;68823	0.0136041	0.937496	0.377978	0.346059	0.641777	0.10134	0.0869201	0.0629201	0.18828	0.0965601
4525	DSPP	4	0.44,0.07,-0.35,0.85	7.91,20.86,15.77,1.23	10.7,21.96,12.34,2.21	8482;22023;44938;67154	-0.353374	0.848069	0.250965	0.435449	0.641759	0.61032	0.11964	0.17228	0.1047	0.0965801
10944	ONECUT2	4	-0.42,0.57,0.28,0.72	3.56,7.75,4.99,5.28	2.67,11.48,6.07,8.69	8630;23637;46043;74207	-0.416865	0.717025	0.286969	0.566498	0.641761	0.68776	0.189	0.1316	0.0439601	0.0965801
13409	RGL2	4	0.32,0.1,0.97,-0.75	2.33,18.72,4.44,20.47	2.9,20.03,8.69,12.2	16143;23965;48779;61345	-0.747111	0.968039	0.15839	0.315259	0.641649	0.90256	0.0786601	0.31422	0.22706	0.0967001
1251	ATPAF1	4	1,-0.77,0.29,0.12	3.92,23.07,13.4,8.21	7.82,13.55,16.34,8.92	8316;33171;54953;68536	-0.767617	0.996392	0.15884	0.286669	0.641531	0.9084	0.0712801	0.31322	0.26714	0.0968201
13041	RAB30	4	0.93,-0.4,-0.29,0.35	3.76,7.3,9.05,13.43	7.16,5.55,7.42,17.15	8580;23885;37930;74279	-0.395147	0.929782	0.150202	0.352631	0.641207	0.6628	0.0891601	0.32886	0.18018	0.0970001
5583	FECH	4	-0.14,0.52,0.18,0.77	9.99,16.12,8.98,5.09	9.06,23.05,10.15,8.66	13718;36572;48911;58654	-0.140968	0.766407	0.329405	0.515558	0.640983	0.28944	0.1613	0.0942601	0.0605401	0.0970801
17213	UBE2Z	4	0.67,-0.35,0.61,0.22	2.53,4.05,18.14,11.39	4.02,3.19,27.69,13.23	14896;31390;50153;70477	-0.345669	0.671607	0.288297	0.610209	0.640908	0.59872	0.2202	0.13006	0.0327201	0.0971001
4933	EPHA10	4	0.04,0.44,0.84,0.3	15.12,9.7,9.63,15.67	15.57,13.18,17.24,19.31	2364;31127;41096;73774	0.04211	0.839306	0.406212	0.442214	0.64076	0.0788401	0.12358	0.0489201	0.1001	0.0971601
4105	DDX5	4	0.28,0.94,0.24,0.34	5.74,2.59,4.02,6.91	6.96,4.97,4.74,8.74	15272;26937;48733;59198	0.23896	0.940855	0.449539	0.34018	0.640518	0.0084801	0.0859401	0.0333001	0.1955	0.0972601
14308	SFPQ	4	0.15,-0.66,0.32,0.96	3.24,5.09,3.08,2.59	3.59,3.22,3.85,5.03	15994;26574;48898;58539	-0.661982	0.957463	0.191812	0.32321	0.640337	0.8715	0.0810201	0.2562	0.21676	0.0973801
18481	ZNF732	1	0.54	1.88	2.73	59204	0.539529	0.539529	0.539529	0.539529	0.539529	0.0974601	0.0974601	0.0974601	0.0974601	0.0974601
11807	PELP1	3	0.22,0.34,0.77	4.8,1.29,3.37	5.58,1.63,5.75	35291;41392;56845	0.217279	0.771077	0.442145	0.338079	0.554578	0.0322001	0.12198	0.0542001	0.11382	0.0976401
14899	SLMAP	4	0.85,0.43,0.2,0.35	3.27,1.68,6.19,2.17	5.89,2.27,7.13,2.76	9909;26485;50217;63280	0.203597	0.849054	0.457329	0.430732	0.639893	0.0130801	0.11946	0.0310801	0.10764	0.0976401
2292	CAPNS1	4	0.2,0.76,0.48,0.52	7.17,5.48,4.8,20.25	8.23,9.29,6.7,28.98	14599;25395;48637;59036	0.198807	0.761881	0.49	0.517432	0.639657	0.0138201	0.16324	0.0227001	0.0596201	0.0977401
7305	IDUA	4	0.74,-0.72,0.26,0.54	5.54,7.3,7.88,5.19	9.26,4.43,9.43,7.53	10185;30229;44893;70254	-0.721314	0.740412	0.204354	0.538683	0.639547	0.89504	0.17538	0.23648	0.0522001	0.0978601
15953	TCHP	4	-0.42,0.42,0.86,-0.53	10.41,6.36,4.67,9.7	7.76,8.51,8.46,6.7	6582;19042;52766;67970	-0.533602	0.857283	0.0805562	0.421784	0.639533	0.79712	0.11488	0.46998	0.11426	0.0978601
4082	DDX18	4	1,0.13,0.18,0.28	1.45,1.39,4.96,1.39	2.9,1.52,5.63,1.69	8682;35504;45655;57236	0.127791	0.995616	0.397688	0.283243	0.639429	0.0329601	0.0717601	0.0527201	0.27148	0.0979601
13492	RILPL2	4	-0.35,-0.14,0.68,0.6	23.43,12.55,6.49,6	18.39,11.39,10.41,9.06	7634;20038;49306;61373	-0.349472	0.683235	0.197158	0.595027	0.639131	0.60476	0.21198	0.24762	0.0363001	0.0981201
5681	FKBP3	4	0.81,0.47,0,-0.23	6.55,1.16,16.97,6.42	11.51,1.6,16.95,5.49	18071;27603;46504;68987	-0.225605	0.812976	0.262706	0.465191	0.639083	0.42064	0.13636	0.15818	0.0847201	0.0981601
9229	MDC1	4	0.42,0.52,0.75,-0.45	3.6,9.76,9.15,7.2	4.8,14.04,15.42,5.26	15513;33023;55240;67831	-0.452629	0.753725	0.31042	0.524175	0.63895	0.72454	0.16802	0.1092	0.0571201	0.0982801
13775	RPS23	4	0.71,0,0.09,0.57	1,4.73,1.91,3.27	1.63,4.74,2.04,4.86	3922;34880;44814;65589	0.00299972	0.707805	0.343548	0.570059	0.638932	0.11168	0.19526	0.0828201	0.0430201	0.0982801
17414	USP39	4	0.25,0.41,0.87,0.41	26.35,5.35,10.77,23.07	31.4,7.1,19.65,30.65	599;33995;41661;71711	0.253014	0.867896	0.484972	0.409886	0.638891	0.0071601	0.10972	0.0238801	0.1234	0.0982801
1604	BTBD1	4	0.2,0.95,0.33,0.15	8.21,6.61,17.07,1.78	9.43,12.75,21.47,1.98	14442;37211;51385;58377	0.153571	0.946148	0.408044	0.33105	0.638599	0.0242001	0.0846801	0.0480601	0.20656	0.0985401
14955	SMG9	4	0.17,0.62,0.66,0.31	5.54,11.03,3.53,12.68	6.24,16.92,5.58,15.74	14525;26057;47987;60984	0.170477	0.65921	0.439589	0.617366	0.638288	0.0197201	0.23006	0.0367201	0.0314001	0.0986401
17867	ZAP70	4	-0.09,0.82,-0.07,0.46	10.87,6.42,4.34,6.78	10.24,11.31,4.14,9.32	10443;26242;37496;60312	-0.0856067	0.816371	0.280122	0.459555	0.637963	0.21196	0.13456	0.13868	0.0885401	0.0987801
6907	HIST1H1B	4	0.29,-0.37,0.96,0.32	22.68,14.11,4.54,15.05	27.66,10.9,8.83,18.73	2511;34995;44436;65516	-0.372263	0.960456	0.297456	0.315465	0.63796	0.63564	0.0804801	0.12038	0.22682	0.0988001
15957	TCN1	4	0.8,0.48,0.21,-0.32	8.14,38.97,12.78,15.09	14.13,54.37,14.82,12.08	7315;25868;49935;59158	-0.32023	0.795278	0.292162	0.480338	0.637808	0.56398	0.14504	0.12592	0.0761401	0.0988201
16404	TMEM204	4	0.13,0.94,0.34,0.15	8.69,2.23,2.98,12.85	9.52,4.28,3.76,14.24	1156;28327;54545;69029	0.131399	0.938992	0.389009	0.336867	0.637929	0.0314801	0.0864201	0.0568801	0.19902	0.0988201
5969	GALK2	4	0.45,0.82,-0.39,-0.74	15.96,7.3,47.19,2.4	21.87,12.89,35.98,1.43	17712;31708;38393;67117	-0.742563	0.820868	0.0353347	0.454323	0.637596	0.90122	0.13278	0.56404	0.0916801	0.0989001
375	AFTPH	4	-0.67,0.56,0.1,0.72	10.06,14.57,11.78,4.41	6.33,21.44,12.6,7.25	2591;34202;51739;59357	-0.668679	0.71725	0.175974	0.55755	0.6374	0.87426	0.18876	0.28276	0.0464001	0.0990401
16844	TRIM48	4	-0.34,-0.05,0.44,0.84	5.38,1.06,6.58,7.49	4.25,1.03,8.92,13.38	6595;26991;52628;70982	-0.339574	0.836632	0.221276	0.437838	0.637235	0.59086	0.1245	0.21098	0.10312	0.0990801
10333	NKX2-3	4	-0.11,0.34,0.52,0.76	10.41,5.09,7.75,10.06	9.64,6.44,11.1,16.98	6717;29989;48626;66794	-0.111766	0.755611	0.375558	0.518678	0.637145	0.24846	0.16698	0.0641001	0.0590401	0.0991201
15463	STAG3	4	0.24,0.08,0.57,0.71	17.62,5.12,7.1,4.21	20.75,5.4,10.53,6.87	18569;19789;42851;57268	0.0774488	0.705943	0.396848	0.568051	0.636997	0.0563601	0.19664	0.0531201	0.0436601	0.0992001
13765	RPS15	4	0.74,-0.63,0.32,0.54	1.55,1.68,1.91,3.3	2.58,1.09,2.38,4.8	10919;36803;47522;57526	-0.630316	0.735308	0.240751	0.538617	0.636962	0.85602	0.17824	0.18484	0.0522801	0.0992401
6748	HAUS2	4	0.51,0.23,0.2,0.76	1.91,42.97,25.37,8.08	2.73,50.31,29.18,13.67	3967;28780;45799;56102	0.201718	0.759007	0.425807	0.514787	0.636897	0.0133801	0.16488	0.0415201	0.0607201	0.0993401
7348	IFNAR2	4	0.52,-0.06,0.75,-0.43	13.72,45.43,4.41,13.82	19.71,43.66,7.42,10.27	18639;37149;41378;60492	-0.428424	0.751232	0.196984	0.522464	0.636848	0.70066	0.16898	0.24798	0.0576201	0.0993401
7994	KIAA0753	4	0.31,0.85,-0.2,0.42	34.43,6.1,60.07,50.17	42.74,11.02,52.13,67.1	17178;32533;42805;59490	-0.204655	0.854002	0.345165	0.419348	0.636675	0.38722	0.11642	0.0815601	0.11588	0.0994601
1223	ATP6V0C	3	-0.46,0.12,0.98	1.45,2.46,1	1.06,2.67,1.98	3915;25954;61790	-0.459654	0.984598	0.214209	0.117681	0.55114	0.7895	0.0567001	0.24802	0.40044	0.0994801
6540	GRB2	4	-0.11,0.97,0.06,0.3	2.01,1.23,1.26,1	1.86,2.41,1.32,1.23	511;24211;55819;61904	-0.106324	0.97401	0.307638	0.299007	0.636508	0.24108	0.0773201	0.11138	0.24868	0.0995401
5495	FBXL4	4	0.78,0.5,0.01,0.27	4.67,21.06,45.27,22.71	8,29.7,45.48,27.4	6818;22898;44900;70209	0.00654038	0.776477	0.387418	0.496131	0.636304	0.10844	0.15606	0.0576401	0.0693601	0.0997001
5025	ERVV-2	2	0.7,0.13	1.16,11.94	1.89,13.03	13250;68019	0.126637	0.703258	0.414948	0.126637	0.414948	0.17704	0.10502	0.0998001	0.17704	0.0998001
7334	IFNA1;IFNA13	2	0.96,-0.13	1.75,19.31	3.39,17.67	53493;59375	-0.127884	0.956538	0.414327	-0.127884	0.414327	0.5173	0.0407801	0.0999401	0.5173	0.0999401
9763	MT2A	2	0.44,0.39	4.28,1.84	5.81,2.41	8754;31638	0.386641	0.440939	0.41379	0.386641	0.41379	0.0305001	0.26786	0.1002	0.0305001	0.1002
16385	TMEM186	4	0.8,0.48,-0.09,-1.54	11.32,8.92,32.39,16.84	19.65,12.4,30.39,5.81	2242;27695;45200;60122	-1.5358	0.795812	-0.089089	0.475296	0.635554	0.9861	0.1449	0.79522	0.0786801	0.10022
3453	COMMD4	4	0.62,0.65,0.06,0.53	1.78,7.91,16.09,12.55	2.73,12.46,16.78,18.19	6976;26931;42031;61577	0.0599821	0.654656	0.466417	0.616408	0.635532	0.0663401	0.23372	0.0285201	0.0316801	0.10024
4791	EIF5	4	-0.2,0.87,0.4,-0.17	2.14,2.82,11.06,2.59	1.86,5.15,14.62,2.3	1464;36728;48865;65045	-0.196789	0.868825	0.22492	0.402038	0.635431	0.37494	0.10936	0.20618	0.13028	0.1003
12239	PNN	4	0.61,0.26,0.66,0.49	1.29,2.4,13.2,2.2	1.98,2.87,20.81,3.1	897;33872;47532;59868	0.261235	0.656039	0.506753	0.614873	0.635456	0.0062201	0.23246	0.0197201	0.0320601	0.1003
1364	BARHL1	4	0.4,0.87,0.18,0.2	6.16,8.01,21.29,11.91	8.11,14.67,24.17,13.67	6473;26829;43854;68999	0.183584	0.873275	0.413149	0.396717	0.634996	0.0168801	0.10754	0.0461801	0.13518	0.10042
5929	GABPA	4	0.53,-0.59,0.74,0.25	2.91,15.38,2.01,9.08	4.2,10.24,3.36,10.82	13525;21518;53742;63719	-0.586572	0.744269	0.233809	0.525341	0.634805	0.83068	0.1726	0.1938	0.0566601	0.1006
482	AKR1A1	4	0.88,0.15,-0.07,0.39	5.48,26.97,34.14,10.8	10.1,30.02,32.55,14.13	14241;33620;43601;68665	-0.0686861	0.881911	0.338777	0.387175	0.634543	0.1905	0.10458	0.0861401	0.14488	0.1007
2407	CCDC113	4	0.56,0.71,0.55,0.49	8.04,13.89,7.65,4.18	11.88,22.65,11.22,5.87	16804;36380;53459;73764	0.488386	0.705835	0.577233	0.562912	0.634373	0.0002401	0.1968	0.0091201	0.0451201	0.10074
3498	COX11	4	0.29,0.76,-0.02,0.51	4.15,4.73,37.87,7.98	5.06,8.02,37.44,11.33	7052;25938;43843;74068	-0.0163158	0.761737	0.384594	0.506612	0.634175	0.13038	0.1634	0.0589201	0.0642201	0.10094
15270	SPINK8	4	0.6,0.14,0.06,0.66	8.85,9.5,22.88,11.35	13.46,10.47,23.77,17.98	12009;35482;51883;56584	0.0553725	0.663601	0.365888	0.604725	0.634163	0.0696601	0.22694	0.0692001	0.0337601	0.10094
2589	CCNH	4	0.94,-0.43,-0.07,0.33	1.68,4.02,8.4,1	3.22,2.99,8.02,1.26	14248;29925;39901;65069	-0.42827	0.935721	0.19344	0.332375	0.634048	0.70056	0.0872201	0.2532	0.20464	0.101
1187	ATP2A2	4	0.29,0.39,0.81,0.46	2.04,4.54,1.39,8.72	2.5,5.95,2.44,11.97	15354;36345;45276;69877	0.292576	0.81196	0.487949	0.456008	0.633984	0.0041401	0.13698	0.0232201	0.0905401	0.10104
18237	ZNF384	4	0.6,0.67,0.44,-0.54	12.75,8.08,9.11,7.59	19.28,12.86,12.34,5.23	14533;31429;43431;64931	-0.536558	0.671305	0.292214	0.596687	0.633996	0.79952	0.22056	0.12588	0.0358201	0.10104
438	AIF1L	4	0.12,-0.28,0.3,0.97	8.14,11.09,5.71,4.7	8.86,9.12,7.02,9.2	5532;33863;45106;71391	-0.282984	0.969646	0.27673	0.298232	0.633939	0.50548	0.0784001	0.14216	0.24994	0.10108
15870	TBC1D5	4	-0.2,0.11,0.16,1.1	13.17,14.6,53.29,2.62	11.45,15.74,59.73,5.63	1110;36499;54493;58694	-0.202065	1.10323	0.293547	0.164566	0.633898	0.38288	0.0509401	0.1246	0.48646	0.1011
3787	CTSW	4	0.56,-0.31,0.71,-0.11	4.64,11.81,6.1,8.37	6.81,9.55,9.98,7.74	4386;23197;50926;73947	-0.30622	0.711491	0.212048	0.556111	0.633801	0.5442	0.19332	0.22454	0.0469001	0.10114
5512	FBXO28	4	0.8,0.19,-0.08,0.47	1.52,35.99,15.83,3.17	2.64,41.04,14.99,4.4	10917;21958;42980;63630	-0.0788397	0.797603	0.344575	0.469918	0.633761	0.2042	0.14422	0.0819801	0.0819801	0.10116
16788	TRAPPC9	4	0.29,0.17,0.03,0.97	18.1,14.01,15.31,2.59	22.19,15.74,15.68,5.09	14873;31051;43021;69162	0.0342785	0.973882	0.367231	0.293389	0.633635	0.0851601	0.0773801	0.0684001	0.25696	0.10124
4651	ECSIT	4	0.5,0.12,0.51,0.75	10.25,16.06,5.74,6.71	14.53,17.44,8.2,11.31	675;20097;48409;65894	0.118741	0.75218	0.472168	0.514353	0.633267	0.0361201	0.1686	0.0270001	0.0610601	0.10146
1904	C1orf87	4	0.44,-0.05,-0.1,0.83	5.15,15.09,21.74,5.74	6.99,14.56,20.34,10.18	12308;19606;44363;71419	-0.0956538	0.8274	0.279858	0.439015	0.633208	0.22578	0.13032	0.13894	0.1022	0.1015
10076	NCAPD2	4	0.76,0.51,0.25,0.01	2.14,4.54,1.91,4.12	3.62,6.44,2.27,4.14	11313;22540;49798;68089	0.00768773	0.76095	0.38045	0.505259	0.633104	0.10738	0.1638	0.0612801	0.0648401	0.10156
11582	PC	4	0.06,0.99,-0.28,0.28	8.72,1.81,7.43,18.62	9.12,3.59,6.12,22.59	12862;29472;45671;58373	-0.278154	0.98721	0.26281	0.27856	0.632885	0.49856	0.0736001	0.15808	0.2788	0.10174
15241	SPEN	4	0.62,0.39,0.06,0.65	11.32,9.83,6.49,13.43	17.38,12.89,6.76,21.04	5301;31073;50191;65226	0.059341	0.647308	0.429053	0.618403	0.632855	0.0667801	0.24058	0.0400201	0.0312601	0.10176
4755	EIF2B3	4	-0.11,0.24,0.73,0.54	2.27,2.75,3.34,3.04	2.09,3.25,5.52,4.43	2313;32506;40696;74290	-0.113818	0.726069	0.34735	0.539572	0.632821	0.25056	0.18368	0.0801801	0.0519601	0.10178
547	ALKBH8	4	0.54,0.46,0.73,-0.4	6.91,26.74,8.14,16.48	10.04,36.75,13.46,12.49	18626;34558;37462;67612	-0.400543	0.726026	0.330995	0.539497	0.632761	0.66964	0.18378	0.0926801	0.0519601	0.10186
2206	CACNB3	4	-0.2,-0.22,0.3,0.97	25.6,3.37,2.75,4.54	22.24,2.9,3.39,8.86	13930;24538;47510;63952	-0.216425	0.965152	0.211534	0.300184	0.632668	0.40652	0.0793401	0.2252	0.24722	0.10192
3300	CMPK2	4	-0.17,0.28,0.99,0.13	9.05,8.53,2.4,17	8.02,10.36,4.74,18.65	9505;31362;44021;67233	-0.173453	0.985195	0.306219	0.279846	0.632521	0.33758	0.0745601	0.11232	0.2765	0.10196
6844	HERC6	4	0.52,0.74,-0.7,-0.52	5.61,9.96,12.46,8.59	8.05,16.66,7.68,6.01	4945;29404;39951;71847	-0.698048	0.742486	0.012475	0.521807	0.632147	0.88642	0.17422	0.61448	0.0577801	0.10214
18456	ZNF7	4	-0.08,0.84,0.42,0.1	10.41,4.05,8.3,8.11	9.84,7.28,11.1,8.71	3708;35754;53126;61026	-0.0819078	0.844825	0.321636	0.419469	0.632147	0.20758	0.12138	0.1	0.11576	0.10214
1276	AURKAIP1	4	0.51,-0.03,0.76,0.25	8.4,19.69,1.97,20.93	11.94,19.31,3.33,24.81	6833;25633;42456;65879	-0.028573	0.755388	0.369835	0.507227	0.631308	0.14314	0.16712	0.0673601	0.0639601	0.10262
13716	RPL28	2	0.64,0.18	1.06,4.6	1.66,5.2	47792;60875	0.176857	0.642275	0.409566	0.176857	0.409566	0.13204	0.1306	0.10268	0.13204	0.10268
7480	IL22RA1	3	0.17,0.71,0.38	11.78,8.24,5.74	13.23,13.46,7.48	5483;31427;50245	0.168519	0.708872	0.419722	0.381775	0.545324	0.0513801	0.15088	0.0641601	0.0850201	0.1027
2890	CELSR2	4	0.54,0.16,0.06,0.72	8.82,15.93,9.6,7.78	12.83,17.78,9.98,12.83	13685;28781;41569;69209	0.0560955	0.721224	0.369147	0.540518	0.630871	0.0691601	0.18644	0.0676001	0.0515401	0.10282
13835	RRS1	4	0.45,0.32,0.81,0.19	3.99,3.43,1.06,1	5.46,4.28,1.86,1.14	17009;35709;54517;64663	0.194006	0.807368	0.44352	0.454496	0.630932	0.0146601	0.13946	0.0353601	0.0916401	0.10282
10573	NOL11	3	0.12,0.78,0.31	20.28,17.59,1.06	22.01,30.28,1.32	3733;36463;55401	0.118471	0.783839	0.402819	0.306146	0.544992	0.0809601	0.11552	0.0721201	0.14006	0.10284
4467	DPP10	4	0.01,0.33,0.02,0.93	39.72,6.97,5.58,2.33	40.01,8.74,5.63,4.45	12159;19256;49080;60895	0.0103569	0.93448	0.321637	0.326685	0.630583	0.10488	0.0876601	0.1	0.21216	0.10296
5871	FURIN	4	0.26,0.24,0.86,0.4	8.04,4.7,3.86,8.56	9.61,5.55,7.02,11.28	15755;19743;54490;56587	0.239396	0.86359	0.439174	0.39731	0.63045	0.0084201	0.1116	0.0367801	0.13454	0.10308
10162	NDUFB5	4	0.66,0.61,0.53,-0.51	16.94,11.26,7.82,9.24	26.68,17.12,11.28,6.5	6606;35940;54055;56444	-0.508431	0.655559	0.320268	0.60503	0.630295	0.77832	0.23316	0.10106	0.0336801	0.1032
1058	ASB14	4	-0.01,0.91,-0.06,0.35	11.87,3.69,29.11,3.66	11.8,6.96,27.94,4.66	8896;20184;48191;68363	-0.0587972	0.913732	0.298035	0.346678	0.630205	0.17822	0.0940401	0.11984	0.1877	0.10324
3875	CYBRD1	4	0.66,-0.1,-0.07,0.6	6.29,12.68,20.83,5.06	9.92,11.85,19.88,7.68	14039;20069;43081;62968	-0.0978195	0.657776	0.273856	0.602553	0.630164	0.2292	0.23102	0.14548	0.0342601	0.10324
14095	SCUBE2	4	-0.77,0.56,-0.07,0.7	13.24,8.14,21.42,10.64	7.74,12,20.46,17.29	8043;19553;43978;56653	-0.774776	0.700797	0.104919	0.559466	0.630131	0.91152	0.19984	0.41898	0.0459801	0.10324
17113	TWF2	4	-0.04,1.01,-0.2,0.25	10.15,3.04,14.5,2.46	9.87,6.12,12.66,2.93	17387;34712;45055;58009	-0.196096	1.00818	0.255532	0.251307	0.629742	0.374	0.0687401	0.16656	0.32286	0.10344
6484	GPR61	4	0.72,0.54,0.44,0.47	4.28,12.39,16.71,11.35	7.05,18.01,22.59,15.71	12371;19369;49542;57885	0.435093	0.719694	0.540743	0.539625	0.62966	0.0005801	0.18706	0.0133601	0.0519401	0.10352
5695	FLI1	4	0.41,0.5,0.76,0.36	9.5,9.86,7.23,16.81	12.66,13.95,12.23,21.5	15631;36041;42048;64364	0.355102	0.757679	0.506834	0.500957	0.629318	0.0018001	0.16612	0.0197001	0.0669801	0.10372
13756	RPRD1B	4	-1.05,-0.79,0.33,0.93	5.9,6.49,4.08,2.36	2.84,3.76,5.12,4.51	9825;22725;47481;59675	-1.05384	0.933056	-0.145099	0.325421	0.629238	0.96226	0.0880801	0.86332	0.21374	0.10372
7406	IGLON5	4	0.11,1.15,0.02,-0.26	14.18,4.25,4.05,5.93	15.31,9.41,4.11,4.94	14747;29374;49848;57107	-0.263218	1.14758	0.253885	0.110631	0.629105	0.47664	0.0435401	0.16854	0.59494	0.10382
15075	SNX24	4	0.87,0.39,0.38,0.11	6.26,7.95,9.63,11.94	11.42,10.41,12.51,12.92	6633;32755;39983;62782	0.113834	0.867926	0.437372	0.390202	0.629064	0.0379001	0.10958	0.0372801	0.14158	0.10382
5376	FAM53B	4	-0.19,0.59,0.66,-0.19	7.85,8.24,4.86,4.86	6.87,12.43,7.71,4.25	10423;22515;51325;66943	-0.193177	0.664605	0.218307	0.593327	0.628966	0.37014	0.22616	0.21544	0.0367601	0.10388
3019	CHAMP1	4	-0.08,0.82,0.4,0.43	6.36,5.9,5.9,15.31	6.01,10.44,7.76,20.69	15073;23046;53567;73775	-0.0808431	0.823415	0.3932	0.434182	0.628798	0.20644	0.13134	0.0546201	0.1053	0.104
17081	TUBB	3	0.46,0.63,0.4	1.06,1.13,1	1.46,1.75,1.32	17641;47473;59499	0.396881	0.629989	0.49423	0.45582	0.542905	0.0050601	0.20098	0.0367201	0.0502801	0.104
9812	MTNR1B	4	-0.12,0.47,0.31,0.78	14.47,8.79,15.18,4.99	13.32,12.2,18.79,8.6	8226;31789;45503;66542	-0.119312	0.784649	0.361413	0.472812	0.62873	0.25834	0.1508	0.0718601	0.0800801	0.10406
14720	SLC35E2	4	-0.24,0.33,0.93,0.26	5.45,6.97,5.51,6.39	4.6,8.77,10.47,7.65	12403;37096;38512;59700	-0.244204	0.925896	0.31831	0.331427	0.628662	0.44936	0.0898401	0.10272	0.20608	0.10408
8162	KLHL34	4	0.49,-0.19,0.29,0.76	8.89,11.74,8.59,3.34	12.51,10.33,10.5,5.66	13892;32112;50838;70551	-0.185381	0.763209	0.340136	0.493891	0.62855	0.35862	0.16284	0.0851001	0.0704201	0.10412
15959	TCOF1	4	0.79,0.03,-0.51,0.47	1.13,1.06,1.88,9.02	1.95,1.09,1.32,12.49	14564;30257;49082;68063	-0.511025	0.787356	0.193686	0.469646	0.628501	0.77994	0.1491	0.25274	0.0823001	0.10414
12541	PRCC	4	-0.36,0.16,-0.12,1.09	3.17,15.02,6.58,2.4	2.47,16.8,6.04,5.12	11173;27516;51192;68570	-0.363136	1.09477	0.19221	0.161823	0.628298	0.624	0.0526801	0.25544	0.49194	0.10422
10670	NPY5R	4	0.16,0.2,1.05,-0.06	23.52,71.01,5.51,17.52	26.25,81.66,11.45,16.8	17236;20340;37703;70925	-0.0602085	1.05482	0.338554	0.201669	0.628242	0.1802	0.0592401	0.0862801	0.41314	0.1043
12252	PNPT1	4	-0.25,0.26,1,0.23	5.35,6.61,2.46,6.42	4.51,7.91,4.92,7.53	7640;32209;45034;70111	-0.245532	0.998234	0.310345	0.25775	0.627992	0.45144	0.0707801	0.10928	0.3128	0.10448
9519	MNAT1	4	0.28,0.88,0.36,0.38	5.8,1.81,1.39,1.32	7.05,3.33,1.78,1.72	13837;33844;45837;57294	0.279729	0.879172	0.472658	0.376622	0.627897	0.0049201	0.10532	0.0268401	0.15544	0.1045
12881	PTMA	4	0.57,0.69,0.57,0.22	8.82,3.34,5.22,1.45	13.06,5.38,7.74,1.69	14905;22255;40911;60024	0.217371	0.687949	0.509815	0.567761	0.627855	0.0111201	0.20798	0.0190401	0.0437601	0.10454
16008	TEKT2	4	0.95,-0.05,0.18,0.3	2.72,3.82,56.14,3.89	5.26,3.71,63.81,4.8	6876;30789;52382;57553	-0.0451102	0.951494	0.34872	0.303749	0.627622	0.16176	0.0829601	0.0794401	0.24222	0.10456
17990	ZFAND1	4	0.74,0.51,0.06,0.45	5.51,22.84,15.31,8.27	9.23,32.55,16,11.28	217;29969;55177;66951	0.0631209	0.744392	0.441457	0.51093	0.627661	0.0645001	0.17244	0.0362001	0.0625201	0.10456
618	ANG	4	0.5,0.03,0,0.76	14.31,16.48,4.31,2.98	20.23,16.83,4.31,5.03	1591;19172;42778;59823	-8.22801e-06	0.755383	0.321387	0.499752	0.627567	0.11472	0.16716	0.10024	0.0676401	0.1046
14384	SH3PXD2B	4	-0.32,0.51,0.75,0.01	3.43,11.29,3.95,33.16	2.76,16.03,6.64,33.44	15383;30448;38416;69700	-0.3174	0.748538	0.23721	0.50562	0.627079	0.56026	0.17078	0.18966	0.0646401	0.10488
4456	DPF2	4	0.43,0.23,0.38,0.83	4.47,3.5,5.32,5.48	6.01,4.11,6.93,9.72	13929;27823;54455;57375	0.231792	0.827422	0.466875	0.425929	0.626675	0.0094201	0.13024	0.0283601	0.11098	0.10518
9334	METTL21C	4	0.75,0.43,0.5,0.02	9.83,5.45,13.01,8.08	16.57,7.36,18.39,8.2	15849;21743;40191;70386	0.0215101	0.75392	0.427353	0.499227	0.626574	0.0953401	0.16796	0.0407601	0.0678801	0.10528
319	ADH6	4	0.51,-0.09,0.69,0.57	15.77,41.02,5.54,3.34	22.45,38.48,8.92,4.94	7734;31398;39924;71868	-0.0921393	0.685574	0.417524	0.567142	0.626358	0.22028	0.20946	0.0444201	0.0438401	0.10538
5471	FBL	4	0.65,0.37,0.6,0.58	2.98,1.19,2.1,1.94	4.68,1.55,3.19,2.9	937;25059;41975;62759	0.372737	0.65274	0.551075	0.599769	0.626255	0.0014801	0.23554	0.0118201	0.0351401	0.1054
8790	LRRC37A3	4	-1.21,0.82,0.44,-0.05	3.17,2.04,1.97,5.22	1.37,3.59,2.67,5.03	5329;22332;38418;73122	-1.20794	0.816742	-0.00217105	0.435757	0.62625	0.97466	0.1344	0.64206	0.10444	0.1054
7969	KHDRBS1	4	0,0.8,0.27,0.45	3.95,6,10.35,4.21	3.97,10.47,12.51,5.75	1634;19838;43913;67996	0.00420838	0.803775	0.382744	0.448623	0.626199	0.11056	0.14118	0.0600801	0.0957001	0.10546
15008	SNAI2	3	0.69,0.39,0.25	17.33,8.4,12.59	27.94,11.02,14.99	13383;25732;74012	0.252129	0.689678	0.444397	0.391384	0.540531	0.0227801	0.16048	0.0532601	0.0793001	0.10554
17154	U2SURP	4	0.28,0.41,0.77,0.48	2.88,5.61,2.1,14.05	3.5,7.45,3.59,19.6	17773;26188;51248;63292	0.281897	0.77152	0.485732	0.480288	0.625904	0.0048601	0.159	0.0237401	0.0762001	0.10558
15129	SOX13	4	0.37,0.46,-0.2,0.8	9.7,9.5,22.62,9.83	12.54,13.03,19.65,17.06	11877;22551;44615;63248	-0.202511	0.795903	0.355044	0.455632	0.625767	0.38388	0.14482	0.0755601	0.0908201	0.10562
2520	CCDC84	4	0.79,0.46,0.22,-0.79	1.16,10.25,2.59,16.19	2.01,14.13,3.02,9.35	15475;23878;45607;68229	-0.792293	0.788476	0.169513	0.462817	0.625646	0.91714	0.14822	0.29318	0.0865201	0.10566
9571	MPHOSPH10	4	-0.65,0.24,0.69,0.56	2.07,2.07,6.13,1.81	1.32,2.44,9.9,2.67	4826;26030;45731;67704	-0.653487	0.691293	0.20837	0.559541	0.625417	0.86788	0.20582	0.23024	0.0459601	0.10582
5245	FAM162B	4	0.04,0.13,1.12,-0.36	6.58,2.72,2.72,13.98	6.79,2.99,5.89,10.87	8156;35769;45204;61968	-0.362744	1.1155	0.232847	0.13466	0.625078	0.62334	0.0486601	0.19512	0.54614	0.10598
4285	DKK4	4	0.21,0.64,-0.22,0.61	11.35,7.69,40.86,5.32	13.09,11.94,35.2,8.14	3527;24604;43443;60723	-0.215022	0.63539	0.310028	0.61436	0.624875	0.40404	0.25054	0.10952	0.0320801	0.10608
5409	FAM83D	4	0.33,0.92,0.09,0.32	7.98,11.22,14.79,8.27	10.04,21.21,15.77,10.36	17350;33287;41891;69152	0.0919753	0.918093	0.416508	0.33152	0.624807	0.0489001	0.0922601	0.0448201	0.20582	0.10612
12458	PPP1R21	4	0.06,0.62,0.5,0.63	8.08,4.41,4.89,10.31	8.43,6.76,6.93,16	5823;36769;37566;69973	0.0614852	0.633161	0.453168	0.616378	0.62477	0.0656401	0.25216	0.0323401	0.0317001	0.10614
7075	HOOK3	4	0.2,0.83,-0.56,0.42	11.03,8.3,4.6,17.33	12.63,14.76,3.13,23.17	12173;23287;51450;61533	-0.556188	0.830069	0.222137	0.419115	0.624592	0.8118	0.12674	0.20974	0.11596	0.10616
17945	ZCCHC11	4	1.07,-1.12,-0.15,0.18	5.45,55.98,45.66,6.61	11.45,25.7,41.24,7.48	15407;37153;52609;74504	-1.12321	1.07191	-0.00531884	0.176751	0.624329	0.96884	0.0557401	0.64902	0.4619	0.10632
12995	QRFP	4	0.35,0.3,0.68,0.57	10.19,34.43,8.17,11.61	12.98,42.31,13.06,17.26	16590;29082;39195;67533	0.297316	0.676444	0.473785	0.57206	0.624252	0.0038801	0.21636	0.0265601	0.0425201	0.10636
18121	ZNF181	4	0.54,0.71,0.09,0.24	26.58,1.19,11.42,12.1	38.68,1.95,12.14,14.27	11090;37207;44933;72781	0.0884716	0.706762	0.393717	0.541574	0.624168	0.0507201	0.19634	0.0543801	0.0512401	0.10646
14222	SERF1A;SERF1B	2	0.28,0.53	8.53,8.53	10.36,12.28	5;25707	0.279846	0.526251	0.403049	0.279846	0.403049	0.0666801	0.19646	0.10648	0.0666801	0.10648
1541	BORA	4	0.04,-2.81,1.21,-0.38	7.36,48,2.36,1.45	7.56,6.84,5.46,1.12	3275;21352;52916;71968	-2.81007	1.20871	-0.486369	0.0390597	0.623885	0.9981	0.0353201	0.9909	0.73182	0.10662
15939	TCF19	4	0.06,0.11,0.89,0.36	25.18,9.6,7.04,6.65	26.3,10.33,13,8.54	864;19714;55582;69462	0.0630002	0.885974	0.353994	0.361822	0.623898	0.0646001	0.10316	0.0762401	0.1708	0.10662
6830	HELZ2	4	-0.18,0.69,0.56,0.04	6.52,6,1.71,2.59	5.75,9.66,2.53,2.67	13075;33981;53372;57785	-0.180804	0.688211	0.27755	0.559294	0.623752	0.35216	0.20782	0.14134	0.0459801	0.10672
13637	RNF5	4	-0.07,0.3,-0.29,0.95	16.29,11.81,15.8,1.13	15.51,14.53,12.92,2.18	18387;33355;54537;65271	-0.290564	0.948409	0.22162	0.299271	0.62384	0.51848	0.0839001	0.21044	0.24844	0.10672
150	ACLY	4	0.11,1.05,-0.29,0.2	6.1,4.08,7.69,8.21	6.56,8.46,6.27,9.41	13130;26452;37576;72512	-0.294218	1.0502	0.2645	0.197001	0.6236	0.52438	0.0600001	0.15586	0.42188	0.10678
9772	MTCH2	4	0.63,0.62,0.27,-0.12	4.89,4.83,4.99,18.01	7.56,7.42,6.04,16.52	17895;28131;39338;57014	-0.124679	0.62781	0.349209	0.619351	0.62358	0.26544	0.25646	0.0792201	0.0309601	0.10678
13535	RMND5B	3	0.25,0.36,0.72	12.52,6.13,7.43	14.85,7.85,12.23	21231;46184;70212	0.245669	0.719343	0.440837	0.357499	0.538421	0.0242401	0.14516	0.0546801	0.0999601	0.10684
14302	SF3B5	3	0.72,-0.41,0.35	4.38,2.36,1.1	7.22,1.78,1.4	8932;35945;65711	-0.411072	0.722169	0.221861	0.354487	0.538328	0.74964	0.14402	0.23714	0.10194	0.10694
7520	ILK	4	0.47,0.78,0.3,-0.53	1.62,1.39,1.84,7.75	2.24,2.38,2.27,5.38	4626;26700;42827;61398	-0.527929	0.777501	0.254119	0.469086	0.623293	0.79258	0.15556	0.168	0.0828001	0.10698
11075	OR2G2	4	0.53,0.06,-0.21,0.71	10.57,13.89,11.65,7.2	15.31,14.5,10.1,11.8	3456;24636;42040;57755	-0.205905	0.712297	0.275656	0.533606	0.622951	0.38912	0.19232	0.14354	0.0540801	0.10722
17358	UQCRFS1	4	0.61,0.17,-0.01,0.63	15.22,25.37,8.89,4.99	23.28,28.52,8.83,7.74	13385;31072;46436;70855	-0.00924823	0.631968	0.35123	0.613591	0.62278	0.1237	0.25298	0.0779201	0.0321801	0.1074
17958	ZCCHC7	4	0.73,0.19,0.52,-0.1	9.76,13.04,4.31,19.89	16.14,14.85,6.18,18.5	14862;34999;44994;68158	-0.104287	0.725395	0.332071	0.52013	0.622762	0.23796	0.18392	0.0918401	0.0585201	0.1074
14465	SIRT1	4	0.29,0.62,0.63,0.59	9.37,11.58,12.23,5.93	11.45,17.78,18.88,8.95	16346;33264;40225;68569	0.288618	0.626204	0.531464	0.61876	0.622482	0.0044001	0.25794	0.0149001	0.0311001	0.1075
7656	IRX1	4	0.31,0.47,0.77,-0.09	10.28,4.67,4.44,46.15	12.75,6.47,7.59,43.49	5742;24316;50021;63663	-0.0855515	0.773848	0.367262	0.470997	0.622422	0.21182	0.15756	0.0683801	0.0812201	0.10754
11318	OR8K5	2	0.49,0.31	12.2,15.93	17.15,19.77	17467;58814	0.311517	0.491596	0.401557	0.311517	0.401557	0.0546201	0.22234	0.10754	0.0546201	0.10754
2523	CCDC85C	4	0.35,0.04,-0.14,0.89	10.8,47.77,5.9,8.76	13.81,48.96,5.35,16.23	10730;29429;46442;59943	-0.142245	0.890001	0.28443	0.354469	0.622235	0.29172	0.10206	0.13392	0.17834	0.10768
3173	CLCN1	4	-0.19,0.86,0.38,0	13.98,5.25,27.13,89.96	12.23,9.55,35.34,90.04	5757;19515;51776;59465	-0.193557	0.862661	0.263	0.381679	0.62217	0.37068	0.112	0.15786	0.15064	0.10772
12420	PPM1A	4	0.55,0.7,0.38,-0.72	15.44,14.7,10.67,22.52	22.56,23.83,13.9,13.64	11005;35636;51754;71091	-0.723529	0.69719	0.225369	0.546908	0.622049	0.89628	0.20214	0.20544	0.0497001	0.10786
1178	ATP1A1	4	0.63,0.61,0.37,0.38	4.93,8.89,5.93,3.99	7.65,13.55,7.68,5.17	536;26455;45432;64772	0.371997	0.634655	0.497926	0.60867	0.621662	0.0015201	0.25154	0.0214001	0.0329601	0.10798
7962	KDSR	4	0.3,0.6,0.65,0	12.33,7.1,4.57,2.49	15.13,10.73,7.16,2.5	8529;36371;48352;71268	0.00227833	0.647794	0.385366	0.595403	0.621598	0.11244	0.24022	0.0585601	0.0362201	0.10798
1808	C17orf85	4	0.74,-0.01,0.08,0.5	5.48,6.06,4.99,12.36	9.15,6.01,5.26,17.52	17478;19505;42215;72708	-0.0129606	0.739355	0.326403	0.503672	0.621513	0.1268	0.17576	0.0964601	0.0659801	0.108
8361	KRTAP5-3	2	0.18,0.62	20.86,2.98	23.71,4.57	31316;56650	0.184716	0.616836	0.400776	0.184716	0.400776	0.12524	0.14296	0.10806	0.12524	0.10806
4476	DPPA5	4	0.86,0.1,-0.07,0.38	2.72,10.35,7.23,3.53	4.94,11.1,6.9,4.6	5171;34969;39722;71827	-0.0674365	0.861926	0.319286	0.38081	0.621368	0.18884	0.11232	0.10186	0.1516	0.1081
[truncated: 16,629 more rows]
