# Supplementary material for: Large‐scale genetic screens identify BET‐1 as a cytoskeleton regulator promoting actin function and life span
Source: Aging Cell. 2022 Nov 20;22(1):e13742. doi: 10.1111/acel.13742 (PMC9835578; doi:10.1111/acel.13742)
Supplement: Supplementary file 3 — Table S2 [file ACEL-22-e13742-s003.xlsx]

## Sheet: cyto_depleted
	gene_name	num_sgRNA	sgRNA_vals	sgRNA_raw_control_vals	sgRNA_raw_treatment_vals	sgRNA_IDs	min_val	max_val	mean_val	best_2nd	mean_best_2	min_pv	max_pv	mean_pv	best_2nd_pv	mean_best_2_pv
200	ACTB	4	3.13,2.24,3.55,2.93	52.57,9.6,63.25,29.07	6.01,2.04,5.4,3.82	9503;19391;47170;64248	2.2372	3.54888	2.96073	3.12914	3.33901	1e-07	0.0009201	1e-07	1e-07	1e-07
2579	CCNC	4	4.18,4.79,4.36,4.4	214.37,1188.87,1476.27,93.83	11.85,43.06,71.93,4.45	17644;26687;38308;66585	4.17679	4.78716	4.42995	4.39665	4.59191	1e-07	1e-07	1e-07	1e-07	1e-07
2998	CFL1	4	3.1,1.03,3.74,2.61	27.09,17.29,57.96,25.31	3.16,8.48,4.34,4.14	12962;28668;49377;74181	1.02727	3.73954	2.62001	3.10046	3.42	1e-07	0.0006401	1e-07	1e-07	1e-07
5692	FLCN	4	4.03,3.82,4.09,3.48	516.5,305.67,118.72,427.15	31.54,21.67,6.99,38.37	10633;28684;40823;74116	3.47686	4.08659	3.85377	4.03338	4.05998	1e-07	0.0004001	1e-07	1e-07	1e-07
8098	KIRREL	4	2.63,2.59,2.52,2.78	254.06,133.49,260.55,98.34	40.93,22.22,45.48,14.27	4114;22105;38559;62905	2.5184	2.78465	2.63102	2.63403	2.70934	1e-07	0.0017401	1e-07	1e-07	1e-07
10015	NAE1	4	-0.7,3.76,-0.04,1.58	4.54,50.17,4.18,8.5	7.39,3.71,4.31,2.84	13324;26523;52426;64081	-0.703746	3.75893	1.14775	1.57993	2.66943	0.7981	0.0006201	0.0001601	4.01e-05	1e-07
10240	NF2	4	4.57,4.42,4.54,2.87	6096.46,2615.91,4074.3,59.94	257.49,121.93,175.65,8.2	5233;32089;51337;72593	2.87041	4.56536	4.09867	4.53576	4.55056	1e-07	2.01e-05	1e-07	1e-07	1e-07
11699	PDCD10	4	3.52,3.04,2.55,2.75	835.09,1401.26,277.82,495.34	72.77,170.79,47.46,73.4	8168;30643;53849;58960	2.54929	3.5206	2.96523	3.03646	3.27853	1e-07	0.0009601	1e-07	1e-07	1e-07
12849	PTEN	4	3.58,3.42,1.27,3.16	309.76,948.79,51.02,677.19	25.9,88.92,21.18,75.93	1766;26375;50570;57134	1.26824	3.58006	2.85516	3.41557	3.49782	1e-07	0.0008201	1e-07	1e-07	1e-07
2494	CCDC6	4	1.09,2.26,2.81,2.39	44,250.39,81.82,88.86	20.6,52.36,11.65,16.92	18529;31926;40078;63276	1.09473	2.8119	2.13931	2.39285	2.60238	1e-07	0.0016801	1e-07	1e-07	4.01e-05
575	AMBRA1	4	2.21,2.4,2,2.42	183.63,139.17,65.69,44.3	39.78,26.39,16.46,8.25	10997;35193;54580;65353	1.99672	2.42397	2.25657	2.39874	2.41135	1e-07	0.0030801	1e-07	1e-07	0.0001201
2176	CAB39	4	1.09,1.9,2.57,2.3	53.29,146.14,124.07,147.9	25.09,39.11,20.86,30.07	7775;35289;43509;64065	1.0864	2.57218	1.96454	2.29796	2.43507	1e-07	0.0024001	1e-07	1e-07	0.0001201
5525	FBXO42	4	-0.2,2.54,2.37,2.21	17.78,55.82,72.5,57.47	20.46,9.58,14.07,12.43	1300;34927;51191;58882	-0.202565	2.54287	1.72875	2.36545	2.45416	0.19498	0.0025801	1e-07	1e-07	0.0001201
13222	RBAK-RBAKDN	1	3.64	27.91	2.24	8339	3.64041	3.64041	3.64041	3.64041	3.64041	0.0001601	0.0001601	0.0001601	0.0001601	0.0001601
16880	TRIP12	4	0.78,2.85,1.83,1	29.66,54.55,177.08,46.5	17.29,7.59,49.79,23.28	12815;20402;54831;68397	0.778235	2.84506	1.61295	1.83032	2.33769	1e-07	0.0016001	1e-07	2.01e-05	0.0001801
16938	TSC2	4	2.36,1.69,2.18,1.86	360.94,199.02,90.25,45.5	70.09,61.65,19.91,12.54	1147;26031;46464;61440	1.69061	2.3645	2.02356	2.18028	2.27239	1e-07	0.0034401	1e-07	1e-07	0.0003001
17552	VPS39	4	1.71,2.53,1.36,2.03	67.08,115.77,27.32,60.27	20.52,20.09,10.67,14.76	12559;35020;53671;57979	1.35617	2.52695	1.90544	2.02961	2.27828	1e-07	0.0028601	1e-07	1e-07	0.0003001
11773	PDRG1	4	-0.72,0.05,4.31,-0.96	1.06,1.03,40.37,1.23	1.75,1,2.04,2.38	1534;20886;52697;61903	-0.956678	4.30922	0.670817	0.0460807	2.17765	0.91592	0.0003201	0.0030801	0.4667	0.0004601
17196	UBE2L3	4	2.53,1.78,1.27,1.39	22.55,14.92,27.48,12.26	3.91,4.34,11.39,4.68	2173;19688;44743;59940	1.27057	2.52887	1.74243	1.78207	2.15547	1e-07	0.0028201	1e-07	2.01e-05	0.0005201
597	AMOTL2	4	1,2.19,1.07,2.01	21.06,109.05,15.96,54.68	10.53,23.91,7.59,13.55	12414;22819;48060;60756	1.00006	2.18899	1.56845	2.01267	2.10083	1e-07	0.0039801	1e-07	1e-07	0.0006201
10721	NRP1	4	1.43,2.39,1.52,1.81	52.9,98.3,48.48,295.67	19.68,18.82,16.95,84.54	10989;36027;39918;57821	1.42626	2.38504	1.78349	1.80628	2.09566	1e-07	0.0032801	1e-07	2.01e-05	0.0006201
16937	TSC1	4	1.93,2.23,1.85,1.84	74.58,96.65,141.99,166.04	19.54,20.55,39.49,46.4	1169;25645;38219;71449	1.83942	2.23386	1.963	1.93241	2.08314	1e-07	0.0038601	1e-07	2.01e-05	0.0006201
15788	TAOK1	4	1.8,1.46,2.13,1.98	377.62,191.81,228.52,130.83	108.69,69.66,52.27,33.24	7368;21181;46865;74313	1.46134	2.12826	1.84072	1.97658	2.05242	1e-07	0.0042401	1e-07	2.01e-05	0.0006601
17188	UBE2F	4	1.99,1.9,2.14,1.66	65.26,57.21,66.43,36.7	16.43,15.34,15.05,11.62	17282;21539;39981;64448	1.65894	2.14229	1.92266	1.98995	2.06612	1e-07	0.0041601	1e-07	2.01e-05	0.0006601
18288	ZNF467	4	0.05,0.15,3.36,0.67	16.03,25.57,116.97,8.4	15.51,22.99,11.42,5.29	4661;29786;52577;72826	0.0474502	3.35634	1.05608	0.667324	2.01183	0.0183001	0.0010401	0.0003001	0.0067001	0.0007801
2276	CAP1	4	1.13,2.51,1.48,1.15	11.22,22.13,20.21,10.87	5.12,3.88,7.25,4.89	15208;22646;42840;57166	1.13331	2.51229	1.56967	1.47995	1.99612	1e-07	0.0029201	1e-07	8.01e-05	0.0008001
2361	CBFB	3	1.95,1.57,1.34	22.58,29.79,16.71	5.84,10.01,6.58	9440;25119;44926	1.34342	1.95216	1.62295	1.57327	1.76271	1e-07	0.0050401	4.01e-05	2.01e-05	0.0008601
15020	SNAPIN	4	2.09,1.85,0.79,1.89	167.79,66.04,15.44,45.66	39.43,18.27,8.92,12.34	1193;20575;50322;60050	0.792416	2.08929	1.65569	1.88734	1.98831	1e-07	0.0046201	1e-07	2.01e-05	0.0008801
1004	ARNT	4	-0.37,1.47,2.38,1.24	14.57,55.66,27.32,32.77	18.79,20.09,5.23,13.9	1883;37011;40384;64427	-0.367321	2.38471	1.1814	1.47037	1.92754	0.4306	0.0033001	0.0001601	8.01e-05	0.0009401
5853	FSTL5	4	-0.62,-0.15,4.01,-0.5	15.31,1.68,102.1,22.23	23.51,1.86,6.33,31.4	8947;34679;48703;70333	-0.61859	4.01265	0.686832	-0.148283	1.93218	0.73252	0.0005001	0.0027601	0.82484	0.0009401
17553	VPS41	4	1.93,1.93,-0.38,1.37	49.85,102.52,1.03,116.64	13.09,26.97,1.35,45.22	7924;19250;46507;61817	-0.382003	1.92897	1.21021	1.92674	1.92785	0.45186	0.0062601	0.0001601	2.01e-05	0.0009401
13585	RNF146	4	1.45,1.04,1.51,2.31	44.3,31.64,87.82,25.6	16.26,15.34,30.79,5.15	18389;19249;53676;58819	1.04477	2.31491	1.57942	1.51188	1.91339	1e-07	0.0036601	1e-07	8.01e-05	0.0009601
3489	CORO1C	4	1.29,1.57,2.19,0.63	26.15,16.45,14.31,12.85	10.73,5.55,3.13,8.28	2623;21247;41221;66550	0.633131	2.19238	1.41969	1.56788	1.88013	1e-07	0.0039401	1e-07	4.01e-05	0.0009801
2760	CDCP1	4	-0.11,-0.26,3.28,0.42	15.61,10.64,110.02,16.61	16.89,12.75,11.36,12.4	13059;36562;51096;73707	-0.260514	3.27531	0.830626	0.421876	1.84859	0.27286	0.0011801	0.0012801	0.0420201	0.0011001
13639	RNF7	4	0.97,0.89,1.79,1.83	27.22,8.4,42.45,42.8	13.9,4.54,12.26,12.05	10158;28155;43841;61329	0.887444	1.82819	1.3695	1.79219	1.81019	1e-07	0.0079601	1e-07	2.01e-05	0.0011601
14937	SMC4	4	2.65,-0.15,0.51,0.95	25.28,26.22,2.36,5.45	4.02,29.04,1.66,2.81	2956;36381;47285;72519	-0.147387	2.65163	0.991218	0.952922	1.80227	0.13108	0.0020401	0.0004401	0.0010201	0.0011601
16756	TRAF2	4	0.36,0.48,2.63,1	21.25,16.32,25.47,63.97	16.6,11.71,4.11,32.06	17520;31288;46577;65552	0.356238	2.63205	1.11593	0.996455	1.81425	0.0001801	0.0021401	0.0001801	0.0007801	0.0011601
9269	MED25	4	1.65,1.39,1.8,1.79	42.15,102.98,34.75,32.29	13.41,39.23,10.01,9.35	4280;29184;53996;64004	1.39233	1.79571	1.65723	1.78822	1.79196	1e-07	0.0084601	1e-07	2.01e-05	0.0011801
14201	SENP8	4	0.83,1.67,1.81,1.76	29.3,48.97,59.32,19.44	16.43,15.42,16.92,5.72	4564;32306;54588;65477	0.834671	1.80995	1.51895	1.76431	1.78713	1e-07	0.0082401	1e-07	2.01e-05	0.0011801
203	ACTG1	4	0.19,1.86,0.82,1.67	15.25,46.86,2.79,16.06	13.35,12.92,1.58,5.03	7571;28162;39214;70709	0.191846	1.85901	1.13683	1.67476	1.76689	0.0023401	0.0073201	0.0001801	4.01e-05	0.0012601
7916	KCTD10	4	1.71,0.94,1.74,0.3	12.94,27.45,42.02,14.76	3.97,14.27,12.54,12	8669;24008;38905;66788	0.299202	1.74428	1.17354	1.70686	1.72557	0.0004401	0.0091601	0.0001601	4.01e-05	0.0014401
16767	TRAK1	4	0.03,0.38,0.14,3.05	21.42,12.46,23.39,140.85	21.01,9.58,21.29,16.98	12609;20250;52843;65439	0.0277494	3.05256	0.898769	0.379085	1.71582	0.0231201	0.0013201	0.0008601	0.0584601	0.0014801
13557	RND3	4	0.86,0.57,2.52,0.56	21.58,30.5,91.26,6.74	11.88,20.49,15.88,4.57	5307;29377;37753;68388	0.5617	2.52252	1.12978	0.860794	1.69166	2.01e-05	0.0028801	0.0001801	0.0020001	0.0015001
15109	SORBS2	4	3.28,-0.35,0.1,0.02	152.41,17.94,8.89,16.9	15.65,22.82,8.28,16.72	15304;26980;48361;62434	-0.346983	3.28347	0.763483	0.101499	1.69248	0.40076	0.0011001	0.0018801	0.36118	0.0015001
7978	KIAA0141	4	2.4,-0.02,-0.45,0.94	52.67,29.17,13.53,58.29	9.95,29.64,18.42,30.28	7190;36053;38753;61059	-0.445013	2.40382	0.720158	0.944936	1.67438	0.54234	0.0031401	0.0023801	0.0010801	0.0015201
13215	RAVER1	4	2.36,0.11,0.17,0.99	47.22,22.62,5.22,6.74	9.2,20.89,4.63,3.39	2343;22504;41962;64031	0.114394	2.35895	0.909959	0.992768	1.67586	0.0078801	0.0034601	0.0007601	0.0008201	0.0015201
3805	CUL5	4	1.34,1.89,-0.21,1.28	73.96,113.33,13.79,22.23	29.15,30.65,15.91,9.15	386;23694;45802;59427	-0.2067	1.88655	1.07597	1.3431	1.61482	0.20002	0.0070001	0.0002401	0.0001601	0.0016401
13024	RAB18	4	0.59,1.05,1.8,1.41	3.79,11.35,8.21,8.85	2.53,5.49,2.35,3.33	7467;25774;47145;62226	0.585978	1.80206	1.21155	1.41012	1.60609	2.01e-05	0.0084201	0.0001601	0.0001201	0.0016801
1541	BORA	4	-0.04,2.81,-1.21,0.38	7.36,48,2.36,1.45	7.56,6.84,5.46,1.12	3275;21352;52916;71968	-1.20871	2.81007	0.486369	0.383177	1.59662	0.96484	0.0017001	0.0095201	0.0565801	0.0017401
9260	MED16	4	1.89,1.3,1.2,-0.19	242.41,458.47,19.47,13.92	65.51,185.96,8.46,15.85	7323;23252;53320;68134	-0.187949	1.88762	1.05115	1.30186	1.59474	0.17614	0.0069201	0.0003201	0.0001601	0.0017401
1495	BLOC1S1	4	0.86,-0.43,0.13,2.32	43.55,4.21,11.06,291.16	24.03,5.66,10.13,58.43	397;31480;38489;73182	-0.42679	2.31702	0.718909	0.857862	1.58744	0.5173	0.0036601	0.0023801	0.0020001	0.0018001
5880	FUT6	4	0.63,0.15,2.54,0.43	10.31,35.5,28.2,5.87	6.67,31.95,4.86,4.37	12839;31927;44138;59956	0.15222	2.53733	0.93607	0.62875	1.58304	0.0044001	0.0026601	0.0006401	0.0090601	0.0018201
14521	SLC12A9	4	0.73,1,2.09,1.07	31.61,30.37,25.05,68.96	18.99,15.22,5.87,32.84	5929;19751;48334;68338	0.734824	2.09461	1.22415	1.07044	1.58253	1e-07	0.0043601	0.0001001	0.0004201	0.0018201
2112	C8orf46	4	1.46,0.23,0.14,1.66	34.82,19.89,5.12,42.61	12.66,16.92,4.66,13.49	18366;30403;51647;57098	0.137614	1.65888	0.872399	1.45976	1.55932	0.0056801	0.0106601	0.0010401	8.01e-05	0.0019401
9268	MED24	4	1.19,1.58,1.3,1.55	91.03,57.31,535.52,52.64	40.01,19.14,217.59,17.98	3831;25965;53646;65026	1.18617	1.58255	1.40435	1.54936	1.56595	1e-07	0.0117601	1e-07	4.01e-05	0.0019401
1569	BRD9	4	1.31,0.94,1.76,0.71	30.73,55.04,18.36,45.89	12.37,28.75,5.4,27.97	11292;37058;48724;66922	0.714025	1.76468	1.18207	1.31269	1.53869	1e-07	0.0088401	0.0001601	0.0001601	0.0020001
10627	NPC1	4	1.72,0.32,0.38,1.36	28.26,72.73,20.15,53.51	8.6,58.32,15.45,20.78	16871;25689;40583;73869	0.318649	1.71655	0.945792	1.36495	1.54075	0.0003601	0.0094801	0.0005801	0.0001401	0.0020001
7839	KCND3	4	-0.49,-0.01,0.29,2.78	22.88,14.7,9.44,37.61	32.06,14.82,7.74,5.49	16336;21137;39802;70181	-0.487027	2.77606	0.641033	0.286957	1.53151	0.59568	0.0018001	0.0035001	0.1158	0.0020601
15279	SPNS1	4	1.42,1.3,0.82,1.63	13.63,28.2,6.65,7.46	5.09,11.45,3.76,2.41	4711;24729;43400;68342	0.82069	1.62957	1.29294	1.4212	1.52539	1e-07	0.0110201	4.01e-05	0.0001001	0.0020801
4726	EGR1	4	1.42,1.01,1.45,1.58	56.6,17.97,20.57,320.92	21.21,8.95,7.53,106.99	2391;26402;47874;59967	1.00677	1.58469	1.36414	1.44901	1.51685	1e-07	0.0115601	1e-07	8.01e-05	0.0021201
12351	POTEI	4	0.29,0.23,2.73,-0.11	21.29,3.4,50.2,15.41	17.41,2.9,7.56,16.66	10199;19970;53641;73638	-0.112482	2.73068	0.784624	0.290045	1.51036	0.0996001	0.0019201	0.0016601	0.11268	0.0021801
16052	TEX43	4	2.5,-0.02,0.52,-0.29	196.68,59.49,20.86,14.92	34.71,60.19,14.5,18.19	18046;26216;54358;74212	-0.28521	2.50243	0.681285	0.524796	1.51361	0.3094	0.0029601	0.0028201	0.0197801	0.0021801
15015	SNAPC1	4	0.14,2.88,-1.02,-0.06	1.16,39.53,1.52,1.26	1.06,5.38,3.07,1.32	5375;22066;41307;70476	-1.01609	2.87828	0.483634	0.136201	1.50724	0.93176	0.0014801	0.0097201	0.30094	0.0022001
3146	CISD2	4	1.26,1.33,1.66,0.07	10.93,7.46,34.88,19.89	4.57,2.96,11.02,18.99	11883;26276;41303;62407	0.0666241	1.66273	1.08057	1.33455	1.49864	0.0145201	0.0104801	0.0002201	0.0001601	0.0022601
10239	NF1	4	1.62,1.37,1.25,1.19	92.27,33.94,35.76,94.21	29.93,13.18,15.08,41.33	6892;23325;50514;72338	1.18873	1.62417	1.35601	1.3651	1.49464	1e-07	0.0111001	1e-07	0.0001401	0.0022601
12195	PLXNA1	4	1.13,1.01,1.55,1.44	35.18,95.03,57.44,156.4	16.11,47.15,19.68,57.68	2885;19983;52891;72740	1.01119	1.54516	1.28044	1.43906	1.49211	1e-07	0.0128401	4.01e-05	8.01e-05	0.0022601
956	ARIH2	4	1.52,1.04,1.24,1.45	60.1,30.99,66.98,46.11	20.98,15.11,28.38,16.86	5024;19025;48972;59076	1.03669	1.51854	1.31145	1.45146	1.485	1e-07	0.0133201	1e-07	8.01e-05	0.0022801
12898	PTPN14	4	1.12,1.39,0.7,1.58	47.12,200.25,15.7,64.48	21.73,76.48,9.69,21.5	12135;20458;45870;62583	0.695892	1.58486	1.19657	1.38865	1.48675	1e-07	0.0115601	0.0001601	0.0001401	0.0022801
17544	VPS33A	4	1.49,0.39,1.48,0.68	25.89,20.8,27.61,21.51	9.2,15.85,9.92,13.46	13884;25674;46496;66069	0.391608	1.49223	1.00906	1.47641	1.48432	0.0001201	0.0139201	0.0004001	8.01e-05	0.0022801
2302	CAPZB	4	0.05,0.98,0.57,1.99	2.91,23.91,44.85,42.15	2.81,12.11,30.22,10.64	1951;30348;38112;70304	0.051046	1.98569	0.896948	0.981448	1.48357	0.0174201	0.0055401	0.0008801	0.0008401	0.0023001
8448	LATS2	4	1.47,0.34,1.47,-0.06	34.95,14.76,32,3.86	12.66,11.68,11.56,4.02	9970;21392;47545;67341	-0.0609823	1.46813	0.802517	1.46512	1.46663	0.0616801	0.0144001	0.0015201	8.01e-05	0.0024001
10538	NO_CURRENT_77	4	0.51,1.56,0.19,1.36	20.47,90.29,13.17,46.99	14.33,30.62,11.54,18.3	5388;25832;43243;62716	0.191224	1.55996	0.906631	1.36044	1.4602	0.0023601	0.0124801	0.0007601	0.0001401	0.0024201
5835	FRYL	4	1.07,0.85,1.32,1.58	51.44,31.35,128.1,29.17	24.43,17.38,51.29,9.78	13853;19361;50846;73799	0.850894	1.57667	1.20551	1.32048	1.44857	1e-07	0.0119601	0.0001601	0.0001601	0.0024801
14510	SLC10A7	4	1.35,0.53,1.54,0.99	7.26,20.12,6.1,2.49	2.84,13.95,2.09,1.26	17103;26997;42293;66392	0.527699	1.54158	1.10211	1.35368	1.44763	2.01e-05	0.0129201	0.0002001	0.0001601	0.0024801
4052	DCUN1D3	4	1.77,0.07,0.13,1.06	53.81,4.34,8.59,7.2	15.83,4.14,7.88,3.45	8522;34641;45819;59664	0.0698293	1.76554	0.755784	1.06253	1.41403	0.0139401	0.0088201	0.0020001	0.0005001	0.0026401
7981	KIAA0226	4	-0.02,-0.05,0.15,2.67	12.62,8.21,16.87,84.67	12.83,8.51,15.16,13.35	11331;27737;55411;70869	-0.0531858	2.66509	0.685456	0.153977	1.40953	0.0570001	0.0019801	0.0028001	0.2697	0.0026601
6684	GXYLT1	4	2.56,0.22,0.26,0.05	134.91,15.9,11.09,6.29	22.85,13.67,9.29,6.1	7782;28295;43420;61906	0.0454447	2.56182	0.770336	0.25591	1.40886	0.0186201	0.0024201	0.0018401	0.14302	0.0026801
11692	PCYOX1L	4	2.63,0.11,-0.13,0.18	29.92,23.14,37.77,13.79	4.83,21.5,41.39,12.14	5504;31466;39533;72530	-0.131869	2.63134	0.697253	0.183549	1.40744	0.11656	0.0021401	0.0025601	0.22568	0.0027201
16220	TLE4	4	1.64,0.42,1.17,1.11	39.3,47.57,20.93,46.37	12.63,35.49,9.32,21.5	9157;29077;51480;61617	0.422908	1.63762	1.08422	1.16713	1.40237	8.01e-05	0.0109401	0.0002201	0.0002601	0.0027601
14001	SAV1	4	0.66,0.65,1.66,1.13	18.92,19.37,52.28,29.76	11.97,12.37,16.49,13.55	15746;24180;53900;72038	0.646892	1.66492	1.02675	1.13478	1.39985	1e-07	0.0103601	0.0004001	0.0003001	0.0027801
8149	KLHL21	4	0.62,1.88,0.9,0.59	14.53,3.99,13.82,14.86	9.43,1.09,7.42,9.84	17439;29314;43079;65380	0.594937	1.87543	0.997793	0.897384	1.38641	2.01e-05	0.0071801	0.0004201	0.0014401	0.0029001
6434	GPR141	4	-0.26,-0.07,-0.02,2.77	12.98,19.24,12.75,24.17	15.54,20.14,12.92,3.53	8259;21763;44108;69529	-0.259866	2.77437	0.607343	-0.0189631	1.3777	0.2718	0.0018401	0.0044001	0.6028	0.0029801
13651	ROBO1	4	2.55,0.2,0.07,-0.23	198.95,14.4,6.1,6.68	33.9,12.51,5.81,7.85	6107;24654;45830;73408	-0.233121	2.5529	0.648131	0.202874	1.37789	0.23574	0.0025201	0.0034401	0.202	0.0029801
16448	TMEM251	4	1.24,1.2,1.51,0.97	24.47,20.47,15.48,55.14	10.36,8.92,5.43,28.06	629;21789;39384;59711	0.974514	1.51011	1.23105	1.24033	1.37522	1e-07	0.0133801	8.01e-05	0.0002201	0.0030001
15792	TAP2	4	0.08,-0.07,0.29,2.45	24.24,15.25,12.55,19.01	22.96,16.06,10.24,3.48	15141;23466;41830;71917	-0.0744321	2.45163	0.687248	0.293889	1.37276	0.0708001	0.0029801	0.0027601	0.1097	0.0030401
4410	DNM1	4	2.54,0.17,-0.29,-0.17	53.38,10.51,4.83,8.3	9.2,9.35,5.92,9.32	12155;34522;51465;72714	-0.294253	2.53604	0.561015	0.168951	1.35249	0.3235	0.0027001	0.0057001	0.24812	0.0032001
17059	TTLL4	4	0.76,-0.85,1.94,0.29	41.28,2.88,50.46,9.15	24.32,5.2,13.18,7.51	949;26645;45438;67072	-0.852018	1.93722	0.533447	0.763384	1.3503	0.8797	0.0061801	0.0070401	0.0035801	0.0032201
6696	GZF1	4	0.61,2.09,0.04,0.44	10.7,10.48,10.64,17.84	7.02,2.47,10.36,13.12	14545;24697;37577;58263	0.0389926	2.08576	0.794486	0.609384	1.34757	0.0202801	0.0047001	0.0016001	0.0105601	0.0033001
15349	SRGAP1	4	1.09,0.29,1.58,0.5	91.1,30.11,27.26,20.86	42.71,24.61,9.09,14.79	18372;36639;49442;63455	0.291424	1.58441	0.866261	1.09277	1.33859	0.0004601	0.0117401	0.0010801	0.0003601	0.0033601
17538	VPS18	4	1.22,0.94,1.27,1.41	40.95,35.44,21.87,44.72	17.58,18.47,9.06,16.86	5058;29916;45746;60506	0.939742	1.40713	1.20952	1.27127	1.3392	1e-07	0.0167001	0.0001601	0.0002001	0.0033601
2442	CCDC157	4	0.23,2.38,0.29,-0.04	11.19,80.32,9.47,33.2	9.55,15.39,7.74,34.02	1688;23174;46821;71742	-0.0352954	2.38349	0.717235	0.291909	1.3377	0.0477801	0.0033401	0.0023801	0.11126	0.0033801
3802	CUL3	4	1.33,1.33,0.97,-0.21	7.72,22.36,7.62,14.27	3.07,8.89,3.88,16.46	8293;22934;47984;73942	-0.205396	1.3308	0.857161	1.32882	1.32981	0.19872	0.0194401	0.0011601	0.0001601	0.0034201
1601	BST2	4	-0.08,0.56,2.09,0.14	11.97,13.2,75.94,14.89	12.66,8.95,17.84,13.55	4933;36917;44757;64056	-0.0806877	2.08974	0.676709	0.561735	1.32574	0.0751001	0.0045801	0.0029001	0.0148601	0.0034401
2817	CDK8	4	1.48,0.71,1.16,0.66	39.36,28.59,40.5,28.1	14.1,17.5,18.13,17.73	7118;26325;39876;59939	0.664811	1.48135	1.00357	1.15965	1.3205	1e-07	0.0141201	0.0004201	0.0002801	0.0034401
5952	GADD45A	4	2.35,0.2,0.13,0.31	34.49,4.64,30.79,14.79	6.79,4.02,28.15,11.94	13205;25275;42392;57568	0.129748	2.34571	0.747305	0.309311	1.32751	0.0065001	0.0034601	0.0020401	0.0965801	0.0034401
7941	KDF1	4	0.3,2.34,-0.11,-1.05	12.94,21.12,12.2,3.4	10.53,4.17,13.21,7.05	4664;35324;50382;65223	-1.05038	2.34187	0.368719	0.29797	1.31992	0.9389	0.0035601	0.0213801	0.10612	0.0034401
9267	MED23	4	1.05,1.25,1.39,0.57	26.35,55.75,25.41,9.89	12.69,23.37,9.72,6.67	5586;33416;44606;60570	0.568496	1.38584	1.0658	1.25456	1.3202	2.01e-05	0.0174401	0.0002601	0.0002001	0.0034401
17711	WFS1	4	0.17,0.73,0.37,1.89	12.2,14.83,24.17,12.04	10.85,8.92,18.73,3.25	10195;29632;43595;64070	0.169521	1.89079	0.790451	0.733624	1.31221	0.0034801	0.0067401	0.0016401	0.0041801	0.0036801
2268	CAMSAP2	4	0.47,0.65,1.71,0.88	9.67,16.9,7.23,7.26	6.96,10.79,2.21,3.94	5126;35221;44612;71113	0.474028	1.71089	0.929202	0.883942	1.29741	4.01e-05	0.0095801	0.0007001	0.0018001	0.0037201
15437	ST3GAL5	4	1.17,1.15,1.42,0	33.59,25.28,46.96,8.95	14.88,11.42,17.5,8.95	11456;29100;54547;58189	0.00105604	1.42443	0.936647	1.17494	1.29968	0.0315601	0.0157601	0.0006401	0.0002401	0.0037201
1068	ASB7	4	0.05,0.48,1.68,0.91	12.52,36.67,9.86,9.21	12.08,26.22,3.07,4.92	1808;23738;38228;73486	0.0514802	1.68218	0.780982	0.906222	1.2942	0.0174001	0.0099601	0.0017001	0.0013401	0.0037801
4781	EIF4E2	4	1.19,0.25,0.47,1.38	16.84,5.97,6.03,45.76	7.39,5.03,4.37,17.61	15662;20666;50314;55958	0.246104	1.37759	0.819253	1.18799	1.28279	0.0009801	0.0176601	0.0013601	0.0002201	0.0038601
12424	PPM1F	4	1.11,1.12,1.44,0.35	39.23,29.56,27.06,33.49	18.13,13.58,9.95,26.36	11039;19409;54541;58415	0.345247	1.44312	1.00611	1.12224	1.28268	0.0002201	0.0151801	0.0004001	0.0003201	0.0038601
15887	TBL1XR1	3	1.28,0.72,1.06	5.84,7,10.77	2.41,4.25,5.17	7463;37695;59309	0.719803	1.2756	1.01765	1.05754	1.16657	2.01e-05	0.0164801	0.0012201	0.0002401	0.0040201
10836	NUP62CL	4	0.49,-0.1,2.05,0.42	31.83,31.15,54.72,6.26	22.59,33.47,13.23,4.68	14883;21269;54435;64424	-0.103629	2.04763	0.714139	0.494839	1.27124	0.0926201	0.0049801	0.0023801	0.0248401	0.0040601
378	AGAP2	4	0.21,2.33,-0.36,-0.18	7.17,23.14,18.23,2.82	6.21,4.6,23.37,3.19	6991;19602;45440;65298	-0.357854	2.33089	0.500378	0.206607	1.26875	0.41748	0.0036401	0.0086201	0.19728	0.0040801
17054	TTLL10	4	0.39,0.41,0.37,2.13	15.8,10.93,13.3,51.44	12.08,8.23,10.27,11.77	15566;28522;39444;62409	0.373169	2.12814	0.824644	0.410322	1.26923	0.0001601	0.0042801	0.0013201	0.0456801	0.0040801
13047	RAB35	4	0.13,0.57,1.46,1.07	11.65,20.73,47.67,24.95	10.67,13.93,17.32,11.88	16985;30793;44313;66897	0.125899	1.46052	0.807783	1.07048	1.2655	0.0067401	0.0147201	0.0014401	0.0004201	0.0041201
216	ACTR1A	4	0.77,0.34,1.15,1.37	11,8.27,7.26,5.77	6.44,6.53,3.27,2.24	6668;23289;48668;64282	0.341476	1.36673	0.907399	1.14964	1.25819	0.0002401	0.0180801	0.0007601	0.0003001	0.0042801
894	ARHGAP21	4	0.59,1.04,1.47,0.89	48.19,47.48,15.05,15.93	31.97,23.14,5.43,8.57	6204;35847;45277;62182	0.591836	1.47023	0.998322	1.03702	1.25363	2.01e-05	0.0143001	0.0004201	0.0005801	0.0044201
12603	PRKCE	4	0.49,1.77,0.01,0.73	17.59,8.72,5.41,8.89	12.51,2.55,5.38,5.35	16383;23111;46083;67310	0.0102732	1.77205	0.751506	0.732987	1.25252	0.0284201	0.0086201	0.0020201	0.0041801	0.0044201
10238	NEXN	4	-0.13,0.41,2.09,0.01	9.63,11.45,8.04,9.18	10.56,8.6,1.89,9.15	11366;25729;39166;56523	-0.132131	2.08752	0.593389	0.41309	1.2503	0.11692	0.0046601	0.0048001	0.0446601	0.0045201
5804	FPGT-TNNI3K;TNNI3K	1	1.36	42.15	16.46	63494	1.35684	1.35684	1.35684	1.35684	1.35684	0.0046201	0.0046201	0.0046201	0.0046201	0.0046201
4190	DESI1	8	-0.25,0.18,0.47,0.22,0.06,0.06,1.98,-0.75	16.25,22.71,6.23,14.99,15.35,45.98,31.61,11.68	19.34,20.11,4.48,12.83,14.76,44.21,8,19.65	11540;17270;20968;37093;48912;49241;64563;73970	-0.751018	1.98299	0.245929	0.47364	1.22832	0.82804	0.0055401	0.0598801	0.0287601	0.0048801
13689	RPH3A	4	-0.72,2.39,0.06,-0.03	7.62,55.07,15.64,18.75	12.57,10.53,14.96,19.19	14745;20490;38872;69113	-0.722194	2.38702	0.423784	0.0637578	1.22539	0.81032	0.0032601	0.0144201	0.43314	0.0049401
3480	COQ3	4	0.31,2.13,-0.4,-0.08	12.98,14.24,7.78,38.19	10.5,3.25,10.27,40.24	15433;27141;44874;73657	-0.399893	2.1337	0.491052	0.305533	1.21962	0.4776	0.0042201	0.0092801	0.0997801	0.0049801
4045	DCTN3	4	0.66,0.02,0.09,1.77	3.86,9.47,7.62,3.4	2.44,9.35,7.16,1	8649;31284;44256;62139	0.0188328	1.76628	0.633932	0.660663	1.21347	0.0255401	0.0088001	0.0036601	0.0071801	0.0050801
4483	DPY30	4	1.17,-0.35,0.59,1.26	80.87,8.04,12.23,41.93	35.89,10.27,8.11,17.55	7001;26722;38882;70092	-0.35255	1.25621	0.667083	1.17211	1.21416	0.40934	0.0225201	0.0031201	0.0002601	0.0050801
2070	C6orf223	4	0.27,-0.06,1.84,0.56	27.26,14.63,46.28,2.88	22.65,15.28,12.89,1.95	12190;20923;41744;67569	-0.0624022	1.84413	0.653209	0.563848	1.20399	0.0626201	0.0076201	0.0033801	0.0147001	0.0051601
5614	FGF11	4	-0.15,0.13,2.08,0.32	4.64,10.7,19.92,27.74	5.15,9.78,4.71,22.19	4985;22181;45379;65960	-0.150665	2.07948	0.595387	0.32244	1.20096	0.13478	0.0047201	0.0047201	0.0883801	0.0051601
9749	MSTN	4	0.3,0.22,-0.36,2.09	17.1,16.48,11.87,39.14	13.87,14.18,15.25,9.2	16881;35248;55738;56161	-0.361106	2.08812	0.561417	0.302112	1.19511	0.42232	0.0046201	0.0056801	0.10242	0.0052001
3705	CSRP1	4	1.22,1.03,0.21,1.17	22.65,12.65,10.44,18.82	9.75,6.18,9,8.37	13349;27246;49601;59387	0.214334	1.21574	0.908072	1.16894	1.19234	0.0016801	0.0247401	0.0007601	0.0002601	0.0052601
14929	SMARCD1	4	0.99,0.59,1.4,0.85	38.42,14.5,35.47,30.08	19.34,9.66,13.46,16.66	12507;31519;44832;68861	0.585404	1.39735	0.956434	0.990544	1.19395	2.01e-05	0.0168201	0.0005601	0.0008201	0.0052601
12621	PRLHR	4	0.01,1.49,0.03,0.88	14.53,17.23,7.59,8.04	14.41,6.15,7.42,4.37	9507;29274;48205;67168	0.011909	1.48543	0.602646	0.880734	1.18308	0.0280401	0.0140601	0.0044801	0.0018201	0.0054201
5778	FOXK1	4	1.4,0.96,0.74,0.66	15.8,14.7,12.36,6.45	5.98,7.56,7.39,4.08	9180;24340;39675;61816	0.661246	1.40167	0.940783	0.95836	1.18002	1e-07	0.0167801	0.0006401	0.0009801	0.0054801
8079	KIF3C	3	2.09,-0.23,0.04	84.77,11.81,11.09	19.91,13.87,10.76	7903;20071;52657	-0.231985	2.08983	0.63403	0.0442465	1.06704	0.33402	0.0036801	0.0064801	0.30732	0.0055201
14385	SH3RF1	4	-0.1,0.25,0.14,2.09	36.38,22.19,26.48,44	39.11,18.68,24.03,10.33	7874;30779;41767;72063	-0.104649	2.09123	0.593901	0.249037	1.17013	0.0932601	0.0044401	0.0047801	0.15044	0.0057401
16496	TMEM59L	4	1.84,-0.02,0.5,0.35	62.25,28.91,4.34,8.34	17.44,29.36,3.07,6.56	13109;35708;43280;72196	-0.0219321	1.83577	0.664861	0.499198	1.16748	0.0414001	0.0077601	0.0031601	0.0240801	0.0057601
17942	ZC3HC1	4	0.96,0.37,-0.63,1.38	21.93,11.32,12.36,7.98	11.28,8.74,19.11,3.07	4293;26463;55707;57706	-0.628464	1.37655	0.520147	0.959806	1.16818	0.74066	0.0177001	0.0075401	0.0009801	0.0057601
2100	C7orf72	4	-0.65,0.29,2.04,-0.23	6.84,11.09,40.53,10.74	10.76,9.09,9.84,12.57	12959;32040;44577;70959	-0.653003	2.04267	0.362381	0.287546	1.16511	0.7618	0.0050401	0.0224201	0.11544	0.0058001
4654	EDA	4	-0.01,2.07,0.03,0.25	18.36,52.25,5.06,10.77	18.53,12.49,4.94,9.06	11974;28474;53096;65440	-0.0130783	2.06507	0.583485	0.249285	1.15718	0.0373601	0.0047601	0.0050601	0.15006	0.0060801
4081	DDX17	4	0.65,-0.28,0.23,1.66	21.35,20.31,4.31,20.34	13.64,24.66,3.68,6.44	3060;28672;49566;72938	-0.280052	1.6593	0.563791	0.646659	1.15298	0.30288	0.0105401	0.0056001	0.0081001	0.0061201
16738	TPRN	4	-0.55,-0.49,2.38,-0.07	38.23,7.91,40.92,1.03	55.9,11.13,7.88,1.09	145;22600;41273;68731	-0.548165	2.37656	0.315613	-0.0734234	1.15157	0.66406	0.0033801	0.0333001	0.70642	0.0061601
984	ARL8B	4	0.65,0.96,1.32,0.82	22.75,17,20.47,27.65	14.47,8.71,8.2,15.65	6330;29124;51824;73632	0.652294	1.32065	0.939423	0.964052	1.14235	1e-07	0.0195801	0.0006401	0.0009801	0.0064201
2008	C3orf67	4	0.86,1.43,0.4,0.33	16.12,2.69,11.65,6.97	8.89,1,8.83,5.55	6571;34613;51099;56712	0.329502	1.42639	0.753643	0.85939	1.14289	0.0003401	0.0156001	0.0020001	0.0020001	0.0064201
8425	LAMTOR4	4	0.95,1.34,0.42,0.14	22.29,26.97,42.25,7.91	11.56,10.67,31.51,7.19	1665;26262;43656;63724	0.138423	1.3372	0.711341	0.946734	1.14196	0.0056001	0.0189601	0.0023801	0.0010801	0.0064201
15367	SRPX	2	0.31,1.38	17.97,37.03	14.53,14.21	17053;32618	0.306934	1.38132	0.844126	0.306934	0.844126	0.0198001	0.0091001	0.0064601	0.0198001	0.0064601
15400	SSH1	4	1.25,1.02,0.61,0.67	13.33,15.05,4.86,12.39	5.61,7.42,3.19,7.79	8605;29755;38857;73789	0.609068	1.25002	0.887207	1.02071	1.13536	1e-07	0.0231601	0.0009201	0.0006601	0.0066201
17900	ZBTB38	4	0,0.39,1.88,-0.14	6.91,12.78,49.29,8.66	6.9,9.75,13.41,9.52	8983;20176;45141;65300	-0.136796	1.87843	0.533307	0.390409	1.13442	0.12124	0.0070801	0.0070401	0.0535001	0.0066201
10599	NOSIP	4	0.44,1.82,-0.16,0.16	21.45,23.69,17.78,21.22	15.77,6.7,19.8,18.93	13996;33234;39200;56850	-0.155106	1.82189	0.568762	0.443827	1.13286	0.13932	0.0081601	0.0054001	0.0360401	0.0067001
11402	OXCT1	4	-0.09,0.65,1.62,0.07	15.48,30.34,24.53,9.44	16.49,19.34,8,9	14249;24282;55868;62876	-0.0913828	1.61738	0.561012	0.649851	1.13361	0.0826801	0.0112001	0.0057001	0.0078801	0.0067001
3870	CYB5R3	4	0.64,1.25,0.51,1.01	12.46,11.52,7,11.03	7.97,4.86,4.92,5.49	10674;30313;40441;58662	0.511059	1.24534	0.851892	1.00622	1.12578	2.01e-05	0.0234401	0.0012001	0.0007401	0.0069201
12896	PTPN12	4	1.3,0.95,0.32,0.67	34.43,49.59,15.7,28.26	14.01,25.67,12.54,17.81	9550;37294;50738;72534	0.324058	1.29703	0.80926	0.94985	1.12344	0.0003401	0.0204201	0.0014401	0.0010401	0.0069201
17505	VGLL2	4	2.04,0.21,-0.21,0.2	81.07,29.69,14.83,16.94	19.77,25.58,17.09,14.79	3556;18769;46981;66982	-0.205154	2.03591	0.560279	0.214791	1.12535	0.19836	0.0050801	0.0057401	0.18674	0.0069201
7542	ING1	4	0.02,0.92,0.99,1.24	10.74,20.21,5.32,11.19	10.56,10.67,2.67,4.74	9704;22974;47494;65355	0.0243323	1.23871	0.794597	0.993876	1.11629	0.0239001	0.0238601	0.0016001	0.0008201	0.0071001
17500	VEPH1	4	0.6,-0.51,1.62,-0.09	7.95,8.34,203.3,24.17	5.23,11.85,66.17,25.67	12050;19137;55860;59920	-0.507945	1.61927	0.406886	0.602884	1.11108	0.62048	0.0111801	0.0162401	0.0111201	0.0073001
2733	CDC34	4	-0.25,-0.23,2.45,-0.33	6.97,7.13,90.09,7.82	8.31,8.37,16.52,9.84	4867;22800;51625;68713	-0.331915	2.44752	0.407901	-0.230382	1.10857	0.37834	0.0030201	0.0161401	0.91082	0.0073801
12811	PSMD7	4	0.95,0.92,-0.14,1.27	2.82,2.01,2.27,5.74	1.46,1.06,2.5,2.38	3468;23076;40289;59379	-0.140138	1.26866	0.75002	0.947888	1.10828	0.1243	0.0218001	0.0020201	0.0010801	0.0074001
18126	ZNF19	4	-0.52,0.18,0.01,2.03	7,23.23,17.72,120.83	10.07,20.46,17.61,29.53	14200;21184;53778;58322	-0.523432	2.03281	0.425318	0.183336	1.10807	0.64004	0.0051801	0.0143001	0.226	0.0074201
8743	LRIT3	4	0.24,1.97,-0.17,0.08	15.67,23.36,16.12,34.3	13.23,5.98,18.1,32.35	17404;29331;48381;67993	-0.166687	1.96593	0.531863	0.243722	1.10483	0.15246	0.0057201	0.0070601	0.15532	0.0074801
14637	SLC25A42	4	2.35,-0.34,-0.53,-0.13	56.73,19.6,5.48,24.92	11.16,24.78,7.94,27.34	17293;24812;47450;65559	-0.534815	2.34547	0.334638	-0.133703	1.10588	0.65086	0.0035001	0.0281601	0.80632	0.0074801
955	ARIH1	4	0.25,0.77,1.28,0.92	32.39,52.15,10.9,26.28	27.31,30.68,4.48,13.93	5611;22874;49308;65177	0.245832	1.2816	0.802324	0.916435	1.09902	0.0009801	0.0212001	0.0015401	0.0012201	0.0076401
9088	MAPK1	4	1.17,1.04,0.9,0.8	34.85,15.74,15.48,45.95	15.54,7.68,8.28,26.48	5775;29174;41909;58509	0.795409	1.16548	0.974426	1.03507	1.10028	1e-07	0.0276201	0.0005001	0.0006001	0.0076401
6759	HBB	4	2.09,-0.11,0.11,-0.23	43.45,42.8,69,1.1	10.21,46.28,64.04,1.29	10090;32010;39853;70064	-0.23094	2.0892	0.463249	0.107453	1.09833	0.23252	0.0046201	0.0113001	0.3506	0.0076601
13449	RHBDF1	4	0.09,2.05,0.14,0.11	14.18,49.49,1.29,6.13	13.29,11.91,1.17,5.69	12311;28838;38183;61223	0.0930098	2.05492	0.598554	0.139863	1.09739	0.0102801	0.0048801	0.0046601	0.2943	0.0076601
16986	TSPO2	4	1.7,-0.26,0.49,-0.13	74.12,26.19,9.83,14.31	22.76,31.4,6.99,15.68	16547;35871;41188;71281	-0.261927	1.70325	0.450271	0.492093	1.09767	0.2755	0.0097201	0.0121001	0.0253401	0.0076601
907	ARHGAP35	4	0.67,1.26,0.73,0.93	32.97,90,41.18,22.32	20.69,37.65,24.78,11.68	6968;21261;53539;71397	0.67217	1.25735	0.899242	0.934539	1.09595	1e-07	0.0224401	0.0008601	0.0011001	0.0077401
6322	GNPTAB	4	0.09,1.42,0.77,0.42	10.22,31.09,21.03,21.87	9.58,11.62,12.34,16.34	15972;21551;40694;57303	0.0931742	1.4194	0.675329	0.768552	1.09397	0.0102001	0.0159001	0.0029601	0.0034801	0.0077601
16757	TRAF3	4	0.88,0.18,1.09,1.1	13.14,12.98,139.46,56.89	7.13,11.48,65.68,26.48	3373;34206;44327;56795	0.176952	1.10345	0.81203	1.08621	1.09483	0.0030401	0.0316601	0.0014401	0.0003801	0.0077601
16296	TMEM104	4	0.79,0.46,1.17,1.01	79.93,11.26,29.17,22.71	46.22,8.17,12.98,11.25	4593;26017;51080;58336	0.462665	1.1688	0.858864	1.01384	1.09132	4.01e-05	0.0273601	0.0011401	0.0006601	0.0078001
17140	TYK2	4	1.6,0.05,-0.13,0.58	37.68,11.26,12.33,8.14	12.43,10.87,13.52,5.43	7820;36146;42520;56390	-0.1335	1.59998	0.524903	0.583291	1.09164	0.11838	0.0113601	0.0073401	0.0126601	0.0078001
11966	PIGA	4	-0.3,1.87,-0.3,0.3	36.8,110.12,17.26,81.2	45.36,30.05,21.24,65.83	15614;27404;46152;61669	-0.301772	1.8738	0.393915	0.302757	1.08828	0.33554	0.0072001	0.0178201	0.10198	0.0078801
17633	WDR17	4	0.21,0.13,0.03,1.97	8.92,14.7,7.52,91.85	7.74,13.46,7.39,23.43	309;21082;45608;63954	0.0257268	1.97115	0.582117	0.205314	1.08823	0.0236201	0.0057201	0.0050801	0.1989	0.0078801
42	ABCA8	4	-0.22,0.22,0.5,1.68	11.55,13.56,8.27,29.11	13.44,11.68,5.87,9.09	9218;29962;50110;56281	-0.218427	1.67915	0.542972	0.495788	1.08747	0.21502	0.0100001	0.0065601	0.0247201	0.0079201
13015	RAB11FIP2	4	-0.29,1.89,-0.16,0.28	14.96,32.9,22.26,7.1	18.3,8.89,24.84,5.84	6966;29927;37391;56367	-0.291182	1.88841	0.430584	0.283144	1.08578	0.3189	0.0068601	0.0137601	0.11944	0.0079601
14056	SCMH1	4	-0.28,1.64,-0.18,0.53	9.18,41.54,8.21,38.78	11.16,13.32,9.29,26.82	12462;24488;50571;68754	-0.282169	1.64074	0.4278	0.531862	1.0863	0.3055	0.0108401	0.0140401	0.0188601	0.0079601
15594	SUFU	4	1.09,0.88,1.08,0.54	34.49,30.67,83.93,11.97	16.2,16.69,39.78,8.23	13828;29045;54504;67157	0.541264	1.09043	0.896649	1.07721	1.08382	2.01e-05	0.0329801	0.0008801	0.0004001	0.0080201
3991	DBN1	4	-0.19,0.3,1.03,1.14	7.69,10.67,6.26,17.49	8.74,8.69,3.07,7.94	3600;36514;42026;57321	-0.186017	1.13956	0.569192	1.02619	1.08287	0.1742	0.0295401	0.0054001	0.0006401	0.0080601
10674	NR0B2	4	1.57,0.01,0.12,0.6	55.33,10.8,6.36,3.34	18.65,10.76,5.84,2.21	13076;20650;49558;63623	0.00575071	1.56921	0.573233	0.595057	1.08213	0.0300401	0.0121601	0.0052601	0.0118601	0.0081001
7202	HSPA1A	1	1.12	2.3	1.06	37449	1.11978	1.11978	1.11978	1.11978	1.11978	0.0081401	0.0081401	0.0081401	0.0081401	0.0081401
6923	HIST1H2AM	3	-0.11,1.86,0.03	13.37,55.14,1.19	14.47,15.19,1.17	10885;46162;62015	-0.114749	1.85971	0.590597	0.0268322	0.94327	0.17774	0.0062401	0.0080401	0.3355	0.0083201
4773	EIF3L	4	0.97,0.53,1.12,1.01	17.65,11.61,20.18,9.63	9,8.02,9.26,4.77	14547;21613;55597;59535	0.533363	1.12367	0.910493	1.01372	1.06869	2.01e-05	0.0306801	0.0007601	0.0006601	0.0084401
1341	BAD	4	0.51,-0.22,0.03,1.63	6.61,12.29,6.39,26.84	4.66,14.33,6.27,8.69	5454;36830;54174;71794	-0.220834	1.62734	0.485111	0.506648	1.06699	0.21864	0.0110801	0.0096001	0.0223801	0.0085601
17160	UBA3	4	2.3,-0.29,-0.17,-0.68	40.5,3.63,82.3,3.01	8.2,4.43,92.66,4.83	1769;21541;44112;70491	-0.68077	2.30477	0.291672	-0.170973	1.0669	0.78312	0.0037001	0.0405601	0.85218	0.0085801
7380	IGF1R	4	0.25,-0.7,1.88,-0.32	43.39,5.12,28,11.81	36.61,8.34,7.62,14.76	12840;32274;54678;71831	-0.703478	1.87756	0.274297	0.245069	1.06131	0.79802	0.0071801	0.0473801	0.1542	0.0086801
13058	RAB3GAP2	4	0.44,1.69,-0.2,0.37	31.02,20.73,4.05,15.15	22.94,6.44,4.66,11.74	11653;36710;50308;74544	-0.20084	1.68666	0.572445	0.435695	1.06118	0.19228	0.0099001	0.0052601	0.0379201	0.0087001
14274	SESTD1	4	-0.36,-0.54,2.06,0.05	20.51,18.04,27.16,28.23	26.36,26.28,6.5,27.2	17148;21368;38796;64803	-0.542532	2.06333	0.303073	0.0538629	1.0586	0.65916	0.0048601	0.0371401	0.45268	0.0087201
462	AKAP10	4	1.2,0.86,0.52,0.91	27.03,23.75,11.42,9.31	11.77,13.06,7.94,4.94	4712;20099;38371;70005	0.524578	1.19989	0.87503	0.912967	1.05643	2.01e-05	0.0257801	0.0010201	0.0012401	0.0087801
18488	ZNF749	4	0.01,1.94,-0.34,0.17	14.21,26.25,1.65,16.16	14.07,6.84,2.09,14.36	3328;21898;49659;62014	-0.344498	1.93951	0.44493	0.170391	1.05495	0.39706	0.0061201	0.0126201	0.24636	0.0088001
7054	HNRNPD	4	1.14,0.64,0.89,0.97	21.84,16.58,32.03,72.37	9.9,10.67,17.26,37.04	13390;19787;45739;59372	0.635465	1.14197	0.908807	0.966279	1.05412	1e-07	0.0293001	0.0007601	0.0009801	0.0088401
6426	GPR128	4	-0.72,1.33,0.77,-0.1	4.83,65.78,20.34,16.97	7.97,26.1,11.91,18.24	3287;36168;40774;59468	-0.721966	1.33353	0.319857	0.772389	1.05296	0.81	0.0192201	0.0319201	0.0034201	0.0088801
13300	RCAN1	4	-0.56,-0.17,0.56,1.55	2.1,15.67,3.63,27.35	3.1,17.61,2.47,9.35	16096;20202;44995;71003	-0.560146	1.54901	0.344153	0.556131	1.05257	0.67656	0.0126801	0.0261001	0.0154201	0.0089001
4434	DOCK9	4	-0.1,0.07,0.01,2.03	12.36,15.31,5.02,82.43	13.26,14.59,4.97,20.11	1251;24157;48131;73758	-0.101797	2.03497	0.504554	0.0700441	1.05251	0.0911601	0.0051001	0.0084001	0.42038	0.0089201
11877	PGM1	4	2.16,-0.1,-0.06,-0.2	29.3,26.06,11.94,33.72	6.56,27.94,12.49,38.74	9133;33084;53901;67429	-0.200389	2.16013	0.448501	-0.0647844	1.04767	0.19166	0.0040601	0.0122401	0.69056	0.0091001
15299	SPRN	4	-0.63,-0.05,1.74,0.36	3.86,6.23,10.9,18.98	5.95,6.44,3.27,14.79	2149;28310;49753;59836	-0.626062	1.73501	0.354978	0.360013	1.04751	0.73844	0.0093201	0.0244001	0.0671401	0.0091001
14655	SLC26A5	4	-0.26,2.02,0.07,-0.31	10.8,318.49,2.69,19.69	12.92,78.55,2.55,24.46	7464;37038;37380;67969	-0.312696	2.01951	0.380515	0.0733437	1.04643	0.35052	0.0052401	0.0196601	0.41526	0.0091401
6330	GOLGA3	4	0.68,-0.37,1.41,-0.02	10.93,4.86,7.85,7.88	6.81,6.3,2.96,8	13524;19449;46381;57854	-0.372987	1.40799	0.423977	0.681723	1.04486	0.4396	0.0165601	0.0144001	0.0061001	0.0092801
3565	CPSF4	3	-0.03,1.52,0.3	1.88,40.79,1.23	1.92,14.18,1	14963;28703;62018	-0.0340925	1.52395	0.595074	0.295364	0.909657	0.0986201	0.0105401	0.0079401	0.0589801	0.0094801
5168	FAM102B	4	0.32,-0.37,-0.06,1.76	30.28,9.28,13.37,16.94	24.29,12.03,13.93,5	14127;18850;41358;66310	-0.374462	1.75969	0.410981	0.317865	1.03878	0.44156	0.0090401	0.0156001	0.0911201	0.0094801
1291	AXIN1	4	0.99,1.08,0.62,0.13	34.04,13.85,31.02,13.43	17.12,6.56,20.23,12.31	5167;30407;39524;74491	0.12532	1.0793	0.703234	0.991504	1.0354	0.0067601	0.0340001	0.0024801	0.0008201	0.0095401
12001	PIK3R1	4	1.28,0.1,-0.39,0.79	44.85,9.31,12.42,25.05	18.44,8.71,16.31,14.47	1233;27101;52984;64494	-0.392975	1.28183	0.443869	0.791516	1.03667	0.46752	0.0211201	0.0126401	0.0030001	0.0095401
6247	GLTPD2	3	-0.12,0.22,1.59	30.7,10.83,39.62	33.33,9.29,13.21	1040;20596;51634	-0.11861	1.58517	0.562769	0.221743	0.903458	0.1816	0.0094601	0.0094201	0.10164	0.0097801
4035	DCP1B	4	0.15,-0.33,0.42,1.63	19.14,16.87,30.63,29.66	17.21,21.27,22.88,9.55	2871;34872;38964;73009	-0.334001	1.63493	0.468959	0.421094	1.02801	0.3817	0.0110001	0.0108001	0.0421601	0.0098401
7638	IRF2	4	1.59,0.01,0.25,0.47	22.45,13.04,25.63,59.26	7.48,12.98,21.55,42.89	12176;33474;44725;70509	0.00730292	1.5864	0.577594	0.466554	1.02648	0.0294601	0.0114601	0.0052001	0.0305601	0.0098801
339	ADPGK	4	0.37,1.18,0.07,0.87	10.06,24.63,10.83,12	7.76,10.9,10.33,6.58	8262;21146;54970;65668	0.0691758	1.17562	0.620966	0.866168	1.02089	0.0140401	0.0270601	0.0039201	0.0019201	0.0099801
15296	SPRED1	4	1.07,0.84,0.98,0.01	31.25,39.85,35.18,23.07	14.93,22.3,17.84,22.94	6251;36018;39947;72330	0.00843578	1.06532	0.72265	0.979458	1.02239	0.0291201	0.0358001	0.0023201	0.0008801	0.0099801
25	AARSD1	2	0.94,0.49	8.76,5.28	4.57,3.76	9840;56495	0.489595	0.938377	0.713986	0.489595	0.713986	0.0045201	0.0273401	0.0101201	0.0045201	0.0101201
10230	NEURL4	4	-0.06,1.66,-0.54,0.38	30.47,5.51,6.65,29.27	31.66,1.75,9.64,22.5	14844;25573;48914;63483	-0.535665	1.65634	0.361177	0.379215	1.01778	0.6522	0.0107001	0.0227601	0.0584601	0.0102401
1224	ATP6V0D1	4	-1.06,0.3,1.73,-0.41	1.58,6.91,20.83,5.09	3.3,5.61,6.27,6.76	9983;21149;42331;71783	-1.06	1.73263	0.141199	0.301113	1.01687	0.94092	0.0093201	0.14182	0.10354	0.0102601
8517	LECT2	4	0.2,1.83,-0.03,-0.16	19.86,78.64,31.67,12.33	17.29,22.1,32.35,13.81	2262;32679;38978;56422	-0.16389	1.83107	0.459012	0.199425	1.01525	0.14954	0.0078401	0.0115801	0.20602	0.0102801
13135	RALGAPB	4	0.96,0.52,0.88,1.07	77.27,38.23,39.88,99.41	39.66,26.62,21.67,47.38	14598;29567;43776;70052	0.522067	1.0692	0.858402	0.962227	1.01571	2.01e-05	0.0353801	0.0011401	0.0009801	0.0102801
4191	DET1	4	0.93,1.09,-0.15,0.88	11.97,19.05,10.48,6.13	6.27,8.95,11.62,3.33	6397;35421;45315;66381	-0.149655	1.09027	0.688285	0.933364	1.01182	0.13388	0.0331201	0.0027401	0.0011001	0.0103401
13057	RAB3GAP1	4	0.55,1.39,0.47,0.64	16.81,42.74,20.83,27.84	11.51,16.34,15.02,17.87	124;33891;48752;60407	0.471898	1.38683	0.761231	0.639751	1.01329	4.01e-05	0.0173801	0.0019201	0.0084001	0.0103401
2003	C3orf38	4	0.02,0.26,-0.46,1.76	2.59,2.85,2.07,30.44	2.55,2.38,2.84,9	17754;20141;42128;57860	-0.456729	1.75742	0.394931	0.258926	1.00817	0.55804	0.0090801	0.0176801	0.13998	0.0104601
17987	ZEB1	4	1.01,1.01,0.43,0.62	6.19,21.64,22.29,6.78	3.07,10.76,16.55,4.4	8346;26203;41037;67296	0.430084	1.01115	0.768443	1.00833	1.00974	8.01e-05	0.0422401	0.0018401	0.0007201	0.0104601
6246	GLTP	4	-0.25,1.46,0.25,0.56	2.95,13.69,13.79,22.19	3.5,4.97,11.62,15.11	6773;34412;41685;69062	-0.249768	1.46109	0.503218	0.555076	1.00808	0.25816	0.0147001	0.0084801	0.0156401	0.0104801
6593	GSAP	4	0.34,0.31,1.67,-0.26	14.73,11.91,49.94,34.75	11.62,9.61,15.71,41.56	1439;33338;40350;60572	-0.25803	1.66861	0.515431	0.341747	1.00518	0.26998	0.0102401	0.0077601	0.0774001	0.0106601
784	APC	4	0.26,1.75,0.16,-0.52	12.85,26.41,18.53,3.6	10.73,7.85,16.57,5.17	14207;33143;52042;57704	-0.524722	1.75025	0.411483	0.259725	1.00499	0.6413	0.0091201	0.0155801	0.13914	0.0106801
15222	SPATS2L	4	0.54,1.04,0.97,0.1	19.57,17.39,31.74,3.27	13.49,8.46,16.23,3.04	3618;31450;42151;58462	0.104233	1.04027	0.662027	0.967606	1.00394	0.0089801	0.0384201	0.0032001	0.0009801	0.0107001
3827	CXCL14	4	0.34,1.04,0.96,0.32	10.38,16.55,3.01,10.96	8.2,8.05,1.55,8.77	8264;31491;41156;67895	0.321722	1.03896	0.665693	0.96143	1.0002	0.0003401	0.0384801	0.0031401	0.0009801	0.0108401
3575	CPXCR1	4	1.58,0.42,0.22,-0.39	79.51,13.85,15.31,10.44	26.68,10.33,13.15,13.67	16349;20230;39489;64398	-0.387843	1.57551	0.457832	0.423742	0.999627	0.45978	0.0120001	0.0116401	0.0413001	0.0108601
4499	DRD2	4	-0.18,0.1,-0.14,1.9	29.07,14.6,13.24,5.77	32.92,13.64,14.59,1.55	5252;36799;42705;65914	-0.179415	1.89941	0.419509	0.0983046	0.998857	0.166	0.0067001	0.0148601	0.36644	0.0109601
14451	SIM1	4	0.53,0.14,-0.33,1.47	7.98,9.15,9.21,7.85	5.52,8.28,11.59,2.84	8410;30535;52911;57763	-0.331837	1.46528	0.451995	0.531488	0.998384	0.37832	0.0144801	0.0120001	0.0189201	0.0109801
1496	BLOC1S2	4	0.51,0.69,0.7,1.3	11.32,28.56,35.86,14.53	7.94,17.67,22.07,5.92	11780;36806;43201;62067	0.512223	1.29516	0.800024	0.700069	0.997614	2.01e-05	0.0206201	0.0015401	0.0050801	0.0110001
4966	EPT1	4	0.79,0.3,0.39,1.21	14.24,9.37,19.18,13.46	8.25,7.59,14.62,5.84	17214;31142;55688;57442	0.304095	1.20591	0.67216	0.786942	0.996428	0.0004001	0.0253601	0.0030201	0.0030601	0.0110801
14278	SETD1B	4	0.49,0.64,1.36,0.45	35.27,8.4,16.25,9.57	25.04,5.4,6.35,7.02	18147;32939;38125;69516	0.447534	1.35501	0.73333	0.636254	0.99563	8.01e-05	0.0184401	0.0022601	0.0085401	0.0111401
13168	RAPGEF6	4	-0.36,0.47,1.53,0.1	2.33,16.09,8.59,6.65	2.99,11.65,2.99,6.21	8224;35348;45397;71175	-0.357596	1.5251	0.432866	0.465877	0.995486	0.41704	0.0132201	0.0136601	0.0306401	0.0111601
10644	NPIPB6	4	0.7,1.29,-0.01,-0.4	2.88,3.14,8.5,10.9	1.78,1.29,8.54,14.36	152;35227;43377;62186	-0.397558	1.28675	0.394814	0.697655	0.992202	0.4744	0.0208401	0.0176801	0.0052201	0.0112201
14925	SMARCAL1	4	-0.1,1.02,0.96,-0.26	10.31,7.59,49.98,14.63	11.02,3.73,25.67,17.5	4608;26289;50303;67391	-0.257852	1.02282	0.407747	0.961137	0.991977	0.26974	0.0409001	0.0161601	0.0009801	0.0112401
17992	ZFAND2B	4	1.65,0.33,-0.59,-0.4	52.48,6.23,13.95,28.17	16.72,4.94,20.95,37.19	6979;28953;44139;64919	-0.586642	1.65027	0.248848	0.332551	0.991409	0.70252	0.0108201	0.0583201	0.0826201	0.0113001
561	ALPL	4	-0.1,0.01,1.68,0.3	20.05,8.34,9.83,5.74	21.47,8.28,3.07,4.66	4283;34056;40259;70552	-0.0984282	1.67742	0.472411	0.301624	0.989522	0.0882201	0.0100601	0.0104401	0.10302	0.0113601
13260	RBM39	4	0.13,-0.26,0.64,1.33	14.83,7.13,7.59,4.25	13.52,8.57,4.86,1.69	13758;36820;39411;67356	-0.264705	1.3282	0.459985	0.643633	0.985914	0.2797	0.0195601	0.0115001	0.0081601	0.0115401
16877	TRIOBP	4	0.97,1,0.12,-0.06	11.68,13.27,14.66,19.99	5.95,6.64,13.46,20.81	4217;26598;49622;69661	-0.05791	0.998254	0.508987	0.972511	0.985383	0.0597001	0.0440401	0.0080801	0.0009401	0.0115601
855	AQP9	4	0.1,1.77,0.01,0.2	8.95,67.34,21.09,19.66	8.37,19.77,21.01,17.15	15880;33616;38320;62241	0.00571671	1.76822	0.51706	0.197265	0.982744	0.0301401	0.0087401	0.0076801	0.20906	0.0116201
6972	HIVEP1	4	-1.17,0.92,1.04,-0.21	7.78,30.79,20.54,32.71	17.55,16.31,9.98,37.82	6401;29872;45649;64806	-1.17322	1.041	0.143731	0.916514	0.978759	0.96046	0.0382801	0.1388	0.0012201	0.0117801
15879	TBCCD1	4	-0.2,0.1,1.85,-0.3	34.33,44.2,27.71,6.84	39.55,41.1,7.68,8.4	2117;36173;41650;72768	-0.295649	1.85157	0.36421	0.104871	0.97822	0.3261	0.0074801	0.0221801	0.35594	0.0118001
2475	CCDC3	4	0.11,1.84,-0.27,-0.51	11.74,37.25,19.37,6.65	10.87,10.38,23.28,9.46	13;29968;53701;59881	-0.509571	1.84294	0.294742	0.110925	0.976932	0.62262	0.0076801	0.0397201	0.34392	0.0118601
3129	CIB1	4	1.01,0.22,0.8,0.94	2.14,13.24,5.15,11.91	1.06,11.39,2.96,6.21	16130;25407;47602;62780	0.21643	1.01413	0.742703	0.938832	0.976483	0.0016601	0.0419401	0.0021001	0.0010801	0.0119001
18492	ZNF76	4	0.28,-0.06,-0.01,1.67	13.2,16.84,16.87,37.29	10.85,17.61,17.01,11.74	11869;25724;40960;65631	-0.0646298	1.6675	0.468822	0.283872	0.975688	0.0638601	0.0102601	0.0108001	0.11866	0.0119001
12670	PRPH2	4	0.1,0.23,-0.13,1.71	45.01,7.07,24.24,76.17	42.02,6.01,26.53,23.22	961;25735;53645;58523	-0.130538	1.71361	0.479166	0.234458	0.974032	0.11514	0.0095201	0.0098801	0.16368	0.0120001
3474	COPS7B	4	1.34,-0.2,0.07,0.61	53.55,24.89,13.46,11.78	21.21,28.66,12.83,7.71	17996;32769;43848;63356	-0.20382	1.33615	0.453284	0.611472	0.973812	0.19684	0.0189801	0.0119001	0.0102601	0.0120201
6560	GRIK4	4	1.83,-0.01,0.02,0.11	32.19,15.44,13.07,8.04	9.03,15.51,12.89,7.45	13181;21994;38066;58949	-0.00612019	1.83358	0.489702	0.110823	0.972202	0.0345001	0.0077801	0.0093401	0.3441	0.0120801
4927	EPC2	4	0.75,0.7,1.19,0.24	20.9,14.37,14.99,1.49	12.46,8.86,6.56,1.26	7283;18902;50726;71740	0.239879	1.193	0.719291	0.746219	0.969611	0.0010801	0.0262001	0.0023801	0.0038401	0.0122401
13893	RUNX1	4	0.02,0.86,0.29,1.08	16.58,15.25,15.9,9.37	16.31,8.43,12.98,4.43	3903;28128;49800;60817	0.0231827	1.08273	0.563617	0.855546	0.969137	0.0243801	0.0336601	0.0056001	0.0020801	0.0122401
2901	CENPH	4	1.08,0.86,-0.27,-0.61	9.76,1.81,2.79,1.71	4.63,1,3.36,2.61	7905;19797;46623;57355	-0.607799	1.07722	0.263892	0.857111	0.967167	0.72296	0.0345001	0.0516201	0.0020201	0.0122801
13742	RPL9	2	0.69,0.63	2.91,1.68	1.81,1.09	16477;32878	0.630316	0.690628	0.660472	0.630316	0.660472	0.0015801	0.0620001	0.0123001	0.0015801	0.0123001
3667	CSDE1	4	0.52,0.75,1.18,0.25	13.92,13.14,42.84,26.54	9.69,7.82,18.88,22.3	643;33184;39574;56099	0.251134	1.18222	0.675812	0.748108	0.965162	0.0008801	0.0268201	0.0029001	0.0038401	0.0123401
17146	TYRP1	4	0.38,-0.47,1.55,-0.24	29.85,5.06,48.84,76.33	22.96,7.02,16.69,90.44	14272;28403;39789;71131	-0.47246	1.54919	0.302627	0.378498	0.963841	0.57802	0.0126401	0.0373201	0.0587001	0.0123601
7504	IL4	4	0.07,0.1,-0.26,1.83	18.46,14.37,8.98,21.74	17.61,13.44,10.79,6.12	16740;36139;46599;60387	-0.263906	1.82775	0.432277	0.0971532	0.962453	0.2784	0.0081001	0.0136801	0.36928	0.0124001
12413	PPIL2	4	1.35,0.58,0.01,-0.31	21.77,5.06,6.55,1.23	8.54,3.39,6.53,1.52	6022;32708;49628;70134	-0.306968	1.34979	0.406292	0.577292	0.963542	0.3423	0.0185001	0.0162801	0.0132401	0.0124001
10199	NEK1	4	0.96,0.11,0.96,0.58	21.32,7.69,29.01,7.49	10.93,7.1,14.93,5	2572;19891;39464;65656	0.113831	0.96355	0.654573	0.958039	0.960794	0.0079001	0.0493601	0.0033201	0.0009801	0.0124601
15059	SNW1	4	1.95,-0.03,-0.14,-0.49	8.08,3.24,4.18,4.99	2.09,3.3,4.6,6.99	2979;21975;55432;60372	-0.485168	1.94735	0.324201	-0.0279991	0.959674	0.5934	0.0059801	0.0307601	0.61988	0.0125601
14525	SLC13A4	4	1.76,0.15,-0.23,-0.02	5.35,12.29,4.76,21.48	1.58,11.05,5.61,21.73	13340;21867;50568;59758	-0.234501	1.76328	0.416682	0.154432	0.958854	0.23818	0.0088801	0.0151601	0.26886	0.0126201
11334	ORC2	4	0,1.91,-0.8,-0.21	4.93,18.92,9.93,8.34	4.92,5.03,17.32,9.66	2998;18792;55867;69348	-0.803421	1.91091	0.224376	0.00356631	0.957239	0.85752	0.0063601	0.0718001	0.55572	0.0126801
7103	HOXC13	4	-0.33,-0.43,0.91,1.01	15.54,10.96,9.86,9.63	19.51,14.76,5.26,4.8	13679;21390;50636;71290	-0.428931	1.00504	0.288596	0.906473	0.955755	0.52074	0.0430601	0.0417001	0.0013201	0.0127201
17053	TTLL1	4	1.11,0.21,-0.06,0.8	20.99,9.93,7.65,2.4	9.72,8.6,7.97,1.37	12848;29701;48881;72035	-0.0578152	1.11052	0.515327	0.801774	0.956145	0.0597001	0.0314201	0.0077601	0.0028401	0.0127201
5120	EYS	4	0.16,1.74,-0.12,-0.67	20.7,39.49,83.47,7.33	18.47,11.8,90.9,11.62	6218;18849;50744;57020	-0.66523	1.74341	0.279842	0.16422	0.953814	0.77134	0.0092201	0.0451201	0.25542	0.0127601
4752	EIF2AK4	4	-0.38,-0.05,1.95,-0.07	13.43,20.25,31.28,52.64	17.44,20.95,8.08,55.29	3175;36512;39193;66776	-0.376647	1.9526	0.363935	-0.0492351	0.951684	0.445	0.0058601	0.0221801	0.66192	0.0128001
902	ARHGAP29	4	0.68,0.91,0.9,0.99	45.53,15.7,17.1,66.85	28.46,8.37,9.15,33.59	8249;19292;51515;63946	0.677736	0.993107	0.870291	0.9078	0.950453	1e-07	0.0447801	0.0010601	0.0013001	0.0128401
13570	RNF123	4	0.29,1.61,0.29,-0.08	4.99,5.41,12.26,17.07	4.08,1.78,10.01,18.01	6407;26624;55722;68301	-0.0779394	1.60706	0.528217	0.292739	0.949901	0.0729401	0.0112201	0.0071601	0.11066	0.0128401
18497	ZNF768	4	0.48,1.42,-0.06,-0.23	17.29,40.53,22.23,7.85	12.4,15.16,23.14,9.18	7771;30358;38450;61496	-0.225417	1.41847	0.40375	0.479889	0.949181	0.22412	0.0161801	0.0166401	0.0272401	0.0128801
370	AFF4	4	0.4,0.89,0.5,1	62.21,16.42,13.43,45.76	47.2,8.83,9.52,22.94	16013;22117;53854;62053	0.398318	0.9964	0.696436	0.894667	0.945534	8.01e-05	0.0444601	0.0025801	0.0014801	0.0129801
8868	LSM8	7	0.4,-1.26,0.69,0.02,-0.31,1.2,-1.01	16.22,1.52,10.83,1.16,15.96,21.42,1.58	12.28,3.65,6.7,1.14,19.83,9.35,3.19	12280;14809;31054;36953;38164;68230;70568	-1.26386	1.19585	-0.0388756	0.6934	0.944626	0.9713	0.0260601	0.44116	0.0054201	0.0130201
9080	MAP4K4	4	0.8,0.85,1.03,0.84	163.57,91.29,49.26,67.02	94.24,50.51,24.09,37.53	3880;33307;44834;67788	0.795506	1.03222	0.879497	0.853832	0.943026	1e-07	0.0395601	0.0009601	0.0021001	0.0131201
8190	KLKB1	4	0.3,1.39,0.49,0.19	10.19,29.27,10.09,9.47	8.28,11.16,7.16,8.28	5948;33099;41808;67678	0.193353	1.39082	0.594218	0.494486	0.942652	0.0022601	0.0171001	0.0047601	0.0249201	0.0131601
6169	GIP	4	1.58,0.3,-0.28,0.02	11.78,26.97,16.71,11.58	3.94,21.87,20.29,11.42	11708;19770;53382;60133	-0.279969	1.58088	0.405763	0.302094	0.941487	0.30278	0.0118401	0.0163601	0.10252	0.0132201
15306	SPRR4	4	0.34,1.54,0.23,0.21	112.1,88.15,32.71,26.71	88.63,30.31,27.94,23.14	3207;34989;54806;65225	0.206911	1.54031	0.578324	0.338925	0.939619	0.0019001	0.0129401	0.0052001	0.0790801	0.0133001
4896	ENPP3	4	-0.08,0.11,-0.37,1.77	22.19,15.38,48.97,72.01	23.54,14.24,63.44,21.15	7657;25635;37765;73691	-0.373465	1.76756	0.354963	0.110722	0.939141	0.4403	0.0087801	0.0244001	0.34448	0.0133401
12463	PPP1R36	4	-0.23,-0.07,1.95,-0.23	8.08,12.49,50.14,29.27	9.49,13.12,13,34.42	9871;32312;52121;70076	-0.233929	1.94695	0.352211	-0.0709797	0.937984	0.23728	0.0060601	0.0248401	0.70204	0.0134001
4477	DPRX	3	1.25,0.31,0.38	26.22,9.11,15.05	11.02,7.33,11.59	4167;20852;73793	0.31366	1.25074	0.647056	0.376771	0.813754	0.0023201	0.0178801	0.0059401	0.0309801	0.0134601
17842	YLPM1	4	0.23,0.1,1.42,0.45	25.67,23.04,77.79,7.75	21.81,21.47,29.1,5.66	18100;19556;45274;56362	0.101841	1.41878	0.552	0.452669	0.935726	0.0092001	0.0160601	0.0061801	0.0339401	0.0135001
13833	RRP8	4	0.17,-0.16,-0.33,1.7	31.77,12.78,11.06,20.67	28.32,14.3,13.87,6.35	4796;32470;48628;62674	-0.326202	1.70161	0.344832	0.165831	0.933719	0.36956	0.0097801	0.0260401	0.25286	0.0136201
763	AP3D1	4	0,0.89,0.44,0.98	11.29,18.1,24.89,12.52	11.28,9.78,18.3,6.35	10409;21726;41417;63459	0.00148935	0.978635	0.578017	0.888429	0.933532	0.0313201	0.0463001	0.0052001	0.0017401	0.0136601
14477	SIX4	4	0.34,0.71,1.16,0.56	18.53,32.84,18.01,28.04	14.67,20.14,8.05,19.02	13473;28399;52207;68117	0.336332	1.161	0.690542	0.705129	0.933062	0.0002801	0.0276801	0.0027001	0.0048601	0.0136801
8407	LAMA2	4	1.95,-0.21,-0.09,-0.09	63.25,14.96,24.69,8.17	16.31,17.26,26.36,8.71	8474;33913;55879;63690	-0.207082	1.95492	0.390215	-0.0926539	0.931131	0.20044	0.0058001	0.0184401	0.74004	0.0137801
6600	GSE1	4	0.67,0.25,1.19,-0.14	16.94,16.45,15.61,10.67	10.67,13.81,6.84,11.74	9670;22107;54986;69166	-0.137309	1.18917	0.492586	0.666203	0.927688	0.12166	0.0263401	0.0092001	0.0067601	0.0138601
1497	BLOC1S3	4	0.06,-0.54,0.08,1.77	11.81,1.81,7.91,36.05	11.33,2.64,7.48,10.56	12890;28657;43274;74078	-0.5439	1.77187	0.342194	0.0817808	0.926824	0.66018	0.0086401	0.0265001	0.39818	0.0139401
15555	STRN3	4	-0.38,1.43,-0.79,0.41	13.2,21.38,5.58,8.95	17.15,7.91,9.66,6.73	15226;24312;48962;57645	-0.79344	1.43488	0.169016	0.411863	0.923373	0.85308	0.0153801	0.11412	0.0451801	0.0140801
13756	RPRD1B	4	1.05,0.79,-0.33,-0.93	5.9,6.49,4.08,2.36	2.84,3.76,5.12,4.51	9825;22725;47481;59675	-0.933056	1.05384	0.145099	0.785033	0.919436	0.90966	0.0367601	0.13742	0.0031001	0.0142201
4181	DEPDC4	4	-0.06,-0.27,-0.28,1.9	13.66,13.2,25.99,53.29	14.27,15.88,31.49,14.27	15481;24611;53911;62819	-0.276658	1.90071	0.323544	-0.0633305	0.918692	0.29788	0.0064201	0.0309201	0.68788	0.0142801
15701	SYS1	4	-0.91,-0.5,0.33,1.5	2.91,1.03,1.26,3.4	5.46,1.46,1,1.2	9118;34208;47034;59209	-0.905973	1.50144	0.107003	0.333024	0.91723	0.90138	0.0135801	0.18206	0.0822801	0.0144001
451	AJUBA	4	1.53,0.3,0,0.16	47.57,10.25,5.38,20.47	16.46,8.31,5.38,18.33	1389;30744;41951;56952	0.00159845	1.53135	0.498726	0.302375	0.916862	0.0312401	0.0131601	0.0088001	0.1023	0.0144201
14740	SLC37A3	4	0.12,0.46,1.37,0.3	27.39,23.07,36.7,31.25	25.15,16.78,14.16,25.41	12124;18972;46563;67488	0.122794	1.37447	0.563826	0.459694	0.917083	0.0070201	0.0178201	0.0056001	0.0318801	0.0144201
4659	EDC4	4	0.03,0.98,0.85,0.57	7.95,28.13,12.1,46.02	7.76,14.3,6.7,31.02	10433;36530;39914;62470	0.0331843	0.976308	0.60776	0.852813	0.914561	0.0218201	0.0468201	0.0043801	0.0021001	0.0145801
5774	FOXI2	4	-0.19,-0.09,0.59,1.24	10.35,19.44,13.04,15.09	11.8,20.66,8.69,6.38	5733;25174;53024;58158	-0.188926	1.24086	0.387488	0.586296	0.91358	0.17734	0.0236801	0.0188401	0.0125001	0.0146001
1665	C10orf67	2	0.82,0.43	6.23,13.11	3.53,9.72	8526;73957	0.430851	0.817179	0.624015	0.430851	0.624015	0.0073601	0.0394801	0.0146601	0.0073601	0.0146601
14551	SLC17A5	4	0.97,0.07,0.86,0.64	62.25,19.27,3.79,57.96	31.83,18.3,2.09,37.13	13973;20351;42790;63244	0.0746466	0.967526	0.635305	0.856471	0.911999	0.0129201	0.0488801	0.0036401	0.0020401	0.0146801
17705	WFDC5	4	1.06,0.06,0.76,-0.23	3.17,26.19,7.2,10.38	1.52,25.04,4.25,12.14	16168;35454;48460;71450	-0.226053	1.06423	0.415567	0.759366	0.911798	0.22486	0.0359001	0.0152801	0.0036801	0.0147201
16646	TNRC18P2	3	0.84,0.73,0.51	6.65,3.66,15.67	3.71,2.21,10.99	8837;27547;52039	0.511951	0.842931	0.694617	0.72897	0.785951	0.0001801	0.0523401	0.0047801	0.0019401	0.0148001
8823	LRRC74A	4	0.61,1.2,0.2,0.6	14.7,5.61,16.97,20.99	9.61,2.44,14.73,13.84	12274;34745;51428;70201	0.203959	1.20119	0.654897	0.613268	0.90723	0.0019601	0.0257401	0.0033201	0.0102001	0.0149401
8205	KMT2B	4	0.28,-0.03,1.32,0.49	9.11,11.13,6.58,3.95	7.51,11.36,2.64,2.81	16413;28138;49207;65169	-0.0304072	1.31762	0.514504	0.490728	0.904175	0.0452201	0.0197601	0.0078401	0.0255001	0.0150601
3598	CREB3L2	4	1.02,-0.39,0.78,0.26	79.25,8.95,17.72,101.35	38.97,11.74,10.3,84.86	5256;27167;39403;63009	-0.390888	1.02408	0.418019	0.782574	0.903326	0.46398	0.0405401	0.0149801	0.0031201	0.0150801
13514	RIPK4	4	-0.11,0.14,-0.08,1.66	27.61,17.49,18.14,41.8	29.87,15.83,19.19,13.21	16289;29398;48634;66920	-0.113456	1.66225	0.402806	0.14411	0.903182	0.10064	0.0105001	0.0167801	0.28736	0.0150801
16532	TMEM98	4	0.49,0.18,1.32,-0.42	25.21,38.16,11.78,9.76	18.01,33.59,4.71,13.09	1693;34529;46027;62904	-0.423104	1.32091	0.391783	0.48508	0.902993	0.51178	0.0195601	0.0181801	0.0263201	0.0150801
9256	MED13	4	0.63,0.41,0.58,1.18	12.85,27.45,119.14,3.82	8.31,20.69,79.96,1.69	8876;28801;48127;59555	0.407945	1.17719	0.69713	0.628126	0.902656	8.01e-05	0.0270001	0.0025801	0.0090801	0.0151001
12154	PLEKHH3	4	0.95,0.82,0.85,0.47	10.74,10.77,18.79,24.56	5.55,6.1,10.44,17.7	10716;30905;45154;63561	0.473037	0.952442	0.773469	0.84724	0.899841	4.01e-05	0.0512001	0.0017801	0.0022001	0.0152001
1387	BBS9	4	1.28,0.51,-0.42,-0.55	12.46,5.71,6.87,11.29	5.12,3.99,9.18,16.52	6758;27669;40068;73376	-0.549014	1.28372	0.208231	0.514737	0.899229	0.66522	0.0209601	0.0819401	0.0212201	0.0152201
2669	CD302	4	-0.01,0.89,0.9,0.68	19.4,10.25,16.42,5.45	19.48,5.52,8.77,3.39	8646;25370;38516;59958	-0.00583286	0.904105	0.618901	0.893001	0.898553	0.0343601	0.0587001	0.0039801	0.0016001	0.0152401
12148	PLEKHG4B	4	0.91,0.54,0.89,0.29	13.17,7.23,16.58,11.84	7.02,4.97,8.97,9.66	12415;30602;46168;66077	0.292888	0.908552	0.656821	0.885531	0.897042	0.0004601	0.0577401	0.0032801	0.0017801	0.0152801
2773	CDH20	4	-0.18,1.97,-0.31,-0.22	13.76,37.51,12.26,14.21	15.62,9.55,15.22,16.52	17914;29742;46852;59493	-0.311814	1.97387	0.315321	-0.18376	0.895053	0.34878	0.0055801	0.0333601	0.86614	0.0153801
9343	METTL5	4	0.73,1.03,0.76,-0.09	11.39,17.52,11.32,9.76	6.84,8.6,6.67,10.38	13288;20468;47154;72489	-0.0890194	1.02665	0.608763	0.763026	0.894838	0.0808601	0.0402801	0.0043601	0.0035801	0.0153801
12818	PSMF1	4	0.1,0.38,0.95,0.84	6.49,16.16,9.99,59.65	6.04,12.46,5.17,33.39	4984;24133;41713;73940	0.103122	0.949225	0.566198	0.837265	0.893245	0.0091201	0.0517801	0.0055001	0.0022401	0.0154601
832	APOL6	4	-0.07,0.33,1.45,-0.12	6.55,13.33,27.52,7.52	6.87,10.61,10.04,8.2	7107;25802;43599;73582	-0.123612	1.45467	0.397667	0.328954	0.891814	0.10818	0.0149001	0.0174401	0.0846601	0.0156001
17814	XXYLT1	4	0.53,0,1.26,-0.2	9.15,7.78,7.56,9.31	6.35,7.79,3.16,10.67	8800;20998;45092;66873	-0.197225	1.25817	0.396123	0.525468	0.89182	0.18696	0.0223601	0.0175201	0.0196601	0.0156001
16069	TFE3	4	1.07,-0.34,0.72,-0.53	21.32,6.49,4.15,10.8	10.18,8.2,2.53,15.62	1493;28690;49539;56843	-0.532478	1.06587	0.227821	0.715814	0.890843	0.6491	0.0357601	0.0699401	0.0046001	0.0156801
7560	INPP4A	4	1.26,0.02,0.13,0.52	23.95,5.9,17.55,6.68	10.01,5.84,16.03,4.66	17435;20879;38388;72979	0.0158973	1.25833	0.48154	0.520737	0.889531	0.0265401	0.0223401	0.0097801	0.0204401	0.0158201
4743	EIF1	4	-0.26,-0.04,1.08,0.7	2.01,18.92,13.24,7.88	2.41,19.48,6.27,4.86	1611;21624;40240;64333	-0.264947	1.07838	0.367266	0.698124	0.888254	0.28022	0.0342601	0.0216801	0.0052001	0.0158801
8381	KSR2	4	-0.15,-0.04,1.67,0.1	11.58,16.06,17.13,15.38	12.86,16.55,5.38,14.3	14658;27656;42186;70443	-0.151194	1.67208	0.395709	0.104902	0.888492	0.13518	0.0101201	0.0175801	0.35574	0.0158801
9044	MAP10	4	0.23,0.44,1.33,0.21	11.48,12.91,2.59,22	9.81,9.49,1.03,19.02	5410;30740;46569;68768	0.20988	1.33221	0.553329	0.443838	0.888023	0.0017401	0.0193001	0.0061001	0.0360201	0.0158801
10447	NO_CURRENT_144	4	0.51,0.42,-0.23,1.26	14.4,19.99,15.38,54.33	10.1,14.96,18.01,22.65	15950;34520;53037;72161	-0.228172	1.26226	0.491123	0.512627	0.887442	0.22784	0.0221001	0.0092801	0.0215001	0.0159001
12304	POLR2J;POLR2J2;POLR2J3	4	-0.68,1.6,-0.05,0.18	1.78,5.12,2.95,1.16	2.84,1.69,3.04,1.03	7153;20268;44636;63501	-0.67607	1.59891	0.263093	0.176015	0.887463	0.77964	0.0114001	0.0520001	0.23626	0.0159001
761	AP3B1	4	0.69,0.65,0.97,0.8	16.94,26.58,38.81,14.63	10.5,16.92,19.83,8.4	11108;26218;48138;62567	0.651433	0.969038	0.777784	0.800925	0.884981	1e-07	0.0485801	0.0017601	0.0028401	0.0160401
2362	CBL	4	1.33,0.1,0.43,-0.32	35.47,20.9,14.34,19.21	14.07,19.48,10.61,24.03	15680;32347;45313;62302	-0.323112	1.33399	0.386474	0.433908	0.883947	0.36566	0.0191201	0.0188601	0.0385801	0.0161601
7065	HNRNPU	4	1.12,0.64,-0.11,-0.79	11.71,2.1,2.88,3.56	5.38,1.35,3.1,6.18	4249;31214;38144;68249	-0.794482	1.1233	0.216974	0.644718	0.884011	0.85362	0.0307401	0.0765601	0.0081401	0.0161601
16157	THYN1	4	0.47,0,-0.3,1.3	4.96,19.86,7.95,47.93	3.59,19.86,9.75,19.48	11161;29085;52283;60303	-0.295427	1.29889	0.367375	0.465922	0.882407	0.32564	0.0203401	0.0216401	0.0306401	0.0161801
10218	NEO1	4	1.12,0.61,0.64,0.31	27.58,16.64,23.52,4.41	12.66,10.93,15.11,3.56	15023;20582;43094;62436	0.307386	1.12357	0.669135	0.639083	0.881328	0.0004001	0.0307001	0.0031001	0.0084201	0.0162601
16323	TMEM132D	4	-0.13,0.21,1.55,-0.49	19.27,6.91,155.72,7.56	21.06,5.95,53.31,10.61	2297;31802;44826;57414	-0.490363	1.54657	0.285701	0.214844	0.880708	0.5999	0.0127201	0.0427001	0.18672	0.0162601
17256	UCHL5	4	0.55,1.21,0.06,-0.35	3.66,3.17,4.96,4.51	2.5,1.37,4.74,5.75	4813;35337;41183;68351	-0.351913	1.20794	0.36823	0.552247	0.880092	0.40848	0.0251401	0.0214401	0.0159001	0.0163001
3346	CNOT6	4	0.56,-0.18,0.18,1.2	49.26,14.92,17,7.52	33.44,16.86,15.05,3.27	2636;19537;39490;58823	-0.17614	1.20031	0.439747	0.558783	0.879547	0.16246	0.0257601	0.0129801	0.0152201	0.0163401
7690	ITGA4	4	-0.06,0,1.57,0.19	6.55,15.83,39.43,9.08	6.81,15.83,13.29,7.97	12911;26152;43213;60185	-0.0572121	1.56866	0.425277	0.189007	0.878834	0.0594001	0.0122201	0.0143001	0.2186	0.0163601
4384	DNAJC25	4	0.86,0,0.89,0.33	4.8,7.49,13.79,11.45	2.64,7.51,7.42,9.12	16091;27826;48374;62075	-0.00281429	0.893991	0.520274	0.861238	0.877615	0.0333201	0.0608601	0.0075401	0.0019801	0.0163801
1672	C10orf95	4	-0.12,-0.01,1.76,-0.13	16.19,17.33,29.43,13.72	17.55,17.41,8.69,14.99	15026;20200;46557;57684	-0.12747	1.76058	0.377396	-0.00690614	0.876838	0.11186	0.0089201	0.0201401	0.57796	0.0164401
3229	CLEC4F	4	-0.17,1.39,0.36,-0.4	12.91,32.32,14.92,7.98	14.5,12.31,11.62,10.56	12803;24665;47678;62869	-0.404126	1.39222	0.295319	0.360697	0.876459	0.48344	0.0170601	0.0395801	0.0669801	0.0164601
17520	VLDLR	4	-0.33,-0.17,-0.78,1.93	21.51,14.99,17.52,46.44	27.11,16.89,30.16,12.23	11755;22167;42012;67260	-0.783677	1.92526	0.158899	-0.172339	0.876462	0.84642	0.0063401	0.12344	0.8536	0.0164601
3133	CIC	4	0.94,0.81,0.16,0.22	13.43,10.51,10.77,27.52	7.02,5.98,9.66,23.66	10031;28763;53584;58675	0.156101	0.936716	0.531105	0.813462	0.875089	0.0042001	0.0534601	0.0070601	0.0026801	0.0166201
7057	HNRNPH1	3	-1.99,-0.55,2.06	1.03,1.75,14.01	4.11,2.55,3.36	34962;47888;63460	-1.99271	2.0602	-0.160363	-0.548581	0.755811	0.99784	0.0041201	0.66576	0.97402	0.0166201
533	ALG2	4	0.3,1.31,0.43,-0.39	2.79,2.56,2.36,1.29	2.27,1.03,1.75,1.69	17632;28507;47623;65984	-0.388058	1.31402	0.414442	0.434631	0.874324	0.46026	0.0197801	0.0153401	0.0383001	0.0166601
4258	DIAPH3	4	0.96,0.79,0.59,0.46	2.95,14.66,20.73,10.48	1.52,8.48,13.78,7.59	11477;22008;42897;58011	0.464659	0.957101	0.700088	0.789362	0.873231	4.01e-05	0.0503401	0.0025001	0.0030001	0.0168001
12297	POLR2C	3	0.46,1.05,-0.27	6.23,2.07,6.94	4.54,1,8.37	27343;38482;61363	-0.270309	1.05037	0.411763	0.45523	0.752799	0.38934	0.0282001	0.0251401	0.0165601	0.0168201
12610	PRKD1	4	0.06,1.69,-0.03,-0.33	10.7,56.57,12.55,15.9	10.3,17.55,12.77,20.03	1833;27180;41843;62802	-0.333244	1.68823	0.346448	0.055811	0.872021	0.38056	0.0098601	0.0257401	0.44922	0.0168401
18355	ZNF562	4	0.12,0.21,1.53,0.02	21.25,19.53,22,1.13	19.54,16.92,7.59,1.12	14418;34101;38670;67467	0.0188638	1.53485	0.470557	0.207212	0.871033	0.0254601	0.0130601	0.0105401	0.19674	0.0169001
11350	OSBPL2	4	0.07,1.43,0.31,-0.07	30.21,60.85,12.78,7.88	28.69,22.59,10.3,8.28	3989;27322;55779;59825	-0.0718474	1.42954	0.435929	0.311675	0.870606	0.0687401	0.0155201	0.0133201	0.0952001	0.0169401
14369	SH3BGRL3	4	0.73,0.18,1.01,0.56	13.92,9.57,7.62,17.23	8.37,8.46,3.79,11.65	7260;23930;39690;60848	0.178335	1.0069	0.620806	0.733698	0.870301	0.0029401	0.0427401	0.0039401	0.0041801	0.0169601
1328	B4GALT5	4	1,0.34,0.74,-0.2	10.57,20.99,25.24,9.89	5.29,16.57,15.11,11.36	6891;21522;52574;74073	-0.199906	0.999461	0.470365	0.740898	0.870179	0.19092	0.0439001	0.0105801	0.0040401	0.0170001
10164	NDUFB7	4	0.35,-1.51,0.28,1.39	8.66,1.49,2.4,39.92	6.79,4.22,1.98,15.25	10106;22981;41287;67587	-1.50641	1.38816	0.127316	0.351709	0.869935	0.98762	0.0173001	0.15704	0.0715201	0.0170201
6436	GPR143	4	0.05,1.59,0.12,0.15	10.48,53.74,9.7,30.31	10.13,17.9,8.92,27.34	8368;30064;40818;65109	0.0492634	1.58624	0.476359	0.148676	0.867456	0.0179801	0.0115001	0.0102001	0.27878	0.0171401
18401	ZNF618	4	-0.64,1.72,-0.35,0.01	5.64,40.56,3.43,11.39	8.77,12.31,4.37,11.28	9123;28231;49014;62245	-0.636976	1.71999	0.187468	0.0138798	0.866933	0.74814	0.0094601	0.0979601	0.5341	0.0171601
7048	HNRNPA1L2	3	-0.65,1.41,0.09	3.6,22.81,1.52	5.63,8.6,1.43	1628;44709;56642	-0.64775	1.40733	0.281718	0.0855708	0.746451	0.80708	0.0127801	0.0643201	0.24408	0.0172001
15350	SRGAP3	4	-0.04,1.01,0.72,-0.21	8.89,20.54,3.79,11.61	9.12,10.21,2.3,13.46	9987;27041;40525;73195	-0.213428	1.0081	0.370386	0.723912	0.866004	0.20886	0.0426601	0.0211601	0.0043601	0.0172201
15932	TCEB3	4	0.5,0.87,0.45,0.87	19.5,44.04,13.79,22.03	13.75,24.17,10.1,12.08	125;22702;47665;60630	0.449503	0.866596	0.671287	0.865284	0.86594	8.01e-05	0.0656201	0.0030601	0.0019401	0.0172201
18550	ZNF843	4	-0.01,1.02,0.71,-0.01	11.19,27.42,4.6,8.08	11.31,13.52,2.81,8.11	9448;24540;47437;66745	-0.0146865	1.01985	0.427246	0.710053	0.864951	0.0379401	0.0413801	0.0141001	0.0047001	0.0173001
17303	UHRF2	4	-0.21,-0.03,-0.24,1.76	19.27,7.52,20.9,25.24	22.24,7.71,24.72,7.45	18028;29792;43470;66657	-0.242506	1.761	0.3192	-0.0347983	0.863103	0.24858	0.0089201	0.0321801	0.63302	0.0173601
6452	GPR17	4	0.12,0.99,-1.15,0.73	8.53,6.39,1.29,13.4	7.82,3.22,2.87,8.05	7398;18896;51907;57016	-1.15191	0.989767	0.174305	0.734481	0.862124	0.9567	0.0452201	0.1088	0.0041601	0.0174801
12957	PVRL2	4	0.1,0.2,1.53,-0.29	13.2,4.38,14.66,12.04	12.31,3.82,5.09,14.73	9634;28228;49774;58749	-0.291647	1.52718	0.382919	0.195431	0.861307	0.31944	0.0132201	0.0193601	0.21094	0.0175001
6043	GBP3	4	1.07,0.65,0.39,0.03	3.5,1.97,1.91,22.36	1.66,1.26,1.46,21.87	17911;37282;55291;57345	0.0316814	1.07399	0.535071	0.64852	0.861254	0.0222601	0.0346801	0.0069001	0.0080001	0.0175401
18267	ZNF431	3	0.97,-0.55,0.51	2.75,1.94,21.54	1.4,2.84,15.16	6647;33708;60965	-0.550124	0.972281	0.30964	0.506762	0.739522	0.73368	0.0352801	0.0516001	0.0104401	0.0176201
16308	TMEM117	4	-0.2,1.34,0.38,-0.41	7.91,53.48,10.44,15.15	9.09,21.06,8.05,20.11	13284;18731;55152;56760	-0.408838	1.34423	0.277678	0.375213	0.85972	0.48996	0.0186001	0.0457601	0.0604201	0.0177001
13731	RPL39	2	0.03,1.15	3.08,3.24	3.02,1.46	10;72380	0.0294149	1.14921	0.589312	0.0294149	0.589312	0.14898	0.0152601	0.0177601	0.14898	0.0177601
14220	SERAC1	4	0.01,-0.31,1.64,0.08	11.61,14.79,35.7,18.75	11.56,18.36,11.45,17.78	7435;26433;53241;61218	-0.311453	1.64044	0.352921	0.0766777	0.858559	0.3484	0.0109001	0.0246801	0.40834	0.0177601
1853	C1orf100	4	0.11,-0.23,0.59,1.13	29.37,25.37,9.24,63.09	27.17,29.73,6.15,28.87	2283;19008;49419;59040	-0.228507	1.12802	0.399763	0.587237	0.857628	0.22824	0.0303201	0.0171001	0.0124001	0.0178801
3073	CHORDC1	8	-0.31,0.42,0.21,-0.65,-0.64,0.48,-0.27,1.23	12.1,5.25,5.61,1.13,2.3,9.67,1.16,3.43	15.02,3.94,4.86,1.78,3.59,6.93,1.4,1.46	3015;9580;20511;26554;49029;52558;64512;72718	-0.653549	1.23343	0.0570221	0.480008	0.856719	0.76222	0.0241201	0.25616	0.0272201	0.0180001
875	ARFGEF1	4	0.79,0.45,-0.14,0.92	11.48,9.34,9.93,25.63	6.64,6.84,10.93,13.55	1711;23546;40303;72185	-0.139289	0.919659	0.504748	0.789799	0.854729	0.12338	0.0558001	0.0084001	0.0030001	0.0181201
5111	EXT1	4	0.05,0.6,1.02,0.69	6.81,15.61,7.49,27.06	6.56,10.33,3.71,16.78	1969;23281;40308;59854	0.0547898	1.01535	0.588926	0.689948	0.852649	0.0167601	0.0417201	0.0049401	0.0058201	0.0181801
8131	KLHDC3	4	0.81,0.09,0.24,0.9	14.53,15.77,8.01,15.31	8.31,14.79,6.79,8.23	13562;19834;43239;66319	0.0924374	0.896592	0.508633	0.806205	0.851398	0.0103401	0.0602601	0.0080801	0.0027801	0.0182601
15630	SUPT6H	4	0.07,0.46,0.44,1.24	3.82,1.65,1.94,5.71	3.65,1.2,1.43,2.41	11008;24227;41106;62425	0.067699	1.24315	0.551709	0.456853	0.850001	0.0142401	0.0236201	0.0061801	0.0326601	0.0183801
5824	FRMD6	4	1.28,-0.11,-0.05,0.42	24.37,8.69,16.58,30.6	10.07,9.41,17.21,22.82	15699;31821;41660;72294	-0.113844	1.27525	0.382739	0.4232	0.849225	0.10096	0.0213401	0.0194001	0.0414601	0.0184201
6518	GPT	3	-0.58,1.66,-0.21	8.82,13.3,5.25	13.18,4.2,6.07	16695;20420;54826	-0.578844	1.66466	0.292583	-0.208067	0.728296	0.75666	0.0087001	0.0591201	0.74434	0.0184401
5166	FAM101A	4	0.38,-0.22,0.73,0.97	13.63,8.5,7.62,4.54	10.47,9.92,4.6,2.32	6045;35739;51380;59310	-0.2239	0.965234	0.462529	0.728868	0.847051	0.22244	0.0492601	0.0113401	0.0043001	0.0186401
1203	ATP5G1	4	-0.51,1.25,0.44,-0.1	3.79,27.48,24.92,6.91	5.4,11.54,18.36,7.39	17965;19431;53760;57599	-0.511472	1.25246	0.271049	0.440863	0.84666	0.62506	0.0229001	0.0486201	0.0369601	0.0186601
5642	FGFRL1	4	1.14,0.55,0.15,0.04	100.58,9.57,8.21,16.74	45.59,6.53,7.39,16.23	18359;34096;45615;62866	0.0448928	1.14146	0.472256	0.551839	0.846648	0.0187801	0.0293401	0.0104401	0.0160201	0.0186601
6480	GPR52	4	-0.01,0.66,1.03,-0.37	21.74,10.31,68.64,20.8	21.96,6.53,33.59,26.79	210;26993;39560;59615	-0.365401	1.03112	0.327896	0.660218	0.845671	0.42846	0.0398801	0.0297401	0.0072601	0.0187001
2796	CDK13	4	0.76,-0.08,0.93,0.38	14.11,11.39,11.03,13.82	8.31,12,5.81,10.61	669;25226;46346;61395	-0.0753718	0.925325	0.498587	0.763703	0.844514	0.0713601	0.0550201	0.0088001	0.0035601	0.0188201
4174	DENND5A	4	0.07,-0.19,1.08,0.61	21.38,11.71,13.3,3.5	20.4,13.32,6.3,2.3	17372;34881;41342;60381	-0.185877	1.07883	0.39222	0.60824	0.843535	0.174	0.0340801	0.0181401	0.0106201	0.0189001
16724	TPM3	4	-0.21,1.02,-0.92,0.67	7.07,14.08,1.75,28.62	8.17,6.96,3.3,17.98	2074;23880;49614;61622	-0.919301	1.0167	0.139821	0.670294	0.843496	0.90566	0.0414801	0.14308	0.0066001	0.0189001
17659	WDR5	4	0.48,1.21,-0.46,-0.91	2.59,2.85,1.58,11.97	1.86,1.23,2.18,22.48	3298;21661;37899;66504	-0.908882	1.21196	0.0793465	0.475049	0.843505	0.90196	0.0248801	0.221	0.0284201	0.0189001
9874	MXRA5	4	-0.1,1.34,0.35,0.01	14.92,52.67,16.12,37.77	15.97,20.86,12.66,37.59	17742;34795;39804;69064	-0.0976906	1.33604	0.398636	0.349128	0.842584	0.0876801	0.0190401	0.0173801	0.0727001	0.0190001
17863	YY2	4	0.24,-0.14,1.25,0.44	15.99,17.42,36.6,14.14	13.52,19.14,15.42,10.44	211;33626;53072;59288	-0.135297	1.247	0.447952	0.43785	0.842426	0.11978	0.0232601	0.0123401	0.0375401	0.0190201
11199	OR52L1	4	0.37,0.12,-0.01,1.31	22.71,16.06,36.7,71.43	17.61,14.73,37.04,28.75	2094;22921;43567;63793	-0.0132853	1.31293	0.44783	0.367127	0.84003	0.0374401	0.0198401	0.0123401	0.0640001	0.0191601
13297	RBX1	4	0.91,0.69,0.68,0.77	4.96,14.63,5.9,9.96	2.64,9.06,3.68,5.84	3192;19734;45098;66201	0.682327	0.909233	0.763454	0.770809	0.840021	1e-07	0.0576001	0.0018801	0.0034601	0.0191601
15297	SPRED2	4	0.53,0.7,0.66,0.98	59.81,24.66,68.57,14.37	41.56,15.22,43.26,7.28	5445;22180;39734;57042	0.525175	0.982124	0.717027	0.696163	0.839144	2.01e-05	0.0457601	0.0023801	0.0052401	0.0192201
14009	SBNO2	4	0.47,1.21,0.22,0.42	13.07,17.26,23.17,2.88	9.43,7.48,19.94,2.15	5277;29910;41888;71979	0.216308	1.20693	0.578962	0.470635	0.838784	0.0016601	0.0253201	0.0052001	0.0291401	0.0192601
1412	BCL2L1	4	0.55,0.15,0.55,1.13	4.41,3.34,4.57,15.09	3.02,3.02,3.13,6.9	8185;22620;44388;65769	0.146284	1.12826	0.592104	0.54789	0.838076	0.0049601	0.0302601	0.0048401	0.0166001	0.0193001
2811	CDK5R2	4	-0.01,-0.02,1.06,0.62	15.54,78.38,14.08,3.43	15.6,79.73,6.76,2.24	13000;29341;55750;65706	-0.0247639	1.05909	0.411784	0.617873	0.838482	0.0424801	0.0361801	0.0155801	0.0098801	0.0193001
10187	NECAP2	4	1.41,-0.49,0.27,-0.31	19.27,6.61,14.57,26.77	7.25,9.26,12.11,33.3	9301;26764;39223;72443	-0.48558	1.41116	0.219246	0.266261	0.838709	0.59398	0.0164401	0.0751601	0.1331	0.0193001
12752	PSAP	4	-0.06,0.05,0.09,1.58	24.01,13.95,40.79,33.39	24.95,13.46,38.31,11.13	11181;19856;54406;71328	-0.0553641	1.58463	0.417739	0.0906164	0.837621	0.0582001	0.0117001	0.0150201	0.38232	0.0193401
9955	MYO9A	4	0.42,0.16,0.74,0.93	18.27,14.83,17.16,11.19	13.67,13.26,10.27,5.87	16202;18925;46286;73878	0.160726	0.932166	0.563112	0.740963	0.836565	0.0039401	0.0543201	0.0056201	0.0040201	0.0194401
13727	RPL36AL	4	1.1,0.57,-0.18,0.23	15.54,3.24,1.75,3.24	7.25,2.18,1.98,2.76	18059;18947;44750;58393	-0.180136	1.10061	0.431228	0.571257	0.835933	0.167	0.0318201	0.0137001	0.0139001	0.0195201
11483	PAK7	4	0.79,0.25,-0.08,0.88	9.67,16.77,40.66,6.06	5.58,14.07,42.86,3.3	18402;24696;40149;59540	-0.0758458	0.876312	0.461871	0.793366	0.834839	0.0718001	0.0646001	0.0113601	0.0029201	0.0195801
122	ACADS	4	0.58,1.09,-0.51,0.09	14.53,55.04,15.09,3.66	9.75,25.87,21.55,3.45	15014;29223;51368;65792	-0.514742	1.08908	0.309308	0.575795	0.832437	0.62952	0.0331401	0.0351201	0.0133601	0.0197801
13913	RYR1	4	1.22,0.44,-0.09,-0.05	38.94,9.28,6.81,5.93	16.66,6.84,7.25,6.12	13628;27822;52425;58858	-0.0897583	1.2249	0.382064	0.438764	0.831832	0.0815801	0.0243601	0.0195201	0.0373601	0.0198001
17927	ZC3H12A	4	1.08,0.59,0,0.44	35.53,12.26,8.11,4.51	16.83,8.17,8.08,3.33	18023;22520;37407;66307	0.00468731	1.0779	0.526024	0.586181	0.832038	0.0304401	0.0342801	0.0073201	0.0125001	0.0198001
214	ACTN4	3	0.44,-0.17,0.99	33.46,13.07,2.56	24.72,14.7,1.29	5341;31406;45638	-0.169405	0.989973	0.419044	0.436565	0.713269	0.2456	0.0338801	0.0239401	0.0194601	0.0198201
9162	MBD1	4	0.02,0.55,0.75,0.91	2.56,8.85,7.3,8.98	2.53,6.07,4.34,4.77	5266;20557;43943;65855	0.0182682	0.913073	0.556653	0.749745	0.831409	0.0257401	0.0567801	0.0059801	0.0038001	0.0198401
204	ACTG2	4	0.39,-0.11,1.27,-0.26	2.14,16.09,7,9.8	1.63,17.41,2.9,11.71	9341;31786;42466;59561	-0.25738	1.27224	0.322125	0.387087	0.829662	0.26896	0.0213401	0.0312801	0.0549201	0.0199201
4106	DDX50	4	0.17,0.23,1.34,0.32	13.92,10.22,33.07,5.19	12.37,8.71,13.03,4.17	17716;33685;38936;66589	0.16996	1.34321	0.514666	0.315998	0.829606	0.0034601	0.0188201	0.0078201	0.0923201	0.0199201
1245	ATP8B1	4	-0.77,0.61,0.1,1.04	13.63,17,10.35,14.47	23.28,11.1,9.66,7.02	6104;20836;52284;71649	-0.772858	1.04418	0.246065	0.6145	0.829339	0.84006	0.0380201	0.0597801	0.0101201	0.0199801
8525	LEMD3	4	0.11,0.64,0.22,1.01	10.19,12.75,10.96,7	9.46,8.17,9.41,3.48	11192;19352;46203;61179	0.106033	1.01096	0.495126	0.642351	0.826658	0.0088001	0.0423401	0.0090201	0.0082201	0.0202001
11016	OR13F1	3	-0.04,1.05,0.37	1.23,49.65,40.01	1.26,24.03,30.94	10492;35829;68046	-0.0370111	1.04703	0.460355	0.371042	0.709038	0.10122	0.0283601	0.0182801	0.0327601	0.0202001
3113	CHST4	4	0.76,0.89,-0.55,-0.13	17.03,6.29,12,8.04	10.07,3.39,17.61,8.8	1954;30409;47766;67264	-0.553051	0.892146	0.241928	0.758599	0.825373	0.6692	0.0615601	0.0621001	0.0036801	0.0203001
6843	HERC5	4	-0.09,1.14,0.09,0.51	10.87,8.59,16.77,14.05	11.56,3.91,15.71,9.87	12897;23139;44462;58626	-0.0898332	1.13721	0.412898	0.509706	0.82346	0.0816001	0.0296801	0.0154601	0.0217801	0.0204001
14683	SLC2A5	4	-0.04,0.11,-0.36,1.54	7.46,17.23,51.27,19.4	7.68,16,65.71,6.67	6306;26547;54752;58921	-0.357938	1.54027	0.311825	0.106868	0.82357	0.41756	0.0129801	0.0344001	0.3516	0.0204001
9172	MBL2	4	0.82,0.63,0.76,0.82	26.09,13.2,7.56,11.06	14.73,8.51,4.45,6.27	16331;30527;55916;60960	0.633114	0.824526	0.759876	0.819454	0.82199	1e-07	0.0754401	0.0019401	0.0025201	0.0204601
13757	RPRD2	4	-0.37,0.09,0.82,0.83	11.68,24.89,24.08,32.55	15.11,23.37,13.67,18.36	14851;35696;38632;58761	-0.371283	0.826089	0.340683	0.816996	0.821543	0.43732	0.0751401	0.0268001	0.0025801	0.0205601
8200	KLRG1	4	-0.18,1.17,-0.18,0.47	36.77,73.86,41.6,12.75	41.76,32.9,47.29,9.18	16853;23483;50628;60753	-0.184844	1.16696	0.318213	0.47454	0.820751	0.17262	0.0274601	0.0324001	0.0286401	0.0206001
8272	KRT7	4	1.43,0.22,-0.42,0.02	11.58,7.88,6.16,26.67	4.31,6.79,8.23,26.36	15850;28216;50559;72602	-0.417055	1.4258	0.310353	0.215724	0.82076	0.50276	0.0157401	0.0348601	0.18554	0.0206001
4218	DHDDS	4	1.39,0.22,0.25,-0.16	7.3,2.01,1.94,3.47	2.78,1.72,1.63,3.88	5921;30829;55815;63929	-0.162023	1.38963	0.424767	0.249169	0.819402	0.14736	0.0171601	0.0143401	0.15018	0.0206801
6800	HDDC3	4	-0.64,0.18,-0.26,1.46	3.01,11.39,6.65,21.38	4.68,10.04,7.94,7.79	8647;23570;45877;56963	-0.637111	1.45604	0.186157	0.181625	0.818834	0.7482	0.0148601	0.0991001	0.22806	0.0207201
627	ANGPTL4	3	0.73,0.13,0.67	23.49,6.03,12.81	14.13,5.52,8.05	8820;23639;53193	0.127774	0.733735	0.510557	0.670161	0.701948	0.0216001	0.0764001	0.0129401	0.0030201	0.0207401
12844	PTCHD3	4	0.01,-0.21,1.26,0.38	12.42,5.15,31.28,12.65	12.34,5.98,13.09,9.72	10955;27400;50909;62550	-0.21438	1.25679	0.357992	0.379945	0.818368	0.21008	0.0225001	0.0236401	0.0581801	0.0207801
16188	TIMM50	4	-0.12,1.21,0.42,-0.04	38.68,9.05,6.97,79.8	41.91,3.91,5.2,81.98	3904;24708;44966;56439	-0.11552	1.21154	0.36987	0.422243	0.816891	0.10228	0.0249601	0.0212401	0.0419201	0.0208201
1134	ATF7IP	4	1.02,-0.07,0.34,0.62	30.79,1.03,37.9,25.5	15.22,1.09,29.96,16.63	7098;28773;53058;73611	-0.0734234	1.01664	0.474834	0.616842	0.816743	0.0698001	0.0415001	0.0102401	0.0099401	0.0208601
5508	FBXO22	4	0.29,0.81,0.77,0.83	7.33,33.33,10.12,46.8	5.98,19.05,5.95,26.39	9816;25509;47511;64323	0.293426	0.826376	0.673165	0.806914	0.816645	0.0004601	0.0750601	0.0030001	0.0027201	0.0208601
1040	ART4	4	-0.03,0.47,0.17,1.16	19.86,12.75,10.93,7.2	20.32,9.2,9.72,3.22	17611;36703;41130;73066	-0.0329716	1.16229	0.442111	0.47002	0.816154	0.0464601	0.0276401	0.0128201	0.0292601	0.0209001
6025	GATA6	4	1.35,0.15,0.03,0.28	9.86,40.24,16.71,6.81	3.88,36.35,16.37,5.61	13880;22739;54456;61023	0.0293537	1.34609	0.45068	0.280631	0.813362	0.0228001	0.0185801	0.0120801	0.12122	0.0211401
8245	KRT2	4	-0.1,1.73,-0.35,-0.38	17.26,40.24,18.01,1.03	18.53,12.14,22.88,1.35	5557;34802;50119;68032	-0.382003	1.72878	0.22472	-0.102485	0.813146	0.45186	0.0094401	0.0716201	0.75816	0.0211401
16301	TMEM107	4	0.97,0.66,0.15,0.27	13.92,6.97,10.51,22.13	7.1,4.43,9.46,18.39	2083;28195;47246;61559	0.151289	0.970438	0.511155	0.655669	0.813054	0.0045001	0.0481601	0.0079601	0.0074801	0.0211401
16385	TMEM186	4	-0.8,-0.48,0.09,1.54	11.32,8.92,32.39,16.84	19.65,12.4,30.39,5.81	2242;27695;45200;60122	-0.795812	1.5358	0.089089	0.0916619	0.813732	0.85402	0.0129801	0.20646	0.3799	0.0211401
14765	SLC3A1	4	-0.13,1.06,0.56,-0.04	9.54,73.9,18.27,12.26	10.44,35.37,12.37,12.6	17923;34181;40184;70325	-0.130965	1.06291	0.363722	0.562269	0.812591	0.11572	0.0359801	0.0221801	0.0148401	0.0212201
2247	CALR	4	0.42,0.59,1.03,0.32	32.61,46.15,29.82,15.18	24.4,30.59,14.62,12.2	14591;25817;51006;70889	0.315828	1.02876	0.588979	0.593019	0.810889	0.0003801	0.0400001	0.0049401	0.0120001	0.0213401
4241	DHX29	4	0.42,0.56,0.98,0.63	110.7,113.62,61.24,114.08	82.87,77,31.02,73.49	14559;24656;55425;70378	0.417754	0.981019	0.648654	0.634477	0.807748	8.01e-05	0.0460201	0.0034401	0.0086801	0.0217001
8124	KLF6	4	0.81,0.8,0.51,0.64	20.54,20.38,16.94,35.34	11.71,11.68,11.85,22.71	16215;24183;53531;62358	0.514876	0.81075	0.691674	0.802857	0.806804	2.01e-05	0.0787801	0.0027001	0.0028201	0.0218001
12817	PSME4	4	0.46,0.02,1.06,0.56	59.19,15.05,4.54,9.34	42.91,14.85,2.18,6.35	4586;18798;43688;64904	0.0199737	1.05747	0.524326	0.555862	0.806664	0.0251801	0.0362401	0.0073801	0.0155001	0.0218201
14126	SDR9C7	4	1.01,0.6,-0.48,-0.02	33.23,16.42,13.37,18.62	16.46,10.85,18.62,18.82	10374;29434;53827;67112	-0.478124	1.0136	0.279631	0.598112	0.805856	0.5849	0.0421001	0.0452201	0.0116401	0.0219201
3855	CXorf65	2	0.06,1.04	31.87,40.53	30.48,19.77	52260;73999	0.0642469	1.0358	0.550023	0.0642469	0.550023	0.12034	0.0204401	0.0219601	0.12034	0.0219601
5252	FAM168A	4	0.12,1.49,0.02,0.02	16.12,40.17,12.33,59.84	14.85,14.3,12.17,59.15	18136;27889;40080;59397	0.0168117	1.49031	0.411212	0.119134	0.804722	0.0263001	0.0140001	0.0156001	0.33002	0.0219601
7440	IL13	4	0.58,-0.25,1.03,-0.34	20.25,6.16,6.74,9.41	13.55,7.3,3.3,11.94	7970;19686;37419;73149	-0.344013	1.03	0.254887	0.57926	0.804632	0.39646	0.0399201	0.0553601	0.0129801	0.0220001
76	ABCG8	4	0.14,-0.29,-0.23,1.47	44,8.08,9.47,26.51	39.95,9.9,11.08,9.58	5810;34084;46129;68011	-0.293185	1.46869	0.272309	0.139496	0.804094	0.32202	0.0143201	0.0481601	0.2952	0.0220401
15462	STAG2	4	0.53,0.5,0.92,0.69	39.43,24.89,20.93,39.23	27.31,17.64,11.08,24.32	481;29162;48706;58554	0.496676	0.918076	0.658641	0.690088	0.804082	2.01e-05	0.0559001	0.0032601	0.0058001	0.0220401
12445	PPP1R14B	4	0.93,0.67,-0.08,-0.84	30.92,6.23,4.44,2.53	16.2,3.91,4.68,4.51	5794;31264;39781;60410	-0.837238	0.932802	0.172552	0.671936	0.802369	0.87324	0.0540001	0.1105	0.0064801	0.0220601
1302	B3GALT1	4	1.38,0.22,-0.07,-0.38	32.74,10.93,16.55,27.97	12.57,9.38,17.38,36.29	17864;19911;49951;59512	-0.37575	1.38089	0.28889	0.221302	0.801097	0.44362	0.0176001	0.0416201	0.17826	0.0221801
10415	NO_CURRENT_115	4	0.28,0.3,1.3,-0.23	39.23,22.49,45.34,29.56	32.23,18.21,18.44,34.65	11533;31991;48740;69749	-0.229223	1.29741	0.413904	0.303929	0.800667	0.22966	0.0203801	0.0153601	0.10098	0.0222201
8571	LHPP	4	1.2,-0.41,0.16,0.41	30.11,12.29,36.77,11.35	13.15,16.37,32.92,8.57	4363;24574;42157;65097	-0.413211	1.19554	0.33679	0.405607	0.800574	0.49748	0.0260801	0.0277001	0.0473801	0.0222401
14454	SIN3A	4	0.34,-0.12,0.85,0.75	13.92,3.76,27.87,3.37	11.02,4.08,15.42,2.01	2608;33604;44540;64869	-0.118381	0.853889	0.454896	0.747018	0.800453	0.10458	0.0681201	0.0117801	0.0038401	0.0222601
728	ANXA10	4	0.83,0.77,0.12,0.24	14.92,10.51,13.4,26.12	8.37,6.18,12.37,22.19	2664;19236;40556;58522	0.115099	0.834397	0.487658	0.76565	0.800023	0.0078001	0.0732801	0.0094601	0.0035601	0.0222801
14674	SLC2A10	4	-0.52,0.93,-0.04,0.67	6.68,12.04,8.89,6.13	9.61,6.33,9.12,3.85	5915;30671;37430;73070	-0.524322	0.927975	0.259307	0.670609	0.799292	0.64082	0.0547801	0.0533601	0.0065801	0.0224001
11330	ORAI2	4	0.4,-0.5,1.2,-0.46	21.12,2.53,13.07,6.65	16.03,3.56,5.69,9.15	12810;20414;51524;69658	-0.496171	1.19959	0.160316	0.398315	0.798952	0.60778	0.0258801	0.122	0.0506001	0.0224201
333	ADNP2	4	0.4,1.19,0.16,0.27	15.44,37.19,24.86,9.18	11.68,16.26,22.3,7.59	11385;28239;48509;69204	0.156355	1.19379	0.506717	0.402915	0.798353	0.0042001	0.0261601	0.0082001	0.0485601	0.0225601
17930	ZC3H13	4	1.1,0.12,-0.08,0.5	11.19,13.37,22.97,12.52	5.23,12.28,24.32,8.86	7428;25252;47050;69525	-0.0820646	1.09702	0.408983	0.499267	0.798144	0.0762001	0.0322601	0.0159401	0.0240601	0.0225601
427	AHNAK	4	0.58,0.15,1.02,0.52	15.61,29.63,5.64,25.5	10.47,26.76,2.78,17.84	12985;30845;53550;62495	0.146567	1.01844	0.564063	0.575646	0.797043	0.0049601	0.0414601	0.0056001	0.0133601	0.0226401
13284	RBMY1A1;RBMY1B;RBMY1D;RBMY1E	1	0.77	88.05	51.46	57984	0.774729	0.774729	0.774729	0.774729	0.774729	0.0226401	0.0226401	0.0226401	0.0226401	0.0226401
15789	TAOK2	4	0.59,1,0.55,0.38	10.61,22.84,55.82,9.21	7.05,11.39,38.14,7.07	9190;26569;54289;61054	0.380885	1.00372	0.631129	0.590294	0.797006	0.0001201	0.0432801	0.0037201	0.0122201	0.0226401
18382	ZNF587B	4	0.07,0.09,-0.11,1.5	15.99,12.16,1.03,12.55	15.19,11.42,1.12,4.43	13252;25171;39546;70746	-0.111155	1.50423	0.389604	0.0910517	0.797642	0.0984401	0.0134801	0.0184601	0.38072	0.0226401
11829	PEX26	4	0.97,-0.21,0.62,0.53	34.17,13.53,7.52,21.54	17.44,15.68,4.89,14.9	13030;26396;39820;60703	-0.213094	0.970556	0.477951	0.622715	0.796635	0.20828	0.0480801	0.0099601	0.0093001	0.0226801
13432	RGS20	4	-0.05,0.34,-0.01,1.24	13.07,13.04,16.48,8.24	13.58,10.27,16.55,3.48	16987;36558;44336;62020	-0.0548078	1.24495	0.382333	0.344727	0.794839	0.0579201	0.0234801	0.0195001	0.0755201	0.0228001
4975	ERBB2IP	4	-0.06,-0.25,0.57,1.02	9.86,29.5,12.42,13.92	10.3,34.97,8.4,6.84	16376;35434;44238;73093	-0.245518	1.02405	0.320227	0.565034	0.79454	0.25228	0.0406601	0.0318601	0.0145201	0.0228201
429	AHR	4	0.3,0.66,-0.2,0.93	37.19,14.14,9.96,6.19	30.1,8.97,11.45,3.25	10451;36353;53022;61306	-0.201394	0.932246	0.423055	0.656444	0.794345	0.19294	0.0542601	0.0144801	0.0073401	0.0228401
10383	NMNAT2	4	1.14,-0.3,-0.17,0.45	19.6,12.42,41.08,9.83	8.89,15.34,46.25,7.22	7305;36031;41720;71309	-0.303719	1.14079	0.277846	0.445312	0.793051	0.33784	0.0294601	0.0457601	0.0356801	0.0229001
353	ADRBK1	4	0.52,1.06,0.29,0.06	8.08,10.64,31.38,18.27	5.63,5.09,25.61,17.47	7774;31526;54736;61922	0.064652	1.06433	0.485278	0.519202	0.791765	0.0147801	0.0358401	0.0096001	0.0206201	0.0229801
14936	SMC3	4	1.14,0.11,0.28,0.44	5.97,3.08,5.28,6.78	2.7,2.84,4.34,5	14243;19227;44744;70655	0.114523	1.14459	0.495426	0.438359	0.791477	0.0078801	0.0289401	0.0090201	0.0374001	0.0229801
9995	NAA35	4	0.61,-0.49,0.97,0.14	18.2,4.7,44.46,6.81	11.94,6.61,22.71,6.18	2270;18967;44519;59088	-0.492745	0.969434	0.306167	0.60839	0.788912	0.60336	0.0485001	0.0361601	0.0106201	0.0232001
12550	PRDM15	4	0.81,-0.02,-0.05,0.77	11.48,23.04,23.56,5.09	6.56,23.37,24.38,2.99	2437;21188;48267;67128	-0.0492466	0.808679	0.377022	0.769158	0.788919	0.0552201	0.0793401	0.0201601	0.0034601	0.0232001
6224	GLMN	4	-1.32,0.18,0.72,0.85	15.41,14.34,46.05,16.25	38.54,12.69,27.92,9	9035;18846;37732;68253	-1.32237	0.852387	0.107172	0.722091	0.787239	0.97646	0.0685601	0.18192	0.0044201	0.0233001
7779	JTB	4	0.62,0.95,-0.23,0.52	4.02,4.67,7.13,5.06	2.61,2.41,8.37,3.53	1174;23453;49926;72484	-0.230382	0.953296	0.46541	0.621436	0.787366	0.23172	0.0509601	0.0111001	0.0094401	0.0233001
2308	CARD18	4	-0.08,0.9,0.67,0.2	17.49,14.89,12.23,17.97	18.44,7.97,7.68,15.62	18433;22985;44383;74271	-0.0768802	0.902455	0.42482	0.671493	0.786974	0.0722201	0.0592001	0.0143401	0.0065001	0.0233201
7963	KEAP1	4	0.64,0.76,0.51,0.81	50.3,36.15,8.59,19.24	32.26,21.32,6.04,10.96	6481;24780;50250;58494	0.50945	0.811849	0.680891	0.761545	0.786697	2.01e-05	0.0785401	0.0028601	0.0036201	0.0233801
14866	SLC9B2	4	-0.1,0,1.3,0.28	34.07,19.89,38.23,11.74	36.52,19.83,15.57,9.69	17834;21585;54748;64462	-0.100189	1.29618	0.36931	0.276685	0.786433	0.0896801	0.0205401	0.0213401	0.12444	0.0233801
14808	SLC5A12	4	0.86,0.21,-0.35,0.71	9.02,14.53,14.7,82.27	4.97,12.54,18.76,50.23	7716;29614;39275;62987	-0.352308	0.858594	0.357683	0.711943	0.785269	0.40894	0.0675201	0.0237201	0.0046201	0.0235201
17548	VPS37A	4	0.99,0.58,-0.04,-0.08	24.79,18.2,5.8,22.49	12.49,12.2,5.98,23.77	4990;29809;47004;65521	-0.0801471	0.989467	0.360871	0.577417	0.783442	0.0746401	0.0452401	0.0228601	0.0132001	0.0236401
17604	WARS	4	1.02,-0.59,0.55,0.2	3.95,5.87,3.99,1.62	1.95,8.83,2.73,1.4	16789;20766;40230;71715	-0.589451	1.01968	0.295556	0.5475	0.783592	0.7048	0.0414001	0.0395001	0.0166401	0.0236401
6248	GLTSCR1	4	0.78,0.79,0.32,0.59	31.93,18.69,21.19,20.21	18.65,10.82,16.92,13.41	16683;27380;50289;60332	0.324567	0.788944	0.620477	0.776046	0.782495	0.0003401	0.0844801	0.0039401	0.0032601	0.0237201
2235	CALD1	4	-0.18,0.68,0.07,0.88	8.82,15.02,24.73,52.7	9.98,9.35,23.6,28.66	164;22992;53545;62418	-0.178168	0.878621	0.363005	0.684222	0.781422	0.16466	0.0643001	0.0223201	0.0060001	0.0238001
5710	FLVCR1	4	1.55,0,-0.4,-0.41	9.96,7.85,12.36,1.68	3.39,7.82,16.34,2.24	12093;26201;39532;72187	-0.412291	1.55485	0.186055	0.00473818	0.779793	0.49594	0.0125401	0.0991601	0.55278	0.0238401
8819	LRRC70	4	1.62,-0.07,-0.06,-0.47	46.41,66.89,23.23,8.53	15.13,70.35,24.17,11.85	7967;36582;50978;70901	-0.474627	1.61648	0.252943	-0.0572854	0.779599	0.5809	0.0112001	0.0563801	0.67676	0.0238601
13010	R3HDML	4	-0.04,0,1.18,0.38	18.33,28.52,25.63,14.96	18.85,28.61,11.33,11.48	3479;24571;52586;59908	-0.0400745	1.17735	0.378711	0.381809	0.779578	0.0502601	0.0269201	0.0199801	0.0575001	0.0238601
6188	GJB6	4	0.16,-0.3,1.02,0.53	4.99,11.94,8.82,13.2	4.48,14.73,4.34,9.12	2487;34428;44271;74394	-0.303366	1.02364	0.352382	0.534144	0.77889	0.33702	0.0407201	0.0248201	0.0184601	0.0239401
6835	HEPACAM2	4	-0.14,0.13,1.27,0.29	24.95,9.67,37.81,11.58	27.48,8.83,15.68,9.49	2590;19567;41548;65056	-0.139401	1.26954	0.386879	0.286915	0.778226	0.12348	0.0216801	0.0188601	0.11586	0.0240201
18410	ZNF628	4	0.42,0.33,0.21,1.13	10.83,9.7,40.63,11.32	8.08,7.74,35.06,5.17	17494;19631;51365;61544	0.212888	1.12963	0.522876	0.422882	0.776254	0.0017001	0.0301601	0.0074801	0.0416801	0.0242201
7072	HOMEZ	4	-0.15,1.21,0.33,0.1	15.44,39.85,23.36,11.65	17.12,17.18,18.53,10.85	16542;32408;55374;60991	-0.148791	1.21399	0.37554	0.33422	0.774107	0.13332	0.0247801	0.0203801	0.0815401	0.0244801
11698	PDCD1	4	0.88,-0.26,-0.51,0.67	6.61,25.67,2.49,6.29	3.59,30.79,3.56,3.97	3926;24593;46719;66365	-0.514832	0.881407	0.192399	0.665799	0.773603	0.6297	0.0639401	0.0936601	0.0068201	0.0245001
18105	ZNF143	4	-0.17,1.24,-0.05,0.31	13.11,15.67,9.15,19.5	14.76,6.64,9.49,15.74	11517;36216;53923;63235	-0.171467	1.23828	0.330608	0.309137	0.773708	0.1577	0.0239201	0.0291001	0.0967001	0.0245001
13679	RPAP2	4	-0.46,1.07,0.48,0.25	2.23,4.64,6.52,2.49	3.07,2.21,4.68,2.09	15238;34918;47209;66719	-0.460291	1.06917	0.33423	0.476362	0.772766	0.56286	0.0354401	0.0283001	0.0281401	0.0245601
17128	TXNDC17	4	0.09,0.01,0.84,0.71	5.09,3.76,9.31,8.63	4.77,3.73,5.2,5.29	15059;24472;47994;63262	0.00924497	0.839276	0.411886	0.705826	0.772551	0.0288801	0.0720001	0.0155801	0.0047801	0.0245801
14172	SELPLG	4	0.27,0.71,0.83,-0.04	13.53,10.67,12.55,17.94	11.22,6.53,7.05,18.44	5105;26619;42127;59199	-0.0398732	0.833466	0.443216	0.709308	0.771387	0.0502201	0.0737001	0.0127401	0.0047201	0.0247401
6792	HDAC4	4	-0.29,1.46,0.08,-0.24	14.53,23.07,14.44,4.15	17.78,8.37,13.67,4.92	14288;27575;44167;65504	-0.29103	1.46282	0.251557	0.079136	0.770979	0.31838	0.0145801	0.0570601	0.40258	0.0248401
14450	SIL1	4	1.37,0.14,-0.1,0.17	7.43,13.43,29.56,18.72	2.87,12.23,31.6,16.63	6848;29476;46178;72252	-0.096235	1.37102	0.395254	0.170758	0.770888	0.0865001	0.0178401	0.0176401	0.2461	0.0248601
2683	CD44	2	0.5,0.56	9.18,5.71	6.5,3.88	51543;66186	0.498264	0.556944	0.527604	0.498264	0.527604	0.0043801	0.10062	0.0249001	0.0043801	0.0249001
11292	OR7C1	4	0.01,0.18,0.12,1.36	17.91,1.26,2.36,5.32	17.84,1.12,2.18,2.07	1085;31629;55840;59272	0.00559086	1.3643	0.415473	0.175788	0.770044	0.0301601	0.0181801	0.0152801	0.23676	0.0249201
655	ANKRD13A	4	0.16,0.1,0.57,0.97	8.34,9.96,12.39,21.16	7.45,9.26,8.37,10.79	11346;32832;48199;70689	0.104539	0.971647	0.451172	0.566214	0.768931	0.0089201	0.0479401	0.0120801	0.0144601	0.0249801
12323	POMC	4	0.12,-0.1,1.42,-0.22	10.12,12.04,15.61,20.28	9.32,12.86,5.84,23.6	4342;23389;49752;68553	-0.218668	1.41893	0.305878	0.11892	0.768925	0.21532	0.0159601	0.0362201	0.33074	0.0249801
1000	ARMCX4	4	0.07,1.09,0.44,0.21	29.2,88.53,14.05,14.31	27.74,41.5,10.33,12.34	4589;18841;40913;60622	0.0740562	1.09301	0.456022	0.443882	0.768446	0.0131001	0.0328601	0.0117401	0.0360001	0.0250601
3383	COA6	4	-0.28,-0.44,0.82,0.71	17.65,12.13,22.88,4.05	21.38,16.49,12.95,2.47	11337;33076;38090;56528	-0.442492	0.821227	0.204219	0.714814	0.768021	0.53814	0.0759201	0.0849801	0.0046001	0.0251201
3375	CNTNAP4	4	1.16,-0.03,0.37,0.37	26.58,16.25,10.41,18.62	11.85,16.6,8.05,14.41	5121;28197;37659;72952	-0.0305748	1.16488	0.468656	0.370722	0.767801	0.0452401	0.0276401	0.0108001	0.0625601	0.0251601
12959	PVRL4	4	1.35,0.18,-0.38,0.06	69.45,13.98,10.38,25.86	27.23,12.31,13.49,24.78	10775;30377;38717;60447	-0.378488	1.35105	0.304425	0.183403	0.767225	0.44726	0.0184801	0.0366401	0.22592	0.0251801
1019	ARR3	4	0.34,0.01,-0.06,1.19	6.52,21.16,8.34,77.5	5.15,21.01,8.69,33.9	7053;36335;51241;57506	-0.0595148	1.19275	0.371112	0.341067	0.766906	0.0608201	0.0262601	0.0211001	0.0779801	0.0252401
4238	DHTKD1	4	0.62,-0.28,-0.7,0.91	22.94,12.2,10.44,7.78	14.9,14.76,16.98,4.14	2691;20238;51055;61570	-0.700786	0.911532	0.139446	0.622178	0.766855	0.79634	0.0570801	0.14344	0.0094001	0.0252601
13243	RBM15	4	0.56,0.81,-0.45,0.72	132.84,43.26,9.31,67.15	89.81,24.63,12.69,40.73	1357;21216;50429;58985	-0.446746	0.812307	0.412911	0.721342	0.766824	0.54418	0.0783601	0.0154601	0.0044401	0.0252601
245	ADAM15	4	-0.08,0.03,1.5,-0.03	41.25,13.37,40.34,13.98	43.46,13.06,14.27,14.27	17151;20572;40431;73668	-0.0754735	1.49903	0.356827	0.0331979	0.766115	0.0714801	0.0136001	0.0239401	0.49314	0.0253001
868	ARF3	4	0.03,1.5,-0.19,-0.2	9.93,56.27,4.44,24.43	9.69,19.91,5.06,27.97	6170;29653;45009;72943	-0.195205	1.49872	0.28736	0.0340886	0.766407	0.18474	0.0137601	0.0421801	0.4907	0.0253001
4101	DDX43	4	0.91,0.62,0.12,-0.19	9.15,6.36,8.21,9.99	4.86,4.14,7.53,11.36	6425;24424;50334;62792	-0.185776	0.913019	0.367337	0.619096	0.766057	0.17382	0.0568401	0.0216601	0.0097401	0.0253001
12647	PROP1	4	-0.62,-0.28,1.81,-0.51	7.39,18.49,20.25,6.49	11.36,22.42,5.78,9.26	11700;21772;42784;71205	-0.619984	1.80887	0.099283	-0.27758	0.765646	0.73398	0.0083001	0.19296	0.94212	0.0253401
13364	RERG	4	1.23,0.3,-0.24,-0.23	33.94,17.46,4.15,3.76	14.44,14.21,4.92,4.4	3821;26806;38176;70014	-0.244699	1.23269	0.264552	0.296429	0.76456	0.25088	0.0241801	0.0513801	0.1073	0.0254201
15790	TAOK3	4	0.58,0.95,-0.01,-0.08	8.37,8.11,8.98,9.73	5.61,4.2,9.03,10.3	9191;28494;53815;65361	-0.0817753	0.950536	0.359758	0.577855	0.764195	0.0757801	0.0513801	0.0232801	0.0131201	0.0255001
13394	RFWD2	4	0.17,0.12,0.66,0.86	6.23,17.36,23.52,7.43	5.55,15.97,14.85,4.08	5251;25784;47598;58905	0.120298	0.864006	0.453616	0.664042	0.764024	0.0072601	0.0661001	0.0118801	0.0069401	0.0255201
1024	ARRDC2	4	0.5,1.03,0.33,-0.44	6.26,2.04,47.74,3.69	4.43,1,37.96,5	17434;34681;38273;61989	-0.4372	1.02758	0.355174	0.499789	0.763684	0.53112	0.0401401	0.0243601	0.0239201	0.0255401
15357	SRP19	4	-0.57,0.22,0.33,1.2	12.55,6.61,3.17,8.43	18.68,5.69,2.53,3.68	1877;23155;44089;59862	-0.572932	1.19735	0.292751	0.329869	0.76361	0.68916	0.0259801	0.0402801	0.0841601	0.0255601
4381	DNAJC21	4	0.17,0.51,1.01,0.47	15.31,15.7,7.43,14.34	13.58,11.02,3.68,10.38	18459;21361;44979;67459	0.173298	1.01404	0.541014	0.511162	0.762603	0.0033601	0.0419801	0.0066601	0.0216401	0.0257201
7660	IRX5	4	-0.15,0.43,1.1,0.2	24.92,10.51,31.09,8.5	27.6,7.82,14.53,7.39	13608;21341;44412;65015	-0.14731	1.09728	0.394322	0.426011	0.761646	0.13102	0.0321001	0.0177601	0.0407201	0.0258401
18317	ZNF512	3	0.02,0.17,1.15	14.92,44.2,32.06	14.67,39.29,14.47	2724;33009;52820	0.0243601	1.1475	0.447281	0.169978	0.658741	0.0607401	0.0225801	0.0197001	0.14564	0.0258401
17272	UFSP1	4	0.73,0.1,-0.47,0.8	9.7,16.03,7.2,3.24	5.87,14.99,9.98,1.86	12629;24350;48665;66509	-0.471441	0.797662	0.287073	0.725594	0.761628	0.57694	0.0819601	0.0422801	0.0043201	0.0258601
9480	MLX	4	-0.71,1.09,0.43,0.27	3.17,4.21,9.11,24.47	5.2,1.98,6.76,20.34	11592;20889;39828;57328	-0.712759	1.09031	0.268819	0.431623	0.760966	0.8048	0.0330401	0.0492601	0.0392001	0.0258801
13079	RAB9A	4	-0.14,0.52,1,0.19	31.38,30.41,39.14,46.15	34.59,21.21,19.54,40.35	17026;34356;47960;70819	-0.140741	1.00215	0.39367	0.519682	0.760917	0.12496	0.0435401	0.0178401	0.0205401	0.0258801
16539	TMLHE	4	0.03,-0.32,0.11,1.41	22.23,33.72,27.94,47.44	21.76,42.11,25.93,17.81	2517;20826;41988;74034	-0.320663	1.41343	0.307832	0.107664	0.760548	0.36176	0.0163601	0.0356201	0.35034	0.0258801
11523	PARD3	4	0.07,0.3,0.91,0.61	11.55,21.48,44.43,13.92	11.02,17.5,23.57,9.15	6760;18659;38184;69389	0.0678289	0.914525	0.470995	0.60558	0.760052	0.0142201	0.0566201	0.0105001	0.0108801	0.0259201
8207	KMT2D	4	0.49,0.85,0.67,0.6	13.27,10.9,7.2,44.88	9.43,6.07,4.51,29.59	10276;28176;54939;62622	0.491966	0.845275	0.653125	0.674051	0.759663	2.01e-05	0.0705801	0.0033801	0.0064601	0.0260001
7370	IFT52	4	-0.35,1.5,0.02,-0.17	18.85,113.01,21.8,16.61	24.09,40.01,21.5,18.7	360;28958;45250;64910	-0.353632	1.4981	0.248456	0.0205284	0.759314	0.41078	0.0138601	0.0585401	0.51948	0.0260601
8011	KIAA1211	4	0.87,0.65,-0.59,0.31	2.98,9.02,5.67,5.58	1.63,5.75,8.54,4.51	11949;36214;45080;72515	-0.59032	0.867428	0.30793	0.64907	0.758249	0.70564	0.0655801	0.0356201	0.0079601	0.0262001
11757	PDILT	4	0.11,-0.25,0.8,0.71	9.02,12.88,8.92,10.38	8.37,15.31,5.12,6.33	1145;18690;39439;56178	-0.249189	0.801763	0.343636	0.714511	0.758137	0.25742	0.0813201	0.0262201	0.0046001	0.0262001
15073	SNX21	4	-0.05,0.91,0.6,0.13	4.8,7.52,16.45,3.17	4.97,3.99,10.85,2.9	6834;28557;54048;67075	-0.0517578	0.913662	0.39835	0.600962	0.757312	0.0562601	0.0567001	0.0173801	0.0112601	0.0263001
8598	LIMA1	4	0.57,0.88,-0.14,0.63	21.58,15.61,8.5,6.84	14.53,8.46,9.35,4.43	11786;20280;39377;58202	-0.137676	0.884016	0.486344	0.628552	0.756284	0.12188	0.0633401	0.0095201	0.0090801	0.0263401
17734	WNT16	4	0.33,-0.15,1.18,-0.39	13.69,14.63,7.43,3.76	10.87,16.2,3.27,4.92	18606;18999;42754;63671	-0.386939	1.18152	0.245	0.332286	0.756902	0.45894	0.0269201	0.0604401	0.0827601	0.0263401
2522	CCDC85B	4	0.62,-0.05,0.89,-0.3	7.33,4.6,5.71,5.48	4.77,4.77,3.07,6.76	7702;30504;44065;66838	-0.302569	0.893027	0.289471	0.619287	0.756157	0.33648	0.0612801	0.0414201	0.0097201	0.0263801
11045	OR1N1	2	0.72,0.31	51.31,8.56	31.2,6.9	21813;56108	0.311121	0.717724	0.514423	0.311121	0.514423	0.0191801	0.0560401	0.0264001	0.0191801	0.0264001
5174	FAM107B	4	-0.06,1.54,-0.02,-0.16	47.57,59.55,47.15,14.89	49.74,20.55,47.95,16.6	184;33226;52556;63479	-0.156941	1.53524	0.322488	-0.0242392	0.755501	0.14118	0.0130001	0.0312001	0.6131	0.0264801
5528	FBXO45	4	0,0.73,0.78,0.02	12.49,11.19,3.21,5.58	12.51,6.76,1.86,5.49	8228;32156;53296;66689	-0.00292124	0.783135	0.382587	0.72783	0.755482	0.0333601	0.0860201	0.0194201	0.0043001	0.0264801
15317	SPSB3	4	0.61,-0.44,0.9,0.52	11.87,5.9,8.5,6.52	7.79,8,4.54,4.54	10488;19542;43673;57449	-0.438211	0.904071	0.39863	0.607276	0.755674	0.53236	0.0587601	0.0173801	0.0106801	0.0264801
15510	STK24	4	0.92,-0.33,0.15,0.59	38.42,5.74,36.7,46.76	20.32,7.22,33.1,31.02	12548;23949;40353;72471	-0.330899	0.91931	0.332372	0.59195	0.75563	0.37686	0.0558401	0.0287201	0.0121201	0.0264801
5940	GABRB3	4	0.59,-0.26,0.92,0.13	52.15,2.2,8.43,18.82	34.68,2.64,4.45,17.24	6440;31960;42516;59659	-0.262928	0.920711	0.343268	0.588556	0.754633	0.27726	0.0556801	0.0263001	0.0123801	0.0266001
6838	HEPN1	4	0.18,0.41,1.1,0.26	27.35,10.9,43.42,29.04	24.14,8.2,20.32,24.29	11989;34779;45173;63285	0.180064	1.09575	0.486191	0.41109	0.753417	0.0029201	0.0325401	0.0095201	0.0455201	0.0267001
7724	ITM2C	4	-0.46,1.25,0.17,0.25	6.03,29.76,15.57,17.88	8.28,12.49,13.81,14.99	4805;22718;43011;56969	-0.457846	1.25288	0.3056	0.254075	0.753476	0.55978	0.0228601	0.0362401	0.1448	0.0267001
8041	KIAA1804	4	0.22,1.03,0.48,-0.38	7.43,63.84,8.14,5.93	6.35,31.34,5.84,7.74	1970;25093;48151;62459	-0.382773	1.02628	0.337115	0.480059	0.753168	0.45336	0.0403001	0.0276401	0.0272001	0.0267201
2745	CDC42EP5	4	1.14,-0.02,0.36,0.2	20.08,38,4.54,8.79	9.09,38.45,3.53,7.65	14551;25319;47177;65864	-0.0170536	1.14385	0.42203	0.360971	0.752409	0.0390001	0.0291801	0.0146001	0.0669201	0.0268601
10618	NPAP1	4	-0.48,0.53,-0.21,0.97	8.24,10.57,12.85,18.2	11.48,7.3,14.85,9.29	10567;24607;54306;69754	-0.478612	0.970227	0.204158	0.533771	0.751999	0.58546	0.0482601	0.0850401	0.0185801	0.0269001
15097	SOCS5	4	0.8,0.71,0.31,0.33	23.36,14.73,56.57,7.82	13.44,9.03,45.5,6.24	2863;34984;37786;61308	0.313893	0.798081	0.535651	0.705607	0.751844	0.0003801	0.0818401	0.0068401	0.0048401	0.0269201
10902	ODAM	4	-0.2,-0.1,1.6,-0.22	20.54,35.83,58.45,89.09	23.63,38.31,19.28,103.68	15572;31728;51422;63571	-0.218911	1.60005	0.270603	-0.0966582	0.751698	0.21588	0.0112601	0.0488001	0.74778	0.0269401
1881	C1orf198	4	0.84,0.05,0.67,0.25	84.41,14.76,10.41,14.4	47.32,14.24,6.56,12.11	16285;33932;41931;64276	0.0516775	0.835057	0.451064	0.667424	0.75124	0.0173801	0.0729801	0.0120801	0.0067001	0.0270001
2750	CDC6	3	0.57,0.72,-0.33	4.57,6.29,14.76	3.07,3.82,18.62	14919;35632;73301	-0.334839	0.719145	0.319022	0.572761	0.645953	0.48524	0.0801401	0.0480001	0.0060201	0.0271801
3821	CXADR	4	0.13,-0.16,1.37,-0.26	10.12,11.97,34.53,9.44	9.23,13.41,13.38,11.28	11705;20641;38594;64460	-0.256733	1.36783	0.269971	0.132351	0.75009	0.2681	0.0179401	0.0489801	0.30834	0.0272201
5239	FAM160A2	4	-0.02,0.45,0.01,1.05	15.02,6.81,21.12,26.74	15.19,4.97,20.98,12.95	11182;30001;49466;62660	-0.0163237	1.0463	0.373368	0.45358	0.749942	0.0386601	0.0375601	0.0207801	0.0336201	0.0272401
11607	PCDHA12	4	1.47,-0.51,0.03,-0.23	5.8,12.36,35.11,34.59	2.09,17.55,34.45,40.52	10108;22923;52665;70931	-0.50604	1.47073	0.190939	0.0274164	0.749074	0.61876	0.0142001	0.0950801	0.5054	0.0273401
17519	VKORC1L1	4	0.25,0.79,0.7,0.3	4.96,12.81,1.91,5.19	4.17,7.39,1.17,4.22	10230;25060;43591;71871	0.251379	0.793941	0.511076	0.702786	0.748364	0.0008801	0.0827601	0.0079601	0.0050001	0.0273801
12926	PTPRR	4	1.03,-0.26,0.16,0.46	91.52,13.5,6.58,8.56	44.73,16.11,5.89,6.21	18405;25739;50624;57781	-0.255749	1.03293	0.349978	0.4633	0.748115	0.26676	0.0394401	0.0252601	0.0310801	0.0274601
16727	TPO	4	0.13,-0.05,-0.22,1.37	17.59,10.09,40.6,53.61	16.08,10.44,47.23,20.78	16422;26038;55218;69382	-0.218406	1.36758	0.307012	0.128693	0.748135	0.215	0.0179601	0.0359001	0.31406	0.0274601
10296	NIF3L1	4	0.4,1.1,0.26,-0.29	21.67,5.28,5.15,14.21	16.46,2.47,4.31,17.38	18212;22990;43524;67634	-0.29054	1.09827	0.365709	0.397161	0.747714	0.31774	0.0320001	0.0220401	0.0510001	0.0275401
15851	TBC1D20	4	0.82,0.67,0.51,0.09	16.32,7.43,7.98,9.89	9.23,4.66,5.61,9.32	9151;32753;42524;57226	0.0861631	0.821696	0.522631	0.673573	0.747635	0.0111001	0.0758001	0.0075001	0.0064801	0.0275401
8856	LSM1	4	0.44,0.13,1.05,0.27	14.47,15.41,4.05,5.09	10.67,14.04,1.95,4.22	6077;19015;53381;56555	0.134322	1.05478	0.474268	0.439107	0.746946	0.0061001	0.0364601	0.0102801	0.0372801	0.0275801
7102	HOXC12	4	-0.24,1.07,0.42,0.09	23.36,125.79,5.15,10.74	27.51,59.81,3.85,10.1	9472;33037;47427;62430	-0.235922	1.07256	0.336576	0.420976	0.746768	0.2405	0.0347801	0.0277601	0.0422001	0.0276201
8829	LRRC8D	4	-0.12,-0.74,0.5,1	13.33,4.47,16.03,6.42	14.53,7.48,11.36,3.22	11348;33513;48900;69623	-0.741293	0.997079	0.156985	0.496139	0.746609	0.82184	0.0441801	0.1251	0.0246801	0.0276201
2964	CES5A	4	0.11,-0.21,0.51,0.98	12.55,7.23,22.16,14.86	11.65,8.34,15.54,7.53	3974;31989;49455;67336	-0.205854	0.979704	0.348467	0.512302	0.746003	0.199	0.0461401	0.0254801	0.0215201	0.0277201
12985	PYROXD2	4	-0.19,0.86,0.06,0.63	25.37,18.85,12.04,11.06	28.98,10.41,11.51,7.13	16641;32852;51858;67775	-0.191721	0.856199	0.340604	0.633232	0.744716	0.18058	0.0679801	0.0268201	0.0087201	0.0278001
5394	FAM71E1	4	-0.01,0.82,0.67,-0.28	9.86,31.87,12,1.23	9.92,18.04,7.56,1.49	10188;35697;54835;67868	-0.279349	0.820658	0.299574	0.666239	0.743449	0.30134	0.0762601	0.0382601	0.0067601	0.0280001
16297	TMEM105	4	0.65,0.4,0.84,0.41	23.69,7.59,10.41,13.69	15.08,5.75,5.84,10.27	7536;22599;54614;60905	0.400309	0.835183	0.575513	0.651753	0.743468	8.01e-05	0.0729201	0.0052201	0.0077801	0.0280001
8540	LGALS12	8	-0.23,0.13,1.16,-0.06,0.18,0.07,0.33,-0.14	21.09,59.13,57.86,13.24,18.43,11.35,5.51,7.43	24.66,54.11,25.9,13.81,16.23,10.85,4.4,8.17	2212;6241;32754;35659;48571;53415;61366;62485	-0.225759	1.15965	0.179838	0.325946	0.742799	0.22442	0.0279201	0.1039	0.0860401	0.0281001
8519	LEFTY1	3	1.06,0.14,0.21	4.73,1.16,41.64	2.27,1.06,35.92	14823;31501;47795	0.136201	1.06204	0.470438	0.213069	0.637556	0.0198201	0.0275801	0.0169801	0.10894	0.0281801
4584	DXO	4	0.48,-0.25,-0.04,1.01	9.93,11.52,2.66,7.33	7.13,13.67,2.73,3.65	1496;35614;44977;67729	-0.247006	1.00634	0.299415	0.4769	0.741621	0.25432	0.0428601	0.0383601	0.0280001	0.0282201
15898	TBX10	4	0.14,0.57,0.91,0.17	21.74,13.01,50.3,19.6	19.71,8.77,26.68,17.41	17365;25181;47764;69840	0.141277	0.914934	0.448875	0.568428	0.741681	0.0052401	0.0563001	0.0122201	0.0142001	0.0282201
1336	BABAM1	4	1.13,0.17,0.35,-0.5	22.1,12.36,10.87,11.42	10.13,10.96,8.51,16.2	15599;31796;46161;60532	-0.504588	1.12583	0.286674	0.352102	0.738966	0.61666	0.0306401	0.0424601	0.0712001	0.0284801
15028	SNIP1	4	0.51,-0.41,-0.5,0.96	7.1,1.88,3.82,4.47	4.97,2.5,5.4,2.3	16994;22955;44291;72414	-0.499173	0.962428	0.141295	0.514175	0.738301	0.61082	0.0494201	0.14176	0.0213201	0.0286201
10366	NLRX1	4	0.81,-0.42,-0.04,0.67	10.93,6.87,22.23,10.77	6.24,9.18,22.91,6.79	4958;18658;40227;72608	-0.416519	0.809063	0.253821	0.666253	0.737658	0.502	0.0792201	0.0559801	0.0067401	0.0286801
14744	SLC38A2	4	-0.68,0.22,1.26,-0.62	9.15,8.85,13.07,21.09	14.62,7.62,5.46,32.49	10725;27056;49462;61755	-0.676282	1.25917	0.0439391	0.216411	0.737791	0.77978	0.0222401	0.27856	0.18456	0.0286801
1142	ATG16L2	4	0.32,-0.07,-0.08,1.15	9.05,2.85,4.54,7.59	7.25,2.99,4.8,3.42	2002;23359;46426;66516	-0.0810311	1.15064	0.330662	0.320439	0.735538	0.0754401	0.0283601	0.0291001	0.0897801	0.0290401
6385	GPBP1	4	0.77,0.69,0.7,0.01	8.95,22.81,8.14,32.94	5.26,14.16,5,32.69	5505;36502;41565;72342	0.0106562	0.766979	0.54218	0.702763	0.734871	0.0283201	0.0924001	0.0065801	0.0050201	0.0291401
16689	TOX	4	-0.27,-0.29,0.52,0.95	11.06,23.52,8.34,32.68	13.29,28.81,5.81,16.95	11643;32130;41970;70561	-0.292312	0.947171	0.227782	0.521299	0.734235	0.32048	0.0522201	0.0699601	0.0203601	0.0292601
1282	AVL9	4	0.65,-0.33,0.81,0.42	24.21,1.84,9.41,13.27	15.39,2.32,5.35,9.9	11199;30309;54851;60994	-0.334007	0.814919	0.389291	0.653053	0.733986	0.3817	0.0773801	0.0185001	0.0076201	0.0293001
15047	SNRPE	3	-0.05,1.05,0.21	4.73,2.36,4.34	4.89,1.14,3.76	8332;19188;42105	-0.046136	1.04671	0.40239	0.206593	0.626654	0.10862	0.0284001	0.0267201	0.11392	0.0293601
6555	GRID2	4	0.15,-0.07,1.15,0.31	11.74,11.06,42.45,20.47	10.61,11.65,19.11,16.46	12724;36426;47487;58664	-0.0749416	1.15154	0.384312	0.314929	0.733236	0.0711801	0.0283201	0.0191601	0.0934201	0.0294201
3042	CHEK2	4	0.56,0.05,0.91,0.52	54.49,29.79,16.81,25.21	36.96,28.84,8.97,17.52	14529;34289;39664;74287	0.046839	0.905167	0.509247	0.560164	0.732666	0.0183801	0.0583601	0.0080401	0.0150801	0.0295001
9207	MCM10	4	0.25,-0.49,1.21,-0.99	13.14,5.32,39.49,1.94	11.02,7.48,17.06,3.85	6042;25245;53715;64440	-0.987857	1.21071	-0.0037819	0.253966	0.73234	0.9246	0.0250401	0.36796	0.14492	0.0295601
18399	ZNF615	3	-0.01,1.26,-0.03	1.39,2.82,1.26	1.4,1.17,1.29	27338;41841;56887	-0.0319649	1.26458	0.406207	-0.0139947	0.625293	0.0969801	0.0169801	0.0261001	0.40732	0.0295801
512	ALDH2	4	-0.2,0.51,0.95,-0.52	20.08,29.95,17.55,5.71	22.99,20.98,9.09,8.17	11631;27138;52906;68539	-0.51746	0.949472	0.187643	0.51371	0.731591	0.63308	0.0517001	0.0978401	0.0213601	0.0296801
4509	DSC1	4	0.14,0.44,1.02,-0.41	24.24,40.24,30.11,8.98	22.01,29.7,14.82,11.94	6232;36421;53980;62788	-0.410225	1.02307	0.297454	0.438119	0.730594	0.49208	0.0408201	0.0390201	0.0374801	0.0298801
18243	ZNF395	4	0.18,0.56,0.53,0.9	22.68,20.6,16.71,42.48	20.06,13.98,11.54,22.73	6374;30411;48788;67473	0.177361	0.901886	0.543233	0.559224	0.730555	0.0030401	0.0593401	0.0065401	0.0152001	0.0298801
13441	RGS8	4	-0.28,0.27,1.19,0.17	14.4,15.05,40.17,9.41	17.47,12.46,17.64,8.37	13689;32034;55156;57323	-0.278053	1.18752	0.337764	0.273118	0.730321	0.2998	0.0265601	0.0274601	0.12724	0.0299401
1431	BCOR	4	0.72,0.74,0.44,0.03	25.05,52.7,14.66,18.27	15.19,31.6,10.85,17.87	14405;21279;50048;63635	0.0317412	0.737925	0.4816	0.721501	0.729713	0.0222401	0.10118	0.0097801	0.0044401	0.0300401
3117	CHST8	4	1.2,-0.02,0.04,0.25	25.24,11.74,7.65,2.4	10.96,11.94,7.45,2.01	8172;36674;41883;68473	-0.0238891	1.2037	0.368496	0.254965	0.729331	0.0422201	0.0255601	0.0214201	0.14374	0.0300401
12224	PNKD	4	1.01,0.45,-0.04,0.01	13.53,9.44,27.65,16.48	6.7,6.93,28.52,16.34	12476;32989;51073;57601	-0.044895	1.01376	0.356675	0.445693	0.729728	0.0531001	0.0420001	0.0240201	0.0354201	0.0300401
13943	SAA1	1	0.69	6.78	4.2	19244	0.691896	0.691896	0.691896	0.691896	0.691896	0.0302401	0.0302401	0.0302401	0.0302401	0.0302401
17457	VAC14	4	0.76,0.69,0.52,0.18	18.17,9.24,7.95,19.53	10.7,5.72,5.55,17.29	13462;26622;45555;67294	0.17565	0.763729	0.537423	0.692213	0.727971	0.0031601	0.0934001	0.0067801	0.0055201	0.0303001
2503	CCDC67	4	1.34,0.11,-0.01,-0.25	15.22,7.62,43.71,8.69	6.01,7.05,43.92,10.33	921;25767;55871;72174	-0.248641	1.34039	0.29955	0.113337	0.726863	0.2566	0.0189201	0.0383201	0.33976	0.0304201
11389	OTUD5	4	0.43,0.06,0.7,0.75	20.57,6.68,15.54,14.86	15.31,6.41,9.55,8.83	1292;27432;42732;61024	0.0590469	0.750821	0.484692	0.702487	0.726654	0.0158401	0.0971601	0.0096001	0.0050401	0.0304401
2404	CCDC109B	4	1.22,-0.47,-0.09,0.23	62.73,6.84,9.05,26.22	26.88,9.49,9.61,22.36	14227;30814;44165;64617	-0.472296	1.22269	0.223425	0.229665	0.726176	0.57784	0.0245001	0.0722201	0.1694	0.0305001
4527	DSTN	4	0.19,-0.12,0.26,1.19	2.56,16.51,9.86,3.66	2.24,17.96,8.23,1.6	1435;18988;55809;63583	-0.120735	1.19025	0.380981	0.261556	0.725904	0.10622	0.0263201	0.0196201	0.13748	0.0305601
12081	PLA2G3	4	0.08,1.29,0.16,0.13	7.46,62.21,10.28,20.99	7.07,25.5,9.18,19.22	10186;34280;48617;68026	0.0764015	1.28683	0.413674	0.164326	0.725579	0.0125401	0.0208401	0.0153801	0.25522	0.0306001
1021	ARRB2	4	0.81,-0.14,0.64,0.12	15.48,18.88,5.09,4.21	8.8,20.75,3.27,3.88	6099;32207;40228;68797	-0.135849	0.814197	0.358516	0.636388	0.725292	0.12058	0.0776401	0.0235601	0.0085201	0.0306201
11186	OR52B4	4	-0.17,-0.03,0.9,0.55	15.12,30.76,14.73,4.64	16.98,31.4,7.91,3.16	17522;21877;51545;68913	-0.167255	0.897111	0.313354	0.553119	0.725115	0.15312	0.0602201	0.0339601	0.0158201	0.0306201
10791	NUDCD2	4	0.46,0.67,0.78,0.11	9.8,8.21,4.8,43.29	7.13,5.17,2.78,40.15	17444;32999;53100;59516	0.108635	0.784675	0.504114	0.665239	0.724957	0.0085801	0.0857201	0.0084001	0.0068401	0.0306601
9210	MCM3AP	4	0.84,0.61,0.05,-0.19	3.76,12.42,28.04,1.58	2.09,8.17,27.17,1.81	4090;34798;43467;66193	-0.189063	0.844067	0.326389	0.605148	0.724608	0.1775	0.0707801	0.0303001	0.0109001	0.0307401
17764	WWOX	2	0.49,0.49	16.94,7.85	12.08,5.58	22854;48284	0.487114	0.492848	0.489981	0.487114	0.489981	0.0047001	0.12984	0.0307601	0.0047001	0.0307601
7013	HMGB1	4	1.03,0.28,0.41,-0.3	3.76,1.84,50.82,1.42	1.83,1.52,38.14,1.75	11819;20891;37334;62335	-0.298237	1.03462	0.357766	0.414278	0.724451	0.33032	0.0392001	0.0237001	0.0443001	0.0307801
10373	NME2	3	0.49,-0.27,0.74	4.8,2.07,13.63	3.42,2.5,8.14	34285;44856;67938	-0.269787	0.74335	0.32087	0.489047	0.616198	0.38846	0.0735401	0.0474001	0.0124201	0.0308801
734	ANXA4	4	-0.44,-0.09,0.01,1.44	8.59,11.03,10.64,43.19	11.65,11.71,10.56,15.97	5613;36928;45422;61501	-0.438951	1.4355	0.230362	0.0111893	0.723346	0.53362	0.0152601	0.0687001	0.53898	0.0309601
7124	HPDL	4	0.19,0.02,0.1,1.25	20.34,18.56,7.07,15.28	17.78,18.27,6.58,6.41	4143;29167;50144;64625	0.0224523	1.25288	0.392974	0.194111	0.723493	0.0246001	0.0227801	0.0179201	0.21226	0.0309601
17187	UBE2E3	4	0.43,0.71,0.37,0.74	12.59,21.25,41.7,75.13	9.32,13,32.26,45.04	1119;24069;55662;71180	0.370182	0.738049	0.562625	0.708668	0.723358	0.0001601	0.10104	0.0056401	0.0047601	0.0309601
14133	SEC14L1	4	0.63,0.13,0.12,0.82	17.1,24.47,87.92,11.03	11.05,22.33,80.8,6.27	12889;33022;49062;65272	0.121841	0.815215	0.424751	0.630239	0.722727	0.0071201	0.0773801	0.0143401	0.0089801	0.0310601
3174	CLCN2	4	0.31,0.74,0.7,0.49	29.92,7.49,16.97,18.46	24.14,4.48,10.41,13.15	8982;22816;38904;62320	0.309326	0.740666	0.561018	0.70442	0.722543	0.0004001	0.10064	0.0057001	0.0048801	0.0311201
885	ARHGAP10	4	0.26,0.74,0.31,0.7	19.82,20.8,30.6,10.87	16.57,12.46,24.63,6.67	9323;22945;55522;57416	0.258389	0.739481	0.503668	0.703928	0.721704	0.0007801	0.10082	0.0084201	0.0049001	0.0312801
7568	INPPL1	4	-0.08,0.99,-0.09,0.46	27.09,15.67,14.34,8.04	28.58,7.91,15.22,5.87	7432;32182;55726;67096	-0.0860487	0.986478	0.319785	0.4556	0.721039	0.0788801	0.0454001	0.0319401	0.0330201	0.0313601
16541	TMOD2	4	-0.02,-0.14,0.37,1.07	21.9,11.16,5.35,29.07	22.16,12.28,4.14,13.84	16506;37254;49379;68888	-0.13866	1.07102	0.321499	0.370446	0.720732	0.12274	0.0351201	0.0315001	0.0626801	0.0314001
15089	SNX9	4	0.35,0.85,-0.38,0.59	11,7.69,12.59,13.14	8.63,4.25,16.37,8.74	6557;29954;54461;70813	-0.379336	0.853771	0.352946	0.587496	0.720634	0.44868	0.0682601	0.0246801	0.0124001	0.0314201
3986	DAZL	4	0.05,1.39,-0.38,-0.34	17.94,22.16,4.6,1.29	17.38,8.43,5.98,1.63	6376;30515;54204;71526	-0.377722	1.39495	0.181272	0.0459388	0.720445	0.44644	0.0169201	0.10288	0.46732	0.0314401
5465	FAT4	4	0.24,0.91,-0.98,0.53	8.82,19.82,2.17,37.94	7.48,10.53,4.28,26.33	6858;26174;50847;59532	-0.981546	0.912991	0.174188	0.526687	0.719839	0.92224	0.0568801	0.10898	0.0193601	0.0315201
12958	PVRL3	4	0.99,0.16,0.01,0.45	11.55,17.65,8.89,17.97	5.81,15.77,8.8,13.18	9459;36949;46357;56693	0.0139593	0.991704	0.404076	0.447947	0.719825	0.0273401	0.0449201	0.0166201	0.0351001	0.0315201
15683	SYNE3	4	-0.1,0.66,0.59,0.78	5.25,18.49,16.16,4.05	5.63,11.74,10.7,2.35	8026;23417;40338;66063	-0.10154	0.783742	0.483126	0.655916	0.719829	0.0909201	0.0860201	0.0097201	0.0074201	0.0315201
206	ACTL6A	4	0.42,-0.04,-0.72,1.01	5.28,6,4.15,3.53	3.94,6.18,6.84,1.75	5604;21929;50478;71295	-0.722288	1.01423	0.168337	0.424859	0.719544	0.81036	0.0418401	0.11466	0.0410601	0.0315801
4805	ELF2	4	-0.32,-0.42,1.76,-0.58	12.36,9.99,34.69,4.31	15.45,13.32,10.24,6.44	17808;30657;39530;67602	-0.579362	1.7602	0.110922	-0.322068	0.719064	0.6959	0.0090201	0.17684	0.96244	0.0316601
9146	MAT1A	4	0.63,0.81,0.11,0.08	12.98,67.05,8.04,6.81	8.37,38.37,7.45,6.44	12394;24994;42188;71238	0.0803546	0.805391	0.407311	0.632674	0.719032	0.0120401	0.0805401	0.0162001	0.0087801	0.0316601
9177	MBNL3	4	0.79,-0.13,0.16,0.64	8.66,11.87,12.29,12	5,13,10.99,7.68	14974;26708;50827;66373	-0.131313	0.79198	0.366769	0.64444	0.71821	0.11598	0.0836201	0.0217401	0.0081601	0.0317201
18498	ZNF77	4	0.57,-0.28,0.86,-0.21	18.23,7.52,8.63,20.96	12.26,9.15,4.74,24.26	8271;23078;43247;60142	-0.281814	0.863303	0.235947	0.573194	0.718249	0.30516	0.0665401	0.0652401	0.0137001	0.0317201
16862	TRIM64B	4	-0.2,-0.28,0.04,1.39	3.4,10.67,10.93,5.8	3.91,12.92,10.61,2.21	16208;35603;47707;63219	-0.27554	1.3935	0.240104	0.042418	0.717959	0.29662	0.0169601	0.0630801	0.47448	0.0317401
2317	CARS	4	-0.42,1.85,-0.47,-1.17	2.04,8.4,4.83,1.23	2.73,2.32,6.7,2.76	11144;23576;43679;61154	-1.16722	1.85366	-0.0513925	-0.419855	0.716901	0.95972	0.0074401	0.46742	0.98702	0.0318601
16707	TP73	4	0.62,-0.71,0.81,-0.08	9.63,7.69,9.15,22.1	6.27,12.6,5.2,23.28	11624;32341;48272;73934	-0.713257	0.813904	0.161332	0.620027	0.716965	0.8051	0.0776601	0.12104	0.0096201	0.0318601
12253	PNRC1	4	0.39,0.05,-0.51,1.04	15.54,18.2,9.18,5.97	11.85,17.52,13.09,2.9	4862;25477;49354;65802	-0.512123	1.04069	0.243535	0.390805	0.715748	0.62594	0.0383201	0.0612001	0.0532201	0.0319801
17969	ZDHHC15	4	-0.14,1.52,-0.09,-0.12	7.1,13.07,41.38,10.74	7.82,4.57,43.89,11.65	8136;36819;38249;58507	-0.139457	1.51653	0.293492	-0.0852027	0.715665	0.12356	0.0133401	0.0400601	0.72754	0.0320001
1838	C19orf54	4	0.74,0.69,0.5,-0.21	6.29,15.67,9.21,9.15	3.76,9.72,6.5,10.61	12710;34186;48242;68709	-0.214794	0.741047	0.42956	0.688629	0.714838	0.2105	0.1004	0.0138401	0.0058801	0.0321201
6920	HIST1H2AI;HIST1H2AJ	1	0.67	2.33	1.46	28957	0.674214	0.674214	0.674214	0.674214	0.674214	0.0321601	0.0321601	0.0321601	0.0321601	0.0321601
16316	TMEM127	4	0.67,0.76,-0.29,0.43	17.62,6.26,1.45,34.98	11.05,3.71,1.78,25.99	14399;26692;49336;64911	-0.289236	0.755825	0.392198	0.673404	0.714614	0.31544	0.0957201	0.0181401	0.0064801	0.0321601
14940	SMCHD1	4	0.71,0.44,0.15,0.72	68.25,68.15,26.06,23.56	41.76,50.08,23.43,14.3	3273;32069;50960;59063	0.153571	0.720184	0.506707	0.708608	0.714396	0.0043201	0.10654	0.0082001	0.0047601	0.0322001
11375	OTOF	4	0.07,0.79,-0.28,0.63	7.65,9.37,14.34,16.87	7.28,5.4,17.35,10.87	11930;27395;55523;60178	-0.275027	0.794481	0.306548	0.633677	0.714079	0.29548	0.0826201	0.0360201	0.0087001	0.0322201
1711	C12orf45	4	-0.16,0.77,0.65,-0.24	1,50.11,1.84,8.34	1.12,29.3,1.17,9.84	15434;23767;44872;61193	-0.239109	0.774205	0.257683	0.65287	0.713538	0.24428	0.0894601	0.0540001	0.0076801	0.0322801
17472	VASH2	4	0.31,0.99,-0.39,0.44	13.76,47.28,5.28,9.86	11.08,23.83,6.9,7.28	2248;35486;38864;59346	-0.385187	0.988643	0.338671	0.438607	0.713625	0.4569	0.0453001	0.0272601	0.0373801	0.0322801
16290	TMED9	4	1,0.09,0.43,-0.61	8.59,6.16,6.39,2.49	4.31,5.78,4.74,3.79	2257;29753;39423;67189	-0.605215	0.995599	0.228105	0.429712	0.712656	0.7212	0.0445201	0.0698001	0.0397001	0.0324201
9096	MAPK3	4	0.93,0.49,-0.29,0.08	17.23,7.85,5.15,17.26	9.03,5.58,6.3,16.29	8996;21074;49918;61197	-0.288819	0.931714	0.304899	0.492848	0.712281	0.31506	0.0543601	0.0365001	0.0252201	0.0324601
11254	OR5R1	4	0.15,1.13,0.06,0.29	26.64,25.44,19.89,29.72	24.06,11.62,19.11,24.26	18268;22713;38507;71254	0.0579035	1.13016	0.407045	0.293041	0.711602	0.0160401	0.0300401	0.0162201	0.1104	0.0325401
1204	ATP5G2	4	-0.27,0.89,-0.31,0.54	14.37,6.91,24.89,7.17	17.38,3.73,30.88,4.94	8112;18892;43658;73983	-0.31128	0.887047	0.209322	0.535678	0.711363	0.34818	0.0627801	0.0813201	0.0183001	0.0325801
5237	FAM159B	4	-0.62,0.19,0.09,1.23	4.67,11.91,6.84,20.21	7.19,10.44,6.44,8.6	6709;27597;43558;66898	-0.623168	1.23299	0.221555	0.189184	0.711087	0.73612	0.0241601	0.0735401	0.21834	0.0325801
217	ACTR1B	4	0.59,0.55,-0.1,0.83	12.72,31.57,5.38,5.58	8.46,21.53,5.75,3.13	15862;33242;52773;66470	-0.095495	0.833042	0.469738	0.588703	0.710873	0.0859601	0.0739401	0.0107001	0.0123801	0.0326201
3409	COL1A1	4	0.51,0.91,0.21,0.24	10.7,22.29,20.15,33.59	7.53,11.82,17.47,28.46	2778;34246;43080;61672	0.206156	0.91477	0.466575	0.506591	0.710681	0.0019001	0.0565401	0.0109601	0.0223801	0.0326601
18546	ZNF837	4	-0.08,-0.58,0.62,0.8	10.38,10.02,7.88,2.69	10.96,14.96,5.12,1.55	15331;23837;38946;62907	-0.577986	0.796956	0.190906	0.623157	0.710056	0.6947	0.0820801	0.0951201	0.0092801	0.0327801
990	ARMC3	4	1.46,-0.04,-0.21,-0.3	79.32,9.08,6.29,15.05	28.89,9.32,7.28,18.47	3454;24824;51529;70124	-0.295372	1.45683	0.228559	-0.0372993	0.709763	0.32554	0.0148201	0.0695601	0.63876	0.0328401
13743	RPLP0	4	-0.78,1.3,0.09,0.12	1,5.02,1.06,19.24	1.72,2.04,1,17.75	16927;19307;39092;66597	-0.782139	1.30303	0.181903	0.11599	0.709509	0.84506	0.0200401	0.10222	0.33544	0.0328801
8152	KLHL24	4	0.46,0.1,0.09,0.95	52.67,12.33,13.95,18.95	38.16,11.54,13.09,9.78	913;21321;49892;72803	0.0917419	0.954154	0.401592	0.464775	0.709465	0.0103801	0.0508601	0.0168801	0.0308001	0.0329401
7121	HPCAL1	3	1.19,0.02,-0.17	42.71,25.86,13.04	18.76,25.5,14.65	29684;53812;64397	-0.167331	1.18666	0.346589	0.0204327	0.603548	0.24312	0.0206801	0.0400801	0.34688	0.0329601
3068	CHMP6	4	0.57,-0.47,0.15,0.85	14.18,1.49,1.94,3.92	9.55,2.07,1.75,2.18	9979;27482;49217;61768	-0.473974	0.846739	0.273422	0.57004	0.708389	0.58008	0.0702201	0.0477401	0.0140201	0.0330001
7162	HS6ST1	4	0.84,0.45,0.14,0.58	18.07,2.95,10.96,7.95	10.13,2.15,9.98,5.32	1485;30962;40604;59283	0.135445	0.835762	0.501143	0.579263	0.707513	0.0059201	0.0727601	0.0085601	0.0129801	0.0331201
8671	LMOD2	4	0.8,0.61,-0.32,0.35	60.14,51.02,17.1,13.11	34.57,33.33,21.32,10.3	18031;35200;51947;61421	-0.318603	0.79887	0.360578	0.614194	0.706532	0.35918	0.0817001	0.0229401	0.0101201	0.0332601
13647	RNMTL1	4	-0.39,0.14,-0.24,1.27	25.28,15.02,10.87,49.85	33.01,13.61,12.83,20.66	16785;32009;49663;62447	-0.385116	1.27055	0.197029	0.142457	0.706502	0.45672	0.0216001	0.0898601	0.2899	0.0332601
1620	BTG1	4	0.21,0.84,0.1,0.57	13.82,38.03,3.53,32.35	11.97,21.27,3.3,21.76	4154;25589;52417;72754	0.096555	0.838681	0.42884	0.572509	0.705595	0.0098201	0.0722601	0.0139001	0.0137401	0.0333601
4909	ENTPD6	4	1.3,-0.32,-0.33,0.11	29.27,5.06,8.89,28.13	11.88,6.33,11.13,26.07	8711;27905;51630;69141	-0.325102	1.30067	0.19059	0.109699	0.705187	0.36788	0.0202001	0.0952801	0.34668	0.0333601
3761	CTNNB1	4	0.23,0.36,0.57,0.84	42.25,31.05,18.88,28.33	35.98,24.2,12.75,15.8	264;22844;41914;73381	0.23197	0.842627	0.500356	0.567173	0.7049	0.0011801	0.0712001	0.0086201	0.0143601	0.0334201
896	ARHGAP23	4	0.81,-0.54,0.6,0.49	7.75,17.13,5.58,17.49	4.43,24.92,3.68,12.46	5711;29421;46218;57916	-0.540834	0.808471	0.339427	0.60071	0.704591	0.65762	0.0795201	0.0271401	0.0112801	0.0335001
10206	NEK6	4	0.08,1.33,-0.28,-0.09	31.83,4.12,6.36,10.09	30.22,1.63,7.71,10.7	15452;23946;40423;56398	-0.278286	1.33337	0.261251	0.075093	0.704232	0.30018	0.0192601	0.0526801	0.41194	0.0335001
3488	CORO1B	4	0.68,0.5,0.72,0.29	15.96,32.13,11.58,8.21	9.95,22.68,7.02,6.7	4043;29730;43331;60239	0.292427	0.722904	0.549836	0.6815	0.702202	0.0004601	0.10542	0.0062601	0.0061001	0.0338801
11382	OTOS	4	0.18,1.23,-0.01,0.08	34.82,6.39,20.73,7.88	30.82,2.73,20.83,7.48	14544;20559;50915;72791	-0.00700325	1.22787	0.368147	0.175866	0.701869	0.0347801	0.0243001	0.0214601	0.2367	0.0339201
12371	PP2D1	4	0.11,0,-0.07,1.3	11.71,10.93,18.69,40.92	10.87,10.9,19.63,16.66	3834;29235;46382;70068	-0.070547	1.29645	0.334161	0.106932	0.701689	0.0677801	0.0204801	0.0283401	0.35154	0.0339401
18100	ZNF138	2	0.09,0.85	1.1,2.27	1.03,1.26	25195;49658	0.0931042	0.847643	0.470374	0.0931042	0.470374	0.0991401	0.0364401	0.0339801	0.0991401	0.0339801
13627	RNF31	4	0.67,-0.45,0.73,0.02	7.2,8.11,12.65,3.5	4.51,11.1,7.65,3.45	9641;24859;55519;70242	-0.45371	0.725846	0.241971	0.674051	0.699949	0.5537	0.10454	0.0620601	0.0064601	0.0341401
18012	ZFP41	4	-0.39,0.89,-0.77,0.51	7.13,9.31,3.5,6.84	9.38,5.03,5.95,4.8	1548;27386;53199;59906	-0.766227	0.887983	0.059706	0.511442	0.699713	0.83618	0.0625001	0.25196	0.0216201	0.0341801
10590	NOP16	3	0.64,-0.51,0.55	1.88,7.36,2.69	1.2,10.47,1.83	16248;32788;43882	-0.508335	0.643058	0.228489	0.550744	0.596901	0.69526	0.10476	0.0937601	0.0071801	0.0342401
14742	SLC38A10	4	0.61,-0.01,0.79,0.47	31.48,11.16,14.34,10.25	20.6,11.25,8.31,7.42	15090;19920;43272;58166	-0.011511	0.786744	0.463203	0.611347	0.699046	0.0364401	0.0851401	0.0113201	0.0102801	0.0342801
2309	CARD6	4	0.68,0,-0.15,0.72	12.72,24.53,12.26,11.58	7.94,24.55,13.61,7.05	2147;25621;52219;58764	-0.150301	0.716997	0.311407	0.679935	0.698466	0.13452	0.10798	0.0344801	0.0061801	0.0343401
4815	ELL2	4	0.63,0.46,0.77,0.44	14.92,15.15,21.48,20.34	9.64,11.02,12.63,15.02	4482;26448;46338;61879	0.43778	0.766135	0.573639	0.631084	0.69861	8.01e-05	0.0927601	0.0052601	0.0089201	0.0343401
11818	PEX1	4	0.53,0.35,0.22,0.86	24.95,5.58,6.19,2.4	17.24,4.37,5.32,1.32	6799;20076;38227;71897	0.219738	0.863519	0.492338	0.533779	0.698649	0.0015801	0.0664601	0.0092201	0.0185801	0.0343401
14705	SLC35A1	8	0.09,0.17,-0.07,-0.12,0.2,0.9,-0.13,0.5	16.06,10.61,24.14,8.63,6.26,9.18,11.87,26.12	15.13,9.43,25.27,9.35,5.43,4.92,13,18.53	282;14163;30030;33686;37680;44398;63093;73651	-0.131313	0.90113	0.192745	0.495252	0.698191	0.11598	0.0595001	0.0934801	0.0248401	0.0343801
12403	PPIAL4D	2	-0.38,1.32	12.04,2.49	15.71,1	38348;73962	-0.38445	1.31788	0.466714	-0.38445	0.466714	0.67688	0.0103401	0.0344401	0.67688	0.0344401
7564	INPP5E	4	0.69,0.71,0.1,0.17	7.46,4.73,9.11,6.39	4.63,2.9,8.51,5.66	11354;34609;45038;64187	0.0983546	0.706567	0.416836	0.688812	0.69769	0.0096001	0.11144	0.0151201	0.0058801	0.0344601
1160	ATN1	4	0.24,1.16,0.2,0.16	20.18,5.06,6.84,6.42	17.12,2.27,5.95,5.75	17427;32459;47646;71600	0.159088	1.15774	0.438837	0.237297	0.697519	0.0041401	0.0281401	0.0131001	0.16134	0.0344801
5979	GALNT18	4	-0.19,-0.63,-0.05,1.45	9.08,15.54,54.23,2.88	10.33,23.97,56.21,1.06	8819;19384;48620;66476	-0.625332	1.44654	0.145984	-0.0518745	0.697335	0.7376	0.0149601	0.1363	0.6659	0.0345001
7330	IFITM2	3	0.13,1.06,-0.22	1.88,9.31,10.31	1.72,4.45,12.03	18309;27528;46510	-0.221355	1.06335	0.322587	0.125768	0.594558	0.31772	0.0273201	0.0467401	0.19404	0.0346001
7248	HTRA1	4	1.13,0.26,-0.02,-0.22	20.54,4.41,11.84,6.55	9.38,3.68,12,7.62	14;27605;42444;69203	-0.218486	1.13114	0.288806	0.261487	0.696313	0.21516	0.0300001	0.0416401	0.13766	0.0346201
1067	ASB6	2	1.07,-0.14	46.86,14.89	22.27,16.43	28873;59305	-0.141854	1.07304	0.465593	-0.141854	0.465593	0.35332	0.0182401	0.0346401	0.35332	0.0346401
5588	FER	4	0.32,1.07,0.12,-0.16	14.5,57.18,8.01,8.63	11.59,27.25,7.39,9.66	9332;35109;54657;64229	-0.16386	1.0691	0.33608	0.322898	0.695998	0.14948	0.0354601	0.0278401	0.0880201	0.0347001
9998	NAA60	4	0.23,1.08,0.3,0.22	13.27,64.61,26.06,5.61	11.31,30.48,21.09,4.83	366;23492;53046;63344	0.21606	1.08409	0.458982	0.304838	0.694462	0.0016601	0.0336201	0.0115801	0.10036	0.0349401
12111	PLCD4	4	-0.42,0.72,0.48,0.67	11.91,10.54,7.95,6.68	15.97,6.41,5.69,4.2	8267;21435;54798;65281	-0.423695	0.717328	0.361451	0.671018	0.694173	0.5125	0.10792	0.0227201	0.0065401	0.0349801
3015	CHAD	4	0.95,-0.62,0.44,-0.12	24.95,4.83,10.48,3.27	12.92,7.45,7.74,3.56	8523;29286;46254;56326	-0.624937	0.949831	0.159974	0.437565	0.693698	0.73714	0.0516601	0.1224	0.0375601	0.0351001
3783	CTSL	4	0.5,0.05,0.14,0.88	14.83,17,22.06,2.01	10.47,16.4,20,1.09	1887;29888;38707;71940	0.0518228	0.884922	0.395065	0.501773	0.693348	0.0173401	0.0631601	0.0176801	0.0236201	0.0351001
12096	PLAC9	4	0.5,-0.19,0.89,0.36	15.74,15.28,8.56,9.28	11.13,17.44,4.63,7.22	6596;25033;45113;57440	-0.190471	0.887869	0.389624	0.499141	0.693505	0.1793	0.0626001	0.0184601	0.0241201	0.0351001
3203	CLDN8	4	0.17,0.49,0.89,0.08	24.3,16.94,22.94,79.06	21.67,12.03,12.37,74.58	15641;26073;54974;61095	0.0841144	0.890943	0.408648	0.494004	0.692473	0.0115401	0.0620201	0.0160401	0.0250201	0.0352601
5851	FSTL3	4	-0.48,-0.25,0.51,0.87	12.59,6.03,4.8,13.04	17.61,7.19,3.36,7.13	4924;30133;50299;65805	-0.484485	0.870777	0.161585	0.513554	0.692166	0.59274	0.0651201	0.12082	0.0213801	0.0352801
773	AP5M1	4	-0.22,-0.29,0.19,1.19	9.11,10.8,17.91,28.91	10.59,13.23,15.71,12.63	4274;22138;46781;56090	-0.293034	1.19484	0.218709	0.189041	0.691938	0.32182	0.0261001	0.0754401	0.21852	0.0353801
15778	TAGLN3	4	0.03,0.95,0.08,0.43	24.69,8.11,14.5,7.69	24.12,4.2,13.75,5.69	7296;30203;45105;74373	0.0341142	0.950536	0.373598	0.433221	0.691878	0.0215201	0.0513801	0.0207001	0.0387201	0.0353801
12391	PPDPF	4	0.42,0.97,0.38,0.01	18.36,50.89,10.41,19.53	13.75,26.04,8.02,19.39	11170;31773;41167;65734	0.0101979	0.966255	0.442379	0.417176	0.691716	0.0284401	0.0491401	0.0128001	0.0434801	0.0354601
1062	ASB18	4	0.45,-0.13,0.93,-0.09	14.92,20.7,10.51,7.43	10.9,22.71,5.52,7.91	17874;24220;39679;66031	-0.133342	0.929091	0.28946	0.452916	0.691004	0.11826	0.0546601	0.0414201	0.0339201	0.0355601
70	ABCF2	4	0.82,0.4,0.56,-0.02	83.08,11.26,27.13,13.04	47.12,8.54,18.36,13.21	1336;22597;37433;67909	-0.0180784	0.818289	0.440384	0.563288	0.690789	0.0395001	0.0766401	0.0129401	0.0147001	0.0355801
15042	SNRPB2	4	0.41,0.98,-0.45,-0.5	6.13,2.82,2.33,2.23	4.63,1.43,3.19,3.16	7238;36304;37839;70750	-0.500281	0.976606	0.107458	0.405307	0.690956	0.61176	0.0466401	0.1814	0.0475401	0.0355801
6402	GPKOW	4	1.09,-0.14,0.29,-0.2	4.02,7.65,5.64,1.1	1.89,8.43,4.6,1.26	11104;32582;49709;67144	-0.198326	1.08642	0.261018	0.294887	0.690652	0.18872	0.0333201	0.0527601	0.10874	0.0356001
14791	SLC4A1AP	4	-0.55,-0.43,0.92,0.46	7.78,4.57,7.98,1.97	11.36,6.15,4.22,1.43	5499;19496;38699;68584	-0.545923	0.917383	0.101377	0.463058	0.69022	0.66188	0.0559601	0.18998	0.0312201	0.0356801
34	ABCA12	4	-0.59,0.19,1,0.38	3.3,26.51,7.82,6.58	4.97,23.25,3.91,5.06	13169;26611;50391;56700	-0.58962	1.00015	0.244877	0.379785	0.689969	0.70492	0.0438001	0.0605001	0.0582001	0.0357001
5164	FAIM2	4	0.18,1.2,-0.35,-0.27	14.79,11.39,8.63,12.29	13.09,4.94,10.99,14.79	12659;19277;47956;58079	-0.349108	1.20356	0.191112	0.176475	0.690018	0.40444	0.0256401	0.0949201	0.23522	0.0357001
15331	SPTY2D1	4	0.54,0.59,0.79,0.56	25.8,34.07,14.6,43.68	17.75,22.68,8.43,29.64	3400;34536;52998;65810	0.539029	0.792784	0.619626	0.587417	0.690101	2.01e-05	0.0832401	0.0039801	0.0124001	0.0357001
2354	CATSPERD	4	-0.11,1.09,0.29,0.23	28.13,22.78,2.62,13.07	30.31,10.67,2.15,11.16	16319;37003;48055;63568	-0.107282	1.09376	0.375089	0.285784	0.689771	0.0956201	0.0328201	0.0204201	0.11674	0.0357401
13746	RPN1	4	-0.49,-0.38,0.85,0.53	3.53,3.76,5.02,7.46	4.94,4.89,2.78,5.17	13903;19853;54059;66525	-0.485312	0.851429	0.12882	0.527628	0.689528	0.59356	0.0689001	0.15538	0.0192601	0.0357601
10879	OAS1	4	1.25,0.12,-0.27,-0.25	73.57,31.35,11.61,40.3	30.85,28.75,14.01,48.04	13653;22558;42985;60241	-0.270873	1.25379	0.213597	0.12471	0.689249	0.28866	0.0226801	0.0784601	0.32054	0.0358201
13816	RRAGD	4	0.68,0.7,-0.24,0.18	1.88,3.73,22.97,33.49	1.17,2.3,27.14,29.59	8739;28286;40310;60528	-0.240418	0.698997	0.328851	0.678044	0.688521	0.24546	0.11458	0.0295201	0.0063001	0.0359001
1642	BYSL	3	0.42,0.76,0.31	4.99,4.6,4.08	3.73,2.73,3.3	22376;41718;62138	0.305989	0.75503	0.493217	0.418632	0.586831	0.0026401	0.0710001	0.0145401	0.0222201	0.0359601
18116	ZNF174	4	0.59,-0.11,-0.06,0.79	8.17,17.78,6.1,3.56	5.43,19.16,6.35,2.07	9231;20564;44809;55955	-0.108201	0.787289	0.302035	0.589032	0.68816	0.0963601	0.0849601	0.0374601	0.0123201	0.0359601
7569	INS	4	0.05,1.13,-1.74,0.25	20.15,10.06,1.94,10.48	19.48,4.6,6.47,8.83	5850;27178;49836;70346	-1.73669	1.12876	-0.0781366	0.246758	0.687757	0.99448	0.0302601	0.52448	0.15252	0.0360201
15997	TECPR1	4	0.22,0.01,0.46,0.91	19.86,9.93,10.31,8.11	17.03,9.87,7.48,4.31	379;34092;54146;57186	0.00860895	0.911472	0.401368	0.464187	0.68783	0.0290001	0.0571001	0.0169801	0.0309001	0.0360201
11208	OR56A3	4	0.21,1.16,-0.68,-0.76	21.8,36.05,5.87,14.83	18.79,16.14,9.43,25.09	5741;36263;42011;59981	-0.759222	1.15929	-0.0175731	0.214627	0.686958	0.83286	0.0280001	0.39598	0.18698	0.0363001
10700	NRBF2	4	-0.53,-0.53,0.39,0.98	8.34,3.53,13.33,5.74	12,5.12,10.18,2.9	4020;21520;53733;70780	-0.534855	0.984676	0.0783326	0.388869	0.686772	0.65092	0.0456201	0.22246	0.0541001	0.0363401
15309	SPRY2	4	0.61,0.29,0.43,0.76	25.8,41.25,28,21.71	16.89,33.79,20.72,12.8	5784;22239;53578;67287	0.287714	0.761718	0.523763	0.610971	0.686345	0.0004801	0.0942201	0.0073801	0.0103201	0.0365201
18577	ZNRF2	4	-0.08,0.68,0.22,0.69	25.05,6.16,8.4,12.88	26.39,3.85,7.19,7.97	13847;26579;47373;66205	-0.0751867	0.693007	0.380152	0.67823	0.685618	0.0712201	0.11716	0.0197401	0.0063001	0.0366201
532	ALG1L	3	-0.9,0.88,0.29	1.91,5.64,12.59	3.56,3.07,10.3	17606;33941;41541	-0.900061	0.876521	0.0886619	0.289525	0.583023	0.92298	0.0484601	0.23342	0.0617401	0.0366401
7937	KDELC2	4	0.87,0.5,-0.08,0.21	44.52,22.49,28.43,21.48	24.38,15.88,29.99,18.53	6867;21562;43466;69014	-0.0772258	0.86917	0.37663	0.501554	0.685362	0.0724801	0.0654401	0.0203001	0.0236601	0.0367201
9083	MAP7	4	0.78,-0.35,0.59,0.05	14.08,12.39,5.19,4.02	8.2,15.77,3.45,3.88	4785;36914;47993;65331	-0.347553	0.780507	0.268393	0.589561	0.685034	0.40196	0.0870401	0.0494601	0.0122601	0.0367401
9264	MED20	4	1.23,0.14,-0.23,-0.37	4.31,11.65,2.53,7.1	1.83,10.59,2.96,9.2	11735;27075;54633;71335	-0.374131	1.23223	0.191966	0.137621	0.684924	0.44122	0.0242201	0.0939601	0.29818	0.0367401
10794	NUDT11	3	0.21,-0.13,0.95	1.23,1.1,2.66	1.06,1.2,1.37	21191;38451;63803	-0.1308	0.950233	0.344679	0.214605	0.582419	0.19544	0.0383801	0.0403801	0.10764	0.0367801
18125	ZNF189	4	0.15,0.84,-0.3,0.53	17.72,10.87,96.1,7.62	16,6.07,117.9,5.29	7076;32484;40690;68927	-0.295056	0.840972	0.304978	0.526925	0.683949	0.32516	0.0715201	0.0365001	0.0193401	0.0368401
1995	C3orf17	4	0.22,-0.15,1.15,-0.19	1.16,2.43,5.02,1	1,2.7,2.27,1.14	8951;34787;44772;68641	-0.194006	1.14845	0.254774	0.21696	0.682706	0.18338	0.0285601	0.0554001	0.18334	0.0370401
2596	CCNL2	4	0.14,1.22,-0.29,0.11	9.37,17.36,5.35,6.91	8.48,7.45,6.53,6.41	18200;35506;54044;66668	-0.28714	1.22061	0.296135	0.143767	0.68219	0.3126	0.0245401	0.0393001	0.28788	0.0372001
16823	TRIM28	4	0.48,0.88,-0.4,0.46	12.55,11.68,1.45,120.24	9,6.33,1.92,87.48	10288;34890;53291;73514	-0.401586	0.884531	0.355424	0.47975	0.68214	0.4798	0.0632401	0.0243001	0.0272801	0.0372401
9273	MED29	4	0.52,-0.15,0.64,0.73	12.46,5.77,13.95,4.28	8.71,6.41,8.97,2.58	2191;21594;54681;62510	-0.151929	0.727755	0.431918	0.636444	0.6821	0.13578	0.10418	0.0136801	0.0085201	0.0372601
5189	FAM120A	4	0.25,-0.49,-0.27,1.11	6.84,3.24,8.11,5.09	5.75,4.54,9.75,2.35	950;21122;48693;70576	-0.487187	1.11302	0.152624	0.250916	0.68197	0.59596	0.0312801	0.12922	0.14836	0.0372801
1608	BTBD17	3	0.06,0,1.1	14.47,16.94,5.9	13.87,16.95,2.76	7409;28733;50564	-0.00102334	1.09835	0.386196	0.0612585	0.579805	0.0767401	0.0247601	0.0298001	0.28032	0.0373201
10207	NEK7	4	0.65,0.21,0.71,0.3	25.63,25.24,22.16,17.65	16.31,21.76,13.55,14.36	18509;21509;40643;56689	0.214609	0.709637	0.468511	0.651901	0.680769	0.0016801	0.1105	0.0108001	0.0077601	0.0375201
66	ABCD3	4	0.1,0.96,-0.12,0.4	9.34,19.92,4.38,13.2	8.69,10.21,4.74,10.04	13737;30949;44334;72888	-0.116161	0.964116	0.337036	0.39529	0.679703	0.10286	0.0492601	0.0276401	0.0516201	0.0377001
8965	MADD	4	-0.05,0.33,1.03,-0.11	14.73,7.56,36.51,30.44	15.22,6.01,17.9,32.92	14042;19950;46763;70338	-0.113312	1.02838	0.299555	0.330541	0.67946	0.10046	0.0400801	0.0383201	0.0837001	0.0377601
13896	RUNX3	4	0.47,0.01,0.89,-0.1	13.82,5.93,3.92,11.94	9.95,5.89,2.12,12.77	12348;30809;47157;68330	-0.0976686	0.885348	0.317734	0.473609	0.679478	0.0876801	0.0630001	0.0324801	0.0288001	0.0377601
4305	DLL3	4	0.7,-0.02,0.66,-0.12	35.7,34.53,15.9,2.91	21.99,35.06,10.07,3.16	1514;23890;49608;68454	-0.116026	0.699181	0.305074	0.659026	0.679104	0.1027	0.11446	0.0364801	0.0073001	0.0378201
11796	PEAR1	4	0.55,0.8,0.06,0.03	24.24,16.12,12.07,16.03	16.52,9.23,11.54,15.74	13191;28925;50326;62564	0.0261844	0.804377	0.362243	0.553426	0.678902	0.0235001	0.0807601	0.0224801	0.0157601	0.0378601
16401	TMEM201	4	0.29,0.57,0.21,0.78	9.99,32.97,14.27,12.62	8.17,22.16,12.34,7.33	7327;27821;48239;61104	0.209862	0.78313	0.464205	0.573268	0.678199	0.0017401	0.0862001	0.0111801	0.0137001	0.0380401
16459	TMEM260	4	0.48,-0.06,0.51,0.85	12.16,22.62,21.16,8.76	8.74,23.66,14.9,4.86	1938;20203;51445;58586	-0.064836	0.85024	0.44178	0.505307	0.677773	0.0639801	0.0691601	0.0128201	0.0227401	0.0381001
2109	C8orf37	4	0.95,-0.46,-0.29,0.41	8.04,22.71,14.37,6.55	4.17,31.28,17.58,4.94	12785;19357;45974;70922	-0.461892	0.948872	0.150516	0.405871	0.677371	0.56452	0.0521401	0.13132	0.0472001	0.0381601
13826	RRNAD1	4	1.01,-0.14,0.17,0.35	33.33,14.14,6.52,7.65	16.6,15.62,5.81,6.01	3182;31893;54692;62689	-0.143478	1.00526	0.344306	0.349013	0.677135	0.1275	0.0429201	0.0261001	0.0728001	0.0381801
16543	TMOD4	4	0.98,0.23,0.38,0.16	8.98,4.25,7.59,11.09	4.57,3.62,5.84,9.95	4305;20359;38550;65181	0.156595	0.97533	0.435216	0.378801	0.677065	0.0042001	0.0469001	0.0133801	0.0585001	0.0381801
7863	KCNJ10	4	0.14,-0.19,1.22,0.05	14.08,27.09,10.35,4.89	12.8,30.97,4.45,4.71	12932;24397;45300;73435	-0.19273	1.21595	0.303708	0.137186	0.676568	0.182	0.0247401	0.0368601	0.29928	0.0382401
18095	ZNF132	3	0.65,-0.07,0.5	8.24,16.16,9.24	5.23,16.95,6.56	7875;36640;46160	-0.0689526	0.65497	0.360574	0.495705	0.575337	0.12716	0.10006	0.0363001	0.0116201	0.0383001
12679	PRR14	4	0.13,1.22,-0.14,-0.21	25.47,8.69,22.16,53.71	23.22,3.73,24.46,62.26	16280;29024;41546;63371	-0.213117	1.21869	0.249109	0.13332	0.676005	0.20832	0.0246401	0.0582201	0.30686	0.0383801
12727	PRSS27	4	0.13,1.1,0.25,-0.17	6.26,4.73,15.18,8.69	5.72,2.21,12.75,9.75	3432;35875;54767;68616	-0.16588	1.09916	0.328806	0.252548	0.675855	0.1517	0.0318801	0.0295401	0.14646	0.0383801
3657	CRYGN	4	1.05,0.14,-0.03,0.3	11.48,25.28,33.46,5.35	5.55,22.88,34.22,4.34	4691;32837;52670;61080	-0.0325757	1.04941	0.365638	0.301844	0.675629	0.0463201	0.0372401	0.0220401	0.10284	0.0384201
16330	TMEM139	4	-0.11,0.26,0.28,1.07	5.71,15.02,6.61,13.5	6.15,12.57,5.43,6.44	9312;19926;53978;73416	-0.108744	1.06719	0.374775	0.283922	0.675558	0.0966401	0.0355601	0.0205201	0.1186	0.0384201
9840	MTX3	4	1.21,0.01,0.15,-0.4	25.28,15.09,6.55,7.78	10.96,14.99,5.92,10.3	16561;23247;38863;68593	-0.403931	1.20555	0.239013	0.145271	0.675411	0.4832	0.0254001	0.0636601	0.28498	0.0384401
12764	PSG2	3	0.83,0.13,0.32	2.49,8.79,24.82	1.4,8.05,19.88	1941;23266;59979	0.126285	0.829342	0.425222	0.32004	0.574691	0.0219601	0.0550001	0.0227401	0.0485201	0.0384601
14312	SFRP4	4	-0.18,0.51,-0.4,0.84	15.7,12.88,7.26,6.91	17.75,9.06,9.61,3.85	873;24801;38114;59194	-0.403361	0.843239	0.192529	0.507376	0.675307	0.48238	0.0708601	0.0936001	0.0221201	0.0384601
5590	FERD3L	4	0.04,0.49,0.86,0.29	11.42,12.49,20.99,32.06	11.1,8.92,11.54,26.19	16425;30604;49190;69791	0.0402542	0.86376	0.420513	0.486177	0.674969	0.0200001	0.0662801	0.0147601	0.0262001	0.0385201
15402	SSH3	4	0.55,0.8,0.17,0.15	6.74,11.19,12.68,10.96	4.6,6.44,11.25,9.9	8933;26403;38094;66725	0.147982	0.797071	0.417759	0.55264	0.674855	0.0047801	0.0820201	0.0150201	0.0158201	0.0385401
8366	KRTAP5-8	2	1.03,-0.14	4.41,1.19	2.15,1.32	17121;19502	-0.140187	1.03476	0.447288	-0.140187	0.447288	0.351	0.0205801	0.0387001	0.351	0.0387001
1615	BTBD9	4	-0.01,0.61,0.73,-0.11	11.58,28,18.53,2.56	11.68,18.3,11.13,2.76	15243;34410;55021;66825	-0.107622	0.734732	0.307121	0.613688	0.67421	0.0959601	0.10226	0.0358601	0.0101601	0.0387201
12496	PPP3R2	4	0.06,-0.26,0.5,0.85	18.17,12.55,22.06,5.64	17.47,15.02,15.62,3.13	20;21229;49268;64603	-0.258622	0.849739	0.286503	0.497953	0.673846	0.27078	0.0693601	0.0425001	0.0243801	0.0387801
16692	TOX4	4	-0.02,0.3,1.04,0.13	43,12.46,5.45,29.43	43.6,10.1,2.64,26.94	18625;35894;50864;56692	-0.0202064	1.04432	0.363741	0.303077	0.6737	0.0404601	0.0379801	0.0221801	0.10146	0.0388001
17369	UROD	4	1.03,0.12,0.22,0.32	10.28,11.94,8.69,7.95	5.03,10.96,7.45,6.38	8118;19377;43565;72023	0.123241	1.0315	0.423358	0.315887	0.673696	0.0069601	0.0398201	0.0144401	0.0924601	0.0388001
15674	SYMPK	4	0.84,-0.05,-0.01,0.51	2.72,11.35,6.55,6	1.52,11.74,6.61,4.22	13115;32974;50338;58940	-0.0479919	0.841373	0.321338	0.505883	0.673628	0.0543601	0.0713801	0.0315401	0.0226201	0.0388201
12948	PUS10	4	0.5,-0.08,-0.33,0.84	7.91,22.16,15.05,80.23	5.58,23.48,18.96,44.76	10923;23391;42271;56461	-0.333093	0.841972	0.232517	0.504731	0.673352	0.38036	0.0712801	0.0671601	0.0228801	0.0388801
5980	GALNT2	4	0.27,-0.44,0.97,0.37	24.6,8.56,9.6,12.36	20.4,11.59,4.89,9.55	9101;28279;46641;66748	-0.437263	0.974442	0.294737	0.372106	0.673274	0.53124	0.0470601	0.0397201	0.0619401	0.0389001
1482	BIRC2	4	0.28,0.9,0.45,0.18	22.16,37.64,40.14,25.21	18.3,20.23,29.41,22.27	2988;22205;42963;60421	0.178794	0.895906	0.449876	0.448675	0.672291	0.0029401	0.0603401	0.0121201	0.0349601	0.0391001
9590	MPRIP	4	1.2,0.14,0.14,0.11	6.61,7,5.02,14.24	2.87,6.35,4.57,13.18	6663;23419;52492;61943	0.112153	1.20409	0.398422	0.140508	0.672301	0.0081001	0.0255201	0.0173801	0.29314	0.0391001
10235	NEUROG1	4	1.13,0.21,0.16,0.05	2.82,11.45,17,29.07	1.29,9.87,15.22,28.09	4709;20433;38456;72139	0.0497758	1.12945	0.388416	0.214864	0.67216	0.0178801	0.0302401	0.0186201	0.18666	0.0391001
2734	CDC37	4	1,0.02,0.1,0.34	3.04,1.16,1.19,1.81	1.52,1.14,1.12,1.43	6861;30476;48299;63796	0.0229537	1.00399	0.366419	0.339274	0.671633	0.0244201	0.0432401	0.0218801	0.0789201	0.0391401
4373	DNAJC13	4	0.68,0.59,-0.37,0.66	18.2,9.41,11.42,24.66	11.36,6.27,14.73,15.57	11072;19960;53464;60207	-0.36753	0.679695	0.390386	0.663786	0.67174	0.43072	0.12246	0.0184201	0.0069801	0.0391401
5018	ERP29	4	1.11,-0.58,-0.11,0.23	15.18,6.97,4.96,27.16	7.05,10.44,5.35,23.08	9811;22552;37385;68765	-0.582786	1.10776	0.162844	0.234846	0.671305	0.69854	0.0315201	0.11948	0.16326	0.0392401
8606	LIMS2	4	0.24,0.09,1.1,-0.04	20.6,20.73,14.4,8.95	17.47,19.51,6.7,9.2	7593;19815;47142;71176	-0.0401355	1.10431	0.347561	0.238329	0.671322	0.0502801	0.0316401	0.0255801	0.16074	0.0392401
3930	CYP4F3	3	0.7,0.05,0.45	3.95,1.1,77.08	2.44,1.06,56.62	34647;46716;56596	0.0532897	0.696639	0.398337	0.445083	0.570861	0.0462601	0.0860801	0.0275001	0.0180401	0.0393201
10338	NKX3-2	4	0.84,-0.18,-0.55,0.5	63.51,14.66,6.87,2.72	35.49,16.63,10.04,1.92	4734;28821;39066;69537	-0.546292	0.839714	0.153377	0.501706	0.67071	0.66236	0.0719001	0.12864	0.0236401	0.0393801
7781	JUNB	3	0.34,0.72,0.42	11.84,15.38,4.51	9.38,9.35,3.36	6103;19976;41885	0.336512	0.718111	0.492515	0.422922	0.570517	0.0017401	0.0805001	0.0145801	0.0214201	0.0394201
16032	TEX101	4	-0.11,0.93,-0.49,0.42	23.91,8.08,6.81,10.09	25.84,4.25,9.58,7.56	13927;31126;41133;71102	-0.492222	0.925085	0.184106	0.415488	0.670286	0.60258	0.0550201	0.10064	0.0437801	0.0394601
4446	DOPEY1	4	0.5,0.84,0.42,0.33	8.24,13.46,17,26.54	5.84,7.51,12.72,21.18	5657;29738;46814;60947	0.325651	0.842929	0.521181	0.497213	0.670071	0.0003401	0.0710401	0.0075401	0.0244401	0.0394801
8958	MACROD1	4	1,-0.18,-0.23,0.34	12.33,14.4,7.82,15.38	6.15,16.34,9.15,12.17	912;28390;44570;60727	-0.226862	1.00251	0.232768	0.337623	0.670069	0.22594	0.0433801	0.0670401	0.0800601	0.0394801
4842	EMC10	4	-0.1,0.42,0.16,0.92	11.09,2.72,13.82,7.62	11.85,2.04,12.37,4.02	13646;29552;47856;66856	-0.095453	0.921851	0.350989	0.417729	0.66979	0.0859201	0.0555401	0.0250001	0.0432601	0.0395001
12798	PSMC5	4	-0.61,0.9,-0.7,0.44	2.56,5.35,21.58,2.69	3.91,2.87,35.06,1.98	2583;31626;54741;72318	-0.700113	0.897673	0.00701637	0.441789	0.669731	0.79562	0.0600401	0.34646	0.0367801	0.0395001
14644	SLC25A5	4	-0.71,-0.63,1.41,-0.07	8.43,4.25,24.92,22.39	13.75,6.56,9.38,23.51	172;32746;49429;72764	-0.705683	1.41012	0.00175424	-0.0705971	0.669759	0.79912	0.0165201	0.35668	0.70146	0.0395001
14997	SMTNL2	4	0.09,-0.01,1.25,0.08	17.75,38.23,18.14,11.03	16.69,38.6,7.62,10.41	11254;23413;42351;58794	-0.013844	1.25087	0.352151	0.0887163	0.669794	0.0376601	0.0231001	0.0248401	0.38548	0.0395001
15025	SND1	4	0.59,0.41,0.74,0.45	24.73,11.22,35.34,17.33	16.37,8.43,21.09,12.69	2784;34137;44483;65112	0.413449	0.74446	0.550534	0.594744	0.669602	8.01e-05	0.0990801	0.0062201	0.0119001	0.0395001
3317	CNDP2	4	1.37,-0.32,-0.03,-0.15	40.69,14.6,13.2,10.31	15.74,18.24,13.49,11.42	4260;23887;46312;62601	-0.321493	1.37047	0.217673	-0.0313481	0.669563	0.36344	0.0178801	0.0760601	0.62614	0.0395201
11260	OR6A2	4	0.01,1.14,-0.02,0.2	20.96,2.4,21.35,5.87	20.81,1.09,21.64,5.12	17997;32514;48961;59749	-0.0194817	1.1409	0.332483	0.197805	0.66935	0.0402201	0.0294401	0.0287201	0.20852	0.0395801
5686	FKBP8	4	0.98,0.02,0.18,0.36	6.55,9.21,14.01,5.54	3.33,9.06,12.4,4.31	7600;21052;48035;65022	0.0238539	0.975218	0.384693	0.363035	0.669127	0.0240801	0.0469801	0.0191201	0.0659401	0.0396001
15495	STEAP1B	2	0.18,0.71	1.16,65.75	1.03,40.29	36974;74265	0.176015	0.706418	0.441217	0.176015	0.441217	0.0546801	0.0581401	0.0396201	0.0546801	0.0396201
18388	ZNF597	4	0.29,0.07,1.05,0.07	12.39,9.47,7.65,26.38	10.13,9,3.71,25.12	15352;35266;55126;70678	0.0704465	1.04627	0.370326	0.291433	0.668851	0.0137601	0.0376001	0.0211601	0.11144	0.0396401
2571	CCM2	4	0.3,0.79,0.12,0.55	6.84,34.04,9.6,8.76	5.55,19.74,8.86,5.98	4017;20899;45303;68160	0.116048	0.786101	0.438698	0.550259	0.66818	0.0076401	0.0851601	0.0131001	0.0162401	0.0398001
12028	PISD	4	0.82,-0.58,0.52,-0.85	25.73,1.03,7.91,4.25	14.62,1.55,5.52,7.68	7943;28270;54197;60306	-0.854867	0.815968	-0.0256368	0.519702	0.667835	0.88124	0.0772601	0.41296	0.0205401	0.0398001
13470	RHOH	4	0.52,-0.53,-0.45,0.81	9.7,11.52,16.77,5.25	6.76,16.63,22.88,2.99	4192;21253;40944;59787	-0.53029	0.814441	0.0894101	0.521257	0.667849	0.6468	0.0776001	0.20602	0.0203601	0.0398001
1255	ATRAID	4	0.78,0.55,0.22,0.4	33.33,26.41,22.19,22.81	19.37,18.01,19.02,17.24	16294;24620;37472;64717	0.222595	0.783129	0.490555	0.55221	0.66767	0.0015201	0.0862401	0.0092801	0.0159001	0.0398601
1815	C18orf25	4	0.09,0.06,0.9,0.44	8.3,16.48,46.93,25.57	7.79,15.77,25.15,18.91	976;35090;43782;66621	0.0638807	0.899682	0.372606	0.435607	0.667644	0.0148801	0.0597001	0.0209601	0.0379401	0.0398601
4750	EIF2AK2	4	0.2,0.85,-0.16,0.48	10.87,56.11,11.45,9.76	9.49,31.08,12.8,6.99	7544;32234;40159;60056	-0.160985	0.852174	0.342206	0.482533	0.667353	0.14628	0.0687001	0.0265001	0.0268001	0.0399001
7805	KATNAL2	4	0.37,0.15,-0.22,0.96	15.74,16.45,15.86,35.7	12.17,14.79,18.5,18.3	15336;20626;46894;59576	-0.221879	0.963827	0.316543	0.370734	0.66728	0.22012	0.0493201	0.0330201	0.0625201	0.0399001
8409	LAMA4	4	1.16,-0.41,0.17,-0.47	33.39,14.99,8.76,5.97	14.93,19.94,7.76,8.25	8811;35218;54787;66245	-0.468436	1.16098	0.113518	0.173465	0.66722	0.57318	0.0277801	0.17354	0.24236	0.0399401
1240	ATP6V1H	4	1.43,-0.58,-0.1,-0.37	4.18,2.14,16.77,1.84	1.55,3.19,17.98,2.38	7625;25265;55683;59237	-0.577679	1.43432	0.096698	-0.100539	0.66689	0.69426	0.0154601	0.19652	0.75506	0.0400401
4620	E2F7	4	0.18,0.4,0.87,0.46	21.09,36.86,17.59,24.92	18.65,27.89,9.61,18.1	14421;19330;52274;66644	0.177685	0.872149	0.478455	0.461368	0.666758	0.0030001	0.0648601	0.0099001	0.0315601	0.0400401
17847	YPEL3	4	-0.43,0.93,0.12,0.4	33.16,1.91,14.21,3.79	44.76,1,13.06,2.87	1373;36015;42925;68756	-0.432468	0.932648	0.255685	0.401036	0.666842	0.52482	0.0540601	0.0550401	0.0491801	0.0400401
11423	P2RY12	4	0.34,-0.14,-0.17,1	20.02,31.05,9.99,35.6	15.85,34.31,11.28,17.84	16870;32504;54823;59903	-0.17477	0.99666	0.253686	0.336538	0.666599	0.16102	0.0443401	0.0560401	0.0805001	0.0400601
17690	WDR92	4	0.48,-0.22,-1.32,0.86	4.12,2.36,3.24,31.31	2.96,2.76,8.11,17.29	10952;26526;45519;69214	-1.32401	0.856586	-0.053126	0.476785	0.666685	0.97656	0.0678601	0.47116	0.0280201	0.0400601
9077	MAP4K1	4	0.83,0.5,0.47,0.11	18.14,7.78,14.11,13.76	10.21,5.49,10.21,12.72	1784;31353;47607;64385	0.113305	0.828682	0.478019	0.503381	0.666031	0.0079601	0.0747401	0.0099401	0.0230001	0.0402001
5282	FAM186B	4	0.72,0.61,0.31,0.12	2.69,14.11,7.33,12.72	1.63,9.23,5.92,11.68	16036;18893;49376;56935	0.122684	0.718583	0.44018	0.612069	0.665326	0.0070201	0.10726	0.0129801	0.0102201	0.0403801
4693	EFCAB6	4	-0.04,-0.07,1.37,-0.2	8.53,13.85,28.62,23.14	8.74,14.56,11.1,26.62	658;35222;44523;72074	-0.20245	1.36592	0.264007	-0.0357271	0.665098	0.19466	0.0181401	0.0516001	0.6351	0.0404401
7004	HM13	4	0.06,1.01,0.22,0.32	9.44,3.53,12.36,50.98	9.06,1.75,10.59,40.96	9373;28244;42418;72097	0.0590053	1.01423	0.403155	0.315915	0.665072	0.0158401	0.0418401	0.0167201	0.0924601	0.0404601
12170	PLIN5	4	-0.45,0.74,-0.08,0.59	4.6,8.63,3.95,5.8	6.27,5.17,4.17,3.85	12830;19366;38772;67129	-0.44555	0.737581	0.202102	0.592101	0.664841	0.54302	0.10124	0.0865401	0.0121001	0.0405001
13094	RABL6	4	0.46,0.51,0.82,-0.02	4.38,8.04,6.71,15.57	3.19,5.66,3.79,15.74	5502;33157;42131;73561	-0.0153084	0.823717	0.442828	0.50604	0.664878	0.0381801	0.0756001	0.0127401	0.0225401	0.0405001
15324	SPTBN4	4	0.37,-0.77,0.96,-0.18	11.35,6.87,5.97,13.5	8.77,11.74,3.07,15.31	3153;29455;49221;69220	-0.771791	0.957225	0.0939507	0.372081	0.664653	0.8392	0.0502801	0.2003	0.0619401	0.0405401
13948	SACM1L	4	0.29,-0.79,1.04,-0.6	2.49,1.65,3.17,6	2.04,2.84,1.55,9.06	1351;22158;40755;57644	-0.785396	1.03713	-0.0128475	0.291901	0.664516	0.84762	0.0386801	0.38652	0.11126	0.0405601
114	ACACA	4	0.55,-0.88,-0.28,0.78	2.4,3.63,8.21,3.24	1.63,6.67,9.95,1.89	15356;36507;46576;69455	-0.87836	0.775547	0.0428092	0.552595	0.664071	0.8921	0.0884601	0.28074	0.0158201	0.0406801
6977	HK2	4	0.66,0.28,0.17,0.66	1.81,14.37,4.54,16.87	1.14,11.82,4.02,10.64	3786;36555;51402;71383	0.173828	0.664559	0.44576	0.663106	0.663832	0.0033201	0.12936	0.0125401	0.0070601	0.0406801
9771	MTCH1	4	-0.19,-0.58,0.19,1.14	18.75,5.8,19.99,7.04	21.47,8.66,17.58,3.19	15860;31380;45188;67070	-0.576998	1.14236	0.138845	0.185009	0.663687	0.69376	0.0292801	0.14404	0.22358	0.0407601
7836	KCNC4	4	0.03,1.06,-0.13,0.26	1.26,11.71,11.19,4.86	1.23,5.61,12.23,4.05	9786;33063;47945;62072	-0.127693	1.06278	0.308079	0.263206	0.662995	0.1121	0.0360401	0.0355401	0.13604	0.0408201
10838	NUP88	4	0.85,-0.29,-0.57,0.48	2.27,10.48,2.3,4.6	1.26,12.77,3.42,3.3	8998;19494;49239;74433	-0.572665	0.847643	0.116934	0.478701	0.663172	0.68898	0.0700601	0.1692	0.0275401	0.0408201
13198	RASGRP3	4	0.3,0.23,1.02,0.08	6.1,17.2,11.29,20.83	4.94,14.67,5.55,19.77	12154;33005;53747;64657	0.0754639	1.02474	0.407787	0.302147	0.663443	0.0127401	0.0404401	0.0161401	0.10238	0.0408201
1450	BEST1	4	-0.76,0.18,1.14,0.09	7.13,7,47.19,62.18	12.05,6.18,21.35,58.43	3805;27884;52651;71744	-0.75671	1.14393	0.164307	0.180266	0.6621	0.8312	0.0290801	0.11804	0.22988	0.0410401
5808	FRA10AC1	4	0.47,0.74,-0.15,0.58	11.06,27,6.1,19.47	8,16.14,6.79,13	17810;35924;55783;68568	-0.154829	0.742004	0.409399	0.582097	0.662051	0.13882	0.10002	0.0158801	0.0127001	0.0410401
7228	HTATSF1	4	-0.1,0.29,-0.55,1.04	3.37,1.32,5.87,11.16	3.62,1.09,8.6,5.43	18584;20793;48735;72143	-0.551325	1.03831	0.167402	0.286013	0.66216	0.6675	0.0386201	0.1156	0.11642	0.0410401
11595	PCDH12	4	-0.3,1.27,0.05,-0.29	21.8,25.37,10.96,14.11	26.79,10.53,10.56,17.21	8870;32818;42965;56965	-0.297245	1.26909	0.185083	0.0545414	0.661813	0.32884	0.0217601	0.10006	0.45116	0.0410801
2945	CEP85L	4	0.05,0.62,-1.15,0.7	22.88,7.82,1.55,9.83	22.13,5.09,3.45,6.04	11534;19718;48869;59515	-1.1514	0.702905	0.0546725	0.619364	0.661135	0.9566	0.11306	0.26004	0.0096601	0.0412401
10259	NFKB2	4	0.39,0.24,0.69,0.63	23.39,9.73,9.47,20.18	17.84,8.23,5.87,13.03	16936;21953;51768;73493	0.242435	0.691395	0.488936	0.630875	0.661135	0.0010601	0.11792	0.0093601	0.0089401	0.0412401
2574	CCNA2	4	-0.18,0.02,0.17,1.15	1.97,3.4,8.46,3.11	2.24,3.36,7.51,1.4	6260;30180;54978;60011	-0.181216	1.14822	0.289518	0.173479	0.66085	0.16836	0.0285801	0.0414201	0.24214	0.0412801
12944	PURA	3	0.35,0.63,0.49	21.87,10.35,16.19	17.21,6.67,11.51	21732;47079;61971	0.345906	0.633282	0.490567	0.492514	0.562898	0.0015201	0.1092	0.0147401	0.0120001	0.0413801
3420	COL3A1	4	-0.02,1.14,0.16,0.18	19.21,33.2,14.01,35.14	19.54,15.08,12.57,31.02	12151;26740;44099;60246	-0.0246432	1.1387	0.362653	0.17985	0.659274	0.0424601	0.0295801	0.0224201	0.23042	0.0416401
10133	NDST4	4	0.52,0.79,-0.01,-0.01	19.08,14.21,11.19,52.64	13.26,8.2,11.25,52.87	13858;23159;46737;73805	-0.00732091	0.793749	0.326111	0.524481	0.659115	0.0348601	0.0828201	0.0303601	0.0198401	0.0416401
1583	BRMS1	4	0.68,0.45,0.64,0.35	2.75,17.2,18.1,6.65	1.72,12.6,11.62,5.23	16033;36842;49863;64160	0.345508	0.678678	0.528026	0.639432	0.659055	0.0002201	0.12276	0.0071801	0.0084201	0.0416601
15697	SYNRG	4	1.29,-0.25,0.02,-0.01	52.35,21.22,10.7,18.2	21.35,25.21,10.53,18.33	7635;24914;40287;71129	-0.248551	1.29367	0.264729	0.0239038	0.658788	0.2563	0.0207001	0.0513601	0.5122	0.0416801
18073	ZMYM4	4	0.6,0.71,0.59,0.6	13.98,15.05,20.73,39.85	9.23,9.18,13.81,26.25	4789;35445;40316;69470	0.586218	0.714241	0.625417	0.602473	0.658357	2.01e-05	0.1092	0.0038401	0.0111201	0.0417201
1591	BRWD1	4	0.39,-0.19,0.93,-0.19	12.36,15.67,7.04,33.78	9.43,17.93,3.71,38.57	5062;32800;52351;58217	-0.194092	0.925076	0.232356	0.389607	0.657342	0.18358	0.0550801	0.0672201	0.0537601	0.0419201
12736	PRSS46	4	0.41,0.15,0.9,0.42	16.61,16.87,8.66,21.35	12.51,15.19,4.66,15.97	6654;25184;45880;69438	0.15124	0.895235	0.468489	0.418942	0.657089	0.0045001	0.0605401	0.0108201	0.0428801	0.0419801
10661	NPTX1	4	0.87,0.45,-0.35,-0.14	6.13,7.52,7.2,8.95	3.36,5.52,9.15,9.87	11663;28699;50005;64854	-0.345432	0.866744	0.206962	0.446888	0.656816	0.39874	0.0655801	0.0829801	0.0352401	0.0420201
2075	C6orf48	3	0.7,0.42,0.21	18.49,11.42,47.61	11.42,8.51,41.07	21413;45891;61652	0.213038	0.695372	0.443989	0.423556	0.559464	0.0080201	0.0865601	0.0201201	0.0213601	0.0421201
12132	PLEKHA1	4	0.49,0.31,0.82,0.46	20.86,19.73,15.28,96.13	14.88,15.94,8.63,69.74	4100;19334;55253;61720	0.307494	0.824522	0.520742	0.488037	0.656279	0.0004001	0.0754801	0.0075401	0.0258201	0.0421201
15244	SPG11	4	0.91,0.17,0.4,0.18	8.92,10.22,7.56,15.18	4.74,9.06,5.72,13.38	15084;25300;42804;56396	0.17341	0.911342	0.417175	0.401367	0.656354	0.0033401	0.0571601	0.0150801	0.0491001	0.0421201
15420	SSX1	4	-0.18,0.18,-0.11,1.13	3.5,19.24,65.2,20.57	3.97,17.01,70.38,9.38	3496;26731;53234;58092	-0.180349	1.13342	0.255233	0.178129	0.655773	0.16732	0.0298001	0.0552401	0.23322	0.0422801
12355	POU2AF1	4	0.25,0.06,0.49,0.82	6.52,23.43,9.96,4.6	5.46,22.48,7.07,2.61	9392;22645;49616;57484	0.0598578	0.817266	0.406333	0.493304	0.655285	0.0156001	0.0770401	0.0162801	0.0251201	0.0423801
838	APP	4	0.13,0.16,0.59,0.72	7.85,12.75,6.32,8.56	7.19,11.39,4.2,5.2	5338;24387;46200;62093	0.126539	0.71868	0.399839	0.591773	0.655227	0.0067001	0.10716	0.0171001	0.0121201	0.0424001
16926	TRPT1	4	0.61,-0.23,0.7,-0.03	10.77,18.07,6.65,18.33	7.07,21.15,4.08,18.76	3897;29525;54398;62880	-0.226967	0.704142	0.262511	0.606316	0.655229	0.22602	0.11226	0.0522601	0.0108001	0.0424001
3496	COTL1	4	0.42,-0.01,0.89,0.38	12.16,20.15,10.38,16.19	9.09,20.32,5.61,12.46	1175;24189;44294;64963	-0.0119035	0.888761	0.418861	0.420511	0.654636	0.0366201	0.0622801	0.0148801	0.0423401	0.0425401
6751	HAUS5	4	0.72,-0.3,0.59,-0.26	3.69,2.49,3.66,1	2.24,3.07,2.44,1.2	2068;27862;48311;73138	-0.301617	0.723024	0.185615	0.585902	0.654463	0.33532	0.10522	0.0995601	0.0125001	0.0425601
6949	HIST1H4A	4	0.95,0.36,-0.06,-0.59	2.66,14.6,11.06,4.76	1.37,11.39,11.56,7.16	14584;35970;54550;73591	-0.587593	0.950233	0.16407	0.357849	0.654041	0.70358	0.0515201	0.11828	0.0683801	0.0426601
11610	PCDHA3	4	0.06,0.21,-0.31,1.1	1.13,14.83,7.65,59.1	1.09,12.83,9.49,27.57	6702;21521;38068;69931	-0.310615	1.09995	0.263603	0.208477	0.654215	0.34732	0.0318801	0.0517201	0.19478	0.0426601
1147	ATG4B	4	0.71,0.05,0.08,0.59	15.74,6.29,31.31,5.77	9.61,6.1,29.7,3.82	9506;30573;43116;57315	0.0454447	0.711782	0.357095	0.594838	0.65331	0.0186201	0.1101	0.0238201	0.0118801	0.0428401
9645	MRPL30	4	0.14,-0.28,1.17,-0.47	61.17,12.75,52.67,23.1	55.67,15.51,23.4,32.09	17969;25374;44641;73855	-0.474064	1.17071	0.137518	0.136103	0.653406	0.58024	0.0272401	0.14536	0.30136	0.0428401
5173	FAM107A	3	0.21,0.14,0.9	10.64,6.39,18.88	9.2,5.81,10.1	3994;50639;64159	0.137403	0.903232	0.416561	0.209049	0.556141	0.0195601	0.0442001	0.0244201	0.1118	0.0429001
14492	SKP1	4	-0.13,0.01,0.56,0.74	2.59,9.76,19.01,3.79	2.84,9.72,12.86,2.27	10596;34204;54991;58301	-0.133945	0.74212	0.294571	0.564082	0.653101	0.11862	0.0999401	0.0397401	0.0147001	0.0429001
16165	TICRR	4	-0.03,-0.08,0.7,0.6	1.71,3.92,2.66,4.28	1.75,4.14,1.63,2.81	10246;36748;51449;72203	-0.077616	0.701055	0.299826	0.604555	0.652805	0.0727801	0.11368	0.0381801	0.0110001	0.0429601
9074	MAP3K8	4	0.93,0.38,-0.18,-0.18	27.91,16.51,13.92,17.75	14.67,12.72,15.8,20.14	18050;33747;50802;73913	-0.182701	0.927339	0.234739	0.377014	0.652177	0.16988	0.0548601	0.0657801	0.0595001	0.0431001
7651	IRGM	4	-0.12,0.73,0.57,-0.07	27.29,47.41,14.83,13.46	29.61,28.52,9.98,14.13	4951;21273;44753;62691	-0.117947	0.733269	0.279181	0.570827	0.652048	0.10426	0.10274	0.0453401	0.0139601	0.0431201
10448	NO_CURRENT_145	4	-0.18,1.24,0,0.06	16.32,7.62,53,14.92	18.44,3.22,52.85,14.33	15951;34706;53040;72456	-0.176643	1.24446	0.282654	0.0587295	0.651593	0.16296	0.0235401	0.0439801	0.44366	0.0432201
6348	GOLGB1	4	-0.29,0.61,0.7,-0.51	11.78,2.14,10.67,5.51	14.41,1.4,6.58,7.85	9113;32287;39192;69511	-0.510512	0.696638	0.12518	0.606357	0.651497	0.62352	0.11546	0.15952	0.0108001	0.0432401
9188	MC3R	4	0.44,0.86,-0.07,-0.26	5.19,11.97,1.06,16.48	3.82,6.58,1.12,19.77	8886;33145;46268;70340	-0.262393	0.862261	0.243557	0.44086	0.651561	0.27638	0.0666201	0.0611801	0.0369601	0.0432401
2838	CDPF1	4	0.05,-0.02,0.94,0.36	10.06,30.41,12.23,9.5	9.69,30.85,6.35,7.42	15381;35212;37946;57344	-0.0210471	0.944582	0.333378	0.35714	0.650861	0.0409001	0.0527001	0.0285401	0.0687001	0.0433201
9257	MED13L	4	0.04,0.17,0.45,0.85	7.85,42.67,48.97,11.26	7.65,37.85,35.83,6.24	10357;19382;40336;58852	0.03695	0.851273	0.378006	0.450645	0.650959	0.0207401	0.0689201	0.0200801	0.0344401	0.0433201
13507	RINT1	4	-0.28,-0.17,0.77,0.53	5.93,1.91,5.87,4.86	7.19,2.15,3.45,3.36	16692;22581;50638;66732	-0.276988	0.767677	0.212737	0.532944	0.650311	0.29846	0.0919601	0.0790401	0.0187401	0.0434601
17133	TXNIP	4	0.59,0.68,0.22,0.62	21.29,37.51,18.69,26.84	14.18,23.4,16.03,17.47	9173;24144;55200;63208	0.221672	0.681119	0.526971	0.619559	0.650339	0.0015401	0.12198	0.0072201	0.0096601	0.0434601
2311	CARD9	4	0.23,1.07,0.21,0.09	10.87,21.32,18.23,25.96	9.26,10.15,15.77,24.43	8063;28709;46084;63143	0.0874151	1.06996	0.399395	0.230536	0.650246	0.0110201	0.0353001	0.0171601	0.16832	0.0434801
479	AKIRIN2	4	1.28,-0.2,0.01,0	6.29,15.7,3.34,1.81	2.58,18.01,3.3,1.81	9449;28163;53170;63944	-0.19804	1.28394	0.276226	0.0147249	0.649331	0.1883	0.0209601	0.0464601	0.53162	0.0435801
12840	PTCH1	4	0.27,0.9,-0.08,0.4	20.99,16.55,15.12,2.72	17.44,8.86,16,2.07	1211;32043;48766;73933	-0.0815852	0.901335	0.371238	0.397476	0.649406	0.0757401	0.0594001	0.0211001	0.0508801	0.0435801
15897	TBX1	4	-0.54,0.57,0.26,0.73	15.35,11.65,7.95,6.29	22.36,7.85,6.64,3.79	8216;27361;41159;72585	-0.54309	0.730054	0.253559	0.568784	0.649419	0.65976	0.10362	0.0560801	0.0141801	0.0435801
4759	EIF2S1	4	0.9,-0.07,0.4,-0.1	5.61,3.04,1.78,2.95	3.02,3.19,1.35,3.16	13744;36666;54094;70330	-0.100051	0.895486	0.283032	0.402943	0.649215	0.0895801	0.0604401	0.0437201	0.0484801	0.0436001
876	ARFGEF2	4	0.61,0.13,0.47,0.69	65.75,20.31,14.24,9.67	43.09,18.59,10.3,6.01	18336;21935;41815;73144	0.127853	0.685779	0.472789	0.609753	0.647766	0.0066001	0.12032	0.0104001	0.0105201	0.0438801
1542	BPGM	4	0.4,0.9,-0.05,-0.37	11.32,10.02,5.22,8.5	8.6,5.38,5.4,10.99	7308;21991;39084;68422	-0.370983	0.898784	0.21854	0.39664	0.647712	0.43692	0.0600001	0.0755601	0.0512801	0.0439001
1107	ASS1	4	-0.37,0.01,1.28,-0.49	3.11,14.99,35.99,3.5	4.02,14.88,14.79,4.92	9272;25651;52423;59977	-0.490207	1.28298	0.108083	0.0109446	0.646965	0.59972	0.0210801	0.1804	0.53932	0.0440601
17539	VPS25	4	0,0.23,-0.51,1.07	1.29,1.81,2.75,2.82	1.29,1.55,3.91,1.35	8018;34764;43135;69247	-0.505429	1.06636	0.198337	0.22768	0.647019	0.61782	0.0356601	0.0890201	0.1717	0.0440601
18271	ZNF438	4	1.31,-0.01,-0.06,-0.29	38.26,46.21,10.25,13.56	15.45,46.66,10.7,16.63	7539;33454;39352;59275	-0.29449	1.30812	0.234415	-0.013818	0.64715	0.32416	0.0199201	0.0659601	0.59246	0.0440601
6840	HERC2	4	0.75,0.54,0.26,0	4.34,4.02,3.27,4.7	2.58,2.76,2.73,4.71	7643;27662;45362;70466	-0.00414389	0.749481	0.388025	0.544051	0.646766	0.0338601	0.0975801	0.0187401	0.0169801	0.0441201
10135	NDUFA10	4	-0.16,0.42,0.87,-0.25	8.98,14.27,4.73,25.54	10.01,10.67,2.58,30.36	15339;35912;47083;66915	-0.249721	0.873385	0.2218	0.419559	0.646472	0.25808	0.0647401	0.0733801	0.0427601	0.0442601
12523	PRAMEF10	3	0.52,0.58,-0.02	10.67,10.64,9.5	7.45,7.1,9.61	14779;51667;72678	-0.0156715	0.58296	0.362043	0.518842	0.550901	0.0855401	0.1329	0.0359001	0.0093001	0.0442801
4866	EMP3	4	0.63,0.34,0.66,0.61	17.2,17.68,9.34,14.79	11.08,14.01,5.92,9.66	8943;33687;45716;67822	0.335686	0.657389	0.560482	0.634677	0.646033	0.0002801	0.13218	0.0057201	0.0086201	0.0444401
3172	CLCF1	4	0.5,0.21,0.8,0.27	28.46,18.27,5.38,9.57	20.17,15.77,3.1,7.94	9298;23070;41368;66305	0.21224	0.795088	0.44334	0.496466	0.645777	0.0017001	0.0824801	0.0127401	0.0246201	0.0444601
6692	GYPC	4	-0.13,-0.06,0.84,0.45	38.71,11.35,26.19,28.59	42.42,11.8,14.62,20.92	17630;31156;50573;63665	-0.132039	0.841222	0.276151	0.450472	0.645847	0.1168	0.0714201	0.0464801	0.0344801	0.0444601
8412	LAMB2	4	0.4,0.89,-0.11,0.02	11.55,8.95,4.28,12.72	8.74,4.83,4.63,12.54	14877;29982;49930;71635	-0.113166	0.890546	0.299628	0.401359	0.645953	0.10038	0.0620601	0.0382401	0.0491001	0.0444601
13048	RAB36	4	0.93,0.36,-0.27,-0.01	7.52,15.74,7.46,16.38	3.94,12.28,8.97,16.52	4552;32810;54686;69067	-0.266812	0.934611	0.253343	0.357147	0.645879	0.28242	0.0537001	0.0561601	0.0686601	0.0444601
7861	KCNIP4	4	0.19,1.1,0,0.07	43.74,41.25,36.22,22.32	38.25,19.28,36.12,21.32	6184;33571;39290;64069	0.00378178	1.09716	0.340175	0.193637	0.645397	0.0306401	0.0321601	0.0269201	0.21268	0.0445601
2295	CAPRIN2	4	0.73,0.31,0.56,-0.38	14.31,23.23,3.6,13.07	8.63,18.73,2.44,17.03	12069;30066;45504;64723	-0.381781	0.729534	0.304606	0.560095	0.644814	0.45154	0.10374	0.0365801	0.0150801	0.0446801
7544	ING3	3	0.83,0.27,-0.49	10.61,28.13,3.5	5.95,23.4,4.92	32804;55364;56512	-0.490207	0.833729	0.203175	0.266002	0.549865	0.67698	0.0542601	0.11256	0.0743401	0.0446801
7283	ICE1	4	1.03,-0.52,0.26,0.03	9.05,2.4,8.59,2.79	4.43,3.45,7.19,2.73	598;31407;50816;67418	-0.524902	1.03189	0.198726	0.257623	0.644756	0.6415	0.0396401	0.0887601	0.14082	0.0447001
14287	SETDB1	4	0.34,0.47,0.81,0.03	24.08,19.21,14.47,15.67	18.99,13.84,8.23,15.31	2719;32577;46753;66430	0.033818	0.814815	0.415957	0.472961	0.643888	0.0216601	0.0774401	0.0152601	0.0289201	0.0449201
15456	STAB1	4	0.55,-0.26,0.74,-0.1	18.17,9.31,7.13,3.73	12.4,11.16,4.28,3.99	13778;23889;43606;61377	-0.261907	0.736566	0.231459	0.551205	0.643885	0.27538	0.10166	0.0680001	0.0161201	0.0449201
8140	KLHL11	4	-0.16,0.9,-0.17,0.39	18.98,3.47,9.41,4.86	21.24,1.86,10.61,3.71	4019;30359;54526;61580	-0.174409	0.895452	0.23769	0.39178	0.643616	0.16056	0.0604801	0.0642001	0.0528201	0.0449401
13497	RIMKLB	4	0.27,0.64,0.65,0	39.46,5.06,7.07,5.12	32.72,3.25,4.51,5.12	7587;21926;53866;71027	0.00151982	0.647797	0.389828	0.639899	0.643848	0.0313001	0.13714	0.0184601	0.0083801	0.0449401
101	ABL1	4	0.54,0.19,0.74,0.3	12.62,9.6,8.66,8.53	8.66,8.43,5.17,6.93	9922;26278;45900;66995	0.188141	0.742998	0.443603	0.543637	0.643318	0.0025401	0.0995401	0.0126801	0.0170601	0.0449801
947	ARID2	4	0.36,0.81,-0.44,0.48	48.48,45.92,21.77,56.4	37.79,26.28,29.56,40.41	7796;29006;55071;65482	-0.441015	0.805412	0.301241	0.481073	0.643242	0.53598	0.0805001	0.0376801	0.0270001	0.0450401
1103	ASPM	4	0.27,0.81,0.47,0.46	19.86,29.37,5.54,8.37	16.52,16.72,3.99,6.07	178;33692;46802;66678	0.265769	0.812805	0.503906	0.473113	0.642959	0.0006801	0.0781201	0.0084201	0.0288401	0.0451401
548	ALLC	4	0.47,0.81,0.48,-0.03	19.18,42.93,4.76,18.4	13.87,24.55,3.42,18.82	2306;24913;49948;68091	-0.0327697	0.806508	0.430129	0.479253	0.642881	0.0464001	0.0799801	0.0138201	0.0273401	0.0451801
14471	SIRT7	4	0.16,-0.37,0.21,1.07	4.64,2.85,6.97,20.12	4.14,3.68,6.01,9.58	9835;27812;44833;64019	-0.367642	1.07052	0.270266	0.214449	0.642483	0.43108	0.0351801	0.0488601	0.18742	0.0452801
11174	OR51G2	4	-0.71,-0.58,1.34,-0.06	1.23,8.92,43.39,14.11	2.01,13.38,17.09,14.7	13126;29695;48227;68346	-0.710072	1.34397	-0.00253066	-0.05912	0.642426	0.80222	0.0186601	0.36556	0.68056	0.0453001
11515	PAPSS2	4	-0.73,0.71,0.57,0.19	11.71,10.64,8.98,36.47	19.37,6.5,6.04,31.92	16662;26946;52242;74489	-0.725727	0.71129	0.187877	0.573388	0.642339	0.8122	0.11018	0.0975601	0.0137001	0.0453201
5838	FSCB	4	1.01,-0.1,0.27,0.18	9.44,9.73,15.74,7.33	4.68,10.44,13.03,6.47	5993;32113;53552;59703	-0.1018	1.01061	0.340144	0.271821	0.641214	0.0912201	0.0424401	0.0269201	0.12822	0.0454601
4325	DMRT3	4	-0.76,1.26,-0.04,0.02	3.82,5.77,20.44,14.76	6.47,2.41,20.95,14.53	2408;35203;52183;61174	-0.758697	1.25947	0.122038	0.0228075	0.641137	0.83248	0.0221801	0.163	0.51528	0.0454801
5343	FAM229A	3	0.36,0.74,0.02	9.21,5.74,10.28	7.19,3.45,10.13	9736;30932;49128	0.0221961	0.735402	0.37173	0.35759	0.546496	0.0622401	0.0759201	0.0335401	0.0361001	0.0455201
12155	PLEKHJ1	3	0.48,-0.38,0.61	19.76,7.13,6.91	14.18,9.26,4.51	6509;42459;62745	-0.376549	0.614293	0.238665	0.478249	0.546271	0.54124	0.11724	0.0871001	0.0135001	0.0455401
4772	EIF3K	4	0.55,0.54,0.48,0.73	22.29,8.89,11.91,3.95	15.22,6.12,8.54,2.38	101;23791;48768;58436	0.478922	0.731098	0.574408	0.550435	0.640767	4.01e-05	0.10336	0.0052401	0.0162401	0.0455801
8476	LCE4A	3	0.33,-0.85,0.76	14.66,1.03,12.91	11.65,1.86,7.62	12517;23081;46811	-0.852022	0.760593	0.0801258	0.331806	0.5462	0.90716	0.0699601	0.24548	0.0438801	0.0455801
13161	RAP2B	4	0.73,0.45,0.55,0.08	7.3,20.51,2.27,2.75	4.4,14.96,1.55,2.61	2317;22817;49236;63268	0.0756179	0.730729	0.452929	0.550587	0.640658	0.0127201	0.10342	0.0119201	0.0162201	0.0455801
15277	SPIRE2	4	-0.15,0.68,0.09,0.6	7.17,8.4,11.58,2.3	7.94,5.23,10.85,1.52	7524;34940;42018;65008	-0.147412	0.683114	0.307145	0.598206	0.64066	0.13108	0.12112	0.0358601	0.0116201	0.0455801
15450	ST8SIA1	4	0.17,0.35,0.93,-0.05	21.77,19.14,4.86,36.31	19.39,14.99,2.55,37.65	10607;32187;47007;60567	-0.0520319	0.928596	0.349032	0.35277	0.640683	0.0563601	0.0547001	0.0254001	0.0710001	0.0455801
4756	EIF2B4	4	0.59,0.69,0.14,0.08	5.77,9.44,1.23,10.67	3.82,5.87,1.12,10.13	12701;23291;47218;63616	0.0758322	0.686442	0.37381	0.594838	0.64064	0.0126801	0.12016	0.0206601	0.0118801	0.0456001
934	ARHGEF33	4	-0.14,1.03,0.15,0.25	37.48,15.67,7.3,8.66	41.22,7.68,6.58,7.28	6493;24266;41875;72959	-0.137036	1.02911	0.322854	0.25125	0.640181	0.12142	0.0399401	0.0311001	0.14782	0.0457201
5906	FZD6	4	0.11,-0.23,0.45,0.83	16.22,35.73,21.51,1.88	15.05,42.02,15.71,1.06	18109;19931;44582;58839	-0.234067	0.827147	0.288728	0.453464	0.640306	0.23752	0.0748601	0.0416401	0.0337001	0.0457201
15186	SPATA12	4	0.92,0.36,-0.07,-0.37	28.13,14.7,17.72,11.45	14.9,11.42,18.59,14.79	4601;20002;54845;57578	-0.369063	0.916571	0.210458	0.363798	0.640184	0.4334	0.0560801	0.0806401	0.0656601	0.0457201
15455	ST8SIA6	4	-0.05,0.92,-0.13,0.35	22.65,21.84,8.01,10.7	23.45,11.51,8.74,8.37	14625;25659;44103;69815	-0.126346	0.924222	0.275612	0.354995	0.639609	0.11078	0.0551801	0.0466801	0.0697201	0.0458001
3153	CIZ1	4	0.46,-0.25,-0.25,0.82	17.62,11.39,4.18,12.65	12.83,13.49,4.97,7.16	7491;33038;54266;61721	-0.250256	0.821223	0.195821	0.457329	0.639276	0.2589	0.0760001	0.0907201	0.0325201	0.0458601
12451	PPP1R16B	4	0.91,-0.16,0.37,-0.25	8.04,4.05,14.6,6.55	4.28,4.54,11.31,7.76	3940;27797;38394;61824	-0.24548	0.909543	0.217045	0.368827	0.639185	0.25226	0.0575001	0.0765001	0.0633601	0.0459001
1408	BCL11A	4	0.95,0.21,-0.2,0.33	9.63,33.23,5.97,17.72	5,28.66,6.87,14.07	719;32909;53570;71674	-0.204131	0.945707	0.321795	0.332415	0.639061	0.19706	0.0524601	0.0314201	0.0826601	0.0459601
11489	PALM2-AKAP2	4	-0.1,0.24,0.53,0.75	16.81,11.35,6.23,5.84	17.96,9.64,4.31,3.48	11048;33230;46518;67090	-0.0954395	0.747677	0.354794	0.53032	0.638999	0.0859201	0.0981401	0.0244601	0.0189801	0.0459601
16975	TSPAN31	4	-0.5,-0.03,-0.48,1.3	9.63,9.41,19.37,33.39	13.64,9.58,27.05,13.52	11434;29546;44274;57614	-0.50147	1.30413	0.0736365	-0.0261995	0.638963	0.61328	0.0199801	0.22998	0.61654	0.0459601
7695	ITGA9	4	0.48,0.67,0.61,-0.4	7.72,16.71,7.13,3.82	5.52,10.5,4.68,5.03	16011;21677;51169;69266	-0.395646	0.670258	0.341288	0.606788	0.638523	0.47144	0.1266	0.0267001	0.0107401	0.0460601
13976	SAP130	4	-0.35,0.15,0.73,0.55	2.69,21.38,28.13,15.83	3.42,19.28,16.95,10.85	3728;21141;39313;72931	-0.346815	0.731167	0.269883	0.545836	0.638502	0.40052	0.10334	0.0490201	0.0167601	0.0461001
15065	SNX14	4	-0.13,0.48,0.79,-0.26	17.59,87.92,19.57,1.1	19.28,62.95,11.28,1.32	15673;31908;47576;73751	-0.262832	0.794892	0.220321	0.481955	0.638423	0.2771	0.0825801	0.0744201	0.0268401	0.0461401
7060	HNRNPK	4	-0.3,0.62,-0.15,0.66	1,2.59,10.51,3.17	1.23,1.69,11.62,2.01	14144;33401;46868;59884	-0.299007	0.661127	0.208074	0.615369	0.638248	0.3311	0.13044	0.0820801	0.0100801	0.0461801
8363	KRTAP5-6	3	0.11,0.31,0.78	1.97,1.88,11.42	1.83,1.52,6.64	561;50149;57049	0.105251	0.781621	0.397482	0.305575	0.543598	0.0278201	0.0643401	0.0276201	0.0544601	0.0462801
14280	SETD3	4	0.53,0.51,0.41,0.75	16.68,9.54,8.01,63.28	11.56,6.7,6.04,37.7	3299;28412;51242;73530	0.407893	0.747131	0.548085	0.528058	0.637595	8.01e-05	0.0982001	0.0063201	0.0192201	0.0463801
9301	MEMO1	4	0.3,0.17,0.97,0.07	4.18,2.23,3.6,3.37	3.39,1.98,1.83,3.22	15350;34570;54546;67466	0.0669131	0.970952	0.378805	0.30275	0.636851	0.0145001	0.0480001	0.0199801	0.10202	0.0465001
991	ARMC4	4	-0.6,0.81,-0.55,0.47	8.08,4.12,21.97,3.89	12.26,2.35,32.12,2.81	14469;31394;39055;66760	-0.601841	0.806677	0.0308952	0.466844	0.63676	0.71748	0.0799201	0.30202	0.0304601	0.0465401
5412	FAM83G	4	-0.07,-0.06,0.24,1.04	19.08,8.95,5.35,4.12	20.06,9.32,4.54,2.01	11103;29820;43207;66629	-0.0721888	1.03574	0.285459	0.236357	0.636048	0.0688401	0.0390801	0.0428001	0.1619	0.0467001
160	ACOT4	4	0.05,0.33,-0.23,0.94	1.06,8.01,16.51,5.06	1.03,6.35,19.34,2.64	10124;31045;49828;59952	-0.227694	0.937282	0.273381	0.334147	0.635714	0.22692	0.0533401	0.0477401	0.0816001	0.0468001
15644	SUV39H2	4	-0.67,-0.28,0.75,0.52	13.07,29.11,11.91,15.48	20.81,35.37,7.07,10.79	34;32551;40465;56456	-0.670295	0.750991	0.0800202	0.520611	0.635801	0.77556	0.0970801	0.22022	0.0204401	0.0468001
18106	ZNF146	4	1.13,0.14,-0.25,0.06	36.57,23.33,7.62,8.56	16.69,21.18,9.09,8.23	9287;35639;41842;59748	-0.254154	1.13185	0.268769	0.139496	0.635672	0.2643	0.0299001	0.0492601	0.29522	0.0468201
10309	NIPAL4	4	-0.15,-0.23,1.24,0.03	14.66,13.3,10.02,10.57	16.26,15.57,4.25,10.33	4877;30385;50077;63196	-0.226896	1.23676	0.223814	0.0341796	0.635469	0.22594	0.0240801	0.0720401	0.49054	0.0469001
7782	JUND	4	0.78,0.42,0.49,0.25	20.73,1.49,8.53,13.07	12.08,1.12,6.07,11.02	14700;24253;45081;62268	0.246821	0.778976	0.483116	0.49165	0.635313	0.0009601	0.0875401	0.0097201	0.0253401	0.0469401
15963	TCP10L2	4	-0.08,0.65,-0.08,0.62	29.69,8.92,5.87,5.71	31.43,5.69,6.21,3.71	18221;30553;45572;67695	-0.0820059	0.647925	0.276715	0.622663	0.635294	0.0761001	0.13712	0.0461801	0.0093001	0.0469401
14846	SLC7A6OS	4	-0.46,0.48,0.43,0.79	2.98,4.25,2.82,2.53	4.11,3.04,2.09,1.46	11661;25133;52002;70748	-0.463558	0.789983	0.308683	0.480065	0.635024	0.5672	0.0839401	0.0353601	0.0271801	0.0469801
17945	ZCCHC11	4	-1.07,1.12,0.15,-0.18	5.45,55.98,45.66,6.61	11.45,25.7,41.24,7.48	15407;37153;52609;74504	-1.07191	1.12321	0.00531884	0.146729	0.634967	0.94356	0.0307801	0.34948	0.28248	0.0470001
14316	SFT2D2	4	0.38,-0.2,-0.68,0.89	20.86,10.41,8.92,4.83	16,11.94,14.33,2.61	13428;19202;42248;67701	-0.683872	0.886778	0.0971422	0.383065	0.634922	0.78516	0.0628001	0.19586	0.0566201	0.0470401
11720	PDE3A	4	0.18,-0.08,-0.22,1.09	18.92,6.49,8.56,6.84	16.69,6.84,9.95,3.22	12804;29269;41568;70176	-0.2171	1.08891	0.243712	0.180702	0.634804	0.21304	0.0331801	0.0611001	0.22896	0.0470601
11173	OR51G1	4	-0.18,0.12,0.02,1.15	9.7,8.69,43.29,35.47	10.96,8,42.74,16	3430;20513;41653;69907	-0.176491	1.14864	0.277785	0.120565	0.634604	0.16284	0.0285401	0.0457601	0.3276	0.0470801
1400	BCAT2	4	-0.61,0,1.27,-0.09	5.32,13.79,9.57,50.82	8.11,13.81,3.97,53.91	14297;33030;50310;70481	-0.609248	1.27094	0.143544	-0.00235063	0.634295	0.72442	0.0214801	0.13904	0.5691	0.0471401
6107	GEMIN8	4	-0.09,0.72,-0.87,0.55	3.66,3.92,5.64,2.98	3.91,2.38,10.33,2.04	18198;27013;54451;59716	-0.872338	0.719205	0.0755702	0.549257	0.634231	0.8899	0.107	0.22692	0.0164001	0.0471401
1511	BMP3	4	0.14,0.87,0.07,0.4	14.7,13.33,38.52,12.72	13.35,7.3,36.81,9.64	10284;28992;41025;58438	0.0654448	0.868211	0.368133	0.400201	0.634206	0.0146801	0.0655001	0.0214601	0.0495001	0.0471601
8367	KRTAP5-9	3	0.7,-0.39,0.38	67.05,4.57,5.09	41.27,5.98,3.91	35601;49346;66078	-0.387932	0.700002	0.231116	0.381277	0.54064	0.5563	0.0851601	0.0922401	0.0299001	0.0471801
13341	REEP6	4	0.15,-0.51,1.12,-0.43	21.12,5.97,2.36,6.61	19.08,8.48,1.09,8.92	8266;21429;53393;67738	-0.508136	1.12122	0.0823033	0.146875	0.634046	0.62054	0.0309201	0.21702	0.28224	0.0472001
14352	SGTA	4	0.19,0.01,0.3,0.97	15.25,29.24,31.61,37.84	13.35,29.07,25.76,19.28	13644;32530;53470;74009	0.00839056	0.972741	0.367057	0.295252	0.633996	0.0291601	0.0474401	0.0216801	0.10836	0.0472001
18446	ZNF687	4	0.07,-0.02,-0.01,1.2	26.12,9.89,14.99,59.91	24.89,10.04,15.08,26.1	1388;25161;39835;57766	-0.0211538	1.19857	0.309603	0.0694621	0.634017	0.0409801	0.0259601	0.0350401	0.4214	0.0472001
15006	SMYD5	4	-0.48,-0.6,0.35,0.91	7.91,6.13,4.73,2.43	11.05,9.29,3.71,1.29	2598;29722;54173;72012	-0.600347	0.914826	0.0464829	0.352736	0.633781	0.7164	0.0564001	0.274	0.0710001	0.0472601
10301	NINJ2	2	0.15,0.66	9.67,19.79	8.69,12.49	36517;39344	0.154176	0.664614	0.409395	0.154176	0.409395	0.0644401	0.0676401	0.0473801	0.0644401	0.0473801
4287	DLAT	4	0.15,0.78,0.44,0.49	24.66,60.07,12.16,21.42	22.3,35,8.95,15.28	4483;21423;38860;58857	0.145007	0.779401	0.463769	0.487128	0.633264	0.0050201	0.0875201	0.0112601	0.0260201	0.0474601
18556	ZNF853	4	-0.05,0.7,0.2,0.56	13.43,14.57,78.51,10.19	13.87,8.95,68.51,6.9	5761;22155;48273;58051	-0.0462018	0.703485	0.353842	0.561513	0.632499	0.0536401	0.11246	0.0246401	0.0148801	0.0476001
8349	KRTAP4-2	1	0.57	2.17	1.46	18995	0.570094	0.570094	0.570094	0.570094	0.570094	0.0476601	0.0476601	0.0476601	0.0476601	0.0476601
1532	BOD1	4	0.12,0.23,0.39,0.87	8.89,1.75,9.96,4.15	8.17,1.49,7.59,2.27	11463;21825;37474;70220	0.121696	0.871956	0.40368	0.39132	0.631638	0.0071401	0.0649801	0.0166401	0.0530401	0.0477401
2625	CCT6B	4	-0.17,0.06,-0.02,1.21	8.37,15.25,1.84,17.07	9.41,14.67,1.86,7.39	15351;24748;38752;64218	-0.168746	1.20732	0.269652	0.0553996	0.631361	0.15498	0.0252801	0.0490801	0.44982	0.0478001
13063	RAB40B	4	-0.07,0.31,0.95,0.02	12.62,9.7,2.88,1.16	13.21,7.82,1.49,1.14	2991;32723;40914;66044	-0.0655265	0.952591	0.305027	0.310092	0.631341	0.0643401	0.0511601	0.0364801	0.0961801	0.0478001
17895	ZBTB3	4	0.1,-0.07,0.38,0.88	11.13,2.14,38.23,10.44	10.41,2.24,29.38,5.66	12741;21605;54836;65473	-0.067219	0.883014	0.322727	0.379571	0.631292	0.0655601	0.0635601	0.0311601	0.0583001	0.0478001
7907	KCNS1	3	0.84,-0.46,0.23	39.33,8.72,1.65	21.93,12.03,1.4	8511;28230;48371	-0.462932	0.842873	0.204369	0.233167	0.53802	0.64992	0.0525201	0.11144	0.0934601	0.0478601
17849	YPEL5	4	0.97,-0.44,0.29,-0.62	4.51,4.31,1.29,1.91	2.3,5.84,1.06,2.93	7167;33439;39926;58747	-0.61763	0.972859	0.0517566	0.288966	0.630913	0.73192	0.0473801	0.26532	0.11372	0.0479401
1952	C22orf39	4	0.48,-0.12,0.78,0.03	15.96,31.41,6.36,6.55	11.42,34.25,3.71,6.41	16448;29353;49610;69034	-0.124771	0.778099	0.291763	0.482993	0.630546	0.10922	0.0877601	0.0405401	0.0267801	0.0480201
8790	LRRC37A3	4	1.21,-0.82,-0.44,0.05	3.17,2.04,1.97,5.22	1.37,3.59,2.67,5.03	5329;22332;38418;73122	-0.816742	1.20794	0.00217105	0.053247	0.630592	0.8642	0.0251401	0.35582	0.45428	0.0480201
17532	VPREB3	4	0.39,0.04,0.06,0.87	10.22,22.84,28.17,7.46	7.79,22.19,26.94,4.08	11562;29577;39230;71670	0.0420227	0.870297	0.341834	0.390664	0.63048	0.0195801	0.0652401	0.0265401	0.0532201	0.0480601
16184	TIMM21	4	-0.36,0.49,-0.1,0.77	17.03,15.86,5.35,6.23	21.93,11.31,5.72,3.65	10260;28345;45066;59628	-0.364422	0.770912	0.199573	0.488785	0.629848	0.42676	0.0905801	0.0882601	0.0257401	0.0482201
552	ALOX15	4	0.08,-0.16,1.18,-0.22	9.24,7.69,16.38,10.64	8.77,8.6,7.22,12.43	4296;24319;49482;65348	-0.224217	1.18264	0.217965	0.0755103	0.629074	0.22284	0.0267201	0.0758801	0.41078	0.0484001
6038	GBE1	3	0.15,0.55,0.52	7.3,22.32,16.97	6.58,15.25,11.82	14022;35026;50973	0.148091	0.549809	0.406349	0.521146	0.535477	0.0173401	0.15008	0.0260601	0.0092201	0.0484001
3212	CLEC16A	4	0.82,-0.35,0.44,0	11,12.68,4.25,11.97	6.24,16.14,3.13,11.94	15569;25559;50621;62236	-0.347781	0.817604	0.22832	0.439702	0.628653	0.40224	0.0768201	0.0697001	0.0371401	0.0485201
12216	PMP22	4	-0.07,0.01,0.8,0.45	18.33,4.34,15.8,16.16	19.25,4.31,9.06,11.8	17684;27220;52336;56936	-0.0705979	0.802286	0.299123	0.453972	0.628129	0.0678201	0.0811001	0.0384201	0.0334201	0.0486001
5202	FAM127B	2	0.18,0.63	14.05,1.81	12.4,1.17	1977;30929	0.180002	0.627249	0.403626	0.180002	0.403626	0.0530201	0.0774801	0.0486801	0.0530201	0.0486801
5796	FOXR1	4	-0.61,0.59,-0.04,0.66	7.98,43.74,38.78,9.93	12.2,29.01,40.01,6.27	6886;35816;53987;67543	-0.612549	0.663122	0.149548	0.592573	0.627848	0.72758	0.12986	0.1327	0.0120601	0.0486801
14469	SIRT5	4	-0.11,0.2,-0.08,1.06	1.19,11.19,15.74,5.67	1.29,9.75,16.69,2.73	16027;23480;40000;71905	-0.108294	1.05686	0.265593	0.198711	0.627784	0.0963801	0.0362801	0.0511001	0.20732	0.0486801
10084	NCCRP1	4	-0.39,0.76,-0.22,0.49	6.52,16.97,20.64,14.66	8.54,10.01,24.06,10.41	2084;22199;51632;69102	-0.390277	0.761364	0.16089	0.49385	0.627607	0.46312	0.0943601	0.12142	0.0250401	0.0487401
8733	LRFN4	4	-0.64,-0.05,0.18,1.07	7.07,7.49,9.83,14.99	10.99,7.74,8.66,7.13	6735;29496;48228;71314	-0.636432	1.07156	0.142926	0.182985	0.627274	0.74774	0.0350401	0.13998	0.22648	0.0488201
8294	KRTAP1-5	4	0.65,-0.17,0.6,-0.25	17.33,16.42,4.31,11.16	11.02,18.47,2.84,13.23	229;20084;55441;74383	-0.246121	0.653047	0.209347	0.600773	0.62691	0.2531	0.13482	0.0813001	0.0112601	0.0488601
5645	FGL1	4	-0.32,0.83,0.08,0.42	21.74,25.76,9.54,4.99	27.2,14.44,9,3.73	15759;33391;51731;61530	-0.323085	0.834937	0.253373	0.418632	0.626785	0.36564	0.0730201	0.0561401	0.0430201	0.0488801
14005	SBF2	4	0.55,-0.03,0.7,0.15	10.35,18.1,20.54,8.82	7.07,18.53,12.6,7.97	10854;36671;51914;74272	-0.0336222	0.704782	0.341743	0.548656	0.626719	0.0467601	0.112	0.0265401	0.0165201	0.0489201
9841	MUC1	4	0.64,-0.7,0.61,0.04	54.55,10.31,19.24,73.44	34.97,16.72,12.6,71.67	9199;25208;42513;74334	-0.696644	0.641588	0.14768	0.61058	0.626084	0.7939	0.1394	0.13476	0.0104001	0.0490801
7998	KIAA0907	4	-0.05,0.47,-0.19,0.79	5.25,21.58,6.97,8.17	5.43,15.62,7.97,4.74	13045;18920;39573;71780	-0.192379	0.785244	0.252407	0.465764	0.625504	0.18146	0.0856401	0.0566601	0.0306401	0.0493401
6408	GPN3	4	1.09,-0.23,-0.81,0.16	2.98,1,1.26,9.93	1.4,1.17,2.21,8.86	3107;27653;53390;59452	-0.810409	1.0867	0.0526098	0.164013	0.625355	0.86072	0.0332601	0.26358	0.25558	0.0494201
15928	TCEANC	3	1.08,-0.26,-0.02	17.91,1,22.29	8.48,1.2,22.53	1914;23509;55666	-0.264849	1.07782	0.265809	-0.0155412	0.531138	0.38136	0.0262801	0.0713601	0.40996	0.0494201
1931	C20orf195	4	1.17,-0.13,0.09,-0.29	22.58,6.42,5.64,4.76	10.07,7.02,5.32,5.84	15725;27758;43087;72881	-0.292583	1.1655	0.207473	0.0851132	0.625305	0.321	0.0275401	0.0825801	0.39146	0.0494401
15948	TCF7L1	4	0.1,0.07,0.62,0.63	4.41,8.82,19.76,26.97	4.11,8.43,12.89,17.38	5082;33220;52772;70017	0.0660686	0.633673	0.354365	0.616415	0.625044	0.0145801	0.14424	0.0245401	0.0099601	0.0494401
9566	MPC2	4	0.18,0.18,-0.04,1.07	34.56,29.43,13.53,12.81	30.59,26.02,13.93,6.1	4967;27908;40674;61295	-0.0417576	1.07196	0.346015	0.177973	0.624965	0.0514001	0.0349401	0.0257601	0.23334	0.0494601
2175	CAAP1	4	1.56,-0.42,-0.33,-0.32	67.18,26.09,13.79,11	22.71,34.91,17.35,13.7	450;25858;55734;57829	-0.420265	1.56496	0.124111	-0.316612	0.624172	0.50748	0.0123801	0.16064	0.96058	0.0496201
3600	CREB3L4	4	0.95,0.02,0.3,0.23	39.79,37.71,14.73,8.82	20.66,37.27,11.94,7.53	3216;20423;52288;70887	0.0167905	0.945283	0.373149	0.302967	0.624125	0.0263001	0.0525001	0.0207801	0.10152	0.0496201
6274	GMPR2	4	-0.36,-0.34,0.72,0.53	15.86,21.77,57.64,21.71	20.32,27.63,34.94,15.08	7137;26099;45391;62654	-0.356781	0.722096	0.136871	0.525829	0.623963	0.41558	0.10582	0.14616	0.0196001	0.0496801
14079	SCO1	4	0.43,-0.51,0.82,-0.17	10.61,8.72,6.84,8.34	7.88,12.4,3.88,9.41	4611;33661;45920;68860	-0.507144	0.818869	0.141527	0.428736	0.623803	0.61992	0.0764801	0.14148	0.0399201	0.0497401
6975	HJURP	4	-0.15,0.01,0.86,0.38	1.03,3.34,29.27,2.17	1.14,3.3,16.08,1.66	11123;31648;54227;65606	-0.147925	0.863729	0.278542	0.383639	0.623684	0.13148	0.0663801	0.0455801	0.0564001	0.0498001
5559	FCGR3B	2	0.27,0.53	23.59,1.65	19.54,1.14	33901;52519	0.271801	0.527696	0.399748	0.271801	0.399748	0.0265601	0.11282	0.0498401	0.0265601	0.0498401
15195	SPATA22	4	0.03,0.92,-0.6,0.33	12.91,13.66,2.01,17.33	12.66,7.22,3.04,13.81	689;33868;37711;67562	-0.601488	0.920067	0.168563	0.327158	0.623612	0.71736	0.0557401	0.11452	0.0853401	0.0498401
2601	CCNYL1	4	0.6,-0.07,0.65,0.04	21.93,23.72,1.75,26.87	14.47,24.89,1.12,26.16	18502;34102;53378;74035	-0.0696896	0.647227	0.303984	0.599888	0.623558	0.0670801	0.13734	0.0368001	0.0113601	0.0498801
7484	IL24	4	-0.01,0.94,0.03,0.3	6.36,8.63,7.52,13.27	6.41,4.48,7.39,10.76	8857;20449;52171;63681	-0.0128115	0.944356	0.314938	0.302482	0.623419	0.0370801	0.0527201	0.0334601	0.10224	0.0499001
5680	FKBP2	4	0.42,0.83,-0.23,-0.04	20.9,18.27,8.43,16.42	15.62,10.3,9.92,16.89	17424;32715;45409;73322	-0.234963	0.826823	0.242568	0.419457	0.62314	0.23882	0.0750001	0.0617401	0.0427601	0.0499401
9423	MIEF2	4	0.51,0.34,-0.09,0.74	7.2,8.56,12.91,5.12	5.06,6.76,13.72,3.07	8465;30047;55803;59923	-0.0880386	0.737199	0.374917	0.50898	0.62309	0.0802601	0.10138	0.0204601	0.0219001	0.0499401
9826	MTRNR2L4	2	0.22,0.58	1.16,17.65	1,11.8	26120;74297	0.21696	0.581479	0.399219	0.21696	0.399219	0.0406601	0.0916401	0.0499401	0.0406601	0.0499401
7086	HOXA5	4	0.04,-0.15,0.01,1.2	13.85,8.79,28.3,3.82	13.44,9.72,28.12,1.66	13877;19142;37478;62453	-0.145544	1.20196	0.277398	0.0440594	0.623009	0.12956	0.0256601	0.0458601	0.4712	0.0500001
14922	SMARCA4	4	-0.02,-0.24,0.5,0.74	14.83,11.26,7.33,30.31	15.02,13.26,5.17,18.1	10202;24912;42951;65608	-0.236722	0.743747	0.247667	0.502295	0.623021	0.24132	0.0991601	0.0588801	0.0234801	0.0500001
7891	KCNK9	4	-0.26,0.36,0.89,-0.1	7.26,16.84,16.19,3.27	8.71,13.15,8.74,3.5	11939;22147;43883;69988	-0.262715	0.888741	0.220973	0.356917	0.622829	0.27698	0.0623401	0.0739601	0.0688201	0.0500201
9412	MICALL1	4	-0.01,-0.28,-0.51,1.25	6.32,25.28,3.92,35.11	6.35,30.59,5.58,14.73	12896;34162;47910;65844	-0.508282	1.25305	0.115553	-0.00718544	0.622931	0.62072	0.0227001	0.17096	0.5784	0.0500201
15283	SPOCD1	4	-0.59,0.24,-0.53,1.01	7.91,8.14,6.81,7.1	11.88,6.9,9.87,3.53	5826;30336;47716;67114	-0.586389	1.00718	0.0310164	0.238217	0.622698	0.70238	0.0427201	0.30166	0.16074	0.0500401
16075	TFG	4	0.59,-0.15,-0.24,0.66	15.7,11.42,36.28,9.47	10.44,12.66,42.94,6.01	6680;34982;41386;63601	-0.243243	0.656416	0.213249	0.588591	0.622504	0.24922	0.13266	0.0787001	0.0123801	0.0500801
3800	CUL1	4	0.34,0.05,-0.23,0.91	2.46,4.96,15.44,5.28	1.95,4.8,18.16,2.81	14794;32467;40049;65551	-0.233577	0.909283	0.264615	0.335516	0.622399	0.2363	0.0575401	0.0513601	0.0809601	0.0501201
10780	NUAK1	4	-0.17,-0.05,0.73,0.51	10.15,10.67,11,22.84	11.39,11.08,6.61,16.03	15357;18970;55652;68834	-0.16618	0.733567	0.256277	0.511265	0.622416	0.15204	0.10262	0.0546401	0.0216201	0.0501201
14680	SLC2A3	4	0.12,0.27,0.97,0.05	7.98,13.56,11.16,1.1	7.36,11.22,5.69,1.06	9828;26752;39895;66557	0.0532897	0.971101	0.353442	0.273421	0.622261	0.0170401	0.0479801	0.0246601	0.12706	0.0501601
7366	IFT22	4	0.15,1.1,-0.82,-0.1	8.98,16.42,4.18,20.47	8.11,7.68,7.39,21.93	16665;26623;40543;56980	-0.821968	1.09625	0.0807232	0.147622	0.621936	0.86664	0.0323801	0.21904	0.28026	0.0502801
18357	ZNF564	4	0.31,0.02,0.36,0.89	8.17,8.79,21.64,16.94	6.61,8.66,16.92,9.15	3996;18875;39580;60680	0.0218539	0.888765	0.392806	0.35518	0.621973	0.0247401	0.0622201	0.0180001	0.0696201	0.0502801
5286	FAM189A1	4	0.88,0.18,0.36,0.07	11.71,20.15,10.61,7.33	6.35,17.81,8.25,6.96	7408;27802;43090;65557	0.0747461	0.881984	0.374107	0.361799	0.621891	0.0129001	0.0637001	0.0206201	0.0666001	0.0503001
9332	METTL21A	4	0.58,-0.13,0.67,0.25	8.53,7.3,8.63,10.93	5.72,8,5.43,9.2	12925;26117;43390;62239	-0.131938	0.667091	0.339878	0.576233	0.621662	0.11668	0.12798	0.0270001	0.0132801	0.0503401
2926	CEP19	4	0.55,-0.03,0.26,0.69	21.09,36.12,9.41,16.55	14.36,36.98,7.88,10.27	1317;34584;52253;71883	-0.0341903	0.688173	0.366047	0.554813	0.621493	0.0470801	0.1196	0.0219801	0.0156801	0.0503801
18069	ZMPSTE24	4	0.37,0.75,0.5,0.28	14.99,42.48,38.13,18.53	11.56,25.33,27.02,15.31	12496;21775;55917;73660	0.275373	0.746186	0.473098	0.49671	0.621448	0.0006201	0.0987001	0.0103801	0.0245801	0.0504201
15506	STK16	4	0.74,-0.47,0.51,-0.19	8.34,6.81,24.47,8.5	5,9.43,17.24,9.72	14653;26147;42620;73581	-0.470379	0.736869	0.144385	0.505353	0.621111	0.57546	0.1015	0.13824	0.0227201	0.0505401
3872	CYB5RL	4	0.84,-0.1,0.23,0.4	4.93,7.91,38.52,25.93	2.76,8.48,32.87,19.6	16159;23623;55587;67535	-0.100595	0.838189	0.342589	0.40383	0.621009	0.0900401	0.0724201	0.0263801	0.0480801	0.0505801
1571	BRE	4	0.02,0.9,0.09,0.34	3.76,17.26,30.7,20.34	3.71,9.23,28.75,16.08	16057;20901;49000;69591	0.0204081	0.902594	0.339114	0.338934	0.620764	0.0250201	0.0590801	0.0271801	0.0790601	0.0506401
15608	SULT1E1	4	0.63,-0.44,0.61,0.33	15.12,7.75,31.31,12.65	9.78,10.53,20.49,10.1	14530;24971;40112;73509	-0.441867	0.628397	0.280991	0.611975	0.620186	0.53712	0.14702	0.0446001	0.0102201	0.0507601
9376	MFSD6	4	0.39,-0.38,0.34,0.85	13.56,11.74,16.25,8.76	10.36,15.31,12.8,4.86	13168;35839;41701;58649	-0.382405	0.85024	0.3003	0.388979	0.61961	0.45264	0.0691601	0.0380201	0.0540801	0.0508401
4425	DOCK10	3	-0.06,0.45,0.6	6.91,22.62,3.27	7.19,16.6,2.15	15647;27949;69622	-0.0577682	0.604814	0.330991	0.445927	0.52537	0.11782	0.12208	0.0443801	0.0179201	0.0510801
3127	CIAPIN1	4	0.56,0.08,-0.38,0.67	7.82,1.42,6.84,2.33	5.29,1.35,8.92,1.46	6209;30534;44839;68099	-0.382024	0.674214	0.233821	0.563327	0.61877	0.45208	0.12478	0.0662601	0.0147001	0.0511201
17191	UBE2H	4	0.45,0.77,-0.1,0.47	5.61,14.63,33.59,1.78	4.11,8.57,36.01,1.29	3381;33621;43727;62714	-0.100337	0.771555	0.396539	0.466039	0.618797	0.0898201	0.0902601	0.0175001	0.0306001	0.0511201
1226	ATP6V0E1	4	0.45,0.21,0.68,0.55	10.35,2.59,15.28,12.62	7.56,2.24,9.52,8.6	15373;30191;39881;56079	0.211041	0.682535	0.474748	0.553264	0.617899	0.0017001	0.12132	0.0102401	0.0158001	0.0514401
16732	TPPP3	4	-0.11,-0.53,1.1,0.14	10.44,8.34,21.45,8.43	11.28,12.03,10.04,7.65	11754;29645;54519;63306	-0.528817	1.09517	0.149071	0.140533	0.617851	0.64534	0.0325801	0.13316	0.29308	0.0514601
15246	SPG21	4	0.61,0.62,0.34,0.43	18.49,5.48,24.34,29.46	12.08,3.56,19.28,21.81	16235;19520;45327;73288	0.336005	0.621196	0.50126	0.61407	0.617633	0.0002801	0.15038	0.0085401	0.0101201	0.0515401
17010	TTC12	4	0.28,0.22,0.02,0.95	24.21,29.17,14.31,52.18	19.88,25.12,14.07,26.99	11097;28790;48798;60964	0.0241739	0.950917	0.368595	0.283747	0.617332	0.0239801	0.0513001	0.0214201	0.11876	0.0515401
8944	LZIC	4	0.62,-0.44,-0.04,0.62	18.43,4.73,77.17,12.85	12.03,6.41,79.21,8.37	1410;23334;48657;64758	-0.438175	0.618167	0.189562	0.615888	0.617028	0.53234	0.15214	0.0961801	0.0100201	0.0515801
2253	CAMK1G	4	0.91,0.32,-0.2,-0.25	3.5,20.51,23.39,6.81	1.86,16.37,26.79,8.11	10296;27913;48135;63443	-0.25219	0.908896	0.196458	0.324804	0.61685	0.26176	0.0577201	0.0902801	0.0868201	0.0516001
5855	FTH1	4	-0.67,0.33,0.9,0.24	2.79,3.11,5.09,73.15	4.43,2.47,2.73,61.94	13054;34935;40473;73546	-0.668167	0.900088	0.201298	0.333331	0.616709	0.77402	0.0596401	0.0872201	0.0821001	0.0516401
2158	C9orf91	4	0.18,-0.19,1.05,-0.17	21.71,16.68,8.46,7.91	19.16,19.05,4.08,8.92	10690;21099;55165;63053	-0.191947	1.05285	0.217104	0.179719	0.616287	0.18094	0.0369801	0.0764201	0.23058	0.0517801
13133	RALGAPA1	4	0.04,-0.21,0.52,0.71	10.67,15.99,15.28,10.96	10.36,18.47,10.64,6.7	11276;36068;40616;57482	-0.207875	0.710585	0.266954	0.52172	0.616152	0.20156	0.11026	0.0504001	0.0202601	0.0518001
14004	SBF1	4	0.38,0.81,0.42,0.3	17.39,24.34,56.01,14.14	13.35,13.87,41.85,11.51	4810;29588;47580;67724	0.297723	0.811354	0.477787	0.420583	0.615968	0.0004401	0.0786601	0.0099601	0.0423201	0.0518001
14036	SCFD2	4	0.4,0.83,0.27,0.15	6.26,20.64,15.41,23.62	4.74,11.59,12.75,21.32	2830;26828;46189;64560	0.147676	0.831832	0.413393	0.400089	0.61596	0.0048201	0.0741001	0.0154601	0.0495401	0.0518001
17695	WEE1	4	0.53,-0.3,0.71,-0.83	2.1,1,4.21,1	1.46,1.23,2.58,1.78	15995;21304;40118;56366	-0.829649	0.705697	0.0258222	0.526247	0.615972	0.87084	0.11162	0.31118	0.0195001	0.0518001
6810	HEATR1	4	0.2,1.03,-0.67,-1.1	1.97,3.99,1.39,2.69	1.72,1.95,2.21,5.75	5931;37242;45771;67092	-1.09714	1.03148	-0.13395	0.198756	0.615118	0.94748	0.0398201	0.63994	0.20708	0.0519801
17218	UBE4A	4	0.78,0.26,0.45,0.17	26.41,15.15,55.36,42.84	15.39,12.69,40.5,37.96	3229;31658;55807;61619	0.174249	0.778937	0.415089	0.45118	0.615058	0.0032601	0.0876201	0.0153001	0.0343001	0.0519801
6947	HIST1H3I	4	0.05,0.64,0,0.59	1.49,2.14,1.49,1.55	1.43,1.37,1.49,1.03	13896;33643;47484;61245	-0.00245901	0.636266	0.320296	0.592958	0.614612	0.0331201	0.14296	0.0318601	0.0120201	0.0520801
13352	RELN	4	-0.03,0.84,0.39,0.2	17.62,11.19,13.01,55.75	17.98,6.24,9.95,48.56	18506;33187;40345;60627	-0.0297263	0.842929	0.349733	0.386318	0.614624	0.0449001	0.0710401	0.0253001	0.0552601	0.0520801
14651	SLC26A11	4	0.91,0.17,0.32,-0.01	4.64,2.4,6.71,11.16	2.47,2.12,5.38,11.22	11025;34620;50412;65824	-0.00781404	0.909176	0.349059	0.320372	0.614774	0.0351401	0.0576601	0.0254001	0.0899801	0.0520801
11171	OR51F1	4	0.08,1.15,-0.09,-0.11	14.34,4.83,1.45,15.38	13.55,2.18,1.55,16.6	18449;20845;50257;68859	-0.110529	1.14747	0.257375	0.08158	0.614524	0.0980001	0.0287001	0.0541201	0.39856	0.0521401
15569	STX1B	4	-0.66,0.1,-0.46,1.13	6.13,11.65,6.39,54.42	9.69,10.87,8.8,24.86	16609;25056;53834;57464	-0.66161	1.13013	0.0262555	0.0989131	0.614522	0.76892	0.0301001	0.31046	0.36536	0.0521401
2217	CACUL1	4	-0.16,-0.45,0.14,1.09	8.72,7,5.54,22.19	9.72,9.58,5.03,10.44	7678;23198;55771;67059	-0.451544	1.08775	0.155061	0.140282	0.614014	0.55062	0.0332201	0.12708	0.29352	0.0522801
2705	CD81	4	0.57,0.66,0.12,-0.42	39.33,27.71,27.16,7.2	26.48,17.58,24.98,9.61	17231;27566;43855;73436	-0.416311	0.656439	0.232948	0.570945	0.613692	0.5017	0.1326	0.0669201	0.0139401	0.0523201
16534	TMEM9B	4	0.85,-0.56,0.38,-0.44	58.45,12.2,12.65,3.99	32.38,17.98,9.75,5.4	13546;34151;37553;72973	-0.560169	0.852133	0.0571091	0.37568	0.613907	0.67668	0.0688001	0.25602	0.0603001	0.0523201
8568	LHFPL2	4	-0.04,0.18,1.04,-0.17	20.02,47.06,13.76,10.51	20.6,41.45,6.67,11.8	1282;26011;46447;61248	-0.166475	1.044	0.254783	0.183134	0.613568	0.15224	0.0380801	0.0554001	0.22628	0.0523401
15891	TBP	3	0.31,-0.36,0.74	9.24,31.93,2.91	7.48,41.1,1.75	6181;46752;57634	-0.364203	0.737368	0.226396	0.306023	0.521696	0.52434	0.0754601	0.0951401	0.0541601	0.0523401
9805	MTMR3	4	0.7,0.01,0.05,0.53	4.67,22.32,9.57,15.57	2.87,22.22,9.26,10.82	4362;21451;39233;57539	0.00697619	0.701034	0.320201	0.525815	0.613424	0.0296401	0.11372	0.0318601	0.0196201	0.0523601
2989	CFD	4	-0.28,0.89,0.34,-0.32	1.39,30.86,2.14,3.76	1.69,16.66,1.69,4.68	6855;36023;49360;61078	-0.317706	0.889324	0.156371	0.337108	0.613216	0.35766	0.0622001	0.12574	0.0803201	0.0524601
11391	OTUD6B	4	0.3,-0.47,0.92,-0.88	26.22,14.73,11.39,6.32	21.24,20.34,6.01,11.62	3198;36606;54098;74519	-0.878271	0.922076	-0.0295547	0.303985	0.61303	0.89208	0.0554201	0.42112	0.10094	0.0524801
1961	C2CD4D	4	-0.44,0.45,0.78,-0.05	13.85,11.16,1.91,4.15	18.73,8.17,1.12,4.28	9663;22984;43352;61430	-0.435405	0.775413	0.186113	0.450132	0.612772	0.52874	0.0885401	0.0991401	0.0345801	0.0525601
16631	TNNC1	4	0.97,-0.07,-0.46,0.25	16.45,1.42,9.5,8.72	8.37,1.49,13.03,7.33	12149;29275;45517;68201	-0.455632	0.974804	0.175741	0.250653	0.612728	0.55624	0.0469801	0.10746	0.14862	0.0525601
16860	TRIM62	4	-0.58,-0.15,0.59,0.63	6.32,16.48,6.84,11.65	9.43,18.3,4.54,7.51	1476;24965;46474;67023	-0.577394	0.633699	0.124184	0.591495	0.612597	0.69392	0.1442	0.1606	0.0121201	0.0526201
14232	SERP2	4	-0.23,0.78,0.45,-0.22	5.97,3.14,12.13,6.36	7.02,1.83,8.89,7.42	7777;36149;38128;68320	-0.234034	0.776093	0.191923	0.449001	0.612547	0.23738	0.0882401	0.0940201	0.0348801	0.0526401
4335	DNA2	4	0.42,0.8,0.29,-0.13	8.01,8.72,2.88,4.67	5.98,5,2.35,5.12	14198;20116;49201;67000	-0.132504	0.802754	0.346193	0.421717	0.612236	0.11714	0.0810201	0.0257601	0.0421201	0.0526801
7714	ITIH1	4	0.3,0.77,0.46,-0.31	8.34,17.94,33.55,19.5	6.76,10.56,24.4,24.12	8661;21612;38503;63655	-0.306513	0.765112	0.305172	0.459357	0.612235	0.3416	0.0931801	0.0364401	0.0321001	0.0526801
17013	TTC16	4	1.17,0.06,-0.65,-0.46	53.68,32.58,6.91,19.37	23.91,31.31,10.85,26.68	11419;26694;50143;60857	-0.650915	1.1664	0.0277272	0.0572318	0.611818	0.75982	0.0275001	0.30816	0.44648	0.0527801
12623	PRM2	4	-0.36,0.07,0.84,0.38	7.56,10.96,5.35,15.48	9.69,10.47,2.99,11.88	14728;27059;47131;66849	-0.359393	0.840944	0.232302	0.381266	0.611105	0.41978	0.0715601	0.0672401	0.0577001	0.0529401
1828	C19orf35	4	-0.47,0.33,0.89,0.12	7.33,3.21,6.78,13.59	10.15,2.55,3.65,12.49	11687;33343;42619;61236	-0.470407	0.893424	0.21844	0.328194	0.610809	0.5755	0.0610201	0.0756001	0.0850001	0.0529801
10310	NIPBL	4	0.14,1.09,-0.01,-0.06	13.56,5.06,84.7,24.3	12.34,2.38,85.23,25.41	17396;20101;53017;74508	-0.0643085	1.08625	0.287209	0.135829	0.61104	0.0637001	0.0334001	0.0422401	0.30178	0.0529801
3579	CR1	2	0.42,0.36	5.9,4.51	4.43,3.5	29251;71887	0.362417	0.415041	0.388729	0.362417	0.388729	0.0130201	0.17672	0.0530401	0.0130201	0.0530401
12085	PLA2G4D	4	0.89,0.22,-0.04,0.33	9.83,11.22,17.13,8.04	5.29,9.61,17.55,6.41	758;31576;48315;72716	-0.035093	0.893843	0.352515	0.326967	0.610405	0.0476601	0.0609201	0.0247801	0.0854201	0.0531201
5506	FBXO2	4	0.01,-0.19,0.78,0.44	17.78,10.19,9.21,7.23	17.61,11.62,5.38,5.32	8803;34335;46192;60026	-0.190449	0.776991	0.260949	0.443415	0.610203	0.17922	0.0880201	0.0528201	0.0361401	0.0531801
8164	KLHL36	4	0.65,0.43,0.25,0.57	9.76,24.73,9.24,7.75	6.21,18.3,7.76,5.23	9732;36047;47202;62188	0.251521	0.652652	0.476334	0.567084	0.609868	0.0008801	0.13508	0.0102001	0.0143601	0.0532801
14990	SMPDL3A	4	0.18,-0.15,1.04,0.13	23.07,37.9,7.88,30.67	20.43,42.11,3.82,28.09	2844;22774;43462;58549	-0.151789	1.04433	0.2986	0.175255	0.609792	0.13568	0.0379201	0.0386201	0.23818	0.0533201
5989	GALNTL6	4	-0.03,0.77,-0.26,0.45	15.61,13.66,7,8.14	15.88,8.02,8.4,5.95	14075;22737;45820;69104	-0.261831	0.767338	0.232985	0.451872	0.609605	0.2752	0.0923401	0.0669001	0.0341001	0.0533801
4754	EIF2B2	4	0.7,-0.6,0.41,0.52	2.04,4.08,1.91,1.52	1.26,6.21,1.43,1.06	2419;28166;48996;56048	-0.604949	0.695205	0.256929	0.522649	0.608927	0.72096	0.11608	0.0544001	0.0200801	0.0534401
16735	TPRG1	4	0.59,0.21,0.38,0.63	8.4,1.29,10.67,14.79	5.58,1.12,8.2,9.58	11031;34694;45312;63279	0.21249	0.627124	0.452795	0.590867	0.608996	0.0017001	0.1476	0.0119201	0.0121801	0.0534401
3984	DAZAP1	4	0.36,0.3,-0.09,0.86	21.03,11.81,5.61,16.09	16.43,9.61,5.95,8.86	2779;24870;53259;60587	-0.0855343	0.861163	0.357249	0.35582	0.608491	0.0784801	0.0668801	0.0238201	0.0693001	0.0536001
8053	KIF14	4	0.5,0.36,-0.26,0.72	9.76,34.82,14.89,13.46	6.9,27.11,17.87,8.2	235;21969;38616;63308	-0.26301	0.715895	0.328608	0.500474	0.608184	0.27734	0.10836	0.0295401	0.0238601	0.0537001
10922	OGT	4	0.43,-0.54,0.79,-0.49	9.34,10.35,2.07,2.75	6.93,15.08,1.2,3.88	7976;27189;48525;58114	-0.543069	0.78552	0.0446055	0.430733	0.608126	0.6597	0.0853401	0.2775	0.0394201	0.0537601
3734	CTAG2	4	0.87,-0.18,0.35,-0.3	2.72,10.61,1.45,19.34	1.49,12.05,1.14,23.74	7958;27392;49688;61688	-0.296006	0.868992	0.183719	0.346407	0.607699	0.32664	0.0654801	0.10088	0.0746401	0.0539201
6844	HERC6	4	-0.52,-0.74,0.7,0.52	5.61,9.96,12.46,8.59	8.05,16.66,7.68,6.01	4945;29404;39951;71847	-0.742486	0.698048	-0.012475	0.516345	0.607197	0.82236	0.1151	0.3856	0.0208401	0.0540601
13677	RPAIN	4	-0.65,0.35,-0.08,0.86	3.82,1.68,1.19,2.91	6.01,1.32,1.26,1.6	2528;28181;47837;67821	-0.652146	0.861307	0.121605	0.352939	0.607123	0.76086	0.0666801	0.16342	0.0709401	0.0540801
2277	CAP2	4	-0.21,0.1,0.1,1.11	7.59,16.45,15.86,28.85	8.77,15.39,14.82,13.32	15632;20204;41391;62864	-0.209152	1.11476	0.274952	0.0985135	0.606635	0.20284	0.0311201	0.0470001	0.3661	0.0542001
1713	C12orf5	4	0.96,-0.26,0.26,0.21	13.33,14.5,6.39,28.39	6.87,17.35,5.35,24.55	17108;29771;42844;73636	-0.258791	0.956122	0.290973	0.256617	0.606369	0.27096	0.0507601	0.0408201	0.14174	0.0542801
9926	MYLIP	4	0.61,0.61,0.5,0.31	21.38,19.31,45.53,78.99	14.04,12.69,32.21,63.61	3319;36714;38151;61435	0.312417	0.606834	0.50609	0.605585	0.60621	0.0004001	0.15894	0.0083001	0.0108801	0.0543201
11198	OR52K2	4	-0.18,-0.63,0.98,0.23	27.84,10.54,28.23,14.14	31.6,16.31,14.3,12.05	17088;33017;44985;59089	-0.630007	0.981292	0.0998221	0.23073	0.606011	0.74176	0.0459201	0.19206	0.16814	0.0543801
3690	CSNK1D	4	0.5,0.71,-0.46,0.25	10.8,8.63,8.79,6.71	7.65,5.26,12.11,5.63	17469;20266;51479;74240	-0.462561	0.7137	0.250344	0.497774	0.605737	0.56564	0.1096	0.0575801	0.0243801	0.0544601
8267	KRT5	4	-0.06,0.64,0.57,-0.41	1.84,10.02,1.62,7.59	1.92,6.44,1.09,10.1	373;21649;55471;61467	-0.411977	0.637989	0.185067	0.573521	0.605755	0.4946	0.14152	0.10008	0.0136601	0.0544601
14933	SMC1A	4	-0.63,0.94,0.27,-0.46	4.54,1.97,2.01,2.43	7.05,1.03,1.66,3.33	6157;29484;48346;69477	-0.634687	0.93995	0.0300527	0.271416	0.605683	0.74518	0.0530201	0.3036	0.12846	0.0545001
8015	KIAA1257	4	0.96,0.06,0.25,-0.43	12.78,12.65,34.2,9.05	6.56,12.14,28.81,12.23	1909;35180;48707;67774	-0.434211	0.963204	0.209031	0.247627	0.605416	0.5275	0.0493801	0.0814001	0.15166	0.0545801
15264	SPINK14	4	-0.56,1.13,-0.42,0.08	21.77,26.64,5.77,16.09	32.21,12.17,7.74,15.22	3242;20369;38441;74345	-0.564819	1.13036	0.0557684	0.0803123	0.605337	0.6808	0.0300201	0.25806	0.40056	0.0546201
16213	TLCD1	4	1.01,0.2,0.2,0.12	4.51,19.69,20.96,34.27	2.24,17.15,18.24,31.6	14210;27425;53748;74505	0.116893	1.00951	0.381586	0.200301	0.604904	0.0075401	0.0425001	0.0195601	0.20504	0.0546401
17392	USP18	4	0.58,0.08,0.63,-0.24	23.23,11.74,5.06,3.76	15.51,11.08,3.27,4.45	12295;26934;38148;65238	-0.244982	0.627158	0.26242	0.58307	0.605114	0.25144	0.14752	0.0522801	0.0126801	0.0546401
13919	S100A12	4	0.06,1.15,-0.29,-0.07	25.96,21.32,12.46,54.88	24.98,9.58,15.28,57.57	25;25428;48550;65878	-0.294529	1.15417	0.211523	0.0554748	0.604821	0.32416	0.0282601	0.0799001	0.44976	0.0546601
14330	SGCA	4	0.76,-0.15,0.45,-0.06	5.28,16.55,8.27,5.19	3.13,18.3,6.04,5.4	11315;31083;47019;60605	-0.145395	0.755418	0.251164	0.453914	0.604666	0.12934	0.0957801	0.0572801	0.0335401	0.0547001
8827	LRRC8B	4	0.23,0.98,-0.67,-0.34	8.89,2.59,4.15,10.38	7.56,1.32,6.61,13.12	2460;34650;52421;58429	-0.672905	0.976271	0.0495217	0.23263	0.604451	0.77728	0.0468601	0.26914	0.1661	0.0547201
4870	EMX1	4	0.14,0.22,0.6,0.6	20.28,12.33,6.42,10.19	18.44,10.56,4.22,6.7	10639;28229;51518;68875	0.13676	0.604264	0.392147	0.603955	0.60411	0.0058001	0.16056	0.0181401	0.0110401	0.0548201
16831	TRIM36	4	0.5,0.68,-0.26,0.53	43.26,15.8,14.11,17.84	30.65,9.87,16.95,12.37	11541;32825;54649;64176	-0.264162	0.679331	0.360193	0.528554	0.603942	0.27882	0.12254	0.0231401	0.0191401	0.0548801
5153	FADS1	4	0.51,-0.23,0.69,-0.13	25.41,10.31,8.92,33.55	17.78,12.11,5.52,36.72	14260;30241;51629;65588	-0.231678	0.692379	0.21129	0.514744	0.603562	0.23358	0.11736	0.0801801	0.0211801	0.0550401
16922	TRPM6	4	-0.19,0.6,0.61,-0.09	22.49,6.97,5.64,16.22	25.7,4.6,3.71,17.21	18037;29517;50825;70741	-0.1927	0.606157	0.232209	0.600436	0.603296	0.18194	0.15946	0.0673601	0.0113401	0.0550801
4328	DMRTB1	4	0.51,0.27,0.69,0.48	1.88,12.85,6.74,9.28	1.32,10.67,4.17,6.64	12611;24165;48606;62217	0.267487	0.694904	0.488824	0.511025	0.602964	0.0006601	0.11618	0.0094001	0.0216801	0.0551801
18520	ZNF791	4	0.05,1.04,0.17,-0.37	14.96,30.44,24.56,10.48	14.44,14.82,21.87,13.49	601;33208;39388;60265	-0.365017	1.03853	0.222835	0.167506	0.60302	0.42796	0.0386001	0.0726601	0.25004	0.0551801
1138	ATG12	4	-0.08,0.42,0.79,-0.45	4.47,44.98,17.75,3.04	4.71,33.7,10.27,4.17	2461;24843;48867;61372	-0.452542	0.789253	0.169368	0.416388	0.60282	0.552	0.0843601	0.11376	0.0436801	0.0552601
2744	CDC42EP4	4	-0.29,0.03,1.18,0.01	9.67,16.38,6.1,10.41	11.82,16.06,2.7,10.33	9989;25084;47243;63067	-0.290747	1.17565	0.231501	0.0292308	0.602442	0.31804	0.0270201	0.0679601	0.50092	0.0553401
11437	P4HTM	4	1.05,-0.43,-0.58,0.15	8.17,5.35,2.36,6.13	3.94,7.22,3.53,5.52	9721;28615;43343;63119	-0.580282	1.054	0.0480769	0.150881	0.602442	0.69638	0.0366801	0.27162	0.27538	0.0553401
13385	RFNG	4	0.79,-0.11,-0.2,0.41	26.71,32.61,6.97,13.79	15.42,35.31,8,10.36	3744;34241;41216;60215	-0.197582	0.792109	0.223162	0.41295	0.602529	0.18752	0.0835001	0.0724201	0.0446801	0.0553401
2279	CAPN1	4	0.78,0,0.1,0.42	8.34,9.15,8.82,4.47	4.86,9.15,8.23,3.33	15395;22698;43982;60901	-3.49735e-05	0.778998	0.326213	0.424903	0.60195	0.0321201	0.0875201	0.0303401	0.0410401	0.0554201
8438	LARP4B	4	0.36,0.02,0.84,0.26	40.14,8.79,9.99,23.23	31.23,8.69,5.58,19.39	341;32627;46261;57606	0.0170647	0.841013	0.370225	0.362354	0.601684	0.0261601	0.0714801	0.0211601	0.0663401	0.0554601
3029	CHD1	4	-0.37,0.55,0.65,0.47	7,14.34,17.75,21.42	9.06,9.78,11.31,15.51	11685;36377;52771;61447	-0.371309	0.65055	0.324217	0.552082	0.601316	0.43734	0.13592	0.0307601	0.0159401	0.0556001
7559	INPP1	4	0.06,0.47,0.1,0.73	31.22,15.22,12.62,14.44	29.87,10.99,11.8,8.69	16644;30859;48023;70077	0.0634583	0.732972	0.340843	0.469499	0.601235	0.0150001	0.1028	0.0268001	0.0295001	0.0556201
12989	QARS	4	-0.27,-0.3,0.97,0.23	1.26,5.12,2.75,3.43	1.52,6.33,1.4,2.93	14358;32629;45117;58817	-0.304513	0.972281	0.157041	0.229705	0.600993	0.33884	0.0477601	0.12508	0.1693	0.0556801
7935	KCTD9	4	0.84,-0.17,-0.26,0.37	6.87,2.98,10.41,32.81	3.85,3.36,12.46,25.47	11988;19437;49767;68514	-0.258696	0.836444	0.192388	0.365266	0.600855	0.27086	0.0727201	0.0936601	0.0649801	0.0557001
18499	ZNF770	4	1.14,0.06,-0.18,-0.05	6.52,12.13,18.59,15.18	2.96,11.62,21.01,15.68	9215;21919;53896;59736	-0.176244	1.13994	0.244776	0.0619646	0.600955	0.16254	0.0295001	0.0605401	0.43684	0.0557001
12654	PROX2	4	-0.11,0.09,0.51,0.7	8.43,7.26,5.84,6.42	9.09,6.84,4.11,3.97	4367;29485;47111;72080	-0.108191	0.695271	0.294813	0.506187	0.600729	0.0963201	0.11602	0.0397201	0.0225401	0.0557201
5683	FKBP5	4	0.95,0.25,0.18,0.13	35.24,19.11,12.23,39.66	18.24,16.06,10.79,36.12	15258;21977;38140;65539	0.13471	0.94989	0.379232	0.251292	0.600591	0.0060801	0.0515601	0.0199201	0.14776	0.0557801
10108	NCOR2	4	0.66,0.39,0.54,-0.4	33.13,5.06,12.94,5.32	20.92,3.85,8.92,7.02	10339;30486;54611;72680	-0.400225	0.663284	0.298563	0.537732	0.600508	0.47802	0.12976	0.0386201	0.0178601	0.0558201
14099	SCYL2	4	-0.07,1,0.2,0.08	21.03,8.72,14.5,15.38	22.1,4.37,12.6,14.59	8098;29446;47858;71884	-0.071966	0.998086	0.301235	0.202672	0.600379	0.0687601	0.0441201	0.0376801	0.2023	0.0558201
16972	TSPAN19	4	-0.04,-0.42,0.82,0.38	12.36,6.29,46.08,24.14	12.69,8.4,26.16,18.5	3816;25897;40679;56335	-0.416949	0.816838	0.186475	0.383781	0.600309	0.50264	0.0772001	0.0988401	0.0563401	0.0558201
17336	UPB1	4	0.93,0.08,-0.11,0.27	49,1.45,11.09,21.9	25.76,1.37,12,18.13	15858;34718;39380;70939	-0.112867	0.927906	0.292408	0.272807	0.600357	0.0999801	0.0548401	0.0404601	0.12734	0.0558201
18208	ZNF326	4	0.77,0.43,0.21,0.28	22,34.11,14.92,144.16	12.89,25.33,12.92,118.88	15512;34805;44170;65909	0.208243	0.771304	0.421788	0.429433	0.600368	0.0018201	0.0904601	0.0146201	0.0397201	0.0558201
3762	CTNNBIP1	4	-0.19,0.83,0.37,0.27	8.37,3.01,16.51,12.59	9.55,1.69,12.8,10.44	2131;27630;53049;61515	-0.190656	0.833078	0.319793	0.367249	0.600164	0.17944	0.0739001	0.0319401	0.0639801	0.0558401
10945	ONECUT3	4	0.15,0.15,0.63,0.57	9.86,8.5,7.49,8.82	8.92,7.65,4.86,5.92	9807;24451;47099;60729	0.145201	0.625002	0.374167	0.574871	0.599937	0.0050201	0.14836	0.0206201	0.0135201	0.0559401
9144	MAST4	4	-0.05,-0.18,0.38,0.82	11.78,7.33,10.57,16.58	12.2,8.28,8.14,9.38	11691;28528;37866;67225	-0.176566	0.822153	0.243088	0.377645	0.599899	0.16292	0.0758001	0.0615001	0.0590801	0.0559801
12937	PTTG1IP	4	0.06,0.29,0.41,0.79	1.19,2.17,15.05,10.31	1.14,1.78,11.36,5.95	7442;28538;47857;67875	0.0626883	0.793441	0.387212	0.405717	0.599579	0.0151801	0.0828601	0.0188601	0.0473201	0.0561601
2496	CCDC61	4	0.54,0.52,-0.07,0.66	13.79,25.86,11.52,45.98	9.49,18.01,12.08,29.1	16924;34005;45524;61499	-0.0693635	0.660314	0.41282	0.538576	0.599445	0.0668201	0.13112	0.0154601	0.0178001	0.0562001
7735	ITPRIPL2	4	0,0.83,0.37,0.04	20.99,47.19,16.12,14.92	21.04,26.62,12.46,14.56	6741;23153;46328;63388	-0.00293489	0.825799	0.307717	0.372279	0.599039	0.0333601	0.0752201	0.0356601	0.0618601	0.0562601
7577	INSL6	4	0.02,0.22,-0.05,0.97	11.06,15.7,20.08,13.2	10.87,13.44,20.83,6.73	13958;29660;46920;58396	-0.0528936	0.972542	0.292304	0.224906	0.598724	0.0568601	0.0475401	0.0404801	0.17446	0.0563601
14339	SGK223	4	0.57,-0.5,0.39,0.63	38.19,13.89,8.66,29.56	25.79,19.65,6.61,19.11	8006;33945;41880;71888	-0.501284	0.629613	0.271011	0.566809	0.598211	0.61308	0.14614	0.0486401	0.0144001	0.0564601
15629	SUPT5H	4	0.91,-0.27,-0.7,0.29	5.54,6.42,1.49,7.1	2.96,7.76,2.41,5.81	17357;29560;46594;69835	-0.69712	0.906507	0.0563256	0.290277	0.598392	0.79406	0.0581801	0.25734	0.11256	0.0564601
17881	ZBTB10	4	-0.06,1.05,0.14,-0.17	21.8,18.43,28.65,20.64	22.71,8.89,25.93,23.22	11744;34053;41726;65768	-0.170427	1.0521	0.241833	0.144072	0.598088	0.15652	0.0370201	0.0621201	0.2874	0.0564601
3237	CLGN	4	-0.04,0.51,0.68,-0.09	27.03,14.44,30.18,26.28	27.71,10.13,18.79,27.89	17690;18744;45785;72358	-0.0854461	0.683509	0.268438	0.511767	0.597638	0.0784001	0.12096	0.0494401	0.0215801	0.0566001
10772	NTNG2	4	0.24,-0.47,0.81,0.38	7.75,13.07,42.58,7	6.58,18.1,24.23,5.38	876;27736;46310;61783	-0.469281	0.813192	0.240247	0.381828	0.59751	0.57408	0.0779601	0.0628801	0.0575001	0.0566201
12759	PSEN1	4	-0.47,1.2,-0.27,-0.01	10.74,32.03,20.57,11	14.85,13.93,24.81,11.05	18095;22134;41873;70988	-0.467557	1.20162	0.114345	-0.00656607	0.597529	0.57214	0.0256801	0.17268	0.57742	0.0566201
12668	PRPF8	4	0.78,0.41,-0.7,-0.36	3.95,1.52,3.37,3.24	2.3,1.14,5.46,4.17	15592;30233;47536;60590	-0.696977	0.784381	0.0334264	0.409402	0.596891	0.794	0.0859201	0.297	0.0459001	0.0568801
6588	GRSF1	4	0.52,0.68,0.03,0.11	13.5,20.38,11.55,14.5	9.43,12.75,11.28,13.46	17968;21533;41781;70895	0.0342969	0.676953	0.333687	0.51646	0.596706	0.0214801	0.12386	0.0284401	0.0208401	0.0569001
13567	RNF115	4	0.23,0.44,0.76,-0.15	18.46,5.25,5.77,4.15	15.77,3.88,3.42,4.6	717;18717;53554;58642	-0.148622	0.755638	0.317946	0.437228	0.596433	0.13266	0.0957601	0.0324601	0.0376001	0.0569801
822	APOC3	4	-0.33,0.09,0.29,0.9	7.39,17.29,34.01,11.65	9.29,16.23,27.77,6.24	7856;34398;53740;66997	-0.329452	0.900348	0.238704	0.292245	0.596296	0.37482	0.0595801	0.0637401	0.11096	0.0570201
11899	PHF1	4	0.07,0.52,0.32,0.67	11.71,24.79,33.52,15.7	11.19,17.26,26.76,9.87	16456;25110;40685;59911	0.0655201	0.670413	0.395662	0.521959	0.596186	0.0146801	0.1265	0.0175801	0.0201801	0.0570601
2130	C9orf142	4	-0.39,0.14,1.06,-0.31	6.29,10.12,9.8,18.01	8.25,9.2,4.71,22.33	8893;19892;42284;63302	-0.392009	1.05533	0.12242	0.136857	0.596094	0.4657	0.0364001	0.16252	0.29976	0.0571001
11755	PDIA6	4	-0.21,0.23,0.63,0.56	14.99,10.31,34.04,9.96	17.35,8.8,21.96,6.76	14850;19945;37412;66695	-0.211154	0.632571	0.302435	0.559374	0.595972	0.20568	0.145	0.0373601	0.0152001	0.0571201
8989	MAGEB17	4	0.11,1.07,-0.59,0.12	2.1,29.46,8.4,33.36	1.95,14.07,12.69,30.62	1908;31600;39991;63880	-0.594948	1.06641	0.176078	0.123507	0.594957	0.71032	0.0356201	0.1072	0.32244	0.0573401
8191	KLLN	4	0.28,0.64,-0.36,0.55	23.52,32.71,11.81,7.65	19.42,20.98,15.16,5.23	14804;21208;52257;55986	-0.360822	0.640828	0.276301	0.548846	0.594837	0.42158	0.13964	0.0464201	0.0164801	0.0574001
9141	MAST1	4	1.03,-0.18,-0.22,0.16	53.12,23.65,5.8,8.82	26.07,26.79,6.76,7.88	5615;22236;46634;66017	-0.219542	1.0268	0.197596	0.162883	0.59484	0.2166	0.0402201	0.0895401	0.25766	0.0574001
13379	RFC3	4	0.71,0.48,-0.92,-0.05	2.62,1.88,3.01,2.46	1.6,1.35,5.69,2.55	9446;30252;48287;65605	-0.918151	0.708966	0.0541414	0.479822	0.594394	0.90516	0.1107	0.26112	0.0272401	0.0575201
13383	RFFL	4	0.14,0.59,0.6,-0.48	3.92,6.71,6.39,4.21	3.56,4.45,4.22,5.89	7090;27586;45469;73027	-0.484293	0.596644	0.210612	0.591561	0.594102	0.5925	0.1658	0.0805801	0.0121201	0.0575601
5893	FXYD6	1	0.52	14.34	10.01	59766	0.518504	0.518504	0.518504	0.518504	0.518504	0.0575801	0.0575801	0.0575801	0.0575801	0.0575801
12507	PPT1	4	0.28,0.66,0.53,0.22	24.37,12.94,7.88,17.26	20.03,8.2,5.46,14.82	17008;21747;46984;66900	0.22015	0.659146	0.422794	0.5289	0.594023	0.0015401	0.13148	0.0144801	0.0190801	0.0576001
260	ADAM8	4	-0.34,0.57,-0.05,0.61	5.06,25.31,6.71,3.34	6.38,17.01,6.93,2.18	11568;20154;47630;60888	-0.335985	0.613981	0.2014	0.573681	0.593831	0.38468	0.1543	0.0871801	0.0136001	0.0576201
11707	PDCD6IP	4	0.5,0.49,0.69,-0.09	3.69,7.36,8.98,4.05	2.61,5.23,5.58,4.31	8796;27430;54341;62199	-0.0896216	0.68787	0.397722	0.499936	0.593903	0.0814201	0.11968	0.0174401	0.0238801	0.0576201
6994	HLA-DRA	4	0.41,-0.07,0.77,-0.3	20.77,25.08,8.79,12.46	15.6,26.33,5.15,15.31	17248;24098;49458;64438	-0.297245	0.772516	0.204557	0.413126	0.592821	0.32884	0.0899401	0.0846601	0.0446401	0.0580201
8615	LIN7C	4	0.46,0.73,-0.28,-0.76	8.11,7.46,4.18,3.04	5.89,4.51,5.06,5.15	5981;24448;55896;63928	-0.756945	0.725168	0.0383148	0.460133	0.592651	0.8313	0.10464	0.2888	0.0318201	0.0580601
15422	SSX2IP	4	0.65,-0.02,-0.49,0.53	11.94,13.72,2.23,13.43	7.59,13.87,3.13,9.29	5297;30274;37972;71579	-0.487074	0.652935	0.170596	0.531684	0.592309	0.59576	0.135	0.11254	0.0189201	0.0581601
14692	SLC30A4	4	1.04,0.07,0.14,-0.05	27.13,13.27,23.01,6.65	13.15,12.63,20.89,6.9	16878;36900;44097;72538	-0.054091	1.04489	0.300243	0.139027	0.591956	0.0576201	0.0377001	0.0380201	0.29594	0.0584001
6851	HES5	4	0,1.18,-0.18,-0.12	22.16,9.28,4.76,9.5	22.19,4.08,5.4,10.36	18613;35611;46475;65803	-0.181687	1.18491	0.219411	-0.00167908	0.591616	0.1688	0.0266801	0.0750001	0.56802	0.0585201
6631	GTDC1	4	-0.14,0.56,0.63,-0.64	9.57,17.72,10.22,10.83	10.53,12.05,6.61,16.89	9996;21415;40136;74377	-0.64061	0.627572	0.101111	0.555429	0.5915	0.75134	0.14732	0.19032	0.0156001	0.0585401
11733	PDE6H	4	-0.18,1.04,0.14,0.07	10.74,9.31,20.67,100.8	12.14,4.51,18.79,96.26	4962;28246;47252;70039	-0.177265	1.04482	0.267894	0.137436	0.591129	0.1639	0.0378001	0.0496401	0.29854	0.0587001
12704	PRR5L	4	0.27,0,0.26,0.91	5.9,15.48,10.64,31.74	4.89,15.48,8.86,16.89	15419;19842;46241;68572	-0.000410887	0.909915	0.361486	0.272205	0.59106	0.0323401	0.0573601	0.0226801	0.128	0.0587201
10961	OPRL1	4	0.34,-0.48,-0.26,0.84	6.74,7.23,3.34,62.6	5.32,10.1,3.99,35	7201;28022;43085;61270	-0.481499	0.838955	0.110257	0.342866	0.590911	0.5895	0.0722401	0.17774	0.0766401	0.0587801
611	ANAPC13	4	-0.39,0.24,0.94,-0.34	2.49,5.15,6.84,7.13	3.27,4.37,3.56,9.03	14378;26832;54064;68944	-0.393258	0.941737	0.111765	0.238803	0.59027	0.46806	0.0529001	0.17568	0.16024	0.0589001
6328	GOLGA1	4	0.01,-0.18,0.83,0.35	11.52,6.16,9.63,20.67	11.42,6.96,5.43,16.17	6158;26209;38588;67255	-0.175806	0.826235	0.254103	0.354043	0.590139	0.16206	0.0751001	0.0558601	0.0702001	0.0589601
1607	BTBD16	4	0.49,0.69,-0.37,-0.16	10.8,25.96,16.35,29.33	7.71,16.06,21.18,32.67	7063;20006;55725;73717	-0.373235	0.693147	0.162919	0.486956	0.590052	0.44002	0.11702	0.11946	0.0260401	0.0589801
15058	SNURF	4	0.1,1.01,0.16,0.17	39.95,8.5,11.61,24.43	37.3,4.22,10.38,21.7	15483;20255;52127;68971	0.0989105	1.00836	0.359973	0.1713	0.589829	0.0095201	0.0426201	0.0231801	0.2456	0.0590601
9133	MARS	3	-0.14,0.79,0.22	2.36,2.07,3.34	2.61,1.2,2.87	16654;28905;58668	-0.144478	0.78552	0.285965	0.216854	0.501187	0.21208	0.0633201	0.0620401	0.10574	0.0591001
7566	INPP5J	4	-0.32,-0.07,0.87,0.31	14.11,12.04,3.24,10.57	17.58,12.66,1.78,8.51	13241;28509;50316;70369	-0.31709	0.866116	0.197233	0.312791	0.589453	0.35654	0.0657001	0.0897801	0.0944401	0.0591801
14447	SIK2	4	-0.41,0.44,-0.04,0.74	7.07,20.41,15.02,13.56	9.41,15.02,15.45,8.14	11429;35693;54423;71625	-0.411983	0.73646	0.181533	0.442376	0.589418	0.49466	0.10174	0.10262	0.0363401	0.0591801
17664	WDR5B	4	-0.25,0.21,-0.35,0.97	20.44,12.46,25.99,27.22	24.26,10.76,33.21,13.93	1837;21934;53990;63956	-0.353707	0.967195	0.144461	0.211444	0.58932	0.41088	0.0489001	0.13816	0.1915	0.0591801
17086	TUBB4A	4	0.6,-0.06,0.58,-0.27	2.17,8.46,2.66,7.36	1.43,8.83,1.78,8.86	10079;22720;44290;58246	-0.267138	0.598812	0.21249	0.579211	0.589012	0.28286	0.16394	0.0792401	0.0130001	0.0593201
12402	PPIAL4A;PPIAL4B;PPIAL4C	1	0.51	15.18	10.67	39010	0.508601	0.508601	0.508601	0.508601	0.508601	0.0593801	0.0593801	0.0593801	0.0593801	0.0593801
15855	TBC1D23	4	-0.14,0.04,1.13,-0.06	8.95,30.21,5.61,65.04	9.87,29.33,2.55,67.93	15934;32637;47105;57800	-0.140352	1.13465	0.243586	0.0428523	0.58875	0.12452	0.0297801	0.0611801	0.4736	0.0594401
7788	KANK2	4	0.34,0.68,0.5,-0.03	23.85,14.21,37.03,9.28	18.85,8.89,26.19,9.49	4230;33788;41242;69689	-0.033184	0.677001	0.37074	0.499612	0.588306	0.0465201	0.12378	0.0211201	0.0239601	0.0595201
13223	RBBP4	2	0.22,0.52	2.1,3.99	1.81,2.78	9189;54769	0.219972	0.51736	0.368666	0.219972	0.368666	0.0396001	0.11778	0.0595601	0.0396001	0.0595601
3637	CRTAM	4	-0.22,-0.25,0.53,0.64	14.37,12.94,12.04,8.66	16.78,15.42,8.31,5.55	13493;23065;43503;60006	-0.252748	0.642252	0.175105	0.533998	0.588125	0.26242	0.1391	0.1081	0.0185401	0.0595801
134	ACBD6	4	0.55,0.62,0.25,0.21	14.57,51.24,24.79,13.92	9.92,33.3,20.86,12	354;26566;48557;60654	0.214276	0.621852	0.409661	0.553683	0.587767	0.0016801	0.15036	0.0158001	0.0157401	0.0597001
6887	HIF1A	4	0.2,0.6,0.58,-0.18	25.76,53.12,19.57,7.65	22.42,35.08,13.12,8.69	295;31947;45633;71578	-0.182591	0.598575	0.298323	0.576576	0.587576	0.16984	0.16436	0.0387401	0.0132801	0.0597201
18307	ZNF496	4	1.08,0.09,0.05,-0.01	17.2,14.11,12.13,3.37	8.11,13.26,11.74,3.39	962;37145;47855;61403	-0.00854715	1.0842	0.303228	0.0895169	0.586858	0.0353001	0.0335001	0.0370001	0.38378	0.0600201
2345	CAST	4	0.9,0.27,-0.38,0.18	11.42,8.14,11.71,32.09	6.12,6.73,15.25,28.23	3130;32109;43041;73389	-0.380961	0.898798	0.244381	0.274783	0.586791	0.45066	0.0598601	0.0607201	0.12586	0.0600401
9126	MARCKS	4	0.04,0.56,0.1,0.61	6.45,5.22,5.97,6.58	6.27,3.53,5.55,4.31	12749;30983;53198;63850	0.0418789	0.610771	0.330041	0.562859	0.586815	0.0196201	0.1561	0.0292001	0.0147401	0.0600401
12158	PLEKHM3	4	0.12,-0.31,0.69,0.48	7.17,11.74,6.68,33.29	6.61,14.59,4.14,23.83	14939;21824;43492;71105	-0.312929	0.690954	0.244129	0.482594	0.586774	0.35066	0.11812	0.0609001	0.0268001	0.0600601
14353	SGTB	4	0.91,-0.26,0.26,-0.27	15.18,41.89,8.5,8.3	8.05,50.31,7.1,10.01	15600;34070;40838;71150	-0.269848	0.914925	0.15989	0.258621	0.586773	0.28702	0.0563201	0.12246	0.14014	0.0600601
109	ABT1	4	0.34,0.84,-0.37,-0.06	10.96,3.53,11.42,6.13	8.69,1.98,14.79,6.38	10269;30105;41243;62377	-0.373158	0.835721	0.18493	0.335995	0.585858	0.43982	0.0727801	0.10024	0.0807801	0.0603001
13362	RER1	4	0.15,0.06,-0.25,1.02	10.57,6.03,12.94,6.87	9.52,5.78,15.42,3.39	1567;19340;50874;59577	-0.252748	1.02027	0.245136	0.151421	0.585847	0.26242	0.0413001	0.0603201	0.27378	0.0603201
8739	LRIG2	4	-0.19,-0.58,0.41,0.77	10.7,5.58,15.25,7.72	12.2,8.34,11.51,4.54	17086;36394;50360;57156	-0.580853	0.765361	0.100538	0.406101	0.585731	0.69712	0.0931601	0.1911	0.0471201	0.0603601
17769	XAF1	4	-0.06,0.45,0.18,0.72	14.31,10.12,7.04,21.67	14.96,7.39,6.21,13.18	10187;22566;46552;56827	-0.0645494	0.717993	0.321782	0.45345	0.585722	0.0638601	0.10766	0.0314201	0.0337001	0.0603601
8399	LACTB2	4	0.01,0.66,0.51,0.07	14.6,15.09,10.06,14.47	14.47,9.52,7.07,13.78	13998;30362;40737;72291	0.0125872	0.664031	0.313558	0.507343	0.585687	0.0276601	0.12964	0.0338801	0.0221401	0.0603801
12094	PLAC8	4	0.4,-0.35,-0.36,0.78	9.54,9.08,7.69,8.76	7.25,11.54,9.84,5.12	13281;27031;44002;63433	-0.35608	0.775273	0.117525	0.396041	0.585657	0.41448	0.0888401	0.1685	0.0514801	0.0604001
13982	SAPCD1	4	-0.08,0.86,-0.07,0.31	14.89,8.11,3.37,13.56	15.74,4.45,3.53,10.96	14959;25913;41229;74231	-0.0798747	0.864085	0.255697	0.307127	0.585606	0.0745601	0.0660601	0.0550201	0.0980601	0.0604001
16761	TRAF4	4	1.11,-0.49,-0.21,0.06	8.85,9.73,4.21,22.19	4.11,13.67,4.86,21.24	2466;29760;53098;59746	-0.490004	1.10761	0.118968	0.0635642	0.585586	0.59942	0.0315601	0.16666	0.43348	0.0604001
5678	FKBP1A	4	0.53,0.47,-0.31,0.64	5.8,3.99,8.82,5.15	4.02,2.87,10.96,3.3	14923;31234;55564;57116	-0.31312	0.642043	0.332752	0.528786	0.585415	0.35104	0.13922	0.0286401	0.0191401	0.0605001
14041	SCGB1C1	4	-0.25,0.95,0.22,-0.51	6.65,12.91,5.64,4.6	7.91,6.7,4.83,6.56	8483;31649;43824;57253	-0.510332	0.946452	0.102454	0.224384	0.585418	0.62336	0.0522801	0.18852	0.17486	0.0605001
4482	DPY19L4	4	0.62,0.02,0.42,0.55	19.18,9.57,6.13,6.29	12.51,9.43,4.57,4.28	15131;25497;41263;70364	0.0203222	0.615626	0.403568	0.554952	0.585289	0.0250801	0.15356	0.0166401	0.0156401	0.0605201
7310	IER5L	4	0.49,0.39,0.3,0.68	29.04,34.01,19.08,2.62	20.72,26.02,15.45,1.63	11921;30376;47169;64956	0.30421	0.683312	0.465296	0.487187	0.585249	0.0004001	0.12102	0.0111201	0.0260201	0.0605201
17852	YTHDC2	4	-0.16,-0.36,1.04,0.14	13.66,21.35,7.65,35.11	15.28,27.37,3.73,31.97	9302;27932;52023;70735	-0.3583	1.03511	0.162515	0.135005	0.585056	0.41832	0.0391201	0.1197	0.3034	0.0605401
10907	ODF3	4	0.45,-0.01,-0.4,0.72	12.42,6.97,6.65,6.81	9.09,7.02,8.74,4.14	984;35736;42063;68683	-0.39546	0.718724	0.191264	0.45098	0.584852	0.47114	0.10714	0.0947001	0.0343601	0.0606001
11123	OR4C11	4	-0.11,-0.01,0.79,0.38	55.85,23.85,5.71,15.57	60.39,24.06,3.3,11.97	18396;21853;50759;65119	-0.112671	0.788758	0.260838	0.379867	0.584312	0.0998001	0.0845401	0.0528401	0.0581801	0.0607401
4844	EMC3	4	0.17,0.28,0.72,0.45	4.51,2.27,7.23,3.17	3.99,1.86,4.4,2.32	2987;24294;37503;65217	0.173833	0.717837	0.405852	0.449824	0.58383	0.0033201	0.10774	0.0163401	0.0346401	0.0608201
9660	MRPL45	4	-0.21,-0.3,-0.37,1.38	3.47,3.21,15.12,8.98	4.02,3.94,19.54,3.45	7505;35740;40311;56600	-0.370035	1.3821	0.125468	-0.214591	0.583753	0.4353	0.0174801	0.15914	0.89754	0.0608601
14618	SLC25A25	4	0.24,0.11,0.93,0.02	5.45,11.35,6.19,17.23	4.63,10.53,3.25,16.95	5675;32478;44355;64632	0.0236476	0.932246	0.324984	0.235201	0.583724	0.0241201	0.0542601	0.0305801	0.16288	0.0608801
12593	PRKAG2	4	-0.18,0.55,0.62,-0.15	24.69,7,7.65,11.45	28,4.8,4.97,12.75	2097;27825;55506;60754	-0.181438	0.622121	0.207865	0.545261	0.583691	0.16848	0.1501	0.0822001	0.0168401	0.0609001
8526	LENEP	4	-0.02,0.07,1.03,0.13	3.92,32.19,2.46,19.53	3.97,30.74,1.2,17.81	12628;22169;54801;61639	-0.016101	1.03412	0.304433	0.133057	0.58359	0.0385201	0.0393401	0.0366401	0.3073	0.0609601
3516	COX7A2	4	1.06,-0.31,-0.22,0.11	57.15,7.59,17.97,16.19	27.48,9.41,20.89,14.99	7906;19112;55625;58421	-0.309717	1.05614	0.160113	0.111011	0.583575	0.346	0.0363401	0.12218	0.34364	0.0609801
848	AQP2	4	0.99,-0.03,-0.38,0.17	17.75,10.57,7.3,5.51	8.92,10.82,9.52,4.89	4044;23283;53331;62232	-0.383902	0.99307	0.187561	0.173695	0.583382	0.4547	0.0448401	0.0979401	0.24102	0.0610401
16111	THAP1	4	-0.18,0.49,0.67,-0.55	2.07,1.97,1.78,2.88	2.35,1.4,1.12,4.22	14415;23731;51067;66343	-0.55136	0.673791	0.107665	0.49236	0.583076	0.66758	0.12506	0.1811	0.0253401	0.0611001
16808	TRIM11	4	0.03,0.2,0.58,0.59	23.75,9.37,23.49,16.06	23.25,8.17,15.71,10.7	5368;33314;42825;66638	0.0306589	0.585667	0.348862	0.58048	0.583073	0.0225601	0.17214	0.0254201	0.0129201	0.0611001
356	ADSL	4	0.46,0.33,0.63,0.53	11.61,6.49,18.53,7.52	8.43,5.15,11.94,5.2	11747;29281;50232;67236	0.333864	0.633888	0.490635	0.532124	0.583006	0.0003001	0.14408	0.0092801	0.0188201	0.0611401
2199	CACNA1S	4	1.2,-0.03,-0.32,-0.12	68.48,30.57,4.67,17.59	29.87,31.23,5.81,19.05	7002;25078;37630;69729	-0.315235	1.19675	0.183839	-0.0307619	0.582993	0.35388	0.0260001	0.1008	0.6254	0.0611401
10765	NTM	3	-0.24,0.91,0.08	9.54,31.67,18.1	11.28,16.89,17.09	9543;19165;59925	-0.241926	0.906961	0.249353	0.083025	0.494993	0.34844	0.0436401	0.0801801	0.2475	0.0611401
10072	NBR1	4	-0.07,0.16,1.01,0.01	13.89,9.18,18.56,7.78	14.53,8.23,9.23,7.71	4182;20019;54101;59267	-0.0654862	1.00722	0.278526	0.15822	0.582719	0.0643001	0.0427201	0.0456001	0.2639	0.0612201
12539	PRB4	3	-0.16,0.01,0.98	22.65,29.43,24.47	25.24,29.33,12.37	4840;24528;55264	-0.156234	0.983821	0.277584	0.00516594	0.494494	0.22722	0.0340801	0.0660801	0.37274	0.0612201
11898	PHEX	4	-0.55,0.09,0.38,0.79	11.09,34.53,7.69,11.22	16.23,32.44,5.92,6.5	14030;20136;38281;67684	-0.548751	0.78841	0.176457	0.376003	0.582206	0.66506	0.0846401	0.1069	0.0601201	0.0613401
16427	TMEM230	4	0.21,0.15,0.12,0.96	4.28,21.32,4.86,1.94	3.71,19.19,4.48,1	13859;28067;39629;72039	0.117097	0.956973	0.358153	0.207107	0.58204	0.0075401	0.0504001	0.0236201	0.19696	0.0614401
3285	CLUAP1	4	0.8,0.13,0.37,-0.06	8.34,33.2,20.08,60.1	4.8,30.31,15.57,62.55	12163;29811;52832;71508	-0.057502	0.7962	0.309453	0.367644	0.581922	0.0595201	0.0823201	0.0351001	0.0637801	0.0614801
11634	PCDHGA1	4	-0.02,-0.22,0.76,0.41	17.39,19.82,8.79,21.29	17.67,23.17,5.2,16.06	5834;21820;43858;64770	-0.224718	0.756462	0.228922	0.406768	0.581615	0.22334	0.0955801	0.0694201	0.0467601	0.0615001
12160	PLEKHO1	4	-0.4,1.16,0.01,-0.4	18.1,37.12,11.97,14.96	23.83,16.66,11.91,19.8	18029;20282;38197;63779	-0.404609	1.15594	0.0905623	0.00723912	0.581591	0.48426	0.0281601	0.20442	0.54762	0.0615001
15261	SPIN4	4	0.14,0.01,0.71,0.46	22.16,39.17,45.04,28.78	20.17,38.83,27.63,20.95	9311;32993;45060;63266	0.0126649	0.705174	0.327952	0.458283	0.581728	0.0276601	0.1119	0.0297001	0.0322801	0.0615001
4265	DIO3	4	0.26,0.4,-0.52,0.76	11.61,11.19,12.13,10.54	9.66,8.48,17.41,6.21	1721;23710;48861;63534	-0.520927	0.763396	0.226713	0.399448	0.581422	0.63746	0.0935201	0.0704801	0.0498801	0.0615201
6337	GOLGA6L1;GOLGA6L6	1	0.5	2.88	2.04	67511	0.501328	0.501328	0.501328	0.501328	0.501328	0.0615601	0.0615601	0.0615601	0.0615601	0.0615601
13654	ROBO4	4	0.38,-0.19,0.79,-0.44	11.94,21.8,5.15,6.49	9.2,24.84,2.99,8.8	10610;23150;45037;68145	-0.440586	0.787442	0.133553	0.37515	0.581296	0.53536	0.0848801	0.14992	0.0604401	0.0615601
4103	DDX47	4	-0.24,-0.38,1.25,-0.08	2.82,1.75,2.85,15.48	3.33,2.27,1.2,16.4	11788;29725;38571;63722	-0.376088	1.24612	0.136096	-0.0838061	0.581156	0.44402	0.0233001	0.14696	0.72518	0.0616401
14448	SIK3	4	0.53,-0.05,-0.36,0.63	4.73,9.5,6.74,12.07	3.27,9.81,8.63,7.79	14655;20112;48811;64366	-0.355356	0.630747	0.190308	0.53146	0.581104	0.41328	0.14578	0.0955001	0.0189201	0.0616601
2269	CAMSAP3	4	-0.77,-0.22,0.19,0.97	9.7,18.14,4.76,6.52	16.57,21.12,4.17,3.33	1073;23722;45905;65406	-0.773105	0.968052	0.042177	0.193591	0.580821	0.8403	0.0486601	0.28204	0.2127	0.0617401
8683	LOC90462	4	0.3,0.72,0.44,-0.13	1.62,9.5,10.12,23.07	1.32,5.75,7.48,25.27	3754;22331;53915;60641	-0.131249	0.724936	0.33163	0.43669	0.580813	0.11598	0.10474	0.0288801	0.0377801	0.0617401
10852	NUTM2G	3	0.05,0.93,-0.08	2.91,2.62,7.88	2.81,1.37,8.31	4555;23526;49537	-0.0768526	0.93249	0.302228	0.051046	0.491768	0.13628	0.0401601	0.0542201	0.2965	0.0619201
5839	FSCN1	4	-0.06,0.4,0.71,0.45	3.08,11.94,4.21,7.88	3.22,9.06,2.58,5.75	6144;28756;47465;72100	-0.0639203	0.705697	0.373616	0.4548	0.580249	0.0635201	0.11162	0.0207001	0.0333601	0.0619601
3621	CRISP2	4	0.14,0.21,0.45,0.71	30.6,24.17,10.87,33.59	27.71,20.95,7.94,20.58	810;24629;42966;74317	0.142901	0.706956	0.377378	0.453124	0.58004	0.0051401	0.11134	0.0201401	0.0337801	0.0620001
18358	ZNF565	4	-0.82,0.53,-0.6,0.63	4.31,13.98,16.74,23.85	7.59,9.69,25.33,15.39	10391;33950;41852;71378	-0.816658	0.631616	-0.0634235	0.528504	0.58006	0.8641	0.14528	0.4935	0.0191601	0.0620001
9533	MOBP	4	0.48,-0.1,0.68,-0.25	18.07,13.72,6.78,18.17	12.98,14.7,4.22,21.61	7458;21112;37921;60134	-0.250295	0.682031	0.202554	0.477974	0.580002	0.25898	0.12162	0.0862401	0.0276801	0.0620201
2521	CCDC85A	4	-0.02,-0.35,-0.62,1.18	1.32,18.27,2.59,46.96	1.35,23.25,3.99,20.69	8364;35369;41828;72502	-0.624632	1.18241	0.0467633	-0.0225673	0.579923	0.73704	0.0267801	0.27354	0.61004	0.0620401
6351	GOLPH3	4	0.11,0.61,0.55,0.06	6.91,13.69,10.87,12.2	6.41,8.97,7.42,11.68	10877;20966;45842;69444	0.0625338	0.609338	0.332422	0.550517	0.579928	0.0152201	0.15728	0.0287201	0.0162201	0.0620401
12189	PLSCR4	4	0.24,-0.32,-0.26,0.92	24.76,6.71,19.31,11.91	20.95,8.37,23.14,6.3	17533;23144;37592;68008	-0.318333	0.918909	0.145085	0.240982	0.579945	0.3586	0.0558601	0.13746	0.15824	0.0620401
17428	USP53	4	-0.04,0.39,0.71,0.45	29.72,16.74,12.46,13.98	30.54,12.77,7.59,10.27	9130;19002;43740;59055	-0.0388714	0.714366	0.377742	0.445265	0.579816	0.0495401	0.1091	0.0201201	0.0357201	0.0620601
7433	IL10RB	4	0.14,-0.35,1.02,-0.12	32.06,14.86,9.41,46.8	29.18,18.99,4.63,50.74	1344;32271;38777;59582	-0.354066	1.02348	0.172062	0.135697	0.579587	0.41142	0.0408001	0.11096	0.30188	0.0621201
7386	IGFALS	4	0.36,-0.44,0.8,-0.08	5.45,4.47,6.71,2.75	4.25,6.07,3.85,2.9	11669;23772;50656;61431	-0.439686	0.801979	0.160988	0.356871	0.579425	0.53434	0.0812001	0.1213	0.0688401	0.0621401
8075	KIF2B	4	0.05,0.11,0.9,0.25	8.66,7.69,12.16,32.68	8.34,7.1,6.5,27.4	1683;27970;46720;60513	0.054144	0.90459	0.331699	0.254232	0.579411	0.0169201	0.0585201	0.0288801	0.14466	0.0621401
16565	TMSB4Y	4	0.49,0.67,0.09,0.23	15.41,6.91,2.23,1.81	10.99,4.34,2.09,1.55	8588;36838;41658;60180	0.0930029	0.670605	0.369783	0.487846	0.579225	0.0102801	0.12634	0.0212401	0.0258601	0.0622401
3794	CTXN1	4	-0.63,0.95,0.21,0.14	5.77,5.64,2.49,8.5	8.95,2.93,2.15,7.74	17488;23963;50560;57114	-0.63228	0.945737	0.16535	0.212545	0.579141	0.74372	0.0523401	0.1173	0.1902	0.0622601
3139	CILP2	4	-0.37,0.71,0.44,-0.23	4.41,11.42,8.56,6.91	5.69,6.96,6.3,8.11	10911;25025;52679;70130	-0.368916	0.714432	0.139296	0.443376	0.578904	0.43306	0.10904	0.14362	0.0361601	0.0623201
1278	AURKC	4	-0.34,-0.05,0.35,0.81	22.26,11.71,14.6,10.06	28.12,12.14,11.45,5.75	4098;22059;38583;57989	-0.337086	0.806355	0.191954	0.350576	0.578465	0.3862	0.0801201	0.0939801	0.0719201	0.0623801
17747	WNT9A	4	0.7,-0.2,0.09,0.45	10.96,38.62,2.85,6.1	6.73,44.35,2.67,4.45	2120;25480;48342;57084	-0.199814	0.704399	0.262857	0.452529	0.578464	0.19072	0.11222	0.0520801	0.0339601	0.0624001
7720	ITLN1	4	-0.45,-0.09,0.18,0.98	8.56,14.21,37.58,25.5	11.68,15.16,33.21,12.95	17279;37171;52856;57954	-0.447969	0.978173	0.153665	0.178159	0.578166	0.5461	0.0463801	0.12824	0.23318	0.0625201
8125	KLF7	4	-0.31,0.57,0.59,0.26	6.42,4.6,6.39,14.66	7.97,3.1,4.25,12.28	1606;22254;37661;59539	-0.311324	0.586845	0.275121	0.569517	0.578181	0.34822	0.17146	0.0469401	0.0141201	0.0625201
4942	EPHB2	4	-0.21,-0.05,0.69,0.47	15.15,17.84,2.49,35.37	17.5,18.42,1.55,25.58	14885;25576;41390;62187	-0.207536	0.688446	0.225691	0.467323	0.577884	0.20112	0.11944	0.0710401	0.0304001	0.0626601
1476	BICD2	4	0.12,-0.1,-0.71,1.03	7.43,7.91,4.41,10.93	6.81,8.46,7.19,5.35	10842;22312;41099;72611	-0.705742	1.03175	0.088563	0.12394	0.577843	0.79924	0.0397401	0.20708	0.32182	0.0626801
1822	C19orf12	4	-0.49,0.69,0.12,0.47	1.49,10.25,42.9,8.5	2.09,6.35,39.55,6.15	17251;29612;41528;67041	-0.493946	0.689802	0.194774	0.465757	0.57778	0.60468	0.11898	0.0916401	0.0306401	0.0627001
14889	SLIT1	4	0.25,0.08,0.53,0.63	41.47,4.67,12.81,11.19	34.85,4.43,8.89,7.25	2860;27353;43074;60689	0.0767744	0.626958	0.370613	0.527854	0.577406	0.0125201	0.14762	0.0211401	0.0192401	0.0627601
17216	UBE3C	4	0.01,0.36,0.79,0.22	2.69,35.11,24.01,30.54	2.67,27.31,13.87,26.19	9907;19978;51306;62504	0.00973493	0.791983	0.346422	0.362442	0.577213	0.0286401	0.0835401	0.0257401	0.0662401	0.0628201
13302	RCAN3	4	-0.01,0.79,-0.13,0.37	29.4,18.72,7.88,10.38	29.53,10.85,8.6,8.05	14528;26029;43977;57569	-0.125972	0.787613	0.255388	0.366218	0.576916	0.11042	0.0848001	0.0551801	0.0646201	0.0629401
16446	TMEM249	4	0.39,0.52,-0.13,0.64	14.89,9.34,15.44,6.03	11.39,6.53,16.92,3.88	18642;28710;54304;73984	-0.13171	0.636754	0.352161	0.517171	0.576963	0.11644	0.14242	0.0248401	0.0208201	0.0629401
10816	NUGGC	4	0.66,0.23,-0.02,0.49	12.23,19.89,15.54,8.34	7.74,17.01,15.74,5.92	836;19048;46269;58184	-0.0183183	0.660716	0.340343	0.492974	0.576845	0.0395601	0.13072	0.0269001	0.0252001	0.0630001
16391	TMEM192	4	0.01,0.85,0,0.3	18.82,3.63,36.18,15.12	18.65,2.01,36.29,12.28	12751;32424;52090;58786	-0.0043941	0.854121	0.290611	0.299469	0.576795	0.0339401	0.0680601	0.0408801	0.10476	0.0630001
4257	DIAPH2	4	0.65,0.15,-0.37,0.51	9.63,27.42,15.64,16.68	6.15,24.66,20.2,11.74	10936;21692;44911;70258	-0.36939	0.646777	0.234227	0.506671	0.576724	0.4338	0.13744	0.0661001	0.0223801	0.0630401
12368	POU5F2	4	0.06,0.62,0.53,-0.32	10.67,11.48,7.88,17.42	10.21,7.45,5.46,21.7	12819;26009;42310;66015	-0.316574	0.624562	0.225117	0.5289	0.576731	0.35566	0.1485	0.0714001	0.0190801	0.0630401
17301	UHRF1BP1	4	0.36,0.73,-0.37,0.42	6.94,6.78,16.64,5.15	5.4,4.08,21.5,3.85	16503;33289;55821;65689	-0.3691	0.732047	0.286153	0.420976	0.576511	0.43344	0.10318	0.0425801	0.0422001	0.0631401
1501	BLVRA	4	-0.15,0.3,0.85,-0.39	8.53,11.94,14.08,13.85	9.43,9.66,7.82,18.21	4696;31864;49532;57824	-0.394936	0.847926	0.153063	0.304704	0.576315	0.47046	0.0700001	0.12886	0.1005	0.0632001
4054	DCUN1D5	4	0.43,0.63,0.17,0.52	18.79,21.03,11.78,16.32	13.93,13.55,10.47,11.39	4622;25053;43637;57648	0.169394	0.633724	0.438401	0.518546	0.576135	0.0035001	0.1441	0.0131001	0.0207001	0.0632201
430	AHRR	4	0.08,-0.16,0.34,0.81	10.06,3.92,7,10.57	9.49,4.37,5.52,6.04	4058;29327;48823;58568	-0.155757	0.808523	0.269904	0.343707	0.576115	0.1399	0.0795001	0.0490201	0.0761201	0.0632401
5297	FAM198B	4	0.22,0.16,0.93,-0.01	7.07,23.65,11.29,35.21	6.07,21.12,5.92,35.54	16687;20004;48642;72107	-0.013686	0.930571	0.325235	0.220701	0.575636	0.0376001	0.0546001	0.0305201	0.1787	0.0634201
16893	TRMT13	4	1.17,-0.05,-0.02,-0.19	8.82,38.13,11.09,18.66	3.91,39.55,11.28,21.32	2195;37132;54603;72387	-0.192801	1.17486	0.226459	-0.0236154	0.57562	0.18204	0.0272001	0.0706001	0.61228	0.0634401
794	API5	4	0.45,0.7,0.07,0.26	18.14,23.78,23.1,5.48	13.26,14.65,22.07,4.57	1413;22303;51182;62143	0.0658357	0.699594	0.369689	0.451489	0.575541	0.0146401	0.11424	0.0212601	0.0342201	0.0634801
6215	GLI3	4	0.41,0.03,0.27,0.74	21.64,18.69,17.33,5.67	16.31,18.33,14.41,3.39	11698;32727;54819;71994	0.0279706	0.743291	0.36107	0.407671	0.575481	0.0230601	0.0993601	0.0227801	0.0465201	0.0635201
2929	CEP290	4	0.28,0.87,0.08,-0.21	4.76,51.57,11.91,15.61	3.94,28.12,11.28,18.01	7853;33330;53463;60209	-0.207014	0.874979	0.255452	0.27562	0.5753	0.2003	0.0647001	0.0551001	0.12512	0.0635801
1117	ATAD2	4	0.35,0.51,0.64,0.23	7.43,10.61,29.46,24.27	5.81,7.45,18.91,20.72	11909;24362;45728;62586	0.228277	0.640149	0.433304	0.51004	0.575095	0.0013601	0.13992	0.0136201	0.0217401	0.0636201
475	AKAP8L	4	0.58,-0.26,-0.13,0.56	20.28,18.46,6.29,28	13.52,22.07,6.9,18.93	18116;36718;39199;63658	-0.257709	0.584639	0.189451	0.564607	0.574623	0.26956	0.17302	0.0963001	0.0146001	0.0637201
621	ANGPT1	4	0.8,-0.29,0.35,0.11	29.53,13.24,4.34,7.2	16.92,16.23,3.42,6.67	6694;36113;37855;65927	-0.294049	0.803469	0.241205	0.34549	0.574479	0.32324	0.0809001	0.0624401	0.0750401	0.0637201
1351	BAI3	4	0.19,0.11,0.93,0.22	34.11,10.25,4.96,14.01	29.93,9.49,2.61,12	14811;36306;42309;71771	0.110816	0.925046	0.362139	0.224334	0.57469	0.0082401	0.0551401	0.0224801	0.17504	0.0637201
6331	GOLGA4	4	0.24,0.58,0.57,0.24	4.67,13.69,9.96,5.93	3.97,9.18,6.7,5.03	9529;26377;38682;61797	0.235322	0.577301	0.405644	0.571719	0.57451	0.0011401	0.17672	0.0163601	0.0138201	0.0637201
17587	VTN	4	0.39,0.29,0.76,-0.11	4.86,9.99,14.44,7.88	3.71,8.2,8.54,8.51	18237;19998;52622;62862	-0.111411	0.757078	0.330733	0.39178	0.574429	0.0988001	0.0952001	0.0291001	0.0528201	0.0637401
5325	FAM214B	4	0.31,0.05,0.84,-0.17	12.85,23.52,9.24,4.54	10.36,22.71,5.17,5.09	16823;20972;51804;72995	-0.165061	0.837185	0.25855	0.31094	0.574063	0.15102	0.0726001	0.0537001	0.0955801	0.0638801
425	AHDC1	4	0.21,0.56,0.59,0.54	8.43,16.71,11.35,93.57	7.28,11.36,7.53,64.27	12768;21992;46605;70524	0.212895	0.591528	0.475596	0.556223	0.573875	0.0017001	0.16856	0.0102001	0.0154201	0.0639801
14952	SMG6	4	-0.64,-0.03,0.21,0.94	1.55,2.14,2.88,3.47	2.41,2.18,2.5,1.81	5012;25630;42859;69408	-0.635471	0.940725	0.120697	0.207148	0.573937	0.74636	0.0530201	0.16438	0.19682	0.0639801
11393	OTUD7B	4	0.26,0.29,0.61,0.54	20.93,17.26,19.57,32.64	17.47,14.07,12.86,22.42	14665;28918;42210;68819	0.260878	0.605352	0.425846	0.542225	0.573788	0.0007401	0.1598	0.0142601	0.0172201	0.0640001
18433	ZNF670	4	-0.47,-0.08,0.19,0.95	18.79,14.66,9.44,5.28	26.1,15.45,8.25,2.73	2974;20905;37706;71955	-0.474518	0.954259	0.149435	0.193424	0.573841	0.58076	0.0508401	0.1328	0.21272	0.0640001
1841	C19orf66	4	0.28,0.87,0.27,-0.05	7.04,21.71,7.2,15.77	5.81,11.88,5.98,16.31	8855;31168;50233;72787	-0.0492118	0.869448	0.341227	0.27703	0.573239	0.0552201	0.0653001	0.0267001	0.1242	0.0642001
6698	GZMB	4	0.25,0.09,0.89,0.15	11.26,19.14,3.56,12.04	9.43,18.04,1.92,10.85	2010;29858;49945;60323	0.0854654	0.891518	0.345466	0.254682	0.5731	0.0112401	0.0619201	0.0258801	0.14418	0.0642601
11609	PCDHA2	4	-0.17,0.38,0.17,0.76	1.06,18.92,29.17,11.81	1.2,14.5,25.99,6.96	10171;35994;42878;56536	-0.174113	0.76282	0.284731	0.38343	0.573125	0.15998	0.0938201	0.0430601	0.0564801	0.0642601
8656	LMF1	4	0.66,0.49,-0.75,0.35	11.32,10.02,3.27,9.44	7.16,7.16,5.52,7.42	11603;25952;50018;71642	-0.754411	0.660894	0.184727	0.485172	0.573033	0.8298	0.13056	0.1004	0.0263001	0.0643001
4064	DDHD2	4	0.61,0.28,0.53,0.1	21.67,20.7,17.16,10.77	14.18,17.06,11.85,10.07	2774;26317;53714;56678	0.0971621	0.611695	0.380442	0.534101	0.572898	0.0097601	0.15558	0.0197001	0.0184801	0.0643601
7379	IGF1	4	0.18,0.24,0.9,-0.18	14.7,11.91,14.14,28.85	12.98,10.07,7.56,32.61	14168;24328;55919;59620	-0.17679	0.903153	0.286974	0.241837	0.572495	0.1632	0.0589801	0.0423401	0.15762	0.0644801
4413	DNM3	4	-0.2,0.99,0.13,0.15	14.63,28.07,8.37,54.29	16.86,14.1,7.62,48.9	17919;36621;45708;73695	-0.204658	0.99345	0.268626	0.150886	0.572168	0.1977	0.0446801	0.0493201	0.27528	0.0645601
8	AAAS	4	0.02,0.74,0.4,-0.74	7,31.41,9.15,2.59	6.9,18.76,6.93,4.34	10692;28058;52315;65371	-0.744312	0.743509	0.10523	0.400339	0.571924	0.8239	0.0992001	0.18462	0.0494201	0.0646601
10758	NT5DC3	4	0.27,0.06,0.2,0.87	8.5,29.63,28.56,93.4	7.05,28.43,24.86,51	654;25496;51356;61642	0.059263	0.872882	0.350546	0.270363	0.571622	0.0157601	0.0648401	0.0251201	0.12934	0.0647601
6203	GLB1	4	0.67,-0.25,0.18,0.47	14.5,15.61,21.48,6.74	9.12,18.62,19.02,4.86	5400;34585;43915;61378	-0.254637	0.66945	0.265948	0.473562	0.571506	0.2653	0.12692	0.0509201	0.0288201	0.0648401
4683	EEFSEC	4	0.66,-0.22,0.49,-0.47	4.57,1.13,2.01,8.95	2.9,1.32,1.43,12.4	4630;21009;49490;73153	-0.470056	0.656227	0.112995	0.486589	0.571408	0.57512	0.13284	0.17426	0.0261001	0.0648801
15124	SOWAHD	4	0.29,0.86,0.23,-0.21	17.75,72.31,14.27,2.66	14.56,39.92,12.17,3.07	12904;24747;47804;67209	-0.210635	0.857007	0.290574	0.285727	0.571367	0.20484	0.0678401	0.0409001	0.11692	0.0649001
5058	ETV1	4	-0.14,-0.04,0.54,0.61	34.24,6.55,1.91,75.88	37.62,6.76,1.32,49.82	2459;34468;53317;66924	-0.13591	0.606846	0.240433	0.535767	0.571307	0.12058	0.1589	0.0628001	0.0182201	0.0649201
7970	KHDRBS2	4	-0.26,0.17,-0.51,0.97	16.64,18.69,5.87,9.15	20,16.63,8.37,4.66	7566;18855;49859;59231	-0.512163	0.974145	0.0913175	0.168255	0.5712	0.62604	0.0471801	0.20344	0.24934	0.0649401
286	ADAMTSL5	4	0.46,-0.59,-0.43,0.68	11.94,3.56,4.67,4.47	8.69,5.38,6.3,2.78	17042;31235;45981;66328	-0.59292	0.683612	0.0293697	0.458743	0.571178	0.70802	0.1209	0.30484	0.0321801	0.0649601
9994	NAA30	4	0.5,0.38,0.65,-0.53	34.88,5.93,11.48,3.14	24.75,4.57,7.33,4.54	17442;28650;45742;63836	-0.531215	0.64704	0.246949	0.495189	0.571115	0.64778	0.13738	0.0591801	0.0248401	0.0650001
11943	PHYHIP	4	0.34,-0.26,-0.21,0.8	17,9.86,14.27,29.07	13.41,11.82,16.49,16.72	6189;32129;49499;61446	-0.26197	0.798382	0.167775	0.342603	0.570493	0.27562	0.0817601	0.11528	0.0767201	0.0651601
888	ARHGAP12	4	0.26,0.7,0.44,0.42	8.82,28.04,53.22,15.22	7.39,17.24,39.26,11.36	14713;27921;44541;60847	0.255382	0.701866	0.454368	0.439038	0.570452	0.0008201	0.11362	0.0118201	0.0372801	0.0651801
9864	MVB12B	4	0.2,0.25,0.89,-0.01	17.49,20.8,3.89,36.86	15.22,17.52,2.09,37.01	18547;25381;52189;70759	-0.00579865	0.893055	0.333678	0.247153	0.570104	0.0343601	0.0612401	0.0284401	0.15212	0.0652601
5203	FAM127C	3	0.01,0.64,0.33	1.03,14.89,1.29	1.03,9.58,1.03	7407;24632;68505	0.00513624	0.636589	0.323502	0.328781	0.482685	0.0723001	0.1072	0.0463801	0.0450001	0.0653601
13420	RGR	4	-0.53,0.48,0.66,0.26	6.39,16.32,4.54,6.58	9.23,11.71,2.87,5.49	8345;34483;46590;69083	-0.53151	0.660338	0.217359	0.478992	0.569665	0.6482	0.13106	0.0762601	0.0273601	0.0654001
7471	IL1RL2	4	-0.51,0.07,0.56,0.58	12.29,30.11,10.12,5.41	17.47,28.75,6.87,3.62	13625;32007;40736;57525	-0.506521	0.580869	0.174867	0.558319	0.569594	0.6194	0.17478	0.10822	0.0152401	0.0654201
8529	LENG9	4	0.91,-0.33,-0.06,0.23	13.89,16.16,6.61,22.13	7.39,20.34,6.9,18.88	7509;33180;50347;61422	-0.332502	0.909752	0.186356	0.229328	0.56954	0.3794	0.0574001	0.0989401	0.16964	0.0654401
814	APOBEC3D	4	-0.32,1,0.13,0.14	1.97,7.75,3.21,6.91	2.47,3.88,2.93,6.27	2580;19729;40274;61354	-0.322531	0.998788	0.236818	0.140054	0.569421	0.365	0.0439001	0.0647801	0.29414	0.0654601
9194	MCCC1	4	0.9,-0.28,-0.19,0.23	31.41,12,12.68,11.06	16.78,14.56,14.47,9.41	1536;29473;55234;64307	-0.278527	0.904953	0.167519	0.233913	0.569433	0.3004	0.0584801	0.11552	0.16424	0.0654601
4916	EP400	3	0.59,0.16,0.38	4.15,10.22,9.96	2.76,9.15,7.68	13185;24101;54792	0.159723	0.589924	0.374883	0.375002	0.482463	0.0153801	0.12962	0.0327201	0.0314601	0.0654801
468	AKAP2	4	0.41,0.73,-0.14,0.2	31.25,15.22,11.84,16.81	23.54,9.18,13.06,14.67	8443;32038;48476;62525	-0.141635	0.729711	0.298127	0.408689	0.5692	0.12582	0.10366	0.0387801	0.0461801	0.0655801
5864	FUBP3	4	0.05,0.45,0.69,0.19	12.29,74.94,22.75,38.16	11.91,54.95,14.1,33.56	4825;32098;46786;59622	0.0458357	0.690091	0.342255	0.447606	0.568849	0.0185001	0.11866	0.0265001	0.0351401	0.0657401
14197	SENP2	4	0.47,0.43,0.67,-0.01	24.99,27.16,12.81,11.52	18.07,20.2,8.05,11.59	17791;33161;37637;74397	-0.00971599	0.670161	0.388727	0.467417	0.568789	0.0356201	0.12666	0.0186001	0.0303601	0.0657801
14788	SLC4A1	4	-0.15,0.44,0.23,0.69	5.77,8.17,26.8,3.76	6.38,6.01,22.91,2.32	7889;24730;46094;64338	-0.145437	0.693528	0.304602	0.443723	0.568626	0.1294	0.11666	0.0365801	0.0361001	0.0658001
3581	CR2	4	0.6,0.19,0.53,-0.08	15.74,6.94,11.03,11.13	10.36,6.1,7.62,11.74	16483;23879;55090;72061	-0.0771542	0.603551	0.311693	0.533243	0.568397	0.0724201	0.16084	0.0344601	0.0187401	0.0658601
4630	EBF3	4	1.23,-0.18,-0.09,-0.35	35.7,23.85,27.84,4.64	15.25,27.02,29.64,5.92	11513;22009;55416;67519	-0.353628	1.22698	0.150652	-0.0904704	0.568255	0.41076	0.0243001	0.13112	0.7367	0.0658801
5884	FUZ	4	0.49,-0.15,0.28,0.65	10.87,14.57,12.46,13.24	7.74,16.14,10.27,8.46	11642;23752;53638;58454	-0.148144	0.646446	0.316783	0.490222	0.568334	0.13206	0.1376	0.0330001	0.0256601	0.0658801
5335	FAM21C	4	0.17,0.54,-0.19,0.59	5.48,12.81,2.23,3.86	4.86,8.8,2.55,2.55	4668;24083;43876;71317	-0.193841	0.59412	0.27898	0.541942	0.568031	0.18328	0.1671	0.0454601	0.0173401	0.0660401
490	AKR1D1	4	-0.04,-0.28,0.72,0.41	15.38,13.72,7.3,8.85	15.85,16.69,4.43,6.64	16600;35946;55637;59779	-0.282313	0.721314	0.202436	0.414721	0.568018	0.30558	0.10628	0.0863001	0.0440001	0.0660601
7936	KDELC1	4	1.4,-0.27,-0.36,-0.43	21.38,16.48,17.1,2.3	8.08,19.86,21.87,3.1	6070;25018;39703;69090	-0.43241	1.40372	0.0868706	-0.268682	0.567517	0.52476	0.0167801	0.20962	0.9374	0.0662601
9153	MATN4	4	0.6,-0.04,0.2,0.54	8.14,29.89,9.67,18.1	5.38,30.71,8.43,12.49	4858;27995;54089;61237	-0.0391537	0.59866	0.323349	0.536028	0.567344	0.0496401	0.1642	0.0309401	0.0181601	0.0663401
6082	GDF1	4	0.2,-0.7,0.24,0.89	10.15,2.88,5.64,5.54	8.83,4.68,4.77,2.99	11727;20392;47877;55972	-0.700669	0.892532	0.158728	0.24169	0.567111	0.7962	0.0615201	0.12358	0.15774	0.0664401
1382	BBS12	4	0.35,-0.27,-0.04,0.78	43.39,12.94,52.87,4.44	33.99,15.57,54.31,2.58	7772;25851;43738;59000	-0.26615	0.781469	0.207125	0.352182	0.566825	0.28184	0.0868001	0.0828601	0.0712001	0.0665401
5969	GALK2	4	-0.45,-0.82,0.39,0.74	15.96,7.3,47.19,2.4	21.87,12.89,35.98,1.43	17712;31708;38393;67117	-0.820868	0.742563	-0.0353347	0.391289	0.566926	0.86612	0.0998401	0.43372	0.0530601	0.0665401
15238	SPEF2	4	0.06,0.88,0.25,0.14	31.83,16.06,24.5,18.56	30.54,8.71,20.58,16.83	9053;26486;38049;56378	0.0600539	0.881883	0.333634	0.251776	0.56683	0.0155801	0.0638601	0.0284401	0.14732	0.0665401
15900	TBX18	4	0.91,-0.34,0.23,0.21	1.88,13.11,8.17,14.7	1,16.6,6.99,12.72	16047;21224;47814;68638	-0.341161	0.907906	0.250389	0.226016	0.566961	0.39172	0.0578001	0.0575801	0.1733	0.0665401
18233	ZNF367	4	-0.17,0.77,0.37,-0.26	26.15,6.94,16.25,4.12	29.5,4.08,12.6,4.94	4525;31271;38452;57083	-0.264456	0.766185	0.173834	0.367274	0.566729	0.27936	0.0926601	0.10924	0.0639801	0.0665601
8811	LRRC57	4	0.38,0.11,0.75,0.38	5.8,11.42,4.25,5.77	4.45,10.59,2.53,4.43	9701;34126;45178;63942	0.109197	0.749286	0.405778	0.382946	0.566116	0.0085001	0.0977201	0.0163601	0.0567201	0.0668201
9302	MEN1	4	0.63,0.51,0.14,-0.12	13.01,19.27,34.82,37.51	8.43,13.58,31.51,40.76	10664;19854;50410;62098	-0.119574	0.626387	0.288948	0.505093	0.56574	0.10548	0.14784	0.0415801	0.0227801	0.0669001
18507	ZNF778	4	-0.53,0.16,0.97,-0.7	15.96,10.93,5.97,3.4	23.05,9.78,3.04,5.52	831;27982;46134;56534	-0.698274	0.970805	-0.0242571	0.160592	0.565698	0.79462	0.0480601	0.4101	0.26038	0.0669201
16840	TRIM44	4	-0.63,0.24,-0.06,0.89	5.15,12.91,10.38,13.53	7.97,10.96,10.82,7.28	11808;30340;43633;67975	-0.628136	0.894826	0.110904	0.23636	0.565593	0.74046	0.0606401	0.17684	0.1619	0.0669801
3163	CKMT2	4	-0.13,0.24,0.89,0.03	11.94,9.54,23.33,25.8	13.03,8.08,12.57,25.3	6166;18935;41289;66156	-0.126637	0.89192	0.258069	0.238739	0.565329	0.11112	0.0617801	0.0538801	0.16028	0.0670801
14456	SIPA1	4	0.06,0.62,-0.17,0.51	10.64,13.2,19.6,6.68	10.24,8.6,22.1,4.68	11831;30391;40763;66379	-0.173442	0.618553	0.25302	0.511844	0.565199	0.15922	0.15186	0.0563001	0.0215601	0.0671401
10125	NDP	4	1.16,-0.03,-0.15,-0.39	48.35,27.94,14.11,7.56	21.64,28.52,15.71,9.92	18566;33744;49910;59962	-0.393267	1.1599	0.14554	-0.0297319	0.565086	0.46816	0.0278401	0.13682	0.62374	0.0672001
14196	SENP1	4	0.32,-0.34,-0.1,0.81	4.51,16.48,8.72,17.55	3.62,20.89,9.32,9.98	16782;31976;51801;68869	-0.342082	0.814354	0.173222	0.315776	0.565065	0.3936	0.0776001	0.1098	0.0926601	0.0672001
1330	B4GALT7	4	-0.26,0.96,0.15,0.17	6.1,23.56,6.55,8.76	7.28,12.14,5.92,7.76	8210;35654;47724;66903	-0.255287	0.956322	0.254943	0.173465	0.564894	0.26634	0.0506201	0.0553601	0.24236	0.0672801
7855	KCNH6	4	0.11,0.69,-0.27,0.44	8.43,8.98,13.5,4.99	7.79,5.58,16.26,3.68	8104;30166;39782;56905	-0.268579	0.68787	0.243494	0.441046	0.564458	0.28532	0.11968	0.0612001	0.0369201	0.0675601
9520	MND1	4	0.21,-0.36,0,0.92	28.3,35.6,8.21,3.95	24.43,45.53,8.23,2.09	18317;34268;54232;57577	-0.355121	0.916939	0.192508	0.211771	0.564355	0.41278	0.0560401	0.0936401	0.19112	0.0675601
4501	DRD4	4	0.29,0.29,0.84,0.08	10.44,19.79,6.26,10.96	8.57,16.17,3.5,10.38	3976;27179;43326;65956	0.0783398	0.836484	0.372902	0.29154	0.564012	0.0123001	0.0726801	0.0208401	0.11138	0.0676801
7473	IL2	4	0.05,0.04,0.29,0.84	23.23,27.39,11.81,43.19	22.5,26.56,9.66,24.14	559;36873;40860;70098	0.044074	0.839089	0.304515	0.288928	0.564009	0.0190401	0.0720601	0.0366401	0.11382	0.0676801
2996	CFHR5	4	0.35,0.41,0.71,-0.14	1.94,13.79,25.41,16.61	1.52,10.36,15.48,18.36	15588;24923;39970;71567	-0.144278	0.714836	0.334537	0.41295	0.563893	0.12838	0.1088	0.0281801	0.0446801	0.0677401
9176	MBNL2	4	-0.33,-0.13,0.37,0.75	15.86,32.74,3.01,13.04	19.88,35.89,2.32,7.74	17299;23531;53288;71124	-0.325787	0.753392	0.167325	0.374122	0.563757	0.36886	0.0962801	0.11566	0.0609401	0.0678201
6601	GSG1	4	0.08,0.02,0.06,1.05	18.4,11.55,20.96,6.29	17.41,11.36,20.09,3.04	17620;28791;46949;68033	0.0232906	1.04723	0.302914	0.0796326	0.563433	0.0243201	0.0373601	0.0371801	0.40184	0.0679401
13156	RAP1B	4	0.42,-0.31,-0.19,0.71	20.9,1.45,8.27,19.44	15.65,1.81,9.46,11.88	393;26458;55358;63227	-0.312417	0.70995	0.154974	0.416801	0.563375	0.3502	0.11044	0.12714	0.0435401	0.0679601
8081	KIF4B	4	-0.04,-0.22,0.93,0.2	16.68,11.74,9.08,24.92	17.09,13.7,4.77,21.73	10209;33906;44338;55992	-0.221856	0.928624	0.217276	0.197851	0.563237	0.22002	0.0547001	0.0763401	0.20846	0.0679801
11196	OR52J3	4	0.02,0.52,0.61,0.12	12.13,11.97,8.82,14.6	11.94,8.37,5.78,13.46	9888;31965;41704;64497	0.0231837	0.610365	0.31662	0.516237	0.563301	0.0243801	0.15638	0.0330201	0.0209001	0.0679801
11197	OR52K1	4	0.73,-0.25,0.39,-1.24	102.52,2.17,9.93,3.82	61.63,2.58,7.56,9.06	17618;22211;51143;57646	-1.2446	0.734349	-0.0926818	0.392091	0.56322	0.96926	0.10234	0.5554	0.0526601	0.0680201
18359	ZNF566	4	-0.03,0.36,-0.13,0.77	10.93,35.83,19.82,10.48	11.16,27.94,21.67,6.15	10436;19628;48421;72698	-0.128347	0.767922	0.24198	0.358415	0.563168	0.1129	0.0918201	0.0620601	0.0680401	0.0680601
17143	TYR	4	-0.48,0.88,0.01,0.25	12.23,70.07,80.78,15.09	17.06,38.16,80.25,12.69	8877;36056;47230;65369	-0.480479	0.876517	0.163818	0.249798	0.563157	0.58768	0.0645601	0.11854	0.14978	0.0680801
8063	KIF20A	4	0.49,0.14,0.64,0.28	12.33,1.49,13.27,8.04	8.77,1.35,8.54,6.61	8706;28803;48605;62469	0.14417	0.63532	0.388151	0.490788	0.563054	0.0050801	0.14352	0.0187401	0.0255001	0.0681001
8572	LHX1	4	-0.05,0.18,0.82,0.31	8.85,1.55,11.97,10.25	9.15,1.37,6.79,8.28	8615;23251;49876;63757	-0.0468611	0.818773	0.313642	0.307381	0.563077	0.0538401	0.0765201	0.0338801	0.0978801	0.0681001
12019	PIP4K2B	4	-0.31,1.02,0.11,-0.07	27.13,12.26,20.6,9.37	33.53,6.07,19.08,9.87	14003;31191;52009;63612	-0.305682	1.01529	0.186667	0.110964	0.563127	0.3406	0.0417801	0.0987401	0.34382	0.0681001
14082	SCP2	4	0.54,0.59,0.37,-0.23	18.3,16.03,20.93,16.61	12.6,10.67,16.17,19.48	4104;23415;53422;72717	-0.229911	0.586634	0.316749	0.538219	0.562427	0.23094	0.17156	0.0330001	0.0178001	0.0684001
16548	TMPRSS11D	4	0.58,0.55,-0.18,0.2	16.74,16.9,6.87,32.87	11.22,11.56,7.79,28.69	11968;26280;40623;70809	-0.181046	0.577413	0.285026	0.54758	0.562497	0.16818	0.1767	0.0429401	0.0166201	0.0684001
9456	MKRN2	4	0.16,0.32,0.8,0.11	26.51,16.55,19.99,12.26	23.66,13.26,11.45,11.36	964;31131;42782;59290	0.109844	0.803745	0.34927	0.319091	0.561418	0.0083401	0.0808601	0.0253601	0.0905001	0.0687601
4137	DEFB108B	4	-0.24,0.9,0.23,-0.35	6.49,10.38,17.16,10.9	7.65,5.58,14.67,13.9	6929;37083;45423;73958	-0.350516	0.896188	0.133362	0.226071	0.56113	0.40644	0.0603201	0.15006	0.1733	0.0688601
10237	NEUROG3	4	0.8,0,0.32,-0.57	9.44,1.49,9.21,7.85	5.4,1.49,7.39,11.65	17095;26351;46618;73311	-0.570034	0.804437	0.137413	0.317709	0.561073	0.68626	0.0807001	0.14542	0.0912201	0.0688601
16887	TRMT10A	4	0.42,-0.23,-0.01,0.7	12.78,22.62,27.32,15.48	9.55,26.56,27.48,9.52	8072;20919;40613;64636	-0.232079	0.700804	0.220182	0.420534	0.560669	0.23416	0.11374	0.0744601	0.0423401	0.0690401
17753	WRNIP1	4	0.51,-0.19,-0.54,0.61	11.78,19.24,6.65,22.32	8.28,21.93,9.66,14.59	5061;25821;44286;63947	-0.539969	0.613848	0.0981923	0.507538	0.560693	0.65632	0.1545	0.19432	0.0220801	0.0690401
16814	TRIM17	4	0.25,-0.18,0.77,0.35	9.31,6.87,8.3,15.99	7.85,7.76,4.86,12.57	10485;27433;38646;58201	-0.175707	0.773369	0.297666	0.347342	0.560355	0.16202	0.0896801	0.0389401	0.0739801	0.0692001
3037	CHD8	4	0.6,-0.09,-0.11,0.52	26.58,13.33,12.49,1.97	17.55,14.16,13.49,1.37	7917;25026;53565;65902	-0.111557	0.598416	0.230697	0.522269	0.560343	0.0989601	0.16456	0.0684801	0.0201401	0.0692201
11294	OR7D2	4	1.1,-0.47,0.02,-0.17	8.14,8.24,17.75,2.17	3.79,11.45,17.52,2.44	9309;29136;43557;58249	-0.474989	1.10201	0.118865	0.0182959	0.560151	0.58164	0.0316601	0.16686	0.52468	0.0693401
18045	ZHX2	4	0.49,0.04,0.63,-0.12	10.83,10.28,9.86,10.54	7.74,9.98,6.35,11.42	7332;26499;46045;64245	-0.115511	0.633914	0.26179	0.485906	0.55991	0.10226	0.14408	0.0524601	0.0262601	0.0693801
33	ABCA10	4	-0.18,-0.01,1.02,0.1	3.56,1.68,32.13,28.56	4.05,1.69,15.83,26.68	16088;29930;50118;58879	-0.184916	1.02148	0.231678	0.0981073	0.559796	0.17274	0.0410801	0.0679001	0.36668	0.0694201
8045	KIAA2013	4	-0.63,1.03,0.09,0.01	4.96,3.69,5.25,8.3	7.65,1.81,4.94,8.25	3830;21928;47183;60860	-0.625183	1.03231	0.125679	0.0871747	0.55974	0.7375	0.0394801	0.1588	0.38842	0.0694401
14127	SDS	2	0.19,0.49	9.67,10.51	8.46,7.48	1577;60497	0.192942	0.49117	0.342056	0.192942	0.342056	0.0487201	0.13088	0.0694401	0.0487201	0.0694401
11827	PEX19	4	0.63,0.38,0.49,0.28	61.89,22.88,39.82,74.77	40.12,17.55,28.29,61.42	8985;20102;54311;57255	0.283715	0.625278	0.446056	0.49311	0.559194	0.0005201	0.14824	0.0124801	0.0251401	0.0696601
10054	NAT6	4	-0.18,0.31,-0.06,0.81	8.34,5.41,13.4,5.38	9.43,4.37,13.95,3.07	13274;30676;41864;73102	-0.178761	0.808542	0.220209	0.309707	0.559124	0.16526	0.0794201	0.0744401	0.0964601	0.0696801
16872	TRIM8	4	0.39,0.38,0.36,0.73	20.96,19.27,25.6,3.27	15.97,14.79,20,1.98	9658;24758;42594;65040	0.356286	0.725549	0.464065	0.392381	0.558965	0.0001801	0.10458	0.0112001	0.0525801	0.0697801
15198	SPATA2L	4	-0.29,-0.11,1.22,-0.41	7.36,6.39,4.15,9.7	9.03,6.87,1.78,12.92	3606;24249;45414;69000	-0.413566	1.22286	0.102189	-0.105543	0.558658	0.49806	0.0244601	0.18898	0.76344	0.0698601
2357	CAV2	3	0.23,0.07,0.71	7.04,24.08,7.49	6.01,22.99,4.57	6934;26053;53370	0.0664045	0.71314	0.335788	0.227819	0.47048	0.0412001	0.0823201	0.0429401	0.0974001	0.0699201
4610	DZANK1	4	-0.23,0.54,0.58,-0.15	12.62,14.05,8.79,20.25	14.79,9.66,5.89,22.5	11081;26972;49957;73156	-0.228889	0.576583	0.183667	0.539477	0.55803	0.22914	0.177	0.1009	0.0177401	0.0700601
1196	ATP4B	4	-0.33,0.34,0.09,0.77	11.03,17.1,23.72,27.26	13.84,13.46,22.3,15.97	13687;25003;46130;73777	-0.327444	0.771334	0.219354	0.34466	0.557997	0.37152	0.0904201	0.0750601	0.0755201	0.0701001
10070	NBPF3	2	0.17,0.51	1.97,8.53	1.75,6.01	37649;64507	0.174806	0.505408	0.340107	0.174806	0.340107	0.0554801	0.12364	0.0702201	0.0554801	0.0702201
13404	RFXAP	4	-0.04,-0.68,-0.56,1.15	9.8,3.79,24.21,9.34	10.07,6.07,35.77,4.2	13641;25932;38203;67728	-0.678202	1.15482	-0.0316251	-0.0395544	0.557633	0.78114	0.0282601	0.42564	0.64288	0.0702201
4671	EDNRB	4	0.33,0.15,0.78,-0.25	19.63,19.89,8.79,26.19	15.57,17.98,5.12,31.14	17798;33165;38544;68852	-0.249973	0.78061	0.252633	0.33463	0.55762	0.25846	0.0869401	0.0565801	0.0812801	0.0702401
2826	CDKN1B	4	0.26,0.39,0.6,0.51	12.1,13.5,36.77,4.18	10.13,10.33,24.23,2.93	2499;33857;48998;67799	0.257018	0.601539	0.439526	0.513472	0.557506	0.0007801	0.16182	0.0130001	0.0214001	0.0702801
12095	PLAC8L1	4	0.28,0.67,-0.06,0.45	8.4,11.45,36.09,2.62	6.93,7.22,37.73,1.92	8015;26638;42339;72085	-0.0643925	0.66579	0.332006	0.449118	0.557454	0.0637401	0.12858	0.0288001	0.0348201	0.0702801
17913	ZBTB5	4	0.91,0.15,0.21,-0.19	8.46,7.07,16.81,8.24	4.51,6.38,14.56,9.38	10898;28524;40742;64813	-0.186883	0.907725	0.268812	0.207111	0.557418	0.17496	0.0578601	0.0492601	0.1969	0.0703001
18225	ZNF350	3	0.02,0.92,-0.05	27.35,5.77,15.09	27.05,3.04,15.57	12892;40722;71255	-0.0452105	0.922927	0.297914	0.0160258	0.469476	0.1079	0.0413201	0.0562201	0.35432	0.0703001
6141	GGTLC2	3	0.8,-0.74,0.13	1.75,1.32,27.16	1,2.21,24.75	6182;25761;54023	-0.737916	0.804463	0.0668757	0.13408	0.469271	0.859	0.0596201	0.26388	0.1843	0.0704401
3831	CXCL2;CXCL3	1	0.47	3.69	2.67	67025	0.468482	0.468482	0.468482	0.468482	0.468482	0.0706801	0.0706801	0.0706801	0.0706801	0.0706801
18598	ZSCAN21	4	0.24,0.17,0.83,0.28	23.98,24.89,9.57,6.78	20.26,22.13,5.38,5.58	16872;26865;41959;71136	0.169454	0.83185	0.381428	0.281166	0.556508	0.0034801	0.0740601	0.0196001	0.12058	0.0707201
5635	FGFBP3	4	0.45,0.66,0.02,-0.76	2.07,8.66,7.13,1.42	1.52,5.46,7.05,2.41	16082;23952;48068;61967	-0.761521	0.664885	0.092375	0.448037	0.556461	0.83396	0.12884	0.20224	0.0350801	0.0707401
51	ABCB8	4	-0.11,-0.1,0.19,0.92	20.86,19.27,7.72,11.16	22.45,20.69,6.76,5.89	12913;35054;42715;67759	-0.10552	0.920912	0.226211	0.191839	0.556376	0.0941201	0.0556801	0.0707401	0.2152	0.0707601
4929	EPDR1	4	0.63,0.17,-0.07,0.48	21.97,16.58,18.27,5.41	14.18,14.7,19.16,3.88	14443;28649;48888;62969	-0.0692289	0.631008	0.304048	0.481133	0.55607	0.0666401	0.14572	0.0367801	0.0270001	0.0708001
4192	DEXI	4	0.67,-0.27,-0.11,0.44	6.13,7.85,14.11,2.88	3.85,9.46,15.25,2.12	15083;29318;54058;58352	-0.269984	0.670609	0.182553	0.441405	0.556007	0.28712	0.1262	0.10172	0.0368201	0.0708201
3479	COQ2	4	-0.14,0.23,0.08,0.89	5.41,9.08,5.61,7.59	5.98,7.76,5.29,4.11	17067;22568;47387;61146	-0.143477	0.885049	0.26304	0.225969	0.555509	0.1275	0.0630801	0.0520201	0.17334	0.0710601
10409	NO_CURRENT_11	4	-0.3,0.35,-0.2,0.76	43.06,17.84,55.95,28.1	53.19,13.98,64.1,16.6	298;18952;38514;57202	-0.304722	0.759212	0.152517	0.351833	0.555522	0.33918	0.0949201	0.1294	0.0713801	0.0710601
5430	FAM98C	4	0.12,0.4,0.71,-0.2	6.74,6.55,9.05,4.73	6.21,4.97,5.52,5.43	801;31027;42542;59964	-0.199212	0.713227	0.257644	0.397494	0.55536	0.18972	0.1097	0.0540001	0.0508401	0.0711001
5612	FGF1	4	0.82,0.05,-0.02,0.29	63.77,15.12,44.07,6.91	36.21,14.59,44.61,5.63	12446;31671;38985;67015	-0.0176664	0.816635	0.286068	0.293724	0.555179	0.0392201	0.0772201	0.0426201	0.1098	0.0712201
3503	COX18	4	0.15,-0.28,-0.36,0.96	6.71,8.95,8.92,1.94	6.04,10.9,11.45,1	6730;25753;51415;69940	-0.360304	0.956973	0.116256	0.152799	0.554886	0.421	0.0504001	0.17018	0.27126	0.0713001
13241	RBM12B	4	-0.32,0.62,0.1,0.49	11.74,15.74,10.57,6.19	14.7,10.27,9.87,4.4	2362;25320;39319;69262	-0.324272	0.615633	0.221381	0.49416	0.554897	0.3666	0.15354	0.0737001	0.0249601	0.0713001
2830	CDKN2AIPNL	4	0.08,-0.08,0.11,1	16.94,1.71,6.68,6.45	16.06,1.81,6.21,3.22	6816;34702;42976;57296	-0.0754296	1.00435	0.277763	0.105114	0.554734	0.0714801	0.0432001	0.0457601	0.35542	0.0713401
111	ABTB2	4	0.13,0.3,0.81,0.03	18.23,10.48,7.56,10.41	16.69,8.51,4.31,10.21	9024;27253;39334;66974	0.0280446	0.809794	0.316261	0.299445	0.55462	0.0230401	0.0791401	0.0331201	0.10488	0.0713801
5761	FOXD2	4	0.29,0.07,0.82,-0.39	10.35,7.52,32.06,9.86	8.46,7.19,18.19,12.95	9414;32790;45001;58134	-0.392836	0.817984	0.195501	0.291247	0.554615	0.46726	0.0767401	0.0910401	0.11172	0.0713801
15365	SRPR	4	0.44,-0.27,0.67,-0.52	12.65,6.13,12.33,1.58	9.35,7.39,7.74,2.27	8546;29221;38970;68995	-0.516784	0.672157	0.0804166	0.436574	0.554365	0.63212	0.12558	0.2198	0.0378201	0.0714401
6254	GLYAT	4	0.8,0.21,0.31,0.23	6.06,12.78,22.94,17.46	3.48,11.08,18.56,14.9	11335;34013;52724;57474	0.206702	0.802775	0.385779	0.305687	0.554231	0.0019001	0.0809601	0.0190001	0.0995201	0.0714801
11178	OR51M1	4	-0.27,0.6,0.51,-0.2	31.48,2.3,12,11.97	37.88,1.52,8.43,13.78	882;31742;40097;57313	-0.267022	0.598206	0.159539	0.510253	0.55423	0.28276	0.16468	0.12274	0.0217401	0.0714801
680	ANKRD35	4	0.77,0.31,-0.29,0.34	10.38,11.35,6.58,18.72	6.1,9.18,8.05,14.79	11179;35320;48000;66709	-0.290866	0.768015	0.281142	0.340141	0.554078	0.31828	0.0918001	0.0445401	0.0784201	0.0715001
7066	HNRNPUL1	4	-0.41,1.05,-0.2,0.06	29.66,9.73,24.34,6.49	39.46,4.71,27.97,6.21	2159;29474;45801;56919	-0.41191	1.04574	0.123824	0.0624302	0.554085	0.49346	0.0376201	0.16096	0.4359	0.0715001
17903	ZBTB40	4	-0.02,0.28,-0.02,0.83	6.03,12.55,8.53,5.77	6.12,10.36,8.63,3.25	10089;21709;45137;56651	-0.0221675	0.830446	0.267359	0.277757	0.554102	0.0415001	0.0743601	0.0500201	0.12338	0.0715001
6137	GGT5	4	0.43,0.68,0.02,-0.19	13.17,9.83,7.65,8.92	9.81,6.12,7.53,10.15	1725;32122;39684;67907	-0.187083	0.682415	0.235784	0.42522	0.553818	0.17516	0.12134	0.0652801	0.0409801	0.0716801
13064	RAB40C	3	0.06,0.37,0.56	1.62,1.78,8.43	1.55,1.37,5.72	24285;49815;73171	0.0635936	0.55967	0.331888	0.372401	0.466035	0.0423201	0.14476	0.0441001	0.0319001	0.0717601
17316	UNC119B	4	0.17,-0.04,-0.08,0.93	8.14,5.38,6.39,17.03	7.22,5.55,6.73,8.92	16551;31204;47492;57915	-0.0750071	0.933825	0.247071	0.173495	0.55366	0.0712001	0.0539401	0.0591401	0.24198	0.0717601
4118	DEAF1	4	-0.03,0.48,0.17,0.63	26.19,12.72,13.01,5.06	26.79,9.12,11.54,3.27	13678;28843;47809;64939	-0.0330692	0.627158	0.311842	0.479943	0.553551	0.0464801	0.14752	0.0344001	0.0272401	0.0718001
6544	GREM1	4	-0.37,-0.03,0.87,0.23	12.07,11.42,4.05,34.04	15.6,11.62,2.21,28.98	11068;31521;48373;63847	-0.369951	0.874808	0.177864	0.232142	0.553475	0.43502	0.0647201	0.10556	0.16674	0.0718601
1759	C15orf59	4	0.42,0.15,-0.18,0.69	22.62,16.42,17.1,2.91	16.95,14.85,19.39,1.81	11884;28772;39837;60713	-0.181827	0.690628	0.267513	0.416217	0.553423	0.16894	0.11826	0.0499001	0.0436801	0.0718801
10969	OR10A6	4	-0.39,-0.44,0.86,0.24	10.61,2.07,12.04,13.11	13.87,2.81,6.61,11.08	5577;33420;50121;58821	-0.442043	0.86377	0.069472	0.242879	0.553325	0.53742	0.0662201	0.23668	0.15606	0.0719401
2544	CCKBR	4	-0.1,0.57,-0.21,0.53	20.96,11.94,7.85,7.95	22.45,8.02,9.06,5.49	5618;28926;43887;70559	-0.207197	0.57313	0.200071	0.533151	0.553141	0.20068	0.17994	0.0880601	0.0187401	0.0720001
6162	GIMAP8	4	0.73,0.38,-0.46,0.33	11.09,10.77,9.86,14.11	6.7,8.28,13.55,11.25	3422;29303;55017;71117	-0.458676	0.727568	0.243709	0.378681	0.553124	0.56082	0.10428	0.0611001	0.0585401	0.0720001
16249	TM4SF4	4	0.31,-0.35,0.68,0.42	12.98,9.08,29.66,14.31	10.44,11.54,18.47,10.67	12329;18760;39498;73498	-0.345132	0.682987	0.268539	0.422835	0.552911	0.39834	0.1212	0.0493801	0.0416801	0.0720601
18109	ZNF155	4	0.33,0.62,-0.13,0.49	9.93,1.97,8.85,14.01	7.91,1.29,9.72,9.98	1818;36225;48902;56890	-0.134928	0.615907	0.324567	0.489629	0.552768	0.11946	0.15308	0.0306801	0.0257001	0.0721001
2299	CAPZA1	4	0.21,0.74,0.25,0.36	32.77,31.35,12.91,39.14	28.26,18.76,10.85,30.39	15674;20128;38828;60226	0.213751	0.740524	0.392675	0.364827	0.552676	0.0016801	0.1007	0.0180401	0.0651801	0.0721201
3112	CHST3	4	0.17,0.32,0.59,0.52	25.18,9.37,11.26,3.86	22.39,7.53,7.48,2.7	1153;26202;38225;64926	0.169496	0.590168	0.397445	0.515037	0.552603	0.0034801	0.1694	0.0174601	0.0210801	0.0721401
61	ABCC6	4	0.31,-0.19,0.79,-0.3	3.89,7.85,3.08,1.49	3.13,8.95,1.78,1.83	14474;36148;39294;62000	-0.30339	0.791972	0.153204	0.312979	0.552475	0.33726	0.0836801	0.12878	0.0943801	0.0722001
6501	GPR97	4	-0.22,-0.18,-0.31,1.29	7.95,14.7,6.03,39.43	9.26,16.66,7.48,16.17	9855;21107;51303;67593	-0.310147	1.28584	0.143405	-0.180926	0.552456	0.3466	0.0208601	0.13932	0.86386	0.0722201
3934	CYP51A1	4	0.31,0.79,-0.66,-0.03	50.14,16.61,10.54,47.67	40.32,9.61,16.66,48.56	15051;23403;47636;74406	-0.660235	0.789971	0.104385	0.314319	0.552145	0.76814	0.0840601	0.18578	0.0938201	0.0722401
15169	SPAG5	4	-0.27,0.5,0.6,0.04	6.52,14.57,4.57,8.08	7.85,10.27,3.02,7.88	8082;36326;46372;72758	-0.268603	0.60005	0.217774	0.504318	0.552184	0.28538	0.163	0.0760201	0.0229201	0.0722401
17259	UCKL1	4	0.12,-0.06,0.52,0.59	13.43,11.97,10.93,22.29	12.4,12.46,7.65,14.82	13583;32925;46252;68441	-0.0575373	0.58915	0.290465	0.51501	0.55208	0.0595401	0.17028	0.0409801	0.0211201	0.0722601
4233	DHRS7	4	0.75,0.35,-0.02,-0.14	27.26,33.39,10.12,19.76	16.17,26.19,10.24,21.81	8693;35250;39160;59955	-0.14263	0.753243	0.236019	0.35053	0.551887	0.12674	0.0963601	0.0652201	0.0719201	0.0723201
3271	CLPTM1L	4	0.06,-0.04,0.59,0.51	13.53,15.54,10.9,11.42	12.98,15.94,7.22,8.02	8083;25446;52614;57596	-0.0366722	0.594544	0.281754	0.508966	0.551755	0.0485601	0.16696	0.0442601	0.0219001	0.0723601
3947	CYTH4	4	0.61,-0.53,0.25,0.49	19.57,4.05,19.95,14.76	12.8,5.87,16.78,10.5	18392;25160;53081;62157	-0.533897	0.611825	0.204945	0.491482	0.551654	0.65026	0.15552	0.0844401	0.0254201	0.0723601
7865	KCNJ12	4	-0.18,0.31,0.51,0.59	6.78,3.27,7.1,5.97	7.68,2.64,4.97,3.97	11043;36104;45845;61057	-0.180151	0.589372	0.308133	0.514175	0.551773	0.16702	0.1701	0.0355001	0.0213201	0.0723601
14115	SDHAF1	4	-0.08,0.31,0.55,0.55	12,17.33,10.54,13.53	12.69,13.98,7.19,9.23	3169;32245;40428;67280	-0.0800583	0.55226	0.333125	0.551073	0.551667	0.0745801	0.19378	0.0285401	0.0161201	0.0723601
768	AP4B1	4	-0.05,0.47,0.64,0.38	13.82,46.96,7.33,12.23	14.3,33.99,4.71,9.38	336;30463;41384;57462	-0.049197	0.636802	0.359268	0.466263	0.551532	0.0552001	0.14232	0.0234601	0.0305601	0.0723801
3628	CRLF3	4	-0.18,0.72,0.39,-0.14	9.7,7.56,6.39,14.34	11.02,4.6,4.89,15.85	1433;25777;43836;69285	-0.184049	0.716527	0.193548	0.386576	0.551552	0.17152	0.10818	0.0928201	0.0551401	0.0723801
7205	HSPA2	4	0.14,0.97,-0.13,-0.59	35.99,14.73,10.09,2.62	32.75,7.53,11.02,3.94	642;35358;42764;58618	-0.585719	0.967044	0.0975001	0.13592	0.551482	0.7021	0.0489601	0.19532	0.30164	0.0723801
2718	CDA	4	0.45,0.65,0.04,0	10.15,35.05,14.76,8.37	7.42,22.33,14.39,8.37	10737;35104;43438;62393	-0.000331149	0.650213	0.284878	0.452461	0.551337	0.0323201	0.136	0.0429801	0.0339801	0.0724001
2634	CD160	4	0.26,0.67,-0.94,0.43	12.81,9.18,5.61,19.99	10.67,5.78,10.73,14.79	12219;21895;37308;73270	-0.935893	0.6676	0.107518	0.43453	0.551065	0.91038	0.12786	0.18134	0.0383601	0.0725001
864	ARCN1	4	0.02,-0.19,-0.02,1.08	12.26,2.95,7,3.4	12.11,3.36,7.1,1.6	5592;35304;52177;61818	-0.189262	1.08413	0.223138	0.0178175	0.550976	0.17778	0.0335401	0.0724201	0.52566	0.0725201
3236	CLECL1	4	0.41,-0.26,0.69,0.11	13.14,14.66,1.62,12.49	9.9,17.61,1,11.54	3389;19248;53356;61718	-0.26412	0.693025	0.238121	0.409014	0.55102	0.2787	0.11716	0.0640201	0.0460801	0.0725201
9952	MYO6	4	-0.1,0.02,1.09,-0.29	11.48,12.13,6.58,8.46	12.34,12,3.1,10.38	14140;28785;51311;68130	-0.294872	1.08568	0.175753	0.0162433	0.550964	0.32504	0.0334401	0.10746	0.52856	0.0725201
14728	SLC35F6	4	0.06,-0.1,-0.09,1.05	15.02,39.36,9.67,11.45	14.44,42.11,10.3,5.55	9069;25112;48966;71633	-0.0972414	1.04533	0.228305	0.056564	0.550947	0.0874201	0.0377001	0.0697001	0.44806	0.0725401
188	ACSM1	4	0.77,-0.16,0.02,0.33	12.88,8.24,44.85,13.4	7.53,9.2,44.35,10.67	1874;24718;54194;59889	-0.160061	0.773404	0.239378	0.328157	0.55078	0.14508	0.0896001	0.0634801	0.0850401	0.0726201
12542	PRCD	4	-0.01,-0.21,0.49,0.61	51.6,27.68,3.82,12.1	51.81,32.03,2.73,7.91	3734;22579;47506;67761	-0.210741	0.613463	0.2211	0.487534	0.550499	0.20492	0.15476	0.0738801	0.0259401	0.0727401
5106	EXOSC6	4	0.29,0.46,0.64,-0.24	1.29,4.21,2.1,1.26	1.06,3.07,1.35,1.49	8612;29345;45045;68368	-0.241689	0.644718	0.286852	0.455414	0.550066	0.2466	0.13802	0.0423801	0.0331601	0.0729401
11828	PEX2	4	0.13,0.68,0.42,-0.18	14.92,22.75,44.43,20.54	13.64,14.24,33.1,23.22	11296;30174;55296;57543	-0.17725	0.675436	0.263226	0.424693	0.550065	0.1639	0.12436	0.0519401	0.0411401	0.0729401
2389	CC2D2A	4	0.69,0.41,0.03,0.04	22.52,10.44,28.75,11.35	13.93,7.88,28.2,11.02	18516;23506;37820;56194	0.0276781	0.693392	0.292714	0.406493	0.549943	0.0231201	0.1169	0.0403001	0.0468601	0.0730201
11824	PEX13	4	0.68,-0.06,-0.06,0.42	45.43,14.11,22.06,28.72	28.38,14.76,23.05,21.47	7936;24935;48631;59222	-0.0647584	0.679031	0.242732	0.419776	0.549404	0.0638801	0.12268	0.0616601	0.0427001	0.0732601
9405	MIB1	4	0.56,-0.05,0.54,0.12	6.13,14.27,3.17,3.56	4.17,14.79,2.18,3.27	12632;33971;54276;70605	-0.0510741	0.556574	0.292484	0.542054	0.549314	0.0560201	0.19118	0.0404401	0.0173201	0.0733001
3379	COA1	4	-0.07,0.15,-0.06,0.95	8.56,9.34,9.5,12.88	9,8.43,9.92,6.67	17757;27635;37312;60737	-0.0723752	0.949033	0.240697	0.148587	0.54881	0.0689201	0.0519001	0.0626601	0.27886	0.0734601
4267	DIP2B	4	0.1,0.69,-0.13,0.41	11.22,13.11,14.05,12.68	10.44,8.14,15.42,9.55	10320;33090;46800;69797	-0.134716	0.68729	0.266552	0.409502	0.548396	0.11926	0.11996	0.0505601	0.0458601	0.0736401
10989	OR10K2	4	-0.46,-0.2,0.5,0.59	2.17,2.66,9.67,9.02	2.99,3.04,6.81,5.98	2383;25740;39844;58045	-0.461716	0.592414	0.109456	0.504181	0.548297	0.56428	0.168	0.17862	0.0229401	0.0736601
2064	C6orf165	4	0.4,0.23,0.69,-0.04	4.64,17.33,10.74,15.93	3.5,14.76,6.64,16.43	16022;32052;51993;70948	-0.044586	0.692827	0.320706	0.403402	0.548115	0.0528801	0.11724	0.0317001	0.0482801	0.0737201
13994	SASH3	4	0.05,0.2,0.89,-0.41	18.17,15.93,20.41,6.49	17.61,13.84,10.99,8.6	1144;19982;48839;66189	-0.407171	0.893119	0.18351	0.202992	0.548056	0.48786	0.0611601	0.10098	0.2017	0.0737601
9173	MBLAC1	4	0.47,0.36,0.62,-0.29	8.17,9.44,15.48,16.42	5.89,7.36,10.04,20.03	8352;20733;45680;72099	-0.286871	0.624349	0.291902	0.471638	0.547993	0.31212	0.14868	0.0405001	0.0290401	0.0737801
9981	N4BP1	4	0.2,0.02,0.79,0.3	36.44,10.74,18.04,71.04	31.69,10.56,10.41,57.6	17797;26296;38190;60106	0.0243323	0.792725	0.330367	0.30269	0.547708	0.0239001	0.0833201	0.0291201	0.10204	0.0739201
3201	CLDN6	4	-0.11,0.39,0,0.71	6.65,2.14,20.12,4.83	7.19,1.63,20.06,2.96	12056;18698;51004;64816	-0.113048	0.707587	0.246478	0.387087	0.547337	0.1002	0.11106	0.0595201	0.0549201	0.0740201
10577	NOL4L	4	0.75,0.34,0.25,0.06	8.76,19.57,7.13,62.6	5.2,15.42,6.01,59.9	5729;27378;43246;73021	0.0636918	0.751125	0.351429	0.343253	0.547189	0.0149201	0.0969801	0.0249401	0.0763401	0.0741001
6827	HELQ	4	-0.64,0.9,0.19,0.11	10.7,7.72,24.27,11.74	16.63,4.14,21.21,10.85	3146;34318;46858;68763	-0.635701	0.89945	0.143274	0.194597	0.547023	0.74662	0.0597601	0.13942	0.21198	0.0741401
6332	GOLGA5	4	-0.12,0.85,-0.26,0.25	17.39,96.62,4.31,7.88	18.85,53.71,5.15,6.64	18599;36935;38116;57974	-0.255398	0.847097	0.180558	0.246653	0.546875	0.26646	0.0702001	0.10326	0.15262	0.0742001
13205	RASL12	4	0.14,-0.09,0.69,0.4	13.43,11.42,3.47,32.39	12.17,12.17,2.15,24.46	3472;32393;49661;57895	-0.0918884	0.688222	0.28586	0.404824	0.546523	0.0831201	0.1195	0.0426801	0.0476601	0.0743001
9754	MT1A;MT1F	1	0.46	1.65	1.2	19381	0.456853	0.456853	0.456853	0.456853	0.456853	0.0743201	0.0743201	0.0743201	0.0743201	0.0743201
8064	KIF20B	4	0.17,0.8,0.29,-0.05	7.72,27.03,2.98,15.28	6.84,15.48,2.44,15.83	15539;28792;46584;63786	-0.0505212	0.804161	0.303972	0.288732	0.546447	0.0558201	0.0808401	0.0368201	0.11412	0.0743601
17439	UTP11L	4	0.36,-0.97,0.73,-0.38	4.21,1.97,5.28,7.69	3.27,3.88,3.19,10.01	2183;26056;41792;61726	-0.974683	0.729123	-0.0657442	0.363773	0.546448	0.9203	0.1038	0.49826	0.0657201	0.0743601
1901	C1orf68	4	-0.01,0.91,0.18,0.08	14.01,40.34,10.12,45.11	14.1,21.47,8.92,42.68	87;37221;38013;71828	-0.00853517	0.909942	0.290951	0.182698	0.54632	0.0353001	0.0572801	0.0408601	0.2268	0.0744201
6736	HAPLN1	4	-0.14,-0.31,0.74,0.35	10.44,42.67,7.95,9.11	11.51,52.87,4.74,7.16	9381;31423;47600;73466	-0.309215	0.744571	0.160909	0.348048	0.546309	0.3452	0.0990001	0.12142	0.0735201	0.0744201
17333	UNG	4	-0.41,0.28,0.15,0.81	16.22,9.31,10.48,3.17	21.61,7.68,9.43,1.81	7311;29126;39627;62006	-0.413852	0.813733	0.207214	0.277752	0.545743	0.4984	0.0777201	0.0828001	0.12342	0.0745801
14817	SLC6A1	3	-0.15,0.4,0.52	31.57,16.32,19.01	34.94,12.34,13.29	8404;24014;50249	-0.14615	0.516436	0.25776	0.402995	0.459716	0.2144	0.16724	0.0756801	0.0250601	0.0746601
5446	FANK1	4	0.64,0.15,-0.32,0.45	12.07,7.3,10.31,8.21	7.74,6.56,12.89,6.01	10957;25297;50525;65677	-0.321411	0.641445	0.230972	0.449441	0.545443	0.36326	0.13944	0.0683201	0.0347601	0.0747401
2061	C6orf141	4	0.85,0.24,-0.15,-0.23	9.6,8.14,7.59,16.42	5.32,6.9,8.4,19.31	12585;27770;42573;67756	-0.234076	0.852271	0.177539	0.238217	0.545244	0.23754	0.0686401	0.10576	0.16074	0.0748401
2259	CAMK2N2	4	0.71,0.38,0.32,0.12	13.07,10.93,17.36,30.31	8,8.4,13.93,27.94	4648;33298;47489;61093	0.117124	0.709454	0.381199	0.380341	0.544898	0.0075201	0.11054	0.0196201	0.0580201	0.0750001
6654	GTF3C3	4	-0.81,-0.55,0.97,0.12	2.14,2.59,2.75,37.94	3.73,3.79,1.4,34.97	10335;23636;53354;57880	-0.80613	0.972281	-0.0665794	0.117472	0.544876	0.85864	0.0477601	0.50002	0.33288	0.0750201
11430	P3H1	3	0.28,0.04,0.64	14.4,15.67,4.47	11.88,15.19,2.87	2347;45067;70310	0.0447117	0.639551	0.320686	0.277794	0.458673	0.0503601	0.10622	0.0474801	0.0680801	0.0751201
3897	CYP26C1	4	-0.5,0.41,-0.07,0.68	6.55,11.35,12.94,5.61	9.26,8.54,13.55,3.5	9271;19512;41724;69176	-0.499808	0.678491	0.13075	0.410461	0.544476	0.6113	0.12306	0.15312	0.0456401	0.0752401
12536	PRAP1	3	0.39,0.52,-0.41	9.15,4.54,14.86	6.96,3.16,19.68	4850;30304;71190	-0.405617	0.52249	0.170411	0.394359	0.458424	0.57952	0.1643	0.14002	0.0271601	0.0752401
704	ANKS3	4	0.46,0.24,0.38,0.63	36.28,18.2,31.83,26.77	26.36,15.45,24.4,17.32	13924;36883;41250;57913	0.236372	0.628004	0.427138	0.460745	0.544374	0.0011201	0.14728	0.0141001	0.0317201	0.0752601
3342	CNOT11	4	-0.42,0.32,0.74,0.35	4.25,4.73,8.95,5.84	5.66,3.79,5.38,4.57	11651;29160;45084;63125	-0.415718	0.73574	0.248108	0.352909	0.544324	0.5006	0.10204	0.0586801	0.0709801	0.0752601
5797	FOXR2	4	-0.47,0.17,0.76,0.33	26.93,12.42,7.65,13.24	37.42,11.02,4.51,10.56	5177;20746;51553;73421	-0.474291	0.762352	0.196909	0.326226	0.544289	0.58054	0.0940801	0.0899201	0.0859001	0.0752801
878	ARFIP2	4	0.4,-0.1,0.69,0.17	11.45,13.79,14.89,7.88	8.69,14.79,9.23,6.99	13017;36670;38016;63210	-0.101137	0.68958	0.290157	0.398674	0.544127	0.0904601	0.1191	0.0410801	0.0503801	0.0753801
1895	C1orf52	4	0.54,-0.15,-0.57,0.55	15.12,13.98,4.31,23.43	10.41,15.54,6.38,16	13917;26854;45384;60123	-0.566408	0.550292	0.0924073	0.537875	0.544083	0.68238	0.1953	0.20222	0.0178601	0.0754001
5028	ESCO1	4	-0.12,0.62,0.17,0.47	14.63,12.75,12,5.32	15.88,8.28,10.67,3.85	255;19201;55175;72037	-0.118386	0.622155	0.284733	0.465698	0.543926	0.10464	0.15006	0.0430601	0.0306401	0.0755201
14486	SKIDA1	4	0.25,0.74,-0.64,0.35	13.5,8.34,4.8,6.74	11.36,5,7.48,5.29	8814;27025;48041;73353	-0.64023	0.736869	0.173861	0.350697	0.543783	0.75104	0.1015	0.10922	0.0718601	0.0755201
10223	NEU1	4	0.27,0.26,0.57,0.51	22.45,19.14,31.41,55.75	18.68,15.97,21.12,39.03	253;21648;43835;58722	0.261521	0.572536	0.403611	0.514568	0.543552	0.0007401	0.18034	0.0166401	0.0212601	0.0755801
10326	NKIRAS1	4	-0.15,1.02,-0.1,0.07	9.02,44.72,6.32,25.76	10.01,22.04,6.79,24.61	11115;19133;42912;73713	-0.150822	1.02053	0.208515	0.0663885	0.54346	0.13492	0.0413001	0.0817001	0.42768	0.0756201
7029	HMHA1	4	0.53,0.02,0.1,0.56	8.4,10.41,8.43,8.4	5.84,10.27,7.88,5.69	3884;27435;50893;62769	0.0199335	0.561384	0.301104	0.525358	0.543371	0.0252201	0.1882	0.0377201	0.0196601	0.0756601
2742	CDC42EP2	4	0.05,0.28,0.26,0.81	9.89,10.48,11.03,10.61	9.55,8.63,9.23,6.07	14430;22011;45915;63101	0.0509455	0.806082	0.348376	0.280063	0.543072	0.0174401	0.0803201	0.0255001	0.12182	0.0758201
8233	KRIT1	4	0.57,0.03,0.29,0.52	12.42,12.55,7.36,102.85	8.4,12.31,6.01,71.67	6643;23047;51263;73769	0.0279764	0.565034	0.351727	0.521023	0.543029	0.0230601	0.18532	0.0249201	0.0204001	0.0758401
8666	LMO3	4	-0.71,0.19,0.89,-0.27	12.26,27.16,36.9,16.68	20,23.74,19.88,20.06	18633;27017;55551;60946	-0.70573	0.891857	0.0284663	0.194041	0.542949	0.7992	0.0618401	0.3067	0.21228	0.0759001
460	AK9	4	0.45,0.63,-0.41,0.33	22.03,15.38,12.81,14.01	16.08,9.92,17.03,11.16	4091;26965;55544;59431	-0.410722	0.631887	0.250868	0.453913	0.5429	0.49262	0.14514	0.0573601	0.0335401	0.0759201
14109	SDCCAG8	4	-0.36,1.02,-0.52,0.07	10.57,20.02,6.68,12.98	13.61,9.9,9.58,12.37	9868;33850;43846;70974	-0.519993	1.01659	0.0504018	0.0689358	0.542765	0.63608	0.0415801	0.2676	0.42274	0.0759601
4308	DLX1	4	0.71,-0.43,0.38,-0.21	18.1,9.44,2.69,5.02	11.1,12.72,2.07,5.81	645;32901;47516;71996	-0.430035	0.705231	0.111614	0.380159	0.542695	0.52202	0.11184	0.17586	0.0581401	0.0760001
6983	HLA-C	3	0.25,-0.1,0.66	4.93,6.16,2.49	4.14,6.61,1.58	9758;20630;58376	-0.102352	0.661846	0.270468	0.251909	0.456877	0.16426	0.0976601	0.0692601	0.0822801	0.0760801
10113	NCS1	4	0.07,0.18,0.12,0.91	20.9,30.5,12.26,4.25	19.88,26.94,11.25,2.27	121;19355;53693;66263	0.0715738	0.905428	0.32022	0.179341	0.542385	0.0135001	0.0583601	0.0318601	0.23154	0.0761001
11412	OXTR	4	-0.08,0.63,-2,0.45	15.96,14.27,4.73,21.12	16.89,9.2,18.88,15.45	1077;29480;46975;66949	-1.99595	0.633069	-0.24833	0.451096	0.542082	0.99754	0.14448	0.8253	0.0343401	0.0761601
684	ANKRD40	4	0.37,0.72,0.07,-0.65	17.62,7.75,12.13,5.45	13.67,4.71,11.59,8.57	4680;31361;50184;62319	-0.654132	0.717556	0.12384	0.366394	0.541975	0.76294	0.10788	0.1609	0.0645201	0.0762001
13547	RNASE9	4	0.47,-0.41,0.34,0.62	9.57,11.68,9.7,12.72	6.93,15.57,7.68,8.28	2253;27655;55186;73598	-0.414616	0.618478	0.251537	0.465402	0.54194	0.49904	0.152	0.0571001	0.0306801	0.0762001
16912	TRPC4	4	0.05,-0.29,0.45,0.64	27.48,14.31,21.74,6.74	26.53,17.47,15.94,4.34	2075;34486;44251;60151	-0.287839	0.636304	0.211712	0.447626	0.541965	0.31352	0.14288	0.0797601	0.0351401	0.0762001
15033	SNRNP25	4	-0.47,0.24,0.84,-0.61	1.78,18.46,3.24,2.62	2.47,15.62,1.81,3.99	14269;22926;49603;59189	-0.606668	0.842935	0.0011593	0.240769	0.541852	0.72234	0.0709401	0.35794	0.15838	0.0762201
308	ADCY8	4	0.07,0.22,0.78,0.31	14.4,14.92,9.89,39.1	13.72,12.8,5.78,31.6	17256;37133;50922;66914	0.0698238	0.775677	0.343502	0.307348	0.541513	0.0139601	0.0884401	0.0262801	0.0979001	0.0763001
6111	GFER	4	0.64,-0.29,-0.11,0.44	7.39,7.33,1.36,4.02	4.74,8.95,1.46,2.96	81;30016;52016;66112	-0.287509	0.640739	0.17234	0.442244	0.541492	0.31322	0.13966	0.11072	0.0364401	0.0763001
8623	LINGO2	4	-0.24,0.11,-0.23,0.98	9.57,37.64,14.57,4.18	11.31,35,17.09,2.12	9396;24302;39725;71695	-0.240702	0.977852	0.15291	0.105133	0.541492	0.24586	0.0465201	0.12898	0.35536	0.0763001
7987	KIAA0368	4	-0.64,0.29,0.31,0.77	8.59,12.68,14.47,12.16	13.44,10.38,11.65,7.13	9009;24928;52303;63943	-0.644576	0.770424	0.18174	0.312519	0.541471	0.75538	0.0908601	0.10238	0.0946801	0.0763201
950	ARID3C	4	-0.17,-0.22,1.25,-0.18	2.53,12.29,13.56,8.72	2.84,14.36,5.69,9.87	11761;37068;47535;57668	-0.223729	1.25234	0.170152	-0.170559	0.540889	0.22236	0.0229601	0.11296	0.8517	0.0765801
15502	STIM2	4	-0.01,0.07,0.48,0.6	13.14,14.24,14.4,12.23	13.26,13.58,10.3,8.08	10735;31732;37741;70980	-0.0136232	0.597692	0.284219	0.484117	0.540905	0.0375401	0.16506	0.0432201	0.0266001	0.0765801
1309	B3GAT2	4	0.34,-0.01,0.74,-0.15	2.14,10.51,4.47,5.87	1.69,10.61,2.67,6.5	10174;24849;45394;57140	-0.147093	0.744534	0.230045	0.337108	0.540821	0.13068	0.0990601	0.0688001	0.0803201	0.0766001
8360	KRTAP5-2	2	0.43,0.22	2.17,6.68	1.6,5.75	10819;20735	0.216286	0.434499	0.325392	0.216286	0.325392	0.0409401	0.16466	0.0766201	0.0409401	0.0766201
14466	SIRT2	4	-0.2,0.25,0.83,-0.38	9.44,6.55,32.77,8.66	10.85,5.49,18.47,11.28	13584;30211;38639;66103	-0.380997	0.827104	0.125048	0.254487	0.540796	0.45078	0.0749601	0.15968	0.14434	0.0766201
5158	FAF2	4	0.09,0.4,0.35,0.68	8.56,11.26,5.45,10.77	8.02,8.51,4.28,6.73	15575;27147;37393;72885	0.0936698	0.678545	0.380565	0.402905	0.540725	0.0101401	0.12294	0.0196601	0.0485601	0.0766401
2719	CDADC1	4	-0.04,0.47,0.61,-0.05	23.23,8.63,10.74,31.31	23.86,6.24,7.02,32.41	7798;35045;50706;69404	-0.0494776	0.613751	0.248384	0.467524	0.540638	0.0553001	0.15458	0.0585601	0.0302401	0.0767001
14881	SLFN11	4	0.03,-0.16,-0.05,1.06	12.1,8.34,10.64,26.9	11.88,9.32,11.05,12.95	16847;26003;44914;56247	-0.161045	1.05503	0.216525	0.0262931	0.540664	0.1463	0.0364001	0.0769001	0.50778	0.0767001
15184	SPARCL1	4	-0.47,0.73,0.3,0.35	9.37,10.61,15.67,6.26	13,6.38,12.75,4.92	10869;27979;37502;58059	-0.472286	0.732676	0.226737	0.348478	0.540577	0.57784	0.103	0.0704801	0.0733001	0.0767201
4963	EPS8L2	4	0.6,0.48,-0.33,0.01	15.41,6.81,9.73,34.85	10.15,4.89,12.23,34.54	1569;34002;41444;70421	-0.329445	0.601832	0.191085	0.478856	0.540344	0.3748	0.16168	0.0949201	0.0274401	0.0768001
16843	TRIM47	4	0.42,0.66,0.06,-0.14	15.22,16.12,16.81,4.02	11.39,10.18,16.17,4.43	10239;19415;54317;66251	-0.139261	0.663091	0.249242	0.417536	0.540314	0.12338	0.12998	0.0581401	0.0433201	0.0768201
1436	BDH2	4	0.38,0.7,-0.53,-0.12	14.63,10.7,4.99,5.51	11.25,6.58,7.19,5.98	17235;22545;55602;68239	-0.526183	0.701019	0.109118	0.379396	0.540208	0.64276	0.11374	0.17902	0.0583401	0.0768801
13158	RAP1GAP2	4	0.73,0.29,0.35,0.18	13.59,12.91,7.52,16.09	8.17,10.53,5.92,14.16	7340;19233;51537;71208	0.184976	0.734815	0.389839	0.345216	0.540016	0.0026601	0.10216	0.0184601	0.0752201	0.0769001
17155	UACA	4	0.52,0.56,0.34,0.21	15.7,21.51,6.32,28.1	10.96,14.59,5,24.32	2994;31854;38732;64403	0.208623	0.560433	0.406503	0.51872	0.539577	0.0018001	0.18914	0.0162601	0.0206801	0.0770201
9228	MCUR1	4	0.3,0.07,-0.12,0.78	7.95,14.18,11.91,9.05	6.47,13.46,12.92,5.26	7896;33055;48064;68403	-0.117762	0.782586	0.258927	0.296499	0.539543	0.10408	0.0862801	0.0535001	0.10718	0.0770401
7290	ID1	4	0.32,-0.15,0.03,0.76	14.57,11.22,11.19,4.47	11.68,12.49,10.96,2.64	14464;18951;38990;68350	-0.153765	0.760175	0.238782	0.318635	0.539405	0.13758	0.0946601	0.0636801	0.0908601	0.0770801
15703	SYT10	4	-0.24,0.64,-0.57,0.44	10.83,18.56,8.14,6.97	12.77,11.91,12.08,5.15	4078;31824;43949;59265	-0.569814	0.639896	0.0676942	0.438297	0.539096	0.68606	0.14016	0.239	0.0374001	0.0771601
12622	PRLR	4	0.18,0.48,0.6,0.23	40.53,14.05,94.51,9.44	35.8,10.07,62.46,8.02	18168;27048;52109;60361	0.178948	0.597471	0.372801	0.480538	0.539005	0.0029401	0.1653	0.0208801	0.0271001	0.0772201
18167	ZNF256	4	0.63,0.29,0.44,0.27	11.87,5.84,11.22,11.65	7.65,4.77,8.25,9.64	3992;34052;44080;60555	0.273267	0.634169	0.410353	0.443326	0.538748	0.0006201	0.144	0.0157201	0.0361601	0.0773401
17630	WDR11	4	0.25,0.21,0.31,0.77	10.06,19.89,33.23,22.29	8.43,17.24,26.88,13.06	10893;30151;50133;64235	0.206593	0.771129	0.384628	0.305935	0.538532	0.0019001	0.0905401	0.0191201	0.0991401	0.0774201
15776	TAGLN	4	0.68,-0.27,-0.11,0.39	8.4,13.59,11.48,1.39	5.23,16.37,12.4,1.06	12941;32171;37777;64629	-0.26839	0.683114	0.174437	0.393782	0.538448	0.285	0.12112	0.10862	0.0520401	0.0775401
1524	BNC1	4	0.76,-0.11,0.32,-0.36	10.83,48.61,4.05,4.25	6.41,52.62,3.25,5.43	13620;35665;41651;71587	-0.355828	0.756759	0.151662	0.319846	0.538303	0.41408	0.0953401	0.13008	0.0902601	0.0775801
4240	DHX16	4	0.11,-0.11,0.97,-0.57	3.63,3.5,8.53,3.56	3.36,3.76,4.37,5.29	8381;19523;44663;62748	-0.569555	0.965519	0.100431	0.110862	0.53819	0.68568	0.0492201	0.1912	0.34392	0.0776401
1467	BHLHB9	4	0.01,0.35,-0.29,0.72	11.16,8.79,17.88,21.16	11.1,6.87,21.81,12.83	616;25598;39417;70944	-0.287067	0.721333	0.199067	0.354933	0.538133	0.31242	0.10624	0.0886001	0.0697601	0.0776601
2236	CALHM1	4	-0.08,0.56,0.4,0.52	20.57,10.06,11.45,19.24	21.76,6.84,8.66,13.41	18583;19624;43530;69522	-0.0807584	0.555091	0.349731	0.521129	0.53811	0.0751201	0.19202	0.0253001	0.0204001	0.0776801
10319	NKAIN3	4	0.11,0.48,-0.23,0.6	13.53,17.84,12.75,33.94	12.57,12.83,14.93,22.39	16726;35947;50845;71264	-0.228096	0.600341	0.23844	0.475815	0.538078	0.22764	0.16284	0.0638601	0.0282401	0.0776801
1429	BCO1	4	-0.15,0.51,-0.21,0.57	25.12,12.75,27.03,11.22	27.77,8.97,31.23,7.56	13264;35470;47768;64013	-0.20821	0.569434	0.18068	0.506577	0.538005	0.20188	0.1826	0.10322	0.0224001	0.0777401
4069	DDIT4	4	0.33,0.35,0.41,0.66	21.03,10.74,4.25,23.36	16.69,8.43,3.19,14.76	2227;20867;48122;57174	0.333247	0.662472	0.43965	0.413408	0.53794	0.0003201	0.13022	0.0130001	0.0444601	0.0777601
8050	KIF12	4	0.26,0.57,0.31,0.5	19.73,34.82,27.16,7.33	16.49,23.4,21.84,5.17	10532;20801;40447;61330	0.258823	0.573609	0.412276	0.502295	0.537952	0.0007801	0.1793	0.0155401	0.0234801	0.0777601
11304	OR8B4	4	-0.27,0.88,-0.84,0.2	9.96,25.15,5.19,12.81	11.97,13.7,9.29,11.16	5584;29683;41643;62639	-0.840923	0.876753	-0.00756635	0.199155	0.537954	0.87474	0.0644801	0.37558	0.20644	0.0777601
398	AGO1	3	0.28,0.41,0.49	7.17,17.72,11.61	5.89,13.29,8.25	9689;30190;44479	0.282108	0.49254	0.39635	0.414402	0.453471	0.0035201	0.1835	0.0278401	0.0229001	0.0778401
4644	ECHDC2	4	0.18,-0.05,0.64,0.44	14.96,13.2,13.63,6.55	13.23,13.64,8.77,4.83	1228;33078;37755;57165	-0.0466558	0.635246	0.301225	0.43987	0.537558	0.0537801	0.14356	0.0376801	0.0371201	0.0779601
3143	CIRBP	4	0.23,-0.04,-0.27,0.85	7.2,19.11,3.56,6	6.15,19.71,4.31,3.33	9568;20183;51409;63983	-0.274345	0.848264	0.188952	0.226562	0.537413	0.29408	0.0698601	0.0967001	0.17284	0.0780401
8502	LDHAL6A	4	0.37,0.71,-0.09,0.27	3.08,2.43,1.58,51.47	2.38,1.49,1.69,42.83	8891;33283;44943;71094	-0.0940168	0.705102	0.31146	0.369579	0.53734	0.0847001	0.11196	0.0344801	0.0630201	0.0780801
9924	MYL7	4	0.62,0.46,-0.42,0.06	20.6,8.72,11.52,17.1	13.44,6.35,15.39,16.37	3318;35957;48364;60321	-0.418707	0.61679	0.179503	0.457332	0.537061	0.50498	0.15256	0.1043	0.0325201	0.0782201
10061	NBAS	3	0.13,0.77,-0.03	4.6,2.69,9.47	4.2,1.58,9.66	27912;40174;58996	-0.0292268	0.770356	0.291598	0.133667	0.452011	0.0949601	0.0675001	0.0595001	0.18494	0.0785401
9459	MKS1	4	0.54,0.45,0.22,0.53	16.32,2.59,43.68,18.14	11.19,1.89,37.42,12.57	4397;23856;51206;62810	0.22333	0.544293	0.437306	0.528668	0.536481	0.0015201	0.19936	0.0132401	0.0191401	0.0785801
11833	PEX6	4	0.3,0.67,0.29,0.41	51.44,2.59,13.5,42.87	41.91,1.63,11.05,32.32	7114;31162;54047;57259	0.288881	0.665348	0.414336	0.407478	0.536413	0.0004801	0.12872	0.0153401	0.0465801	0.0785801
12954	PVR	4	0.7,0.38,-0.05,0.25	16.51,32.03,7.23,42.19	10.18,24.69,7.48,35.43	9495;25347;54718;60849	-0.0481621	0.697524	0.319132	0.375312	0.536418	0.0545201	0.11526	0.0321801	0.0603601	0.0785801
13376	REXO4	4	0.3,-0.27,-0.33,0.77	3.04,7.59,16.68,10.74	2.47,9.15,20.92,6.3	9718;26366;50778;64883	-0.327123	0.769879	0.119058	0.302897	0.536388	0.37086	0.0912401	0.16662	0.10162	0.0786001
3597	CREB3L1	4	0.66,0.1,0.42,0.36	17.23,31.57,14.66,13.59	10.93,29.38,10.99,10.59	4649;23430;42144;63137	0.103694	0.656269	0.384218	0.416212	0.536241	0.0090401	0.13272	0.0191801	0.0436801	0.0786401
7093	HOXB3	4	-0.57,0.13,0.94,-1.01	9.34,1.1,12.62,1.19	13.9,1,6.58,2.41	3488;28383;46900;64134	-1.01268	0.938449	-0.128307	0.134049	0.536249	0.93108	0.0531401	0.6285	0.30534	0.0786401
3021	CHCHD1	3	-0.2,0.22,0.69	13.14,7.85,10.51	15.08,6.76,6.53	1046;35783;41688	-0.198522	0.687201	0.234861	0.215903	0.451552	0.28514	0.0900001	0.0895201	0.10662	0.0786801
15850	TBC1D2	4	0.18,0.52,0.55,0.32	43.1,28.56,4.34,19.66	38.08,19.94,2.96,15.74	16913;23707;41780;66483	0.178598	0.554302	0.392988	0.517959	0.536131	0.0029401	0.19272	0.0179201	0.0207401	0.0786801
13541	RNASE2	4	0.73,-0.31,0.35,-0.45	23.04,17.52,4.64,15.22	13.93,21.7,3.65,20.72	2215;31938;41700;70360	-0.445391	0.726285	0.0794232	0.345333	0.535809	0.54288	0.10452	0.22094	0.0751201	0.0788201
1832	C19orf44	4	0.93,-0.4,0.14,-0.16	12.72,14.4,27.03,7	6.67,18.99,24.52,7.85	3598;28553;49640;66822	-0.398873	0.930739	0.126962	0.140655	0.535697	0.47618	0.0545201	0.15732	0.29286	0.0788401
15728	TAAR1	4	0.55,0.52,-0.32,-0.23	32.87,17.88,4.08,12.65	22.5,12.43,5.09,14.79	17701;26496;55422;65161	-0.317281	0.546683	0.132174	0.524477	0.53558	0.35666	0.19822	0.1515	0.0198401	0.0788601
17287	UGT1A9	4	-0.16,0.05,0.95,0.12	1.49,27.68,5.38,10.44	1.66,26.82,2.78,9.61	14757;21712;49227;71112	-0.160757	0.950461	0.238914	0.120573	0.535517	0.1459	0.0514601	0.0636801	0.32756	0.0788801
14745	SLC38A4	4	-0.06,-0.15,0.34,0.73	12.94,9.37,11.78,40.34	13.46,10.41,9.32,24.26	4770;33081;54842;69317	-0.151745	0.733526	0.215582	0.337467	0.535496	0.13566	0.1027	0.0773601	0.0801801	0.0789001
5027	ESAM	4	-0.03,-0.29,-0.1,1.1	16.9,12.2,15.9,22.94	17.21,14.96,17.03,10.73	13204;20787;47089;56144	-0.294702	1.09624	0.16905	-0.0256783	0.53528	0.32464	0.0324601	0.11408	0.61562	0.0789201
11170	OR51E2	2	0.5,0.14	5.32,18.75	3.76,17.01	34517;48711	0.141154	0.498429	0.319792	0.141154	0.319792	0.0705201	0.12714	0.0789401	0.0705201	0.0789401
11834	PEX7	4	0.37,-0.33,0.36,0.7	25.5,6.94,11.03,15.48	19.68,8.74,8.57,9.55	7504;31080;43189;62578	-0.333417	0.696449	0.275152	0.373814	0.535131	0.38076	0.11552	0.0469201	0.0610601	0.0789401
18614	ZSWIM6	4	0.52,0.55,0.15,0.17	37.48,85,5.28,15.54	26.16,58,4.77,13.84	13775;24921;42503;70708	0.147368	0.551395	0.34621	0.518796	0.535095	0.0048401	0.1944	0.0257601	0.0206801	0.0789401
4232	DHRS4L2	3	0.84,0.06,-0.74	2.2,15.9,3.4	1.23,15.22,5.66	11646;38834;67163	-0.735413	0.839076	0.0554701	0.0627472	0.450912	0.8578	0.0533601	0.28054	0.27802	0.0790201
5021	ERV3-1	4	-0.07,0.08,-0.15,0.99	45.5,12.78,5.02,9.5	47.84,12.05,5.58,4.8	7221;36292;40089;65285	-0.150525	0.985463	0.211786	0.0845305	0.534997	0.13462	0.0455601	0.0797001	0.3929	0.0790601
16583	TNFAIP8	4	-0.16,0.32,-0.09,0.75	8.4,21.29,62.93,23.82	9.38,17.06,66.95,14.16	13488;35338;38858;73516	-0.158739	0.750594	0.205344	0.318961	0.534777	0.1434	0.0973601	0.0842201	0.0906201	0.0791201
2907	CENPN	4	0,-0.43,0.81,0.26	4.6,5.93,2.1,1.68	4.6,8,1.2,1.4	6230;19393;46193;63038	-0.430298	0.807953	0.160069	0.261284	0.534619	0.5222	0.0796001	0.12224	0.13796	0.0791601
4208	DGKD	4	0.31,0.01,0.03,0.76	18.14,4.73,17.55,36.41	14.65,4.68,17.15,21.5	276;30813;52480;62177	0.0146225	0.760231	0.279222	0.308513	0.534372	0.0270401	0.0946201	0.0453401	0.0971001	0.0793001
10950	OPALIN	4	-0.62,0.03,1.03,-0.01	5.45,13.17,18.85,3.66	8.4,12.86,9.2,3.68	9423;33936;53893;56034	-0.624762	1.03425	0.109435	0.034454	0.534354	0.73706	0.0393001	0.17864	0.48968	0.0793201
10272	NFYB	4	0.37,0.39,0.35,0.68	11.55,9.5,8.53,2.43	8.95,7.25,6.7,1.52	3069;33798;51639;59080	0.348394	0.677483	0.446372	0.391122	0.534302	0.0002201	0.1236	0.0124601	0.0530601	0.0793401
6926	HIST1H2BC	2	0.37,0.27	2.36,1.49	1.83,1.23	44390;68314	0.273247	0.365077	0.319162	0.273247	0.319162	0.0262801	0.2136	0.0793801	0.0262801	0.0793801
10376	NME5	4	0.63,-0.13,0.44,-0.29	10.77,11.78,10.67,7.65	6.96,12.89,7.88,9.38	9885;20605;42257;64262	-0.293007	0.629993	0.161041	0.437538	0.533765	0.32174	0.146	0.1212	0.0375601	0.0796001
1389	BCAM	4	0.6,-0.39,0.47,-0.06	7.2,6.45,6.39,30.5	4.74,8.43,4.63,31.89	8300;30984;50043;60179	-0.385138	0.602233	0.154543	0.465175	0.533704	0.4568	0.16148	0.1275	0.0307401	0.0796601
15347	SRF	4	0.07,-0.13,0.79,0.28	2.27,3.17,1.97,3.21	2.15,3.48,1.14,2.64	9473;19962;37606;68703	-0.130738	0.786889	0.252766	0.280226	0.533558	0.11532	0.0850201	0.0565201	0.1216	0.0797201
5045	ESYT2	4	-0.24,-0.25,1.14,-0.07	51.57,9.18,6.26,24.01	61.08,10.93,2.84,25.24	17714;32940;45485;60565	-0.252092	1.13859	0.142589	-0.0719139	0.533336	0.26166	0.0296201	0.14042	0.70348	0.0798801
1968	C2orf42	4	0.69,0.2,0.37,-0.01	16.19,31.02,10.8,13.3	10.01,26.99,8.34,13.38	15472;36154;48266;61117	-0.00838396	0.693568	0.314707	0.373029	0.533299	0.0352601	0.11664	0.0335401	0.0613601	0.0799201
16150	THSD4	4	0.36,0.54,0.53,-0.15	13.24,24.08,17.88,44.07	10.33,16.57,12.4,48.93	7347;27867;45241;69885	-0.150954	0.538715	0.318407	0.527822	0.533268	0.13502	0.20336	0.0323801	0.0192401	0.0799401
10706	NREP	2	0.01,0.63	27.91,7.59	27.74,4.92	35006;49865	0.00845378	0.626634	0.317544	0.00845378	0.317544	0.16938	0.0778001	0.0800401	0.16938	0.0800401
6589	GRTP1	4	0.41,0.66,0.14,0.16	13.3,13.04,5.64,5.54	10.04,8.25,5.12,4.97	15603;19521;46736;71773	0.140842	0.659859	0.34087	0.40589	0.532875	0.0053201	0.13126	0.0268001	0.0471801	0.0801801
10348	NLK	4	-0.05,-0.24,1.11,-0.09	40.04,27.81,70.23,44.36	41.39,32.78,32.46,47.23	6692;19031;40794;60533	-0.237312	1.11322	0.184462	-0.0476041	0.532807	0.24222	0.0312401	0.10052	0.65844	0.0802001
17274	UGCG	4	0.52,0.21,0.51,0.54	19.24,37.12,22.03,14.73	13.38,32.09,15.51,10.13	5057;36615;53675;71411	0.210219	0.540666	0.445404	0.52423	0.532448	0.0017401	0.20224	0.0125601	0.0198801	0.0803401
11295	OR7D4	4	0.25,0.12,-0.28,0.81	1.26,7.17,8.72,24.3	1.06,6.58,10.56,13.84	7297;19654;41941;64735	-0.275083	0.812426	0.22795	0.252265	0.532345	0.29564	0.0782601	0.0699201	0.14668	0.0803801
17017	TTC21B	4	0.37,0.29,0.7,-0.56	31.7,65.43,52.61,2.56	24.61,53.48,32.41,3.76	17278;24822;39037;62441	-0.557138	0.69892	0.199586	0.365673	0.532296	0.6731	0.11468	0.0882401	0.0647401	0.0803801
1778	C16orf89	4	-0.11,0.17,0.02,0.9	18.72,11.48,5.41,5.84	20.23,10.24,5.35,3.13	3560;19946;42649;68303	-0.111813	0.898701	0.242537	0.165239	0.53197	0.0991001	0.0600201	0.0617401	0.25366	0.0804401
6864	HFE2	4	-0.61,0.08,0.31,0.76	3.4,19.89,33.23,4.6	5.17,18.88,26.82,2.73	454;30686;52695;63189	-0.605033	0.75503	0.133606	0.309028	0.532029	0.72108	0.0958401	0.1499	0.0968201	0.0804401
3423	COL4A3	4	-0.07,0.14,0.65,0.41	15.05,17.65,7.39,27.84	15.8,15.97,4.71,20.89	2749;20892;49106;71000	-0.0695055	0.649524	0.28467	0.414286	0.531905	0.0669001	0.13622	0.0430801	0.0443001	0.0804801
8291	KRTAP1-1	3	-0.1,0.45,0.45	7.88,13.98,1.88	8.46,10.27,1.37	9925;48404;74052	-0.101622	0.44928	0.264308	0.445265	0.447273	0.16366	0.21704	0.0722601	0.0180001	0.0804801
8084	KIF6	4	0.49,0.57,0.23,-0.01	10.64,14.14,11.94,9.76	7.56,9.52,10.18,9.81	6819;20421;37440;74183	-0.00673075	0.571089	0.321508	0.492315	0.531702	0.0347401	0.1815	0.0315001	0.0253401	0.0805601
14741	SLC38A1	4	0.6,-0.17,0,0.47	10.31,9.8,9.02,11.52	6.81,10.99,9.03,8.34	7788;33486;41648;56068	-0.165863	0.597953	0.223771	0.465377	0.531665	0.15164	0.16492	0.0720801	0.0307001	0.0805601
12716	PRRT2	4	0.48,0.09,-0.41,0.58	12.39,7.59,7.62,9.41	8.86,7.13,10.13,6.3	16757;25601;46980;72064	-0.409927	0.578984	0.185723	0.484231	0.531608	0.49162	0.1757	0.0994801	0.0265801	0.0805801
13368	RET	4	0.67,0.24,0.39,0.08	17.88,20.73,13.01,6.42	11.22,17.55,9.92,6.07	16728;22103;39613;62151	0.0817467	0.672128	0.346162	0.390497	0.531313	0.0119201	0.1256	0.0257601	0.0533601	0.0805801
13452	RHBDL2	4	0.47,0.03,0.08,0.6	14.31,14.66,6,19.66	10.36,14.39,5.69,13	3179;30027;48086;62394	0.0276225	0.596457	0.291476	0.466289	0.531373	0.0231601	0.16598	0.0406001	0.0305601	0.0805801
17948	ZCCHC14	4	0.5,0.56,0.31,-0.44	32.55,74.22,25.96,7.59	23.02,50.23,21.01,10.33	18156;27144;50911;68414	-0.444514	0.563402	0.230943	0.499526	0.531464	0.54168	0.1866	0.0683401	0.0239601	0.0805801
11670	PCMTD1	3	-0.37,0.3,0.6	19.44,7.98,5.74	25.15,6.5,3.79	5673;19370;42077	-0.372025	0.597612	0.173854	0.295975	0.446793	0.53534	0.12604	0.13688	0.0587201	0.0806601
12075	PLA2G16	4	0.16,0.51,-0.15,0.55	2.66,9.05,35.44,35.11	2.38,6.35,39.32,23.94	3578;26767;40318;71799	-0.149882	0.552323	0.267322	0.510028	0.531175	0.13406	0.19368	0.0500401	0.0217801	0.0806801
6653	GTF3C2	4	-0.13,0.74,-0.25,0.32	3.92,17.42,28.59,11.16	4.28,10.44,33.99,8.92	12231;19708;41836;69189	-0.249709	0.738562	0.171387	0.323642	0.531102	0.258	0.10094	0.1117	0.0875601	0.0807001
17004	TSTA3	4	0.02,-0.33,0.77,0.3	11.61,15.44,3.86,13.17	11.48,19.45,2.27,10.73	1544;32814;38689;74236	-0.333	0.766612	0.186541	0.295721	0.531167	0.3802	0.0924801	0.0988001	0.10784	0.0807001
8278	KRT76	4	-0.56,0.14,0.92,-0.06	5.22,7.39,6.19,16.9	7.71,6.7,3.27,17.64	13125;27613;53110;59456	-0.562382	0.919506	0.109473	0.142205	0.530856	0.6787	0.0558001	0.17856	0.29042	0.0808201
12625	PRMT2	4	0.08,0.47,0.17,0.59	5.67,10.93,8.17,6.23	5.38,7.88,7.28,4.14	13551;21054;50378;62253	0.0778549	0.589319	0.326792	0.472219	0.530769	0.0124001	0.17018	0.0300801	0.0290001	0.0808601
17972	ZDHHC18	4	0.62,-0.1,-0.45,0.44	14.66,9.41,5.77,17.72	9.55,10.1,7.91,13.03	13570;28296;48543;72601	-0.454638	0.61875	0.126177	0.4428	0.530775	0.55486	0.1518	0.1583	0.0362601	0.0808601
13597	RNF17	4	0.41,0.65,0.01,-0.13	11.68,6.49,41.44,33.75	8.77,4.14,41.13,36.84	5021;33595;39225;56811	-0.126452	0.64827	0.23636	0.412745	0.530507	0.11104	0.1369	0.0650601	0.0447801	0.0809601
17965	ZDHHC11	4	-0.22,0.23,-0.55,0.83	9.86,11.65,8.46,7.69	11.48,9.95,12.43,4.31	12878;23368;45405;70213	-0.554077	0.834371	0.0719305	0.22662	0.530496	0.66988	0.0733201	0.23256	0.1727	0.0809601
1388	BBX	4	-0.15,0.22,0.24,0.82	15.99,16.51,10.38,16.48	17.73,14.18,8.77,9.35	5860;26765;55096;66850	-0.148207	0.818091	0.282998	0.242725	0.530408	0.1322	0.0767201	0.0437401	0.15624	0.0809801
8018	KIAA1324L	4	-0.38,-0.61,0.89,0.17	11.22,10.48,11,8.76	14.56,16,5.92,7.79	7715;19171;49452;57863	-0.610641	0.892748	0.0187256	0.168127	0.530437	0.72594	0.0614601	0.32432	0.2495	0.0809801
12209	PMEPA1	4	0.17,0,0.89,-0.23	16.61,26.12,2.91,40.34	14.73,26.1,1.58,47.26	6902;32689;53426;61486	-0.228542	0.887426	0.208301	0.173281	0.530353	0.22834	0.0626201	0.0818601	0.24426	0.0809801
14957	SMIM10	4	-0.19,0.49,0.57,-0.04	29.17,26.48,11.06,8.95	33.27,18.85,7.45,9.23	1517;34503;41172;70179	-0.18965	0.570555	0.206664	0.490393	0.530474	0.17838	0.18186	0.0832401	0.0256401	0.0809801
8976	MAGEA1	4	0.01,0.54,0.52,-0.39	1.06,21.58,2.27,1.16	1.06,14.88,1.58,1.52	10179;23411;52881;64573	-0.385372	0.536587	0.171294	0.523986	0.530286	0.4572	0.20496	0.11178	0.0199401	0.0810001
15153	SP6	4	0.4,-0.35,-0.3,0.66	14.21,11.84,5.67,10.38	10.79,15.13,6.99,6.56	997;22491;46596;64862	-0.35412	0.66292	0.101443	0.397501	0.530211	0.41152	0.1301	0.18986	0.0508201	0.0810201
10569	NOD2	4	-0.2,0.4,-0.04,0.66	18.53,15.57,9.5,8.92	21.21,11.82,9.75,5.63	4146;34926;44033;68419	-0.195064	0.662591	0.206931	0.397323	0.529957	0.18464	0.13014	0.0830001	0.0509601	0.0811401
5482	FBRSL1	4	-0.01,-0.29,1.07,-0.1	4.64,19.5,10.41,22.84	4.66,23.77,4.97,24.43	12374;23927;53631;60479	-0.285698	1.06621	0.169246	-0.0064775	0.529868	0.31004	0.0357201	0.11394	0.57728	0.0812001
9859	MUSK	4	-0.1,0.85,0.21,-0.06	15.99,17.81,43.42,29.27	17.18,9.9,37.5,30.56	1303;24834;44491;65533	-0.102988	0.848076	0.223509	0.211403	0.529739	0.0919601	0.0698801	0.0722001	0.19152	0.0812801
11976	PIGO	4	-0.06,0.38,0.68,0.28	15.7,10.02,5.15,24.21	16.31,7.71,3.22,19.94	5683;26913;50695;62549	-0.0551634	0.680266	0.320914	0.378977	0.529622	0.0581201	0.12226	0.0316201	0.0585001	0.0813601
14470	SIRT6	4	0.71,0.1,0.06,0.35	10.93,34.53,5.38,11.78	6.67,32.32,5.17,9.26	7645;19342;46933;59890	0.0567186	0.71252	0.302735	0.346407	0.529464	0.0162801	0.10994	0.0372201	0.0745201	0.0814601
3679	CSH2	3	1.15,-0.4,-0.26	4.51,4.76,18.46	2.04,6.3,22.04	2;49441;64959	-0.40217	1.14564	0.162548	-0.255826	0.444907	0.57498	0.0227201	0.14774	0.80552	0.0815001
11377	OTOL1	4	-0.32,0.22,0.56,0.5	11.19,13.5,8.79,17.94	13.95,11.62,5.98,12.66	7074;36611;37654;55996	-0.318325	0.555596	0.239018	0.503217	0.529407	0.35854	0.19178	0.0636401	0.0230201	0.0815201
9424	MIEN1	4	-0.06,-0.35,0.56,0.5	12.68,5.77,4.86,5.28	13.21,7.36,3.3,3.73	15129;35261;49245;58920	-0.351248	0.557875	0.162294	0.500672	0.529274	0.4075	0.19074	0.11986	0.0237601	0.0815601
10845	NUS1	3	0.41,0.48,-1.36	2.17,8.14,1.84	1.63,5.84,4.74	15236;55570;65756	-1.36286	0.480059	-0.157986	0.408844	0.444452	0.9836	0.19192	0.66164	0.0237801	0.0816401
16632	TNNC2	4	-0.04,0.25,-0.33,0.81	10.61,10.31,8.85,7.91	10.9,8.69,11.13,4.51	10782;27421;41208;71992	-0.33038	0.810484	0.172096	0.247948	0.529216	0.37606	0.0788201	0.11094	0.15136	0.0816401
798	APLN	3	0.45,0.31,0.43	15.57,22.55,64.52	11.36,18.21,47.75	10334;27329;51433	0.308088	0.454646	0.398968	0.43417	0.444408	0.0025401	0.21248	0.0274001	0.0197201	0.0816801
10683	NR2C2	4	0.09,-0.03,0.97,0.03	5.38,9.99,8.89,11.22	5.06,10.18,4.54,10.96	15555;32158;52113;67553	-0.0275616	0.968726	0.266153	0.0891879	0.528957	0.0435801	0.0486201	0.0508201	0.38448	0.0817001
17421	USP46	4	-0.07,0.51,0.36,0.55	14.05,19.21,43.74,32.52	14.79,13.52,34.08,22.19	631;18685;53488;72298	-0.0742207	0.551373	0.335963	0.506356	0.528864	0.0706801	0.19448	0.0278601	0.0224601	0.0817201
7320	IFI44L	2	0.02,0.61	33.52,4.38	33.07,2.87	52299;58787	0.0196017	0.607798	0.3137	0.0196017	0.3137	0.15826	0.0827201	0.0817401	0.15826	0.0817401
13204	RASL11B	2	0.31,0.32	19.34,22.45	15.65,17.96	32807;66810	0.305018	0.322513	0.313766	0.305018	0.313766	0.0200801	0.24876	0.0817401	0.0200801	0.0817401
16399	TMEM200B	4	-0.76,0.08,-0.64,0.97	1.03,13.69,16.09,23.56	1.75,12.92,25.01,12	12018;27272;48434;63785	-0.760008	0.973529	-0.0846843	0.0837984	0.528664	0.83348	0.0472801	0.5388	0.39434	0.0818001
14125	SDR42E1	4	0.57,-0.18,-0.24,0.49	1.49,4.64,11.78,12.2	1,5.26,13.93,8.71	16131;19350;44552;60931	-0.241933	0.572254	0.158185	0.485013	0.528633	0.24814	0.18046	0.12412	0.0263801	0.0818401
17558	VPS52	4	0.28,-0.38,0.77,-0.02	3.08,4.6,15.48,9.08	2.53,6.01,9.06,9.2	16783;37026;52595;73128	-0.38465	0.772342	0.163314	0.284927	0.528634	0.45618	0.0901601	0.11918	0.1178	0.0818401
2727	CDC23	4	-0.48,0.74,0.32,-0.82	2.14,2.72,1.36,2.98	2.99,1.63,1.09,5.26	12102;29723;47887;69879	-0.819966	0.7359	-0.0616503	0.320937	0.528419	0.86584	0.10194	0.48928	0.0895601	0.0819601
4406	DND1	4	-0.01,0.21,-0.97,0.85	5.38,16.61,3.11,4.08	5.4,14.39,6.1,2.27	11799;29703;48384;69105	-0.970945	0.849202	0.0199161	0.207514	0.528358	0.9195	0.0694801	0.32208	0.1963	0.0820401
10527	NO_CURRENT_67	4	0.48,0.58,-0.11,-0.1	18.1,43.94,24.11,10.7	13,29.41,25.99,11.48	4742;25024;43040;62066	-0.108237	0.579076	0.21187	0.477365	0.528221	0.0963801	0.17566	0.0796201	0.0279201	0.0820801
6119	GFPT2	4	0.15,-0.12,-0.29,0.91	7.88,25.34,3.99,9.54	7.1,27.63,4.86,5.09	3641;19609;38951;72407	-0.285272	0.906352	0.161604	0.149929	0.52814	0.30942	0.0582601	0.12082	0.27726	0.0821401
4665	EDF1	4	0.08,-0.44,0.98,-0.21	10.64,18.04,5.15,4.41	10.1,24.55,2.61,5.09	10653;22165;45091;57013	-0.444433	0.980608	0.101196	0.0755454	0.528077	0.54152	0.0460201	0.19026	0.4106	0.0821801
14775	SLC44A2	4	0.55,0.51,-0.28,-0.22	2.14,20.28,4.21,7.04	1.46,14.27,5.12,8.2	16078;30122;48762;72095	-0.280266	0.548337	0.138716	0.506917	0.527627	0.3033	0.1971	0.14418	0.0223401	0.0823601
18052	ZIK1	4	-0.06,-0.61,-0.13,1.11	6.74,6.16,7.26,42.74	7.02,9.41,7.97,19.77	6418;22978;44657;58430	-0.610497	1.11229	0.0779113	-0.0569847	0.527654	0.72564	0.0313601	0.22322	0.67604	0.0823601
3447	COLQ	4	0.02,0.32,-0.21,0.73	34.95,20.9,24.01,10.41	34.51,16.72,27.8,6.27	16965;23976;38175;71463	-0.2114	0.732206	0.215239	0.321825	0.527015	0.20596	0.1031	0.0775601	0.0888201	0.0826001
1651	C10orf113	4	-0.08,0.09,-0.11,0.96	55.3,51.89,20.08,33.49	58.29,48.64,21.73,17.21	6044;19071;53774;60616	-0.113402	0.960669	0.216162	0.0932752	0.526972	0.10054	0.0498001	0.0771201	0.3762	0.0826401
884	ARHGAP1	4	0.13,-0.24,0.69,0.36	13.14,5.58,37.12,8.53	12,6.58,22.96,6.64	3698;25578;38092;63781	-0.2398	0.692937	0.236291	0.360845	0.526891	0.24488	0.11718	0.0651001	0.0669401	0.0827201
15441	ST6GAL2	3	0.14,0.47,0.41	12.72,21.64,33.94	11.51,15.6,25.53	2018;33866;67181	0.144178	0.472758	0.342685	0.411118	0.441938	0.0182201	0.19858	0.0407601	0.0233601	0.0828001
10822	NUP153	4	0.55,0.5,0.23,-0.26	2.98,14.11,3.5,5.77	2.04,9.95,2.99,6.9	1248;34582;51751;56731	-0.25804	0.549257	0.255909	0.503785	0.526521	0.27004	0.1962	0.0549001	0.0229801	0.0829201
18173	ZNF266	4	-0.29,0.59,-0.26,0.46	13.17,10.74,18.69,8.04	16.14,7.13,22.39,5.84	11608;26468;46729;64215	-0.293444	0.590267	0.124727	0.462699	0.526483	0.32248	0.16932	0.1601	0.0313401	0.0829601
8614	LIN7B	4	0.43,-0.04,0.62,-0.27	8.63,15.93,5.51,13.11	6.38,16.37,3.59,15.8	6375;36453;43062;61917	-0.269362	0.618104	0.18596	0.43462	0.526362	0.28632	0.15224	0.0992001	0.0383001	0.0830201
3247	CLIP2	4	0.17,0.38,0.68,-0.02	19.5,27.26,10.48,11.48	17.38,21.01,6.56,11.68	16934;30435;49315;68121	-0.0244947	0.67639	0.29843	0.375761	0.526076	0.0423601	0.124	0.0386601	0.0602801	0.0831201
5318	FAM210A	4	1.18,-0.56,-0.13,-0.5	7.1,17.75,3.04,5.48	3.13,26.25,3.33,7.74	7151;27012;46985;58847	-0.564502	1.18191	-0.00256873	-0.129961	0.525972	0.68042	0.0268801	0.36562	0.80114	0.0831601
5674	FKBP10	4	-0.05,-0.14,0.8,0.26	8.14,33.85,6.03,11.03	8.43,37.36,3.48,9.23	5229;24284;45740;69369	-0.142446	0.795032	0.214766	0.256412	0.525722	0.12652	0.0825001	0.0777401	0.14212	0.0832801
14375	SH3D19	4	0.24,0.02,0.08,0.81	14.34,12.94,53.03,28.85	12.17,12.8,50.34,16.4	6277;18989;50966;70766	0.0158245	0.814654	0.285555	0.236741	0.525697	0.0265801	0.0774601	0.0427801	0.16174	0.0832801
13658	ROM1	4	0.02,0.75,0.3,0.28	33,6.97,5.87,15.86	32.46,4.14,4.77,13.03	9283;26970;41093;68491	0.0236948	0.752702	0.339681	0.298653	0.525677	0.0241001	0.0965001	0.0270801	0.10552	0.0833001
1821	C19orf10	4	0.54,0.32,0.51,0.21	17.88,18.2,3.56,12.65	12.31,14.56,2.5,10.93	2061;19819;41024;71347	0.210845	0.537905	0.396078	0.513361	0.525633	0.0017001	0.20392	0.0175201	0.0214401	0.0833201
17941	ZC3HAV1L	4	0.78,-0.28,-0.42,0.27	9.6,15.31,2.3,24.34	5.61,18.53,3.07,20.11	17194;27792;40615;61427	-0.418957	0.776217	0.0892302	0.274851	0.525534	0.50544	0.0882401	0.20622	0.1258	0.0833801
4603	DYRK1B	4	0.68,0.05,0.37,-0.03	15.67,8.04,33.23,4.99	9.78,7.79,25.7,5.09	4421;31911;50683;57051	-0.0273794	0.680111	0.267216	0.370716	0.525414	0.0435201	0.12234	0.0501601	0.0625601	0.0834801
5903	FZD3	4	-0.37,0.18,0.3,0.75	12,34.53,12.62,23.27	15.54,30.45,10.24,13.84	17987;36600;55339;57941	-0.372396	0.749417	0.214921	0.301329	0.525373	0.43904	0.0976401	0.0776401	0.10336	0.0835001
5659	FIBP	4	0.02,0.22,-0.4,0.83	9.89,13.14,8.76,6.49	9.75,11.28,11.59,3.65	261;21421;52003;69191	-0.404818	0.829863	0.166575	0.220434	0.525149	0.48446	0.0745601	0.11622	0.17908	0.0836201
10334	NKX2-4	4	-0.37,0.01,-0.18,1.04	11.74,21.97,5.41,2.82	15.22,21.76,6.12,1.37	5311;26129;41627;71911	-0.374242	1.03582	0.124432	0.013942	0.524879	0.44136	0.0389001	0.16032	0.53384	0.0837201
14711	SLC35B2	4	0.25,0.29,0.73,0.32	10.83,11.32,10.19,20.73	9.09,9.23,6.12,16.66	11219;28392;53104;67419	0.253379	0.733894	0.399238	0.315554	0.524724	0.0008601	0.10236	0.0171601	0.0928601	0.0837801
9127	MARCKSL1	4	-0.13,0.18,0.26,0.79	5.22,20.31,13.85,7.2	5.72,17.87,11.56,4.17	3555;19138;53177;64001	-0.132428	0.788963	0.275443	0.260418	0.52469	0.1171	0.0844401	0.0467801	0.13864	0.0838001
1701	C11orf87	4	1.06,-0.44,-0.08,-0.01	22.13,10.22,4.18,5.12	10.59,13.9,4.43,5.17	571;37249;44451;69953	-0.44368	1.06377	0.13083	-0.0146235	0.524573	0.54016	0.0359401	0.15306	0.59372	0.0838201
4542	DTX4	4	0.58,-0.53,0.36,0.47	10.15,8.08,21.35,12.42	6.81,11.62,16.63,8.95	6179;31643;46031;58515	-0.525295	0.575075	0.221031	0.474009	0.524542	0.64182	0.17828	0.0739201	0.0287201	0.0838201
7499	IL36B	3	0.07,0.81,-0.35	16.35,9.86,26.54	15.57,5.63,33.76	15913;25898;54212	-0.346966	0.807326	0.177129	0.071028	0.439177	0.50218	0.0589401	0.13352	0.2655	0.0838601
16322	TMEM132B	4	0.14,-0.36,0.39,0.65	6.42,7.59,20.38,94.28	5.81,9.72,15.51,59.9	9303;34518;37320;58616	-0.357487	0.654424	0.208868	0.393822	0.524123	0.41668	0.13386	0.0815001	0.0520201	0.0839601
426	AHI1	4	-0.05,-0.08,0.63,0.42	12.39,15.7,17.97,17.81	12.86,16.55,11.62,13.32	17985;26890;52923;73108	-0.0753859	0.62905	0.229839	0.419189	0.524119	0.0713801	0.1465	0.0689001	0.0427801	0.0839801
1499	BLOC1S5	4	-0.01,0.98,0.07,-0.08	16.58,35.86,8.82,9.8	16.66,18.16,8.43,10.38	3717;22971;39854;59206	-0.0842313	0.981762	0.239138	0.0660686	0.523915	0.0775001	0.0458001	0.0635601	0.42838	0.0841001
4848	EMC8	4	0.01,0.41,-0.07,0.63	5.02,7.17,17.62,76.14	4.97,5.38,18.53,49.1	1785;25073;48596;63839	-0.0729486	0.632766	0.247421	0.414872	0.523819	0.0692601	0.14454	0.0589601	0.0439001	0.0841201
5896	FYB	4	-0.03,-0.15,-0.18,1.08	14.01,16.58,35.76,10.35	14.36,18.42,40.47,4.89	1710;31729;55878;71564	-0.178376	1.08247	0.179417	-0.0348072	0.52383	0.1648	0.0337201	0.10434	0.6331	0.0841201
10933	OLFML2B	4	0.5,0.55,0.47,-0.08	15.83,14.96,7.78,12.07	11.19,10.24,5.63,12.77	2787;26515;42987;62838	-0.0820638	0.546435	0.357755	0.500599	0.523517	0.0761601	0.19862	0.0237001	0.0238001	0.0843001
14260	SERPINF1	4	0.07,0.3,0.75,0.02	8.72,12.39,15.74,6.23	8.28,10.1,9.35,6.12	426;28362;44307;72041	0.0236822	0.751222	0.286339	0.29554	0.523381	0.0241001	0.0968401	0.0425401	0.108	0.0843401
7041	HNF1A	4	-0.28,0.57,0.48,0.17	10.83,12.68,2.75,12.36	13.15,8.54,1.98,10.99	10040;32228;48111;65346	-0.279261	0.570357	0.23422	0.476218	0.523287	0.30122	0.1819	0.0661001	0.0281601	0.0844201
3470	COPS4	4	1.01,-0.2,-0.44,0.04	5.84,17.75,9.73,1.29	2.9,20.37,13.23,1.26	9365;20245;48456;56502	-0.443684	1.00895	0.100879	0.0373507	0.52315	0.5402	0.0425801	0.19054	0.48358	0.0844401
8498	LDB1	4	0.78,-0.02,0.26,-0.54	12.16,24.69,9.08,10.25	7.07,25.07,7.56,14.9	870;30613;51680;61583	-0.540086	0.782118	0.121077	0.263903	0.52301	0.65648	0.0864201	0.16404	0.13524	0.0844401
14259	SERPINE3	4	-0.37,0.78,0.27,-0.18	11.13,2.66,14.5,20.57	14.36,1.55,12.05,23.34	8002;20419;45872;57065	-0.367794	0.779428	0.124054	0.266692	0.52306	0.43136	0.0873601	0.16072	0.13288	0.0844401
1899	C1orf61	4	0,0.39,0.66,0.13	25.08,18.59,1.71,26.8	25.04,14.21,1.09,24.55	3215;28164;53304;64988	0.00260994	0.657896	0.29367	0.387389	0.522642	0.0310001	0.13194	0.0399601	0.0546801	0.0846601
8673	LMTK2	4	0.23,0.15,-0.2,0.82	10.93,4.25,15.05,4.05	9.35,3.82,17.35,2.3	12993;32904;38103;69884	-0.204919	0.819482	0.248069	0.225738	0.52261	0.19802	0.0764801	0.0587001	0.17356	0.0846801
12024	PIP5KL1	4	-0.23,0.25,0.58,0.47	22.81,9.11,23.72,17	26.82,7.68,15.91,12.28	14149;24063;41993;61230	-0.233712	0.575978	0.264572	0.468771	0.522374	0.23666	0.17766	0.0513801	0.0297001	0.0847601
18522	ZNF793	4	0.45,-0.33,0.04,0.59	9.57,11.65,10.28,43.49	6.99,14.65,10.01,28.87	4746;33963;53528;67178	-0.330624	0.59116	0.188175	0.453466	0.522313	0.37648	0.1688	0.0973001	0.0336801	0.0848001
18469	ZNF710	4	0.45,0.6,-0.06,0.32	20.02,4.86,6.06,8.66	14.67,3.22,6.33,6.93	10509;24028;41605;68315	-0.0611307	0.596099	0.326136	0.448148	0.522123	0.0617201	0.16618	0.0303401	0.0350601	0.0848801
1754	C15orf52	4	0.06,-0.15,0.14,0.9	15.57,31.96,21.35,7.52	14.93,35.49,19.37,4.02	6762;24662;42169;73566	-0.150872	0.9033	0.238417	0.140704	0.522002	0.13494	0.0587801	0.0638601	0.2926	0.0849601
6725	HADHA	4	-0.6,-0.86,0.5,0.54	6.81,3.56,14.18,3.47	10.33,6.47,10.01,2.38	12119;33806;45826;72307	-0.860149	0.541513	-0.10433	0.502084	0.521798	0.88406	0.2019	0.57954	0.0235801	0.0850001
10819	NUMBL	4	0.14,0.65,0.09,0.4	7.36,20.96,2.82,24.08	6.67,13.38,2.64,18.3	8909;21248;51618;66058	0.0934319	0.64777	0.319742	0.395695	0.521732	0.0101801	0.13714	0.0319801	0.0516001	0.0850401
13809	RPUSD3	4	-0.03,0.56,0.1,0.48	11.97,6.45,14.6,3.56	12.2,4.37,13.58,2.55	1457;20913;49478;63764	-0.0272159	0.56289	0.280139	0.480473	0.521682	0.0435001	0.18688	0.0450001	0.0271001	0.0850401
4974	ERBB2	4	0.71,0.27,0.33,-0.23	11.87,10.8,11.61,15.02	7.25,8.97,9.23,17.61	7146;22363;43745;61662	-0.229416	0.712251	0.270289	0.330878	0.521564	0.22992	0.10998	0.0488601	0.0836201	0.0850801
12513	PQLC1	4	-0.02,0.77,-0.23,0.27	9.47,8.79,6.87,7.49	9.58,5.15,8.05,6.21	4655;23293;42411;69286	-0.228224	0.772516	0.19963	0.270507	0.521511	0.22788	0.0899401	0.0882201	0.12924	0.0851001
15389	SS18	4	-0.25,0.1,0.77,0.27	15.41,16.09,18.04,5.32	18.33,14.99,10.59,4.4	2968;37103;52723;63023	-0.250272	0.768992	0.223769	0.274048	0.52152	0.25898	0.0916401	0.0720801	0.12634	0.0851001
16567	TMTC2	4	0.3,0.53,0.51,0.38	10.44,10.96,6.97,8.4	8.48,7.59,4.89,6.47	9539;32535;49840;74135	0.299856	0.530186	0.429901	0.512833	0.52151	0.0004401	0.21002	0.0138401	0.0215001	0.0851201
4060	DDB1	4	-0.4,0.95,0.09,-0.15	2.07,4.76,1.68,2.69	2.73,2.47,1.58,2.99	5203;24734;50262;64158	-0.397067	0.94903	0.123443	0.0937878	0.521409	0.47354	0.0520201	0.1614	0.37534	0.0852201
4113	DDX58	4	-0.2,0.22,0.82,-0.24	13.14,25.12,10.22,16.64	15.08,21.55,5.78,19.63	5844;33200;43818;68311	-0.237715	0.822248	0.151652	0.220596	0.521422	0.24276	0.0757801	0.13008	0.17894	0.0852201
1145	ATG3	4	0.08,0.91,0.09,0.14	20.73,7.82,10.48,18.2	19.57,4.17,9.84,16.57	18069;19666;55000;70073	0.0834855	0.907533	0.304268	0.135177	0.521355	0.0116201	0.0579001	0.0366801	0.30274	0.0852601
4237	DHRSX	4	-0.08,0.09,0.96,0.06	5.54,2.04,1.94,3.79	5.87,1.92,1,3.65	12916;22527;47221;73105	-0.08124	0.956973	0.254179	0.0855815	0.521277	0.0755001	0.0504001	0.0558201	0.39078	0.0853601
16351	TMEM160	4	0.15,0.89,0.02,0.03	11.03,20.15,8.14,3.73	9.92,10.87,8.02,3.65	14036;36945;47205;61118	0.0207656	0.889844	0.273351	0.152307	0.521075	0.0249801	0.0621401	0.0477601	0.27218	0.0855001
409	AGPS	4	0.78,0.26,0.23,0.1	14.63,6.65,20.25,32.61	8.51,5.55,17.26,30.39	13560;31966;45641;64884	0.101748	0.781279	0.343401	0.260727	0.521003	0.0092001	0.0868801	0.0263001	0.13836	0.0855201
12779	PSMA6	4	0.57,0.47,-0.93,0	2.43,4.38,1.39,1.71	1.63,3.16,2.64,1.72	9021;32617;40077;58987	-0.926471	0.57201	0.0276877	0.46995	0.52098	0.90816	0.18096	0.30822	0.0292801	0.0855201
5108	EXOSC8	4	0.21,0.83,-0.54,0.05	1.45,2.04,1.06,1.75	1.26,1.14,1.55,1.69	13427;24386;40901;70765	-0.538697	0.833574	0.137399	0.208038	0.520806	0.65482	0.0736801	0.14542	0.19546	0.0856001
8873	LSS	4	-0.18,0.27,0.77,0.1	8.56,11.68,3.82,7.65	9.69,9.69,2.24,7.13	8452;29500;48398;68450	-0.179047	0.772858	0.241097	0.268688	0.520773	0.16568	0.0898601	0.0624801	0.13104	0.0856201
17092	TUBG1	3	-0.03,-0.6,0.9	6.13,13.5,2.56	6.24,20.4,1.37	792;54740;73510	-0.59625	0.896335	0.0913835	-0.0259349	0.4352	0.76996	0.0452201	0.22942	0.42898	0.0856201
9799	MTMR1	4	0.49,-0.02,0.55,0.18	55.85,13.63,10.8,15.35	39.66,13.81,7.39,13.52	1205;24116;49334;73230	-0.0194318	0.547482	0.301099	0.493862	0.520672	0.0402201	0.19764	0.0377201	0.0250401	0.0856601
14408	SHISA5	4	0.78,0.26,-0.41,0.03	12.52,12.36,9.31,5.93	7.3,10.3,12.34,5.81	2605;31358;44417;63784	-0.406921	0.77763	0.166225	0.263247	0.520439	0.4873	0.0878001	0.11654	0.13596	0.0857201
18056	ZKSCAN2	8	0.24,0.5,-0.28,-0.29,0.54,0.07,-0.29,-0.21	17.52,11.58,22.68,21.84,17.03,19.57,24.14,19.95	14.88,8.17,27.54,26.62,11.74,18.68,29.61,23.14	6487;8894;24724;33748;50240;52306;66664;70438	-0.294793	0.537231	0.0337417	0.503676	0.520453	0.32476	0.20444	0.29654	0.0230001	0.0857201
9506	MMP25	4	-0.16,0.3,-0.09,0.74	11.71,28.72,4.28,8.04	13.09,23.25,4.54,4.83	2836;18973;46519;56053	-0.160717	0.736106	0.19849	0.304557	0.520332	0.14586	0.10186	0.0888801	0.10064	0.0857801
1717	C12orf57	4	0.07,0.56,0.48,-0.12	18.3,59.32,13.63,6.78	17.38,40.18,9.78,7.36	1045;36906;51364;66220	-0.119394	0.562164	0.248882	0.478393	0.520278	0.10526	0.18772	0.0583001	0.0275801	0.0858401
18023	ZFPL1	4	-0.38,-0.12,0.51,0.53	17.23,23.07,7.88,11.74	22.39,25.01,5.55,8.11	6862;26018;42808;62777	-0.378011	0.533957	0.136459	0.506268	0.520113	0.44668	0.20688	0.14656	0.0225201	0.0859201
16393	TMEM194B	4	-0.12,-0.06,1.1,-0.78	12.1,16.32,11.97,3.17	13.18,17.03,5.58,5.46	5617;30326;37405;65900	-0.782868	1.10185	0.0335281	-0.0618673	0.519992	0.84588	0.0317801	0.29682	0.6851	0.0859601
3341	CNOT10	4	0.04,-0.38,0.52,0.52	15.05,19.86,7.52,6.61	14.65,25.79,5.23,4.63	6058;32552;52781;59342	-0.376916	0.524164	0.175633	0.515596	0.51988	0.4454	0.21516	0.10762	0.0210201	0.0859801
4354	DNAJA2	4	0.25,-0.38,0.79,-0.49	7.33,6.94,5.15,6.26	6.15,9,2.99,8.77	982;36151;53208;72890	-0.487308	0.787442	0.0442342	0.252347	0.519895	0.5961	0.0848801	0.27788	0.14662	0.0859801
1465	BHLHA15	4	0.85,0.19,-0.37,-0.15	7.82,13.85,2.49,10.67	4.34,12.14,3.22,11.82	9800;30142;43355;68411	-0.367663	0.848934	0.130928	0.190325	0.51963	0.43114	0.0695201	0.15294	0.21716	0.0860601
6044	GBP4	4	-0.16,0.28,-0.02,0.76	1,4.02,17.36,8.89	1.12,3.3,17.64,5.26	6253;32003;54864;62218	-0.157236	0.756479	0.214737	0.282871	0.519675	0.1415	0.0955001	0.0777401	0.11968	0.0860601
11602	PCDH8	4	-0.64,-0.59,0.71,0.33	7.98,5.32,11.19,10.44	12.46,8.02,6.84,8.31	9275;24519;40417;74069	-0.64287	0.709509	-0.0494094	0.329528	0.519518	0.7531	0.11052	0.4634	0.0842401	0.0860601
6724	HADH	4	0.53,0.24,0.51,0.1	5.74,10.35,17.2,26.25	3.97,8.74,12.11,24.49	2473;26441;44846;71074	0.100163	0.533357	0.345525	0.505631	0.519494	0.0093201	0.20758	0.0258401	0.0226801	0.0861201
5934	GABRA3	4	0.84,-0.67,0.06,0.2	2.2,16.35,24.66,12.52	1.23,26.02,23.68,10.9	16116;35000;48441;59124	-0.669947	0.839076	0.106795	0.199769	0.519423	0.77522	0.0720601	0.1824	0.20552	0.0861601
12874	PTH2	4	-0.56,0.73,-0.48,0.31	4.51,12.65,12.2,11.71	6.64,7.62,17.03,9.46	8533;26340;42117;56916	-0.56006	0.731285	-0.000817958	0.30738	0.519333	0.67644	0.10332	0.36166	0.0979001	0.0861801
17348	UPP2	4	-0.08,-0.04,1.08,-0.08	39.36,38.91,42.93,14.66	41.65,39.98,20.34,15.45	905;35143;40260;59429	-0.0813737	1.07744	0.220386	-0.039095	0.51917	0.0756001	0.0344601	0.0743801	0.64186	0.0863001
5263	FAM173B	4	0.44,0.06,-0.34,0.59	8.53,39.75,9.54,10.8	6.27,38.19,12.05,7.16	14970;36547;52130;61454	-0.338085	0.593152	0.189331	0.444508	0.51883	0.38802	0.16746	0.0964201	0.0359601	0.0865201
12928	PTPRT	4	-0.22,0.26,0.78,-0.42	34.17,9.15,10.22,10.67	39.78,7.65,5.95,14.27	13738;28470;41414;70043	-0.419245	0.779758	0.0997873	0.257798	0.518778	0.50602	0.0872401	0.1921	0.14056	0.0865801
17568	VSIG1	4	0.05,0.6,0.44,0.35	47.38,18.36,9.99,10.15	45.74,12.14,7.36,7.97	18604;37084;37615;63856	0.0509757	0.597049	0.359581	0.440453	0.518751	0.0174201	0.16558	0.0233401	0.0370401	0.0865801
3642	CRX	4	0.46,-0.34,0.57,-0.14	12.68,8.11,20.05,10.09	9.2,10.27,13.46,11.1	13305;31682;52255;72728	-0.340954	0.57454	0.139433	0.462656	0.518598	0.39148	0.17868	0.14344	0.0313801	0.0866801
15230	SPDYA	4	1.08,-0.09,-0.25,-0.05	47.77,36.22,27.87,29.98	22.56,38.42,33.24,30.94	6788;20752;38237;58781	-0.254078	1.08222	0.174379	-0.0452402	0.518492	0.26418	0.0338401	0.10872	0.65428	0.0866801
17236	UBQLNL	4	-0.3,-0.33,-0.01,1.05	18.46,33.23,14.14,4.51	22.68,41.73,14.24,2.18	11922;35691;43716;67779	-0.328768	1.04711	0.102941	-0.00988713	0.518611	0.37402	0.0374201	0.1878	0.58372	0.0866801
7974	KHSRP	4	-0.28,-0.21,0.76,0.27	4.8,8.63,2.62,7.65	5.84,10.01,1.55,6.33	8749;24331;39618;63539	-0.282789	0.761685	0.134823	0.274922	0.518303	0.30648	0.0942201	0.14842	0.12578	0.0868201
12921	PTPRK	4	0.49,-0.15,0.55,-0.06	11.94,23.1,21.97,31.12	8.51,25.56,15.02,32.52	3134;24738;47745;60508	-0.145565	0.548503	0.206766	0.48772	0.518112	0.12958	0.19698	0.0832201	0.0259201	0.0869601
15524	STK4	3	-0.03,0.58,0.29	15.96,117,27.84	16.26,78.38,22.82	37071;55813;64363	-0.0264027	0.577941	0.279476	0.286891	0.432416	0.0926001	0.135	0.0653201	0.0635201	0.0869801
15846	TBC1D15	4	0.46,0.2,0.57,-0.21	14.63,14.66,14.76,2.98	10.61,12.77,9.92,3.45	16003;19947;51865;71954	-0.210069	0.572842	0.256215	0.463002	0.517922	0.2041	0.18028	0.0546601	0.0312401	0.0870201
691	ANKRD52	4	0.21,0.61,0.09,0.43	10.31,28.91,3.95,18.3	8.95,18.96,3.71,13.61	4161;32815;40594;71216	0.0932805	0.60849	0.33364	0.427246	0.517868	0.0101801	0.1577	0.0284401	0.0402801	0.0870801
6229	GLP1R	4	0.05,0.89,0.1,0.15	7.17,101.13,6.03,21.48	6.93,54.57,5.63,19.42	9117;33195;54855;67762	0.0484228	0.889924	0.295375	0.145167	0.517545	0.0181201	0.0621001	0.0395401	0.28514	0.0872201
6909	HIST1H1D	4	-0.12,-0.53,0.72,0.31	7,7.3,5.22,7.17	7.59,10.56,3.16,5.78	8707;35345;43153;70113	-0.532963	0.724378	0.0964315	0.310573	0.517476	0.6494	0.10482	0.1969	0.0958201	0.0872401
2368	CBLN3	4	-0.22,-0.19,0.75,0.29	17.49,10.09,3.08,4.25	20.37,11.51,1.83,3.48	9278;26989;48217;65054	-0.220361	0.745976	0.156088	0.288679	0.517327	0.21754	0.0988601	0.12598	0.1142	0.0872801
10232	NEUROD2	4	0.71,0.33,0.13,-0.02	9.54,7.75,48.39,15.02	5.84,6.18,44.15,15.22	18270;30978;42580;65675	-0.0190549	0.708347	0.286945	0.326367	0.517357	0.0400201	0.11106	0.0423401	0.0858001	0.0872801
4193	DFFA	4	1.02,-0.03,-0.2,0.01	27.03,9.41,6.23,13.04	13.29,9.64,7.13,12.95	17343;26814;46992;56132	-0.196056	1.02399	0.200899	0.0105072	0.517249	0.18534	0.0406601	0.0873801	0.54038	0.0873001
14535	SLC16A11	4	-0.2,0.55,-0.89,0.48	22.32,8.11,2.27,6.45	25.61,5.52,4.2,4.63	8333;25833;39075;70303	-0.88878	0.554776	-0.013134	0.479762	0.517269	0.8953	0.19248	0.38716	0.0272801	0.0873001
9559	MOSPD1	4	-0.04,-0.01,0.52,0.52	10.64,61.66,8.76,28.98	10.93,62.26,6.12,20.23	3737;33528;37693;57731	-0.0390653	0.518443	0.245349	0.515947	0.517195	0.0496001	0.21956	0.0602601	0.0209201	0.0873601
13875	RTN3	4	-0.19,0.56,0.48,-0.89	11.61,7.49,7.04,4.67	13.29,5.09,5.06,8.63	7427;29272;48744;67854	-0.886455	0.558175	-0.0117488	0.476087	0.517131	0.89434	0.19052	0.38404	0.0281601	0.0873601
14417	SHOX2	4	0.34,-0.25,0.69,0.18	13.2,8.34,5.38,11.97	10.41,9.92,3.33,10.56	18586;22442;46947;68290	-0.251719	0.691753	0.240932	0.342489	0.517121	0.26118	0.11778	0.0625801	0.0768201	0.0873601
5270	FAM178A	3	0.57,0.29,-0.55	2.82,3.82,10.48	1.89,3.13,15.34	34383;47433;68831	-0.549662	0.574225	0.104419	0.288692	0.431459	0.73332	0.13722	0.21278	0.0624201	0.0874001
13267	RBM45	4	0.27,-0.95,0.48,0.55	11.09,12.59,12,20.21	9.18,24.29,8.6,13.78	2045;23342;43020;56254	-0.948367	0.552633	0.089788	0.480983	0.516808	0.91366	0.19342	0.20554	0.0270201	0.0875601
16145	THRA	4	0.51,0.29,0.53,0.03	11.22,21.93,23.36,14.34	7.91,17.98,16.2,14.04	4610;25404;46392;60287	0.030398	0.52823	0.337519	0.505003	0.516616	0.0226001	0.21216	0.0275401	0.0228001	0.0876801
11831	PEX5	4	0.51,0.42,0.25,0.52	11.68,29.11,1.97,19.18	8.2,21.7,1.66,13.35	13971;23713;54022;72829	0.247884	0.522462	0.426211	0.51068	0.516571	0.0009601	0.2166	0.0142201	0.0217001	0.0877001
11216	OR5AN1	4	0.08,-0.42,0.23,0.8	34.3,6.23,1.78,5.87	32.55,8.34,1.52,3.36	4452;22825;40205;72724	-0.421989	0.804284	0.171629	0.228696	0.51649	0.50974	0.0808001	0.11136	0.17032	0.0877201
5815	FRG1	4	-0.22,0.28,0.75,-0.78	12.55,6.29,5.12,1.06	14.65,5.17,3.04,1.83	7072;34554;40221;71200	-0.784909	0.750779	0.00637032	0.28183	0.516305	0.84724	0.0973401	0.3477	0.12032	0.0878201
17980	ZDHHC3	4	0.39,-0.41,0.64,-0.06	13.56,6.84,31.02,8.14	10.33,9.12,19.91,8.48	934;28344;48511;57004	-0.414266	0.639575	0.139637	0.392995	0.516285	0.49872	0.14034	0.14326	0.0524401	0.0878201
12766	PSG4	3	0.72,0.01,0.14	19.82,13.2,12.23	12.03,13.09,11.1	26539;40949;56862	0.0123981	0.721203	0.290965	0.139295	0.430249	0.0675401	0.0797401	0.0599201	0.17724	0.0878401
3939	CYS1	4	0.39,0.5,0.53,-0.23	6.49,3.69,5.32,1.49	4.94,2.61,3.68,1.75	3628;25233;46411;68462	-0.233835	0.53192	0.297381	0.499936	0.515928	0.23708	0.20848	0.0390201	0.0238801	0.0879001
9025	MAMSTR	4	0.85,0.18,-0.7,-0.12	7.78,9.47,3.37,7.23	4.31,8.37,5.46,7.85	12587;28642;40983;65707	-0.696977	0.852533	0.0538312	0.17839	0.515461	0.794	0.0684401	0.26166	0.23284	0.0880401
9846	MUC20	4	0.64,0.39,0.07,-0.78	5.32,10.31,13.5,7.17	3.42,7.85,12.86,12.34	1761;35854;41682;57887	-0.78421	0.637326	0.0791045	0.393728	0.515527	0.8468	0.1421	0.22132	0.0520401	0.0880401
4417	DNMT3B	4	0.57,0.11,0.47,-0.74	9.15,11.84,10.28,6.58	6.18,10.99,7.45,10.99	4360;31292;50329;64356	-0.739373	0.565226	0.0996749	0.465206	0.515216	0.8203	0.18498	0.19226	0.0307401	0.0881601
15706	SYT13	4	0.1,-0.34,-0.02,0.93	21.67,8.69,11.97,6.81	20.29,11.02,12.14,3.56	5957;29643;42766;64875	-0.342067	0.934878	0.166962	0.095428	0.515153	0.39356	0.0536601	0.11586	0.37168	0.0882201
7670	ISLR	4	0.38,0.08,0.29,0.65	11.61,39.14,18.23,15.38	8.95,37.01,14.88,9.78	12270;19314;38321;62119	0.0804824	0.652965	0.350937	0.376574	0.514769	0.0120201	0.13494	0.0250001	0.0598601	0.0884601
8253	KRT28	4	0.36,0.05,0.67,-0.07	1.65,2.82,31.05,1.06	1.29,2.73,19.48,1.12	15184;34591;37705;70997	-0.0665008	0.672712	0.252483	0.356713	0.514713	0.0648801	0.12548	0.0566401	0.0688801	0.0884801
1653	C10orf120	4	-0.18,0.6,0.43,-0.25	7.46,7.26,18.85,31.44	8.43,4.8,13.98,37.36	3428;27081;47181;71376	-0.248637	0.597773	0.151004	0.430966	0.51437	0.25656	0.165	0.13074	0.0393801	0.0886001
18178	ZNF277	4	0.33,0.35,0.67,0.17	11.71,3.89,29.63,29.43	9.32,3.04,18.56,26.13	15841;31031;54413;59683	0.171601	0.674679	0.382278	0.353341	0.51401	0.0033801	0.1247	0.0195001	0.0706201	0.0887601
15521	STK38	4	0.42,0.52,0.5,0.39	18.2,61.95,31.22,121.19	13.61,43.09,22.01,92.54	11275;30002;40151;58645	0.389023	0.523928	0.459091	0.503863	0.513896	0.0001201	0.21538	0.0115601	0.0229601	0.0887801
4813	ELK4	4	-0.05,0.74,0.29,-0.36	17.88,19.5,16.94,23.23	18.47,11.71,13.84,29.79	6064;25926;53605;61346	-0.35854	0.735887	0.155337	0.291352	0.513619	0.4187	0.102	0.12666	0.11156	0.0889201
11984	PIGW	4	0.1,0.09,0.93,-0.22	16.32,22,37.74,6.26	15.22,20.63,19.86,7.3	17800;19733;48717;65634	-0.223078	0.926572	0.224136	0.100538	0.513555	0.2214	0.0549801	0.0719201	0.36244	0.0889401
8575	LHX4	4	0.6,0.43,-0.07,0.14	3.69,12.62,5.51,12.29	2.44,9.38,5.78,11.19	8463;24103;53231;64778	-0.0683096	0.598634	0.273628	0.428432	0.513533	0.0662201	0.16424	0.0476001	0.0400801	0.0889801
10695	NR5A2	4	0.63,0.3,0.4,0.12	12.23,14.37,10.57,14.01	7.91,11.65,8.02,12.89	13414;28069;42898;61336	0.12082	0.62886	0.362665	0.398201	0.51353	0.0072201	0.14682	0.0224201	0.0506001	0.0889801
17575	VSTM1	4	0.01,-0.06,0.09,0.93	39.69,15.54,33.33,38.55	39.52,16.2,31.26,20.17	1648;32085;48685;72427	-0.0599321	0.934434	0.243323	0.0925699	0.513502	0.0609801	0.0538401	0.0613401	0.37828	0.0889801
9750	MSTO1	4	0.66,0.37,-0.15,0.03	1.71,1.55,1.16,1.26	1.09,1.2,1.29,1.23	16614;23721;39248;62682	-0.148029	0.657896	0.228235	0.369054	0.513475	0.13188	0.13194	0.0697401	0.0633001	0.0890201
2417	CCDC125	4	0.2,-0.37,0.66,0.36	43.52,5.51,11.94,4.76	37.96,7.1,7.53,3.71	13023;37219;42961;65297	-0.365976	0.663917	0.21439	0.362597	0.513257	0.4291	0.12968	0.0779401	0.0662201	0.0890601
2759	CDCA8	4	0.3,-0.48,0.73,-0.69	1.23,3.14,2.23,1.19	1,4.37,1.35,1.92	14287;20389;41771;71859	-0.685305	0.731119	-0.0335223	0.295364	0.513241	0.78618	0.10334	0.42988	0.10812	0.0890601
4652	ECT2	4	0.89,-0.2,0.14,0.11	2.91,9.89,1.26,2.2	1.58,11.39,1.14,2.04	14419;19128;50020;70081	-0.203556	0.887426	0.233749	0.139018	0.513222	0.19638	0.0626201	0.0662801	0.29594	0.0890601
4797	ELAC1	4	-0.06,0.07,0.95,-0.19	30.5,9.89,6.45,45.01	31.77,9.41,3.33,51.46	9018;24995;53451;56909	-0.193289	0.953611	0.193574	0.0728556	0.513233	0.18266	0.0509001	0.0928201	0.41638	0.0890601
1978	C2orf66	4	-0.38,0.75,0.28,-0.16	8.56,36.99,44.2,4.34	11.13,22.07,36.38,4.86	2371;22274;45230;64761	-0.378777	0.745064	0.121419	0.280904	0.512984	0.44756	0.0989801	0.1636	0.12076	0.0891801
4573	DUSP6	4	0.75,0.08,-0.11,0.27	15.44,15.25,34.17,30.57	9.18,14.39,36.87,25.27	6832;22759;48769;70175	-0.109654	0.751093	0.250036	0.274722	0.512908	0.0973201	0.0970401	0.0577601	0.1259	0.0892001
13616	RNF215	4	0.96,0.07,-0.11,0	2.56,15.38,13.11,20.41	1.32,14.67,14.13,20.37	16049;33147;43750;60124	-0.108198	0.958081	0.23	0.0676308	0.512856	0.0963401	0.0500801	0.0688201	0.42538	0.0892601
12317	POLR3K	2	0.29,0.3	8.95,1.55	7.3,1.26	28333;50142	0.293415	0.301528	0.297472	0.293415	0.297472	0.0223401	0.2699	0.0893801	0.0223401	0.0893801
7553	INMT	4	0.52,0.51,0.21,-0.58	3.08,11.91,8.43,6.42	2.15,8.37,7.3,9.61	16100;25637;49706;64613	-0.581519	0.516287	0.16259	0.508393	0.51234	0.6975	0.22112	0.11962	0.0220001	0.0895201
13380	RFC4	4	0.57,0.46,-0.62,-0.37	4.76,7.26,7.43,21.84	3.22,5.29,11.39,28.18	1539;23813;53247;73648	-0.617315	0.566915	0.00991496	0.457706	0.512311	0.73158	0.18392	0.34142	0.0324201	0.0895201
6542	GREB1	4	-0.34,-0.28,0.39,0.64	32.61,8.53,9.18,18.07	41.22,10.36,7.02,11.62	3281;23161;38435;56737	-0.337768	0.636844	0.101703	0.387582	0.512213	0.38748	0.14226	0.18962	0.0545401	0.0895601
16481	TMEM45B	4	0.26,-0.06,0.76,0	16.55,22.36,10.15,44.59	13.81,23.34,5.98,44.53	8424;19680;53861;70317	-0.0620525	0.763602	0.241093	0.260791	0.512196	0.0623601	0.0934601	0.0624801	0.1383	0.0895601
80	ABHD12	4	-0.29,0.75,0.28,-1	1.45,38.1,2.4,6.19	1.78,22.68,1.98,12.43	15454;27846;46614;69114	-1.00494	0.748488	-0.0674712	0.275802	0.512145	0.92918	0.0979001	0.50198	0.12502	0.0895801
6318	GNPAT	4	-0.1,-0.55,0.44,0.59	8.21,12.07,13.95,22.68	8.8,17.7,10.3,15.11	12966;32071;40452;73924	-0.552328	0.58638	0.0926913	0.437874	0.512127	0.66854	0.17164	0.20184	0.0375401	0.0896001
4694	EFCAB7	4	0.29,0.28,0.39,0.64	22,9.02,30.99,10.9	17.98,7.45,23.68,7.02	775;21330;47796;70690	0.275687	0.635394	0.397411	0.387857	0.511626	0.0006201	0.14348	0.0174601	0.0544201	0.0898401
11008	OR13C2	2	0.06,0.54	1.13,1.62	1.09,1.12	18386;26856	0.0565956	0.535789	0.296192	0.0565956	0.296192	0.12624	0.10894	0.0898401	0.12624	0.0898401
9186	MC1R	4	-0.43,-0.06,1.08,-0.55	6.13,11.78,3.27,5.45	8.28,12.26,1.55,7.97	3590;27500;43136;63688	-0.54861	1.08072	0.0099235	-0.0576728	0.511521	0.66486	0.0338601	0.3414	0.67772	0.0898801
3638	CRTAP	4	-0.34,0.06,0.96,-0.15	4.86,11.45,12.36,7.46	6.15,10.96,6.35,8.25	3499;22446;48897;60937	-0.339626	0.959816	0.134288	0.0631719	0.511494	0.39002	0.0498801	0.14906	0.43402	0.0899201
15917	TCEA1	4	-0.4,0.3,0.51,0.52	5.15,11.13,21.61,43	6.81,9.03,15.22,30.05	7610;28676;48119;70807	-0.402907	0.517102	0.23019	0.505635	0.511369	0.48174	0.22044	0.0687801	0.0226801	0.0900201
3493	CORO7	4	0,-0.09,1.02,-0.16	6.29,8.5,7.36,3.34	6.3,9.03,3.62,3.73	18300;27720;42084;68500	-0.162533	1.02415	0.193043	-0.00147899	0.511333	0.14792	0.0405001	0.0932801	0.56754	0.0900401
6884	HIC1	4	0.89,-0.4,0.14,-0.23	9.24,7.07,3.69,3.4	5,9.32,3.36,3.99	14956;20631;42896;65442	-0.398676	0.886167	0.0981079	0.13644	0.511303	0.4756	0.0628601	0.1944	0.3005	0.0900401
974	ARL4D	3	0.5,0.35,0.22	29.85,6.1,5.58	21.15,4.77,4.8	15776;53618;73483	0.216314	0.497183	0.35565	0.353452	0.425317	0.0076001	0.18118	0.0377001	0.0371401	0.0900801
10260	NFKBIA	4	0.2,0.58,0.44,-0.06	1.68,8.76,17.26,3.56	1.46,5.87,12.69,3.71	7016;24526;55429;69365	-0.0563418	0.578309	0.292325	0.444068	0.511188	0.0589001	0.17606	0.0404801	0.0360001	0.0901201
2614	CCRL2	4	0.07,-0.18,0.95,-0.27	35.05,21.51,14.63,66.56	33.39,24.4,7.56,80.42	673;22087;37402;73722	-0.272927	0.951974	0.141789	0.0700552	0.511014	0.29152	0.0513001	0.14102	0.4203	0.0901801
11147	OR4K2	4	0.65,0.17,0.37,-0.55	11.94,33.26,15.22,19.89	7.62,29.5,11.74,29.04	13199;29553;48758;56958	-0.545962	0.647475	0.162282	0.374439	0.510957	0.6619	0.13716	0.11986	0.0607401	0.0901801
2096	C7orf65	4	0.87,-0.29,-0.24,0.15	7.62,6.91,21.71,1.88	4.17,8.43,25.56,1.69	8097;29233;44822;66750	-0.286963	0.871132	0.124708	0.150123	0.510627	0.31226	0.0650201	0.16012	0.27688	0.0904001
16483	TMEM5	4	0.11,-0.37,0.06,0.91	22.52,10.28,6.06,12.36	20.92,13.32,5.81,6.56	7164;31471;45415;57714	-0.373499	0.914776	0.177408	0.106183	0.510479	0.44034	0.0564801	0.10592	0.35316	0.0904401
9243	ME1	4	0.58,0.13,-0.02,0.44	17.97,57.54,20.51,15.54	12.03,52.41,20.81,11.45	18162;21528;43900;59004	-0.0209046	0.579871	0.283567	0.440713	0.510292	0.0408401	0.17522	0.0434801	0.0369801	0.0905201
17799	XPO5	4	-0.52,0.45,-0.24,0.57	3.11,3.73,6.94,2.17	4.45,2.73,8.17,1.46	15159;24789;48951;65316	-0.518492	0.570094	0.0666934	0.450321	0.510207	0.63448	0.18192	0.2408	0.0345001	0.0905401
17776	XCL1;XCL2	1	0.41	7.75	5.84	63918	0.409328	0.409328	0.409328	0.409328	0.409328	0.0907001	0.0907001	0.0907001	0.0907001	0.0907001
573	AMBN	4	0.08,0.94,-0.46,-0.21	12.75,4.83,24.01,21.84	12.03,2.53,33.04,25.27	6105;32267;44221;60391	-0.46049	0.935284	0.087148	0.0843119	0.509798	0.56308	0.0535601	0.2093	0.3933	0.0908001
2192	CACNA1C	4	-0.16,0.53,0.26,0.49	10.93,15.44,14.99,17.78	12.2,10.67,12.49,12.69	4022;35986;52414;62321	-0.158159	0.533064	0.281323	0.486832	0.509948	0.14272	0.20796	0.0445001	0.0260601	0.0908001
11584	PCBD2	4	-0.01,0.61,0.41,-0.33	13.43,10.93,7.75,7.23	13.55,7.16,5.84,9.12	18302;19531;42856;62079	-0.334395	0.610388	0.168111	0.409328	0.509858	0.38252	0.15628	0.1149	0.0459001	0.0908001
2126	C9orf129	4	1.33,-0.31,-0.55,-0.58	16.74,3.47,6.68,4.44	6.64,4.31,9.78,6.64	12265;30072;38129;64038	-0.580998	1.33366	-0.0279177	-0.314307	0.509678	0.69728	0.0191801	0.41756	0.9597	0.0908801
1444	BEND2	4	0.99,0.03,-0.6,-0.04	21.67,52.54,13.63,17.03	10.93,51.41,20.72,17.52	144;19909;45323;60493	-0.604657	0.987511	0.0933487	0.0314894	0.5095	0.7206	0.0453601	0.20106	0.49652	0.0909001
5078	EVX1	4	0.31,0.46,0.56,-0.15	25.24,4.73,9.08,12.75	20.32,3.45,6.15,14.16	5262;33989;42319;56453	-0.15098	0.561685	0.29534	0.457293	0.509489	0.13504	0.18796	0.0395401	0.0325201	0.0909001
10806	NUDT3	4	0.3,-0.71,0.39,0.63	16.25,14.96,6.29,16.19	13.23,24.55,4.8,10.47	14025;23793;51719;56103	-0.714853	0.628669	0.150122	0.390142	0.509406	0.80572	0.14696	0.13194	0.0536001	0.0909201
1573	BRF2	4	-0.67,0.54,-0.66,0.48	1.52,1.45,5.38,4.28	2.41,1,8.51,3.07	6222;19650;53173;70393	-0.665966	0.540413	-0.077447	0.477472	0.508942	0.77204	0.20234	0.52326	0.0278601	0.0910801
18221	ZNF345	4	0.27,-0.07,-0.45,0.74	18.69,18.4,10.51,10.54	15.45,19.28,14.36,6.3	5198;22077;54879;56105	-0.450056	0.743472	0.125054	0.274453	0.508962	0.54906	0.0992401	0.15968	0.12614	0.0910801
2326	CASK	4	0.63,0.39,-0.02,0.24	18.59,21.09,49.85,33.26	12,16.14,50.72,28.2	12230;22767;42916;60610	-0.0249234	0.631994	0.307701	0.385769	0.508881	0.0425401	0.1451	0.0356801	0.0556001	0.0911001
9135	MARVELD2	4	0.73,0.21,-0.11,0.29	9.73,16.84,12.68,15.38	5.87,14.53,13.67,12.6	4931;36045;51837;60560	-0.107586	0.730414	0.280724	0.287319	0.508866	0.0959201	0.1035	0.0447801	0.11558	0.0911201
8236	KRT10	4	0.47,0.55,-0.15,-0.09	2.46,2.14,16.97,16.9	1.78,1.46,18.88,18.04	5893;35990;52268;68164	-0.153755	0.548337	0.192469	0.469323	0.50883	0.13756	0.1971	0.0936601	0.0295601	0.0911401
9437	MIP	4	-0.36,0.31,-0.01,0.7	11.45,9.18,12.1,7.59	14.73,7.39,12.17,4.66	12720;23979;39483;65708	-0.363435	0.70476	0.161424	0.312616	0.508688	0.42562	0.11208	0.12096	0.0946001	0.0912001
15671	SYDE2	4	0.36,0.66,-0.28,-0.08	3.76,8.89,9.67,13.63	2.93,5.63,11.74,14.41	12384;31559;51469;74496	-0.280171	0.657332	0.163977	0.359988	0.50866	0.303	0.1323	0.11844	0.0671401	0.0912201
6997	HLA-E	4	0.04,0.46,0.56,0.26	1.36,5.09,6.23,9.08	1.32,3.71,4.22,7.59	15116;24454;46390;59454	0.0435603	0.559518	0.329791	0.457664	0.508591	0.0191201	0.18984	0.0292801	0.0324201	0.0912401
7263	HYI	4	-0.06,1.08,-0.14,-0.2	9.83,36.38,35.11,3.53	10.27,17.21,38.65,4.05	1900;28802;50967;72086	-0.198114	1.08003	0.169973	-0.0633725	0.50833	0.18844	0.0339601	0.11318	0.6879	0.0913201
3766	CTNS	4	0.48,0.53,-0.39,0.47	50.2,12.2,4.86,16.03	35.92,8.43,6.35,11.56	7759;24024;55172;71602	-0.386118	0.533473	0.275298	0.483057	0.508265	0.45816	0.20738	0.0468401	0.0267201	0.0913801
8146	KLHL18	4	0.44,0.45,0.52,0.49	6.84,14.11,11.32,8.66	5.06,10.36,7.88,6.15	12421;20000;47360;66887	0.435599	0.522725	0.474473	0.49305	0.507887	8.01e-05	0.21622	0.0102801	0.0251601	0.0915401
7008	HMCN1	4	0.66,-0.21,0.07,0.35	12.04,10.15,18.43,5.9	7.59,11.71,17.58,4.63	1733;33192;44166;59285	-0.205734	0.664654	0.219414	0.350803	0.507729	0.19882	0.12908	0.0750001	0.0718401	0.0916001
1776	C16orf86	4	0.14,0.23,0.78,0.02	11.91,7.04,5.87,4.99	10.79,5.98,3.42,4.92	18250;26783;53530;65986	0.0224487	0.779776	0.294801	0.234748	0.507262	0.0246001	0.0871801	0.0397201	0.16334	0.0919001
915	ARHGAP9	4	-0.29,0.24,-0.1,0.77	6.71,8.01,9.18,10.38	8.23,6.79,9.84,6.07	866;34024;45416;57054	-0.293306	0.774845	0.155215	0.239297	0.507071	0.32228	0.0889801	0.12684	0.15984	0.0919601
13127	RAI1	4	0.38,0.64,0.3,0.02	24.47,15.22,8.3,7.17	18.85,9.78,6.76,7.05	13717;32278;48449;59504	0.0246485	0.637659	0.333942	0.37636	0.50701	0.0238201	0.14198	0.0284001	0.0600401	0.0919601
13236	RBL1	4	0.17,0.44,-0.06,0.57	27.35,21.93,14.89,13.85	24.29,16.14,15.51,9.32	7567;32262;52735;61216	-0.0586089	0.571846	0.281774	0.442368	0.507107	0.0603401	0.1811	0.0442601	0.0363401	0.0919601
15253	SPIB	4	-0.16,-0.02,-0.06,1.04	11.65,19.92,10.93,8.37	13.03,20.23,11.42,4.08	12011;25479;42034;68308	-0.162377	1.03616	0.197124	-0.0221173	0.507023	0.14768	0.0388801	0.0898401	0.60888	0.0919601
3400	COL11A2	4	0.69,-0.32,0.33,-0.24	18.17,1.26,14.57,12.78	11.28,1.58,11.62,15.13	12283;30497;39454;67122	-0.323008	0.688126	0.111779	0.325764	0.506945	0.36546	0.11962	0.17566	0.0861401	0.0920001
15528	STMN2	4	-0.02,-0.05,0.17,0.84	23.72,29.59,22.23,4.28	24.09,30.59,19.77,2.38	12634;35689;51179;67841	-0.047904	0.844925	0.23596	0.169021	0.506973	0.0543001	0.0706201	0.0652201	0.2481	0.0920001
17357	UQCRC2	4	-0.39,1.01,-0.25,0	14.14,31.48,5.19,10.96	18.53,15.6,6.18,10.96	15705;24944;40678;67430	-0.389696	1.01318	0.0927108	0.000492594	0.506838	0.46228	0.0422001	0.20184	0.56282	0.0920601
1078	ASCL5	4	0.73,-0.06,0.28,-0.06	13.59,8.04,5.32,9.86	8.2,8.4,4.37,10.27	9029;24815;43322;58258	-0.0623585	0.72974	0.223072	0.283524	0.506632	0.0625401	0.10362	0.0724401	0.11904	0.0921401
15772	TAF8	4	0.13,-0.47,0.87,0.14	11.81,1.49,2.04,1.42	10.82,2.07,1.12,1.29	10232;21371;45238;73422	-0.473974	0.870344	0.166443	0.142864	0.506604	0.58008	0.0651601	0.11638	0.28914	0.0921401
9010	MAGOH	4	-0.6,0.86,-0.71,0.15	7.72,2.75,3.99,15.02	11.71,1.52,6.5,13.49	7192;24603;43019;73919	-0.705137	0.858485	-0.0732864	0.154716	0.506601	0.7986	0.0675401	0.51398	0.26858	0.0921601
12442	PPP1R13B	4	0.2,-0.76,-0.46,0.81	20.64,3.95,9.57,11.58	17.98,6.7,13.15,6.58	6916;34054;50117;67692	-0.76099	0.81454	-0.0516325	0.198422	0.506481	0.83392	0.0775601	0.46796	0.2077	0.0922601
13083	RABEP2	4	0.3,-0.3,0.03,0.72	1.62,5.41,18.17,12.42	1.32,6.67,17.84,7.56	11160;32353;44113;70637	-0.301206	0.716083	0.184344	0.296144	0.506113	0.33464	0.10822	0.10056	0.10756	0.0924401
12728	PRSS3	4	0.29,0.47,-0.04,0.54	16.9,1.39,1,15.15	13.84,1,1.03,10.44	4710;27128;47811;56579	-0.0409445	0.536986	0.314792	0.474541	0.505763	0.0506201	0.20474	0.0335001	0.0285601	0.0926001
8449	LAX1	4	-0.08,0.88,0.13,-0.3	17.88,16.81,32.64,18.98	18.85,9.15,29.76,23.31	1414;33463;50116;74349	-0.29641	0.877664	0.159633	0.133564	0.505614	0.32764	0.0643801	0.1227	0.3066	0.0926401
5543	FBXW7	4	-0.24,0.2,0.4,0.61	6.45,6.61,8.59,16.77	7.62,5.75,6.53,10.96	7886;22771;53822;61813	-0.240093	0.613914	0.243257	0.397012	0.505463	0.24522	0.15434	0.0613601	0.0510601	0.0926801
12484	PPP2R3B	4	0.55,0.26,-0.03,0.46	12.39,18.98,17.07,8.89	8.48,15.8,17.47,6.44	7097;33198;50054;68523	-0.0334543	0.546501	0.310605	0.464445	0.505473	0.0466401	0.19844	0.0347801	0.0308801	0.0926801
9031	MAN2A2	4	-0.33,-0.35,0.5,0.51	13.2,8.69,38.81,15.02	16.63,11.1,27.48,10.53	4223;20321;41397;60311	-0.353332	0.512688	0.0810656	0.497888	0.505288	0.41046	0.22402	0.21868	0.0243801	0.0927401
9496	MMP14	4	1.1,-0.09,-0.29,-0.09	28.3,23.23,14.47,57.08	13.23,24.66,17.73,60.76	2976;22246;37602;69690	-0.29281	1.09628	0.156799	-0.0862002	0.505039	0.3213	0.0323001	0.12532	0.7292	0.0928801
4206	DGKA	4	0.7,0.31,-0.05,-0.09	9.37,18.53,7.46,8.46	5.78,14.93,7.71,9.03	18064;33733;37794;65535	-0.093481	0.697887	0.217047	0.311082	0.504485	0.0843601	0.11522	0.0765001	0.0954601	0.0931401
5546	FCAMR	4	0.15,0.26,-0.16,0.75	15.61,6.16,7.2,14.5	14.1,5.15,8.05,8.63	8664;31696;55846;66713	-0.161671	0.749038	0.248424	0.259792	0.504415	0.14692	0.0978001	0.0585401	0.13912	0.0932001
1999	C3orf30	4	-0.29,0.85,0.14,0.16	13.37,39.98,8.89,44.46	16.37,22.24,8.08,39.72	3005;24092;50852;70781	-0.292707	0.845805	0.213197	0.162658	0.504231	0.32112	0.0704801	0.0787201	0.25776	0.0932801
17322	UNC45B	4	-0.01,0.51,-0.34,0.5	8.76,5.35,19.86,28.88	8.83,3.76,25.18,20.4	2659;27872;39042;70638	-0.34269	0.507209	0.163464	0.501322	0.504265	0.3944	0.22776	0.11898	0.0236801	0.0932801
866	AREL1	4	0.14,-0.09,0.08,0.87	4.44,4.31,20.44,39.85	4.02,4.6,19.39,21.87	3677;36409;38582;69609	-0.0932591	0.86559	0.247668	0.142534	0.504062	0.0842201	0.0658001	0.0588801	0.28966	0.0933001
6233	GLRA3	4	0.43,0.57,0.36,0.04	16.25,1.62,2.46,11.78	12.03,1.09,1.92,11.48	15265;25757;53682;73334	0.036852	0.573521	0.350522	0.434743	0.504132	0.0207801	0.17942	0.0251201	0.0382801	0.0933001
12185	PLS3	4	-0.48,0.3,0.71,0.14	14.66,17.84,6.78,33.33	20.46,14.53,4.14,30.28	6744;21868;51765;64944	-0.480524	0.711832	0.166564	0.296476	0.504154	0.58786	0.11008	0.11622	0.10722	0.0933001
14739	SLC37A2	4	0.52,0.49,0.23,0.2	11.74,27.39,6.45,7.82	8.2,19.51,5.52,6.81	17883;29186;51881;72584	0.197685	0.518677	0.357741	0.489268	0.503972	0.0021801	0.2194	0.0237201	0.0257201	0.0933001
18313	ZNF506	2	0.14,0.44	17.07,24.04	15.51,17.73	26415;73909	0.138036	0.439864	0.28895	0.138036	0.28895	0.0722801	0.16168	0.0933001	0.0722801	0.0933001
9800	MTMR10	4	0.89,-0.15,0.12,-0.13	2.82,21.67,19.95,10.48	1.52,24.12,18.42,11.48	4841;22100;43461;57953	-0.153984	0.892111	0.180547	0.115737	0.503924	0.13784	0.0616201	0.10326	0.33608	0.0933201
7025	HMGN4	4	0.65,-0.21,0.18,0.35	8.01,29.59,19.05,1.68	5.09,34.28,16.83,1.32	2220;35589;39364;58448	-0.211974	0.65487	0.243504	0.352939	0.503904	0.20696	0.13378	0.0612001	0.0709401	0.0933401
659	ANKRD16	4	-0.46,0.92,0.04,0.08	16.74,32.64,7.69,13.14	23.05,17.21,7.48,12.4	4213;27784;38719;71706	-0.461413	0.92385	0.146426	0.0835129	0.503681	0.56398	0.0552201	0.1357	0.3949	0.0934401
15187	SPATA13	4	-0.12,-0.19,-0.22,1.13	33.39,11.06,6.58,9.73	36.29,12.66,7.68,4.45	16252;19026;49911;73771	-0.222213	1.1273	0.147569	-0.120215	0.503543	0.22062	0.0304401	0.13486	0.78732	0.0934601
7374	IFT81	4	0.19,0.41,0.1,0.6	19.73,10.93,24.47,5.45	17.35,8.25,22.82,3.59	7891;33673;39035;72156	0.100434	0.601012	0.322973	0.405281	0.503146	0.0093001	0.16236	0.0311001	0.0475601	0.0935401
7798	KAT5	4	0.51,0.23,0.49,-0.22	9.24,7.49,1.49,3.21	6.47,6.38,1.06,3.73	1143;29541;38846;69625	-0.219785	0.514836	0.254369	0.491495	0.503166	0.21694	0.22248	0.0555801	0.0254201	0.0935401
18051	ZIC5	4	0.44,0.56,-0.03,0.16	22.65,11.26,15.05,7.72	16.66,7.62,15.42,6.9	9338;26186;39602;70962	-0.0349156	0.56266	0.283044	0.443001	0.50283	0.0476001	0.18732	0.0437201	0.0362401	0.0938001
6579	GRM5	4	-0.23,1.24,-0.58,-0.33	26.28,28.59,7.23,11.48	30.91,12.11,10.82,14.47	10100;32615;42837;61000	-0.580832	1.23899	0.0226227	-0.23391	0.502538	0.6971	0.0238001	0.3177	0.91372	0.0939001
8618	LINC01465	4	0.17,0.03,0.12,0.83	20.47,11.26,12.23,6.45	18.19,11.05,11.22,3.62	6811;20799;47867;69337	0.0271029	0.834053	0.289131	0.170957	0.502505	0.0232601	0.0735201	0.0415601	0.24582	0.0939401
17305	ULBP1	4	0.7,-0.21,0.13,0.31	2.04,17.62,11.09,6.13	1.26,20.34,10.15,4.94	11967;27028;43759;60531	-0.207651	0.695205	0.23126	0.309808	0.502507	0.20126	0.11608	0.0681201	0.0963601	0.0939401
7232	HTR1B	4	0.03,0.1,0.38,0.62	12.29,7.62,7.72,12.49	12.03,7.1,5.92,8.11	13504;21362;47258;68435	0.0319548	0.622871	0.284626	0.382082	0.502477	0.0221401	0.14958	0.0430801	0.0573001	0.0939601
4001	DCAF12	4	-0.02,0.16,0.1,0.85	39.46,28.17,13.11,3.66	40.15,25.24,12.26,2.04	2552;27029;51706;56706	-0.0249999	0.846426	0.269132	0.15831	0.502368	0.0426201	0.0704201	0.0491601	0.26386	0.0940201
6765	HBG2	1	0.4	1.36	1.03	14476	0.399497	0.399497	0.399497	0.399497	0.399497	0.0940401	0.0940401	0.0940401	0.0940401	0.0940401
5643	FGG	4	0.25,0.12,0.75,-0.26	9.41,9.18,44.04,12.91	7.91,8.46,26.1,15.51	2266;23304;52273;56338	-0.264426	0.754538	0.214656	0.250131	0.502334	0.27934	0.0960801	0.0777601	0.1494	0.0940601
13819	RRBP1	4	0.63,0.06,0.38,0.17	16.77,18.04,9.44,10.74	10.85,17.35,7.28,9.55	768;30994;54781;59980	0.0561385	0.629151	0.30746	0.375514	0.502332	0.0165201	0.14642	0.0357001	0.0603401	0.0940601
14040	SCGB1A1	4	0.3,0.7,-0.27,-0.18	15.9,20.73,12.16,13.3	12.89,12.75,14.65,15.02	3193;30554;46272;69111	-0.267685	0.702011	0.14042	0.302646	0.502328	0.28386	0.11348	0.14262	0.10212	0.0940601
2320	CASC1	4	-0.14,-0.14,0.61,0.4	7.59,15.96,21.87,8.82	8.37,17.64,14.36,6.7	1408;20217;55332;72819	-0.144091	0.607137	0.179679	0.396972	0.502055	0.12824	0.15864	0.1041	0.0512001	0.0942201
2377	CBX1	4	0.23,0.77,-0.17,-0.73	17.52,28.13,6.06,1.75	14.93,16.46,6.81,2.9	6522;37118;41551;67940	-0.731565	0.773439	0.0259398	0.230523	0.501981	0.81496	0.0895801	0.31096	0.16834	0.0942201
2832	CDKN2C	4	0.36,0.39,0.33,0.62	29.89,30.02,42.54,32.09	23.22,22.94,33.73,20.95	13326;28121;37692;73081	0.334885	0.615351	0.425561	0.388128	0.50174	0.0002801	0.15376	0.0142801	0.0543401	0.0942601
4333	DMXL1	4	0.49,0.51,-0.21,0.5	15.12,16.51,12.29,32.45	10.79,11.62,14.21,22.99	424;37206;54218;69647	-0.209193	0.506786	0.320385	0.497008	0.501897	0.20288	0.2283	0.0317801	0.0245001	0.0942601
14701	SLC33A1	4	0.17,-0.2,0.55,0.46	8.21,12.55,19.53,6.91	7.3,14.39,13.38,5.03	13781;25317;41042;58177	-0.196468	0.545968	0.243687	0.457454	0.501711	0.18592	0.19874	0.0611001	0.0325201	0.0942601
16295	TMEM102	4	0.06,0.25,0.68,0.32	10.38,20.44,9.18,19.66	9.92,17.24,5.72,15.74	1072;25508;45135;67672	0.0647941	0.682046	0.328501	0.321093	0.50157	0.0147801	0.12154	0.0295401	0.0893201	0.0943801
15933	TCEB3B	4	-0.27,-0.06,0.09,0.91	1.36,20.18,26.12,2.04	1.63,20.98,24.46,1.09	10153;26520;48521;60348	-0.267363	0.908076	0.169893	0.0947072	0.501392	0.28312	0.0577801	0.11326	0.37374	0.0944601
495	AKT1S1	4	-0.49,0.43,0.19,0.57	4.7,18.79,25.24,21.71	6.58,13.93,22.1,14.62	16157;26773;43899;61846	-0.486451	0.57059	0.17699	0.431942	0.501266	0.59512	0.1818	0.10638	0.0391801	0.0945601
10391	NMU	4	0.33,0.22,-0.19,0.68	15.57,35.05,8.46,44.04	12.43,30.1,9.64,27.54	3604;31706;45804;73840	-0.186953	0.677099	0.258716	0.325385	0.501242	0.17496	0.12374	0.0536201	0.0863001	0.0945601
3825	CXCL12	4	0.5,-0.13,0.5,0.14	22.19,4.28,11.42,6.49	15.71,4.68,8.05,5.87	987;19725;49609;64032	-0.131007	0.5038	0.254063	0.498464	0.501132	0.11574	0.23116	0.0558801	0.0242201	0.0945801
13501	RIMS4	4	0.49,-0.16,-0.08,0.52	31.12,15.67,25.34,19.37	22.22,17.52,26.88,13.55	3911;30155;53197;70435	-0.161288	0.515425	0.188845	0.486211	0.500818	0.14664	0.22168	0.0968201	0.0262001	0.0947401
10615	NOXA1	4	-0.11,0.42,-0.08,0.58	8.98,11.06,4.41,4.38	9.66,8.25,4.66,2.93	12419;31439;44786;61554	-0.10536	0.579155	0.204281	0.422314	0.500734	0.0940601	0.17564	0.0849401	0.0419001	0.0947801
17854	YTHDF2	4	0.16,0,0.36,0.64	14.01,16.42,19.95,10.38	12.54,16.46,15.51,6.67	2921;27960;53621;57761	-0.00368073	0.6378	0.289442	0.363634	0.500717	0.0336001	0.14174	0.0414201	0.0658001	0.0947801
17953	ZCCHC24	4	0.1,0.39,0.61,-0.01	28.07,61.04,70.07,19.95	26.16,46.63,45.82,20.03	2029;21964;50281;62531	-0.00532603	0.612709	0.274412	0.38867	0.50069	0.0341801	0.15514	0.0473001	0.0541401	0.0948001
3283	CLTCL1	4	0.45,0.3,0.55,0.07	10.7,9.47,12.46,6.23	7.85,7.71,8.48,5.92	10597;22842;43029;72853	0.0719517	0.554038	0.342619	0.447199	0.500619	0.0134401	0.19288	0.0263801	0.0352001	0.0948201
7089	HOXA9	4	0.63,0.37,-0.54,-0.8	8.66,2.27,2.36,3.95	5.61,1.75,3.45,6.87	9236;32707;47584;62024	-0.797711	0.627359	-0.0852511	0.373929	0.500644	0.8551	0.14734	0.53984	0.0609801	0.0948201
6585	GRPEL1	4	0.03,0.52,0.48,-0.22	11.06,2.59,8.63,1.13	10.82,1.81,6.18,1.32	1363;32985;46936;74042	-0.220781	0.520323	0.20319	0.480898	0.500611	0.21838	0.2187	0.0858201	0.0270801	0.0948601
1592	BRWD3	4	0.25,0.75,-0.09,-0.18	13.37,12.23,30.18,21.67	11.28,7.25,32.12,24.61	5690;32166;44456;57968	-0.182967	0.754994	0.18182	0.245168	0.500081	0.17018	0.0959201	0.10226	0.15406	0.0951801
15738	TAC4	4	0.83,0.17,-0.22,-0.53	7.07,12.68,10.96,7.43	3.97,11.31,12.8,10.76	4507;30459;41230;59947	-0.534797	0.834226	0.0604359	0.165979	0.500102	0.65086	0.0733801	0.25054	0.25262	0.0951801
6763	HBG1	1	0.4	2.95	2.24	14478	0.397321	0.397321	0.397321	0.397321	0.397321	0.0952201	0.0952201	0.0952201	0.0952201	0.0952201
4650	ECM2	4	0.57,-0.37,0.43,-0.18	16.48,10.31,9.24,14.7	11.13,13.32,6.84,16.63	6612;27145;44224;62314	-0.368952	0.56601	0.113084	0.433707	0.499859	0.43306	0.18434	0.1742	0.0386601	0.0953201
12417	PPIP5K1	4	-0.1,1.1,-0.69,-0.37	25.44,2.2,1.23,4.54	27.23,1.03,1.98,5.87	7707;20484;44499;66757	-0.689235	1.09714	-0.0150299	-0.0978596	0.499639	0.78866	0.0322201	0.39112	0.74932	0.0954201
1866	C1orf131	4	-0.81,0.42,-0.13,0.58	2.98,4.73,3.95,5.19	5.23,3.53,4.34,3.48	1535;23061;44195;71197	-0.812049	0.577562	0.013195	0.421592	0.499577	0.86164	0.17658	0.3349	0.0421401	0.0955001
5545	FBXW9	4	0.7,-0.01,0.3,0.25	19.86,7.23,5.32,8.3	12.26,7.3,4.31,6.99	11509;26589;39689;62848	-0.0144446	0.696196	0.308293	0.302667	0.499431	0.0378601	0.11558	0.0354601	0.10204	0.0955801
5388	FAM69B	4	0.58,0.02,0.42,-0.01	6,16.35,16.38,4.67	4.02,16.14,12.23,4.71	10833;28890;49684;71493	-0.0141411	0.576401	0.250784	0.422245	0.499323	0.0378001	0.17724	0.0574401	0.0419001	0.0956801
8261	KRT36	4	0.01,-0.13,0.18,0.82	31.12,12.52,20.15,10.51	30.85,13.7,17.81,5.95	8143;32927;42130;57769	-0.129198	0.820424	0.220392	0.177901	0.499162	0.11384	0.0764001	0.0743801	0.23344	0.0958201
11159	OR4X1	4	0.4,0.6,0.33,0.27	38.26,2.17,29.85,24.04	29.01,1.43,23.68,19.97	2409;34689;38214;58242	0.26779	0.598812	0.399967	0.399287	0.49905	0.0006401	0.16394	0.0171001	0.0499601	0.0959001
3410	COL1A2	4	0.91,0.09,-0.15,-0.01	10.67,16.58,4.44,10.7	5.69,15.57,4.94,10.79	797;36391;48830;67110	-0.154951	0.906744	0.20789	0.0909349	0.49884	0.13906	0.0581401	0.0821801	0.38104	0.0960001
1486	BIRC7	4	-0.07,-0.07,-0.1,1.07	2.82,11.97,12.59,33.65	2.96,12.6,13.52,16.06	1178;23901;42068;69226	-0.103428	1.06757	0.205021	-0.0699471	0.498811	0.0924801	0.0355201	0.0844201	0.7002	0.0960201
4662	EDEM1	4	-0.52,0.74,-0.25,0.26	15.61,8.98,5.02,31.83	22.33,5.38,5.98,26.65	17787;31255;55370;63395	-0.517025	0.740961	0.0572999	0.256447	0.498704	0.63252	0.10048	0.25578	0.142	0.0960201
8647	LMAN1	4	0.3,0.23,0.7,-0.24	56.31,29.43,9.24,10.09	45.79,25.04,5.69,11.94	2960;26848;45353;58235	-0.243088	0.69949	0.246964	0.298158	0.498824	0.24906	0.11436	0.0591801	0.10598	0.0960201
10412	NO_CURRENT_112	4	-0.06,0.25,0.01,0.75	31.35,18.36,20.05,46.7	32.78,15.42,19.91,27.86	10143;31724;47320;69471	-0.0645478	0.745264	0.23565	0.251868	0.498566	0.0638601	0.0989401	0.0653001	0.14718	0.0961001
303	ADCY3	4	1,-0.45,-1.18,0	5.58,3.89,3.82,41.02	2.78,5.32,8.66,41.16	16171;22871;46003;60091	-1.17896	1.00174	-0.15844	-0.0048948	0.498425	0.96096	0.0436001	0.6873	0.57406	0.0961401
15388	SRY	4	0.54,0.02,0.46,0.17	12.39,38.1,26.15,33.16	8.51,37.65,19.08,29.56	7923;34064;39972;71850	0.0172019	0.541614	0.295007	0.455078	0.498346	0.0261201	0.20182	0.0396001	0.0332601	0.0961801
7787	KANK1	4	0.83,0.12,-0.07,0.17	15.44,26.38,16.32,20.34	8.71,24.32,17.15,18.07	5978;33888;38341;67559	-0.0715868	0.825394	0.26056	0.170943	0.498169	0.0685601	0.0753401	0.0530001	0.24582	0.0963001
13217	RAX	4	-0.05,0.1,0.62,0.38	17.59,1.23,4.89,7.88	18.24,1.14,3.19,6.07	12263;23557;45389;66623	-0.0530218	0.618667	0.261115	0.377458	0.498062	0.0569401	0.15184	0.0527401	0.0592001	0.0963001
16787	TRAPPC8	3	0.68,-0.57,0.15	3.4,15.67,3.43	2.12,23.25,3.1	17504;32044;54502	-0.569354	0.680385	0.0860226	0.147036	0.413711	0.74852	0.0918001	0.23742	0.1687	0.0964201
14511	SLC11A1	4	0.3,0.09,0.7,0.06	7.43,36.77,5.12,12.75	6.04,34.48,3.16,12.2	3034;21278;48864;71213	0.0637378	0.69721	0.288065	0.298643	0.497927	0.0149201	0.11532	0.0419001	0.10558	0.0964601
11713	PDE10A	4	-0.22,-0.21,1.07,-0.08	7.72,16.81,13.2,43.81	9,19.39,6.27,46.28	3937;35913;54495;63211	-0.222065	1.07484	0.141722	-0.0791996	0.497821	0.22042	0.0346401	0.14116	0.71674	0.0965001
17892	ZBTB24	4	-0.14,0.98,-0.2,0.02	5.15,19.69,39.43,4.02	5.69,10.01,45.25,3.97	6608;26551;55044;65730	-0.198554	0.976322	0.163462	0.0192868	0.497804	0.18914	0.0467001	0.11898	0.52218	0.0965201
1984	C2orf73	4	0.1,0.03,-0.01,0.89	29.14,25.7,4.18,24.01	27.17,25.09,4.2,12.92	14455;19790;50476;73612	-0.00504738	0.894359	0.256187	0.101101	0.49773	0.0341401	0.0607401	0.0546801	0.36166	0.0965601
5539	FBXW12	4	0.12,-0.1,0.15,0.85	12.68,32.42,4.86,7.2	11.71,34.8,4.4,3.99	17958;33510;51406;74400	-0.102143	0.850044	0.252127	0.145159	0.497601	0.0912601	0.0693001	0.0567801	0.28516	0.0966001
9568	MPDZ	4	0.38,0.62,0.02,0.11	42.84,29.3,22.91,62.83	32.95,19.11,22.56,58.4	5555;26889;55928;61326	0.0219856	0.616886	0.280673	0.378389	0.497637	0.0247401	0.15242	0.0448001	0.0587601	0.0966001
15926	TCEAL7	4	-0.3,-0.33,0.96,0.03	12.49,9.83,8.17,12.72	15.36,12.34,4.2,12.43	18287;32785;37333;73082	-0.328604	0.96204	0.0919015	0.0330768	0.497558	0.3735	0.0495201	0.20274	0.49358	0.0966601
2227	CALB1	4	0.49,-0.08,0.51,0.07	11.16,10.54,17.36,13.27	7.97,11.13,12.2,12.66	4337;26654;42001;67093	-0.0786813	0.508932	0.246071	0.48617	0.497551	0.0736801	0.2263	0.0597801	0.0262001	0.0966801
676	ANKRD33B	4	0.69,-0.15,0.3,0.18	7.3,17.81,6.52,27.91	4.51,19.77,5.29,24.66	10189;23169;49171;60411	-0.150375	0.693433	0.25564	0.301263	0.497348	0.13458	0.11672	0.0550601	0.10346	0.0968201
1989	C2orf83	4	-0.16,-0.09,0.68,0.31	41.86,21.45,16.68,18.14	46.8,22.76,10.38,14.62	16615;19662;46188;57080	-0.16086	0.683362	0.186992	0.311351	0.497357	0.14602	0.12098	0.0984201	0.0953601	0.0968201
5755	FOXA2	4	0.14,0.29,0.71,-0.41	13.66,19.6,7.04,12.13	12.43,16.06,4.31,16.14	15133;35520;53066;63086	-0.411943	0.707073	0.179701	0.287585	0.497329	0.4939	0.11122	0.1041	0.11538	0.0968201
17547	VPS36	4	0.25,0.34,0.56,0.43	4.76,16.61,4.67,24.76	3.99,13.12,3.16,18.36	12665;34775;54936;61147	0.254672	0.563186	0.397444	0.431437	0.497312	0.0008401	0.18684	0.0174601	0.0392601	0.0968201
8415	LAMC1	4	0.86,-0.17,0.13,-0.01	17.49,11,12.85,24.5	9.61,12.37,11.74,24.61	11501;19738;42061;67932	-0.169902	0.864139	0.204547	0.130244	0.497192	0.1558	0.0660201	0.0846601	0.3114	0.0969401
7692	ITGA6	4	0.12,0.81,-0.63,0.19	6.45,9.24,3.76,12.2	5.95,5.29,5.81,10.7	10644;20463;37768;66599	-0.627638	0.80543	0.120814	0.188796	0.497113	0.74012	0.0804801	0.16434	0.21894	0.0969801
16408	TMEM208	4	0.31,0.69,0.27,0.09	12.29,12.39,13.37,15.38	9.92,7.71,11.08,14.41	15993;24775;51277;59145	0.0933308	0.685112	0.339669	0.309053	0.497083	0.0101801	0.12046	0.0271201	0.0968001	0.0969801
13634	RNF41	4	0.44,-0.34,-0.03,0.55	16.19,6.78,6.03,11.32	11.94,8.57,6.15,7.71	10740;31930;38785;72385	-0.338771	0.554699	0.156591	0.439368	0.497034	0.38906	0.19262	0.12558	0.0371801	0.0970001
4316	DMBX1	4	0.6,0.05,-0.14,0.39	11.16,9.41,4.41,11.22	7.36,9.09,4.86,8.54	10475;19485;42216;63827	-0.140111	0.600024	0.225811	0.393869	0.496947	0.12428	0.16308	0.0709801	0.0520201	0.0970401
10584	NOMO1	4	0.12,0.6,0.39,-0.15	19.08,12.2,14.14,22.97	17.61,8.05,10.76,25.56	17227;27090;37952;68420	-0.153695	0.599006	0.238894	0.394751	0.496878	0.13744	0.16374	0.0636801	0.0517601	0.0970601
10491	NO_CURRENT_34	4	0.92,-0.24,0.07,-0.27	43.52,59.29,67.57,24.5	22.96,70.09,64.3,29.61	3022;21745;40408;59203	-0.273613	0.922194	0.119668	0.0714545	0.496824	0.29286	0.0553801	0.1657	0.41804	0.0970801
7728	ITPKB	4	0.9,-0.33,0.1,-0.85	34.62,10.96,7.65,1.06	18.59,13.75,7.16,1.92	11021;23224;46466;65242	-0.851264	0.897359	-0.0461886	0.0960788	0.496719	0.8792	0.0601401	0.45708	0.37102	0.0971401
11980	PIGS	4	0.2,0.79,-0.22,-0.3	22.71,11.81,5.93,7.07	19.77,6.81,6.9,8.71	380;26603;55737;65251	-0.301919	0.792973	0.118326	0.200281	0.496627	0.33572	0.0831201	0.16754	0.20504	0.0972001
1312	B3GNT3	4	0.91,0.08,0,-0.04	9.89,4.89,25.8,9.02	5.26,4.63,25.79,9.29	8579;23906;39502;70912	-0.043185	0.911214	0.237436	0.0811049	0.496159	0.0522401	0.0572201	0.0644601	0.39942	0.0974201
17887	ZBTB18	4	0.32,0.42,0.57,0.36	24.82,15.48,35.11,7.88	19.94,11.54,23.68,6.15	10386;29575;43951;57799	0.315869	0.568019	0.416197	0.423833	0.495926	0.0003801	0.18338	0.0152201	0.0413001	0.0974601
4704	EFNA1	4	-0.47,-0.64,0.82,0.17	11.35,9.5,8.76,6.55	15.68,14.85,4.94,5.84	17505;25974;46325;69513	-0.643594	0.824815	-0.029557	0.166463	0.495639	0.75384	0.0753801	0.42112	0.25168	0.0976601
44	ABCB1	4	0.41,-0.32,0.59,0.14	12.65,6.55,13.2,35.01	9.55,8.17,8.8,31.69	1238;37077;48254;74524	-0.31848	0.585138	0.204127	0.405806	0.495472	0.35896	0.17248	0.0850801	0.0472801	0.0977201
13794	RPS6KA4	4	-0.12,0.49,0.5,0.06	15.93,3.92,13.07,8.98	17.35,2.78,9.26,8.6	10557;34751;43033;66845	-0.123288	0.497292	0.232693	0.493672	0.495482	0.10792	0.238	0.0671201	0.0250601	0.0977201
5994	GALT	4	-0.26,0.96,-0.13,0.03	17.65,17.91,11.35,9.34	21.21,9.23,12.43,9.12	5078;28736;42506;68199	-0.264971	0.955855	0.148821	0.0349066	0.495381	0.28028	0.0507801	0.13344	0.48882	0.0977601
762	AP3B2	4	0.43,-0.15,0.19,0.56	12.81,6.87,53.22,12.1	9.52,7.62,46.63,8.2	7515;28358;53669;67346	-0.148713	0.561885	0.258141	0.428549	0.495217	0.13286	0.18784	0.0538601	0.0400401	0.0978601
12508	PPT2	4	0.3,-0.32,0.69,-0.72	4.6,6.52,7.13,3.99	3.73,8.11,4.43,6.56	8304;19526;44653;72504	-0.717862	0.688865	-0.010749	0.301443	0.495154	0.80792	0.11918	0.382	0.10324	0.0978601
7175	HSD17B13	4	-0.14,0.04,0.95,-0.06	14.14,19.31,32.87,7.26	15.62,18.82,16.98,7.56	15296;35480;39391;62475	-0.143478	0.953294	0.197085	0.0367939	0.495044	0.1275	0.0509801	0.0898601	0.4852	0.0979401
17803	XPR1	4	-0.47,0.26,0.49,0.5	17.88,14.79,21.19,28.26	24.72,12.34,15.08,20	5788;34931;53450;64597	-0.467586	0.498966	0.195923	0.490895	0.494931	0.57214	0.23658	0.0906601	0.0254801	0.0980001
2273	CAND2	4	-0.24,0.21,-0.09,0.78	7,12.75,32.87,6	8.25,10.99,34.88,3.5	1516;22521;54402;67066	-0.23689	0.775347	0.166787	0.214328	0.494837	0.24162	0.0888001	0.116	0.18782	0.0981001
5858	FTMT	4	-0.26,0.09,0.9,-0.11	7,15.57,32.55,9.47	8.37,14.62,17.47,10.21	17950;30894;44609;68923	-0.256877	0.89798	0.155979	0.0914571	0.494718	0.26836	0.0600201	0.12612	0.38014	0.0981201
9202	MCFD2	4	0.24,-0.27,0.68,0.31	23.98,13.43,6.23,7	20.29,16.17,3.88,5.66	3772;21021;54732;62740	-0.267851	0.682604	0.240629	0.306568	0.494586	0.28426	0.12126	0.0627001	0.0984401	0.0982001
12760	PSEN2	4	0.92,-0.08,-0.4,0.07	45.5,52.57,6.1,36.12	24.12,55.61,8.02,34.34	16353;24683;48040;72501	-0.396554	0.915796	0.127813	0.0730067	0.494401	0.47256	0.0562401	0.15642	0.41602	0.0982601
10633	NPFF	4	0.48,0.5,-0.31,-0.14	28.43,11.42,9.67,9.41	20.32,8.05,12,10.38	8730;29408;44038;69786	-0.311669	0.5038	0.133482	0.484562	0.494181	0.34868	0.23116	0.14994	0.0265001	0.0983801
8283	KRT80	4	-0.08,-0.27,0.8,0.19	19.31,7.36,7.59,5.32	20.37,8.86,4.37,4.66	14773;23347;40693;72246	-0.267138	0.796836	0.160859	0.191448	0.494142	0.28286	0.0821801	0.12144	0.21572	0.0984201
14747	SLC38A6	4	-0.52,0.57,-0.02,0.42	4.44,13.24,1.13,7.91	6.38,8.92,1.14,5.92	4282;31117;41998;71430	-0.523598	0.569928	0.111613	0.41803	0.493979	0.64012	0.1821	0.17586	0.0431401	0.0985801
10889	OBSCN	4	0.08,-0.01,0.91,-0.31	11.22,24.89,81.88,15.67	10.61,25.07,43.66,19.37	1227;22083;42679;64900	-0.305511	0.907136	0.167949	0.0804626	0.493799	0.34028	0.0580001	0.1151	0.40026	0.0986201
12554	PRDM5	4	-0.38,0.27,0.63,0.35	8.11,6.94,54.2,14.31	10.56,5.75,34.94,11.19	8121;22835;40733;56699	-0.380838	0.633303	0.219551	0.354437	0.49387	0.45028	0.14434	0.0748001	0.0699801	0.0986201
17915	ZBTB7A	4	0.41,0.58,0.3,0.04	6.61,8.4,12.75,11.65	4.97,5.63,10.36,11.33	13949;35406;51151;64355	0.0390631	0.57605	0.3317	0.411721	0.493886	0.0202401	0.1776	0.0288801	0.0452001	0.0986201
16950	TSGA13	4	0.23,0.75,-0.35,-0.26	24.27,12.07,10.77,11.74	20.63,7.16,13.7,14.1	475;36904;45588;56927	-0.346731	0.753018	0.0942228	0.234303	0.493661	0.4003	0.0964201	0.19984	0.16398	0.0986601
4601	DYNLT3	4	0.55,0.22,-0.47,0.43	4.08,14.57,12.39,11.55	2.78,12.51,17.12,8.54	13582;32184;55284;68773	-0.466321	0.552179	0.184973	0.434997	0.493588	0.57084	0.19396	0.1002	0.0381401	0.0987001
1739	C14orf28	4	0.08,0.59,0.4,0.07	16.16,14.4,32.32,12.91	15.34,9.58,24.52,12.34	398;35073;40264;69735	0.0650619	0.588634	0.28187	0.398538	0.493586	0.0147801	0.1708	0.0442001	0.0504001	0.0987201
8472	LCE3C	4	0.4,-0.47,0.59,0.39	13.33,16.32,4.54,23.17	10.13,22.56,3.02,17.7	8080;35271;50434;67278	-0.46728	0.589768	0.227046	0.397049	0.493408	0.57168	0.1698	0.0703401	0.0510201	0.0988201
5448	FAR1	4	0.43,0.52,0.47,0.1	16.16,13.37,13.24,4.89	11.97,9.35,9.55,4.57	2682;19416;38444;71919	0.0991684	0.515781	0.37972	0.470932	0.493357	0.0094801	0.2214	0.0198001	0.0291001	0.0988601
6594	GSC	4	0.57,0.42,0.42,-0.58	7.07,13.69,13.66,7.1	4.77,10.24,10.24,10.59	13768;31078;53123;56076	-0.575919	0.567248	0.206405	0.418857	0.493052	0.69286	0.18364	0.0834001	0.0429601	0.0989801
15650	SV2C	4	-0.07,0.41,0.57,-0.32	16.97,12.42,4.99,4.89	17.81,9.32,3.36,6.12	7236;33025;47700;64749	-0.323262	0.57096	0.148153	0.414881	0.49292	0.36572	0.18158	0.1341	0.0438801	0.0989801
16683	TOR1AIP1	4	0.81,-0.06,0.11,0.18	14.76,11.13,4.96,12.52	8.43,11.62,4.6,11.08	1103;31364;47165;62737	-0.0629312	0.808733	0.258002	0.177093	0.492913	0.0629201	0.0792401	0.0539201	0.23464	0.0989801
14962	SMIM15	4	-0.07,0.99,-0.01,-0.01	14.44,28.3,18.2,27.94	15.19,14.21,18.3,28.15	7683;31267;38515;72986	-0.0735544	0.993345	0.225318	-0.0078426	0.492751	0.0700601	0.0447201	0.0713201	0.5797	0.0992001
8862	LSM2	4	-0.64,-0.08,0.35,0.64	5.54,1,1.75,2.01	8.66,1.06,1.37,1.29	3066;19867;40995;63720	-0.643033	0.639438	0.0653707	0.345836	0.492637	0.75324	0.1405	0.24298	0.0748401	0.0992401
14370	SH3BP1	4	-0.05,0.04,0.74,0.24	13.56,3.86,13.56,21.19	14.07,3.76,8.11,17.9	10368;29199;43878;66110	-0.0531359	0.741572	0.241733	0.243434	0.492503	0.0569601	0.10022	0.0621801	0.15552	0.0993201
18609	ZSWIM1	4	0.81,-0.19,0.18,-0.28	34.01,6.81,8.3,4.44	19.45,7.79,7.33,5.4	18306;31599;41886;67204	-0.283463	0.805918	0.126715	0.179139	0.492529	0.30734	0.0803601	0.1576	0.23164	0.0993201
11329	ORAI1	4	-0.71,0.43,-0.38,0.56	4.05,11.48,8.59,7.91	6.61,8.54,11.22,5.38	7358;22750;41783;66478	-0.707172	0.557823	-0.0267378	0.426864	0.492344	0.80046	0.19076	0.41518	0.0404601	0.0993401
13028	RAB20	4	0.64,0.16,0.03,0.35	16.32,13.92,17.65,18.17	10.5,12.43,17.26,14.27	12603;21729;54346;57403	0.031848	0.636231	0.294944	0.348437	0.492334	0.0222401	0.14314	0.0396201	0.0733001	0.0993601
6061	GCHFR	4	0.02,0.74,0.25,0.08	10.74,19.37,9.08,40.53	10.56,11.62,7.65,38.39	3809;33152;39154;66871	0.0243323	0.73693	0.271735	0.247523	0.492227	0.0239001	0.10144	0.0483201	0.15178	0.0994601
105	ABLIM3	4	0.04,0.15,0.83,-0.1	8.53,19.37,35.76,13.56	8.31,17.41,20.11,14.56	3529;19598;40484;61661	-0.102465	0.830129	0.229761	0.154039	0.492084	0.0916001	0.0745001	0.0689001	0.26968	0.0995201
3835	CXCL8	4	0.42,-0.11,0.56,0.1	10.48,7.52,3.3,27.39	7.82,8.11,2.24,25.53	3920;22396;44679;70537	-0.108331	0.562277	0.244245	0.421549	0.491913	0.0965201	0.1876	0.0608201	0.0421401	0.0996401
12634	PROB1	4	0.79,-0.29,0.19,-0.04	7.3,10.12,10.93,35.53	4.22,12.4,9.55,36.58	14235;30509;44046;68631	-0.293064	0.788546	0.162135	0.19497	0.491758	0.32194	0.0845601	0.12002	0.21144	0.0997201
10252	NFE2L3	4	0.04,0.65,0.15,0.33	12.29,1.97,3.5,15.7	12,1.26,3.16,12.46	12708;30028;45242;61460	0.0354125	0.64852	0.291368	0.334025	0.491273	0.0212401	0.13668	0.0406401	0.0816601	0.0999801
18259	ZNF420	4	0.38,0.6,-0.08,0.33	22.23,9.67,55.2,15.54	17.03,6.38,58.37,12.37	16453;20319;55886;74511	-0.0805731	0.598616	0.307735	0.383823	0.491219	0.0750601	0.16426	0.0356401	0.0563401	0.10002
4251	DHX57	4	-0.28,0.56,0.42,-0.38	12.16,11.45,16.61,8.82	14.73,7.76,12.4,11.45	6944;31679;44200;72432	-0.37614	0.560412	0.0824951	0.421876	0.491144	0.44416	0.18924	0.2168	0.0420201	0.10006
4936	EPHA4	4	0.19,-0.44,0.33,0.66	12.72,8.5,17.03,9.6	11.16,11.54,13.58,6.1	14947;30408;54725;70964	-0.441059	0.655471	0.182362	0.326887	0.491179	0.53606	0.1335	0.10188	0.0855201	0.10006
5618	FGF17	4	0.55,0.44,-0.11,0.06	10.96,8.01,14.6,68.51	7.51,5.92,15.74,65.86	15929;22488;50216;70867	-0.108456	0.546691	0.232715	0.435674	0.491182	0.0965801	0.19816	0.0671001	0.0379401	0.10006
5242	FAM161A	4	0.39,0.59,-0.68,0.01	12.46,13.59,8.11,30.92	9.52,9,12.98,30.77	15808;20534;51247;70954	-0.678378	0.59442	0.0778134	0.387782	0.491101	0.78138	0.167	0.22336	0.0544201	0.10008
18326	ZNF526	4	-0.47,0.62,0.36,0.33	1.39,89.67,13.82,27.22	1.92,58.32,10.76,21.67	13147;21595;45564;59534	-0.467458	0.620765	0.21096	0.361261	0.491013	0.57192	0.15076	0.0803401	0.0667801	0.1001
11845	PFKFB3	4	0.26,-0.04,0.72,-0.13	29.59,9.83,9.18,16.45	24.66,10.1,5.58,18.04	11718;23113;43356;68219	-0.13334	0.718807	0.20238	0.262956	0.490881	0.11826	0.10708	0.0863001	0.13618	0.10026
15076	SNX25	4	-0.03,0.12,0.49,0.49	6.1,38.42,11.55,3.5	6.24,35.26,8.2,2.5	12814;29810;45471;64948	-0.0335962	0.494551	0.26796	0.486843	0.490697	0.0467401	0.23956	0.0495801	0.0260401	0.10036
11735	PDE7B	4	0.52,-0.64,0.08,0.46	16.55,6.1,49.68,12.26	11.56,9.52,47.09,8.89	1642;19365;39816;62547	-0.643333	0.516783	0.103809	0.464357	0.49057	0.7537	0.22076	0.18672	0.0308801	0.10048
7059	HNRNPH3	4	0.32,0.66,-0.35,0.2	27.71,17.75,9.57,9.76	22.16,11.25,12.2,8.51	15887;19633;39048;60487	-0.350308	0.657916	0.206961	0.322625	0.49027	0.40624	0.13192	0.0829801	0.0882801	0.10066
631	ANHX	4	0.3,0.45,0.31,0.53	8.98,10.12,12.72,5.09	7.3,7.39,10.24,3.53	8645;29781;42021;60955	0.298637	0.52652	0.397756	0.45345	0.489985	0.0004401	0.21374	0.0174401	0.0337001	0.10078
10257	NFIX	4	0.36,0,0.62,-0.17	1.32,27.29,4.31,10.25	1.03,27.37,2.81,11.51	3843;19678;38815;63703	-0.166919	0.615458	0.20223	0.364572	0.490015	0.15256	0.1536	0.0864801	0.0653401	0.10078
5653	FHL3	4	0.22,0.28,0.7,0.1	19.01,12.23,24.6,1.26	16.31,10.1,15.11,1.17	7838;35124;37667;58659	0.103162	0.703316	0.325957	0.276522	0.489919	0.0090801	0.11272	0.0304001	0.12456	0.10082
996	ARMC9	4	0.81,0.17,0.04,0.06	9.99,9.02,10.12,15.12	5.69,8.02,9.87,14.47	7858;26028;44391;61047	0.0366405	0.81153	0.269863	0.168269	0.4899	0.0208801	0.0785801	0.0490201	0.24932	0.10084
503	ALCAM	4	0.4,-0.02,0.12,0.58	26.15,30.54,14.76,41.08	19.83,30.94,13.55,27.48	11931;33898;42776;71242	-0.018933	0.579961	0.271002	0.399562	0.489761	0.0400001	0.17522	0.0486401	0.0498201	0.10092
3241	CLIC3	4	0.28,-0.1,0.05,0.7	12.72,26.64,17.49,17	10.47,28.49,16.89,10.47	15449;33073;43318;66235	-0.0969214	0.699222	0.233193	0.280333	0.489778	0.0872001	0.1144	0.0667601	0.12152	0.10092
5314	FAM209B	3	-0.06,0.02,0.79	15.18,14.66,2.98	15.8,14.5,1.72	3042;23072;37450	-0.0571167	0.793094	0.250699	0.0161208	0.404607	0.11734	0.0611401	0.0796601	0.35424	0.10098
3936	CYP7B1	4	-0.4,0.32,0.66,-0.62	3.56,16.38,3.08,5.35	4.71,13.12,1.95,8.2	8453;31645;42333;60553	-0.615749	0.658164	-0.0100661	0.320614	0.489389	0.7301	0.13186	0.38046	0.0897401	0.10108
5139	F8A1;F8A2;F8A3	4	0.01,0.69,0.29,0.24	25.67,2.69,66.3,48.32	25.41,1.66,54.4,40.78	15581;30532;48645;66272	0.0144228	0.693377	0.309477	0.285445	0.489411	0.0272001	0.11694	0.0350801	0.11734	0.10108
10073	NCALD	4	0.26,0.13,-0.9,0.72	8.82,12.72,4.25,10.44	7.39,11.59,7.91,6.33	5099;28438;42228;59910	-0.8975	0.723505	0.0536945	0.255382	0.489443	0.89854	0.10508	0.26186	0.14338	0.10108
5220	FAM13B	4	0.06,0.54,0.44,0.02	15.83,13.46,19.5,31.74	15.19,9.26,14.39,31.23	1221;36577;43739;56061	0.0233561	0.539643	0.265347	0.438815	0.489229	0.0243001	0.20302	0.0511601	0.0373601	0.10124
6373	GPALPP1	4	0.65,0.33,0.02,0.16	12.04,26.77,44.85,25.15	7.68,21.29,44.38,22.53	13835;23644;44293;59022	0.015078	0.648336	0.287982	0.330124	0.48923	0.0268001	0.1368	0.0419601	0.0840601	0.10124
6674	GUCY1A2	4	0.25,-0.04,-0.39,0.73	11.42,9.8,8.82,14.63	9.61,10.04,11.54,8.83	5714;24985;43113;59142	-0.386981	0.728591	0.138837	0.24916	0.488875	0.45902	0.104	0.14408	0.15024	0.10146
2753	CDCA2	4	0.19,-0.31,-0.11,0.78	23.52,24.43,24.21,23.04	20.58,30.31,26.16,13.38	8399;31838;55346;70768	-0.310712	0.784093	0.138667	0.193266	0.488679	0.34746	0.0859401	0.14428	0.21308	0.1016
3126	CIAO1	4	0.69,-0.04,-0.26,0.29	3.04,1.78,1.55,1.68	1.89,1.83,1.86,1.37	11627;33197;50219;58343	-0.2642	0.686105	0.16712	0.291193	0.488649	0.27888	0.12024	0.11584	0.11182	0.10162
2028	C4orf47	4	-0.24,-1.03,1.22,-0.42	15.7,4.47,36.9,13.43	18.53,9.12,15.88,17.98	2537;28400;44556;74214	-1.02753	1.21601	-0.117918	-0.238955	0.488529	0.93454	0.0247001	0.6072	0.91718	0.10166
13970	SAMD8	4	0.05,0.22,-0.85,0.75	17.59,13.59,5.9,11.35	16.95,11.65,10.67,6.73	5662;27109;37365;70791	-0.854887	0.754759	0.0438743	0.222386	0.488572	0.88138	0.0960001	0.27876	0.17718	0.10166
9	AACS	4	-0.58,-0.06,0.72,0.26	4.18,20.93,16.84,9.44	6.24,21.84,10.21,7.91	8487;27457;41471;72415	-0.577623	0.721531	0.0843394	0.2551	0.488315	0.69408	0.1061	0.2136	0.14364	0.10168
2169	CA5A	4	-0.37,0.14,0.52,0.46	3.92,31.02,13.98,8.63	5.06,28.09,9.78,6.27	14266;35747;38614;61439	-0.367601	0.515708	0.188074	0.460883	0.488295	0.43096	0.22142	0.0973401	0.0316801	0.10168
2208	CACNG1	4	-0.52,0.85,-0.13,0.13	7.1,8.43,5.06,37.25	10.21,4.68,5.55,34.08	1849;30731;50004;74066	-0.523995	0.847987	0.0797083	0.128611	0.488299	0.6403	0.0699201	0.22056	0.31406	0.10168
8920	LYPD3	4	0.11,0.45,0.53,0.19	6.03,9.44,5.77,40.95	5.61,6.93,3.99,35.8	12592;35565;47103;74257	0.105376	0.531057	0.319004	0.445693	0.488375	0.0088401	0.20934	0.0322401	0.0354201	0.10168
16247	TM4SF19	4	0.04,0.43,0.23,0.54	33.16,17.1,17.1,20.25	32.15,12.66,14.59,13.9	13184;35214;45657;70601	0.0449129	0.542944	0.312673	0.433717	0.48833	0.0187801	0.2003	0.0341601	0.0386601	0.10168
4640	ECE2	4	0.13,-0.16,0.83,0.14	33.46,8.82,16.74,14.63	30.56,9.87,9.41,13.23	11707;28965;45371;64200	-0.161428	0.831784	0.236392	0.144786	0.488285	0.14674	0.0741801	0.0650601	0.28604	0.1017
1108	ASTE1	4	0.34,-0.27,0.19,0.64	11.71,13.5,16.64,19.92	9.26,16.23,14.59,12.8	17961;20120;37712;60673	-0.266022	0.637914	0.225147	0.338432	0.488173	0.28162	0.1416	0.0714001	0.0794201	0.10174
16753	TRABD2B	4	-0.59,0.77,-0.21,0.21	5.97,6.65,8.92,15.7	8.97,3.91,10.33,13.58	5332;27726;50346;63547	-0.589037	0.766544	0.0439059	0.209533	0.488038	0.70444	0.0926201	0.27862	0.19362	0.10178
4806	ELF3	4	0.56,0.42,0.2,-0.05	16.29,7.98,15.28,19.73	11.05,5.98,13.32,20.43	17046;30271;40993;63113	-0.0505887	0.560098	0.280849	0.415859	0.487979	0.0558801	0.18938	0.0446801	0.0437601	0.10182
11300	OR8A1	3	-0.2,0.57,0.23	14.05,1.62,8.92	16.11,1.09,7.59	14353;29181;73168	-0.19794	0.573521	0.202664	0.232409	0.402965	0.28436	0.13758	0.1128	0.0940201	0.10186
4786	EIF4ENIF1	4	0.33,0.65,0.02,-0.11	11.68,23.59,9.8,17.39	9.29,15.08,9.69,18.79	10844;29802;39783;73331	-0.111705	0.64581	0.219788	0.329951	0.487881	0.0990001	0.13776	0.0746801	0.0841601	0.10188
5462	FASTKD5	4	0.81,0.16,0,-0.03	11.42,12.68,10.57,72.27	6.5,11.33,10.56,74	10432;20544;52454;62575	-0.0341281	0.813227	0.235942	0.16231	0.487769	0.0470801	0.0779201	0.0652401	0.2584	0.10194
9712	MS4A2	4	0.14,0.84,0.1,-0.24	7.2,15.61,14.57,7.59	6.56,8.71,13.55,8.95	8;20119;40152;57734	-0.237281	0.840476	0.210621	0.135031	0.487753	0.2422	0.0716201	0.0805801	0.30334	0.10194
5589	FER1L6	4	0.44,0.54,-0.31,-0.3	8.72,8.89,8.56,3.76	6.44,6.12,10.64,4.63	7736;29826;53988;66488	-0.313924	0.537178	0.0903113	0.437857	0.487517	0.35234	0.2045	0.20478	0.0375401	0.10206
14357	SH2D1B	4	0.7,-0.07,0.28,-0.02	14.5,7.98,17.62,24.79	8.95,8.4,14.53,25.18	2168;25887;43007;59351	-0.0740493	0.697041	0.219606	0.27799	0.487516	0.0705001	0.11536	0.0748001	0.12322	0.10206
5971	GALNS	4	0.05,0.93,-0.08,-0.16	10.35,18.43,8.63,4.73	10.01,9.69,9.09,5.29	9406;29619;54356;58406	-0.160477	0.92686	0.184727	0.0477755	0.487318	0.14554	0.0548801	0.1004	0.46438	0.10216
1116	ATAD1	4	0.23,0.74,-0.04,0.02	35.83,25.18,40.37,23.78	30.51,15.05,41.39,23.4	2185;25196;53908;58036	-0.0359583	0.742693	0.24058	0.231861	0.487277	0.0481801	0.0997001	0.0627401	0.16698	0.10218
15651	SVEP1	4	0.48,-0.03,0.03,0.5	36.93,1.29,13.79,4.34	26.56,1.32,13.46,3.07	1420;29423;51616;66375	-0.0271557	0.499198	0.245395	0.475343	0.487271	0.0434201	0.23614	0.0602601	0.0283401	0.10218
962	ARL13B	4	0.53,0.44,0.06,-0.09	10.64,4.96,5.41,5.93	7.36,3.65,5.2,6.33	10398;33309;48186;56106	-0.0923572	0.531273	0.23482	0.442974	0.487124	0.0836801	0.20922	0.0657201	0.0362401	0.10222
13811	RQCD1	4	-0.83,0.91,-1.22,0.06	2.23,10.7,2.46,6.94	3.97,5.69,5.75,6.64	3418;36136;40203;69293	-1.22456	0.911125	-0.269606	0.063155	0.48714	0.96692	0.0572401	0.85074	0.43402	0.10222
17049	TTI1	4	0.43,0.54,-0.01,-0.82	2.2,2.59,6.87,1.81	1.63,1.78,6.9,3.19	9990;19696;53711;69610	-0.815459	0.543504	0.038179	0.430278	0.486891	0.86332	0.1999	0.28904	0.0395801	0.10236
5883	FUT9	4	-0.28,0.03,0.44,0.53	23.69,24.92,19.73,12.16	28.81,24.38,14.5,8.43	6437;23015;39900;63289	-0.282394	0.529629	0.180792	0.444025	0.486827	0.30566	0.2104	0.10312	0.0360001	0.10238
10596	NOS1AP	4	0,0.6,-0.01,0.38	18.62,11.35,1.88,23.46	18.59,7.51,1.89,18.07	672;35798;46124;63687	-0.0123115	0.59705	0.240993	0.376531	0.486791	0.0367601	0.1655	0.0625801	0.0598801	0.1024
3485	COQ9	4	-0.31,0.17,0.64,0.33	15.96,5.45,3.89,5.54	19.8,4.86,2.5,4.4	8574;29151;47090;70562	-0.31068	0.6391	0.206991	0.334417	0.486758	0.34746	0.14056	0.0829201	0.0814201	0.10242
1584	BRMS1L	4	0.39,0.58,-0.4,0.12	19.66,21.19,6.84,9.73	15.02,14.13,9,8.97	428;35296;54403;60711	-0.39593	0.584788	0.173567	0.388618	0.486703	0.47192	0.17298	0.10956	0.0542201	0.10246
3486	CORIN	4	0.3,-0.1,-0.4,0.67	7.85,16.68,6.39,11.74	6.35,17.93,8.46,7.39	8643;26673;42221;71337	-0.404645	0.668015	0.115919	0.30462	0.486317	0.48428	0.12764	0.1705	0.10058	0.1026
7671	ISLR2	4	-0.22,-0.03,1,-0.22	7.39,12.52,28.75,4.51	8.63,12.8,14.33,5.26	8272;18914;45965;62338	-0.223581	1.00469	0.131583	-0.0319865	0.486351	0.22206	0.0431401	0.15222	0.62722	0.1026
10380	NME9	4	0.71,0.21,-0.03,0.27	7.46,14.34,12,20.9	4.57,12.43,12.23,17.38	7641;21943;38807;70967	-0.0267102	0.706876	0.288076	0.26579	0.486333	0.0432201	0.11142	0.0419001	0.13376	0.1026
15113	SORCS3	4	0.08,0.23,0.37,0.61	27.81,18.75,10.67,7.88	26.3,15.97,8.28,5.17	5544;22704;40360;66627	0.0802717	0.607014	0.321182	0.365578	0.486296	0.0120401	0.15866	0.0315401	0.0647601	0.10262
15443	ST6GALNAC2	4	0.41,0.04,0.37,0.56	16.81,14.7,9.44,13.11	12.63,14.27,7.3,8.89	6521;35932;39368;68544	0.0424062	0.560372	0.346184	0.412141	0.486257	0.0194601	0.18928	0.0257601	0.0450801	0.10264
11229	OR5D16	4	0.79,-0.03,0.18,-0.26	8.56,9.02,27.68,24.24	4.94,9.2,24.43,29.04	9277;30851;38909;69653	-0.260661	0.792371	0.170495	0.179982	0.486177	0.27324	0.0833801	0.11266	0.23018	0.10268
17265	UCP2	4	0.18,0.14,0.79,-0.05	12.62,9.6,7.36,12.78	11.13,8.71,4.25,13.23	6699;19462;40119;58123	-0.0502336	0.791525	0.26544	0.180788	0.486156	0.0555201	0.0837601	0.0511401	0.22882	0.10268
2105	C8orf22	4	0.01,0.7,0.27,-0.32	14.73,12.04,28.91,14.11	14.62,7.39,24,17.61	16311;28768;40562;56517	-0.319451	0.703463	0.165924	0.268601	0.486032	0.3601	0.1125	0.11692	0.13114	0.10274
519	ALDH7A1	4	0.45,-0.39,-0.24,0.52	9.73,9.89,7.26,13.4	7.13,12.98,8.6,9.32	12604;33927;52953;63454	-0.3913	0.52373	0.0843046	0.448313	0.486022	0.46458	0.21548	0.21368	0.0350001	0.10276
14003	SBDS	4	-0.16,-0.14,0.72,0.25	2.27,1.06,1.65,1.29	2.53,1.17,1,1.09	12666;19068;38680;68274	-0.156675	0.721702	0.16903	0.250221	0.485962	0.14096	0.10604	0.11412	0.14912	0.10278
10233	NEUROD4	4	-0.6,0,0.01,0.96	9.21,10.38,36.67,11.65	13.95,10.36,36.41,5.98	1622;20431;43514;71198	-0.5992	0.961535	0.0940001	0.0103182	0.485926	0.71494	0.0495401	0.2002	0.54076	0.1028
5982	GALNT4	2	0.2,0.34	12.33,11.78	10.7,9.32	37422;65418	0.204071	0.337467	0.270769	0.204071	0.270769	0.0451001	0.23604	0.1029	0.0451001	0.1029
12443	PPP1R13L	4	-0.27,0.23,0.53,0.44	29.69,13.46,7,3.43	35.8,11.48,4.86,2.53	11794;27339;40427;71824	-0.270062	0.528059	0.232844	0.443291	0.485675	0.28726	0.2122	0.0670201	0.0361601	0.10296
11741	PDGFB	4	0.59,0.06,-0.61,0.38	9.21,8.92,7.59,10.61	6.12,8.54,11.56,8.14	8850;24276;47899;70591	-0.607838	0.588928	0.10637	0.382066	0.485497	0.72316	0.17062	0.18298	0.0573201	0.10302
6394	GPD1	4	0.37,0.6,-0.12,0.09	22.75,9.86,11.58,48.81	17.61,6.5,12.6,45.71	2708;27151;37567;69876	-0.121833	0.6016	0.23592	0.369187	0.485393	0.10694	0.16174	0.0652601	0.0632001	0.10306
5733	FNDC1	4	0.52,0.24,0.46,-0.1	6.78,11.42,9.7,21.87	4.74,9.66,7.07,23.43	1670;26194;48572;58872	-0.0991453	0.515099	0.27792	0.455187	0.485143	0.0888401	0.22194	0.0457401	0.0332601	0.10328
14348	SGSH	4	0.02,-0.26,-0.06,0.95	13.33,7.88,77.05,9.31	13.12,9.46,80.14,4.83	17949;33434;44461;71182	-0.26403	0.946967	0.162385	0.0233451	0.485156	0.27854	0.0522401	0.11976	0.51342	0.10328
15335	SQRDL	4	0.46,0.51,-0.85,0.45	12,4.86,4.83,81.88	8.71,3.42,8.71,59.87	7545;29090;51372;70692	-0.851515	0.508437	0.142605	0.461794	0.485115	0.87924	0.22674	0.14042	0.0314801	0.10328
8445	LAT	4	0.77,0.2,-0.29,-0.19	72.86,13.11,2.59,54.26	42.68,11.42,3.16,61.97	18415;32983;46527;57036	-0.286331	0.771406	0.122989	0.198569	0.484987	0.311	0.0903801	0.16188	0.20752	0.10332
626	ANGPTL3	4	0.61,0.36,0.11,0.34	10.54,4.73,13.92,6.42	6.93,3.68,12.89,5.06	6846;22060;38548;63740	0.110762	0.605212	0.355933	0.363987	0.484599	0.0082401	0.1599	0.0242001	0.0655601	0.10346
5713	FLYWCH2	4	-0.04,0.18,0.54,0.43	24.76,23.14,1.62,7.69	25.41,20.49,1.12,5.69	8308;25791;49763;56193	-0.0375845	0.535789	0.276669	0.433221	0.484505	0.0489201	0.20546	0.0462201	0.0387201	0.10352
6515	GPSM1	4	-0.07,0.27,0.06,0.7	1.75,17.29,14.24,9.02	1.83,14.36,13.67,5.55	7457;23962;44713;63659	-0.0711811	0.700538	0.239329	0.268417	0.484478	0.0683001	0.1139	0.0635001	0.13124	0.10354
5222	FAM149A	4	1.02,-0.7,-0.05,-0.27	58.38,11.55,37.19,22.39	28.81,18.7,38.51,26.99	9108;35272;42504;67523	-0.695672	1.01905	0.000780604	-0.0503512	0.484352	0.79322	0.0414601	0.35868	0.6634	0.10362
12829	PSTK	4	0.44,0.52,-0.37,0.09	3.99,2.27,1.36,3.11	2.93,1.58,1.75,2.93	5447;31883;51416;65883	-0.365648	0.523986	0.172368	0.444656	0.484321	0.42878	0.21524	0.11072	0.0359201	0.10366
16171	TIGD3	4	0.44,-0.26,0.52,0.01	16.29,31.35,9.18,6.84	11.97,37.62,6.38,6.81	2130;24628;45369;65414	-0.263082	0.524057	0.177813	0.444545	0.484301	0.27734	0.21518	0.10558	0.0359201	0.1037
6459	GPR180	4	-0.07,-0.36,1.04,-0.13	38.23,30.76,3.95,18.56	40.21,39.52,1.92,20.34	15062;35187;49977;73032	-0.36131	1.04114	0.118598	-0.0728781	0.484131	0.42282	0.0382001	0.16712	0.70538	0.10378
15314	SPRYD7	4	-0.21,0.25,0.15,0.72	33,12.59,10.31,6.19	38.08,10.59,9.29,3.76	6212;23626;51589;62092	-0.206401	0.718541	0.228193	0.249751	0.484146	0.19974	0.1074	0.0697601	0.14984	0.10378
15080	SNX30	4	0.28,0.01,0.5,0.47	22.39,22.65,12.88,28.88	18.39,22.42,9.09,20.92	16556;23018;55505;67060	0.0147735	0.502799	0.316691	0.465139	0.483969	0.0269001	0.23262	0.0330201	0.0307801	0.1039
6413	GPR108	4	-0.07,0.22,-0.68,0.75	33.85,1.19,2.75,9.63	35.46,1.03,4.4,5.72	4920;29035;42746;65958	-0.675664	0.751752	0.0561739	0.21575	0.483751	0.77936	0.0967401	0.25746	0.18544	0.10406
17035	TTC38	4	-0.07,0.23,-0.72,0.74	10.8,31.83,9.6,4.31	11.33,27.17,15.83,2.58	3885;25008;53214;67714	-0.720994	0.738659	0.0442178	0.228664	0.483662	0.80956	0.10094	0.27794	0.1704	0.10414
8262	KRT37	4	-0.22,0.04,0.68,0.29	24.82,6.03,1.65,23.23	28.89,5.87,1.03,19.05	10798;33324;49511;69197	-0.219132	0.680757	0.197054	0.286394	0.483576	0.21624	0.12204	0.0898601	0.11618	0.10416
3261	CLNK	4	0.33,0.04,0.64,-0.04	25.99,9.67,4.15,28.39	20.66,9.41,2.67,29.24	5038;21535;43031;70636	-0.0424099	0.635855	0.240966	0.33108	0.483467	0.0517601	0.1432	0.0625801	0.0834401	0.1042
9747	MST1	4	0.19,-0.84,0.02,0.78	7.88,2.07,1.45,1.91	6.9,3.71,1.43,1.12	409;35484;50221;67608	-0.839491	0.775413	0.0374869	0.19145	0.483431	0.8741	0.0885401	0.29016	0.2157	0.1042
364	AFAP1	4	0.07,0.48,0.31,0.49	9.83,25.08,67.44,17.13	9.38,17.98,54.43,12.23	7078;21378;41329;62336	0.0677804	0.486524	0.335858	0.47994	0.483232	0.0142201	0.24676	0.0278801	0.0272401	0.10422
3829	CXCL17	4	0.65,-0.54,0.21,0.31	5.28,12.16,17.1,4.57	3.36,17.73,14.79,3.68	9183;34089;49232;70966	-0.543079	0.652999	0.158224	0.313647	0.483323	0.65974	0.13484	0.12412	0.0941401	0.10422
4326	DMRTA1	4	0.67,-0.13,0.04,0.29	11.94,7.3,11.48,7.43	7.48,7.97,11.19,6.07	5294;29018;54037;63375	-0.126734	0.674983	0.219321	0.291781	0.483382	0.1113	0.12456	0.0751401	0.11132	0.10422
6154	GIGYF1	4	0.68,0.29,0.09,0.06	17.36,19.95,19.95,1.94	10.85,16.34,18.76,1.86	8733;21938;54540;68529	0.0588705	0.678543	0.278583	0.287993	0.483268	0.0158401	0.12298	0.0455801	0.11508	0.10422
13561	RNF11	4	-0.01,0.45,0.52,-0.52	12.55,29.66,44.36,7.98	12.6,21.78,30.91,11.45	15831;30267;45225;56260	-0.521195	0.521247	0.109966	0.445177	0.483212	0.63798	0.2178	0.17806	0.0358001	0.10422
14075	SCNN1A	4	-0.04,-0.25,0.88,0.09	11.74,19.24,4.64,12.07	12.05,22.91,2.53,11.33	12675;34350;48775;58570	-0.251646	0.875909	0.169234	0.0904085	0.483159	0.26114	0.0646601	0.11396	0.3824	0.10422
6201	GKN2	4	-0.12,0.27,-0.54,0.7	8.66,17.2,16.16,15.7	9.41,14.3,23.54,9.66	7212;34164;52214;72802	-0.542966	0.700183	0.076011	0.266068	0.483126	0.65952	0.11394	0.22622	0.13336	0.10428
13822	RRM1	3	0.55,-0.12,0.25	2.14,1.13,1.94	1.46,1.23,1.63	9638;23683;50880	-0.122907	0.548337	0.224866	0.249169	0.398753	0.18646	0.1506	0.0960801	0.0839601	0.10436
16580	TNFAIP2	4	0.76,-0.26,-0.04,0.21	17.88,18.59,1,7.82	10.59,22.22,1.03,6.76	8067;36245;40300;67900	-0.256977	0.755955	0.166989	0.209925	0.48294	0.26848	0.0956601	0.11584	0.19304	0.10442
5248	FAM166A	4	-0.39,0.54,0.42,-0.01	18.4,14.4,1.84,17.13	24.17,9.9,1.37,17.29	647;22478;50238;63299	-0.393997	0.541711	0.139545	0.424106	0.482909	0.46914	0.20174	0.14332	0.0412601	0.10448
2286	CAPN2	4	0.2,0.53,0.43,-0.43	20.31,4.57,4.15,3.53	17.7,3.16,3.07,4.77	16516;32527;50962;71472	-0.434007	0.532772	0.182652	0.433013	0.482892	0.52694	0.20808	0.10162	0.0388201	0.1045
18242	ZNF394	4	0.64,0.32,0.15,-0.36	9.44,11.35,6.78,7.69	6.04,9.09,6.1,9.9	18365;21195;40684;74076	-0.364499	0.644569	0.188496	0.320923	0.482746	0.42686	0.13816	0.0970601	0.0896001	0.1046
11817	PET117	2	0.29,0.24	9.11,9.5	7.45,8.02	5413;26837	0.244135	0.291182	0.267659	0.244135	0.267659	0.0326801	0.28162	0.10472	0.0326801	0.10472
15960	TCP1	4	-0.14,0.02,0.88,0.09	2.69,1.39,4.21,1.58	2.96,1.37,2.3,1.49	18199;19430;41098;56146	-0.138003	0.876149	0.210779	0.0890539	0.482602	0.12212	0.0646401	0.0804601	0.38462	0.10472
18540	ZNF829	4	-0.52,-0.15,-0.01,0.97	10.87,57.28,6.36,3.82	15.62,63.35,6.38,1.95	14806;23096;38286;71960	-0.523834	0.971513	0.0739902	-0.00631978	0.482597	0.64024	0.0479401	0.22956	0.5769	0.10472
12931	PTRF	4	-0.06,0.59,0.28,0.38	12,6,27.09,32.45	12.54,3.99,22.33,24.98	4256;29300;42596;69881	-0.0635979	0.586763	0.294898	0.377471	0.482117	0.0632601	0.1715	0.0396601	0.0592001	0.10484
15473	STARD3	4	-0.12,0.46,0.07,0.5	12.29,2.69,4.96,17.55	13.38,1.95,4.71,12.4	12672;24898;47129;71297	-0.121865	0.501389	0.228972	0.462932	0.48216	0.10694	0.23412	0.0693801	0.0312401	0.10484
1765	C16orf46	4	0.42,-0.04,-0.14,0.54	9.31,5.41,1.49,8.04	6.96,5.55,1.63,5.52	5107;25810;48840;63307	-0.135551	0.543179	0.198002	0.419731	0.481455	0.12004	0.20018	0.0892801	0.0427201	0.10512
11503	PANX3	4	0.01,0.22,0,0.74	23.04,27.42,16.64,9.96	22.94,23.54,16.69,5.95	10095;29229;39077;60090	-0.0038988	0.742622	0.241298	0.220065	0.481344	0.0338001	0.0997601	0.0624001	0.17948	0.10516
8866	LSM6	4	-1.19,1.26,-0.3,-0.65	4.64,17.55,1.32,19.79	10.56,7.3,1.63,31.14	6842;37252;37915;68241	-1.18757	1.26486	-0.21971	-0.302288	0.481286	0.96238	0.0220401	0.7875	0.9547	0.10518
14198	SENP5	4	0.45,-0.12,0.51,-0.16	34.92,17.16,6.52,8.17	25.56,18.62,4.57,9.15	9195;20375;49008;56156	-0.162422	0.512266	0.170696	0.450294	0.48128	0.14774	0.2241	0.1124	0.0345201	0.10518
13016	RAB11FIP3	4	0.72,0.24,0,-0.74	22.19,1.52,11.52,2.4	13.44,1.29,11.54,3.99	18325;29469;53577;62455	-0.737384	0.72406	0.0556404	0.238419	0.48124	0.81866	0.10486	0.25826	0.1606	0.10522
669	ANKRD28	4	0.62,0.14,-0.16,0.34	32.39,14.96,48.42,5.9	21.06,13.58,54.26,4.66	5622;36442;55073;73663	-0.164224	0.620515	0.234353	0.341856	0.481185	0.14988	0.15086	0.0660201	0.0772601	0.10524
10225	NEU3	4	0.16,-0.06,0.21,0.75	29.92,24.63,7.56,12.2	26.74,25.73,6.53,7.25	12217;36933;54176;72106	-0.0630362	0.75116	0.265401	0.211208	0.481184	0.0630001	0.0969201	0.0511401	0.19162	0.10524
11470	PAGE5	3	0.14,0,0.66	1.16,44,1.94	1.06,44.12,1.23	18026;28721;43814	-0.00387975	0.657967	0.263429	0.136201	0.397084	0.0781401	0.0987201	0.0726801	0.18094	0.10526
11552	PASK	4	0.71,0.25,0.12,-0.3	15.18,3.04,13.04,3.76	9.29,2.55,11.97,4.63	7126;34606;41161;69585	-0.299865	0.708638	0.196492	0.253279	0.480958	0.33258	0.11082	0.0902401	0.14576	0.10528
2516	CCDC80	4	0.43,0.54,-0.12,-0.15	16.35,10.67,34.69,63.38	12.17,7.36,37.65,70.12	16513;28047;52902;56977	-0.145731	0.535667	0.174535	0.426194	0.480931	0.1297	0.20602	0.10852	0.0407001	0.10532
15572	STX4	4	0.89,-0.01,0.07,-0.15	29.07,14.47,57.77,14.18	15.65,14.62,55.09,15.71	11679;26171;48515;68285	-0.148124	0.893358	0.199766	0.068406	0.480882	0.13206	0.0610601	0.0881401	0.4236	0.10536
6100	GDPGP1	4	0.19,0.77,-0.73,0.19	14.7,5.38,11.81,14.66	12.86,3.16,19.6,12.83	10544;27321;44343;63973	-0.730836	0.768552	0.105717	0.192599	0.480575	0.81462	0.0917401	0.18386	0.21424	0.10554
8774	LRRC23	4	0.53,0.43,-0.2,-0.02	18.1,15.67,9.34,6.23	12.57,11.59,10.76,6.3	15804;31121;49298;68176	-0.203831	0.526084	0.185125	0.434692	0.480388	0.19686	0.21392	0.10002	0.0383001	0.10566
15482	STAT2	4	0.17,0.73,-0.23,0.23	9.24,9.63,6.91,2.56	8.23,5.81,8.08,2.18	11512;31677;52711;71947	-0.226577	0.730137	0.2256	0.230453	0.480295	0.2256	0.10358	0.0711001	0.16844	0.10568
6104	GEMIN5	4	0.28,0.41,0.14,0.55	1.39,1.91,1.19,2.72	1.14,1.43,1.09,1.86	13007;24550;52961;67190	0.13719	0.545602	0.344535	0.414811	0.480207	0.0057401	0.19886	0.0261001	0.0439001	0.10572
13431	RGS2	4	0.39,-0.23,0.58,-0.36	6.19,14.01,12.81,10.67	4.74,16.49,8.6,13.72	2134;20310;39061;71163	-0.362863	0.575357	0.0907847	0.385046	0.480201	0.42476	0.17822	0.204	0.0559801	0.10572
5368	FAM47C	4	0.86,-0.14,0.1,-0.11	3.01,44.72,12.85,55.3	1.66,49.39,11.97,59.81	3716;34498;55910;73812	-0.143376	0.857851	0.175878	0.102212	0.480031	0.12742	0.0676601	0.10738	0.35998	0.10586
15710	SYT17	4	-0.11,0.18,0.01,0.78	10.67,34.72,12.65,23.62	11.48,30.59,12.6,13.78	9001;36158;49046;68208	-0.105108	0.777403	0.215181	0.182645	0.480024	0.0936201	0.0878001	0.0775601	0.22682	0.10586
9575	MPI	4	-0.09,-0.17,0.36,0.6	12.04,13.37,25.6,4.54	12.8,15.05,20,2.99	14662;26146;55087;66126	-0.171031	0.603609	0.174917	0.356286	0.479947	0.15714	0.1607	0.1082	0.0690801	0.1059
9299	MEIS3	4	-0.47,0.54,0.21,0.42	16.12,7.62,6.42,7.95	22.27,5.23,5.55,5.95	1585;34874;45036;66016	-0.466073	0.542715	0.176035	0.41694	0.479827	0.57048	0.20062	0.10724	0.0435001	0.106
136	ACCS	4	0.19,0.11,0.77,-0.42	18.43,12.46,9.96,6.71	16.17,11.56,5.84,9	10366;23373;53620;67663	-0.423568	0.770809	0.160762	0.188589	0.479699	0.51228	0.0905801	0.1216	0.21922	0.10614
2262	CAMKK2	4	0.11,0.76,0.2,-0.13	11.55,11.78,5.28,6.55	10.67,6.96,4.6,7.16	15623;30537;53388;66602	-0.128548	0.758849	0.236163	0.200565	0.479707	0.11308	0.0950401	0.0651401	0.20466	0.10614
11317	OR8K3	3	0.48,0.12,0.31	12.59,14.5,3.56	9.03,13.38,2.87	11367;35469;41654	0.116322	0.478869	0.302358	0.311882	0.395375	0.0247401	0.19316	0.0541601	0.0518001	0.10618
2914	CENPW	4	0.03,-0.01,0.79,0.17	1.55,2.2,2.07,5.06	1.52,2.21,1.2,4.48	2544;26320;38650;73356	-0.00534927	0.78552	0.246373	0.173751	0.479635	0.0342201	0.0853401	0.0596401	0.24086	0.1062
6383	GPATCH8	4	0.27,-0.02,-0.33,0.69	60.1,7.46,5.38,8.27	49.97,7.56,6.79,5.12	3176;31587;39139;67275	-0.334571	0.692751	0.151135	0.266463	0.479607	0.38274	0.11726	0.1306	0.13304	0.10622
6519	GPT2	4	0.78,0.18,-0.92,-0.41	2.66,7.65,4.18,3.14	1.55,6.76,7.91,4.17	12970;21881;39128;65120	-0.919728	0.779428	-0.0919434	0.179654	0.479541	0.90584	0.0873601	0.55366	0.2308	0.10626
17198	UBE2M	4	-1.28,-0.5,-0.12,1.08	1.75,7.95,1,10.87	4.25,11.25,1.09,5.15	9656;36454;44652;66800	-1.284	1.07858	-0.206597	-0.119504	0.479536	0.97326	0.0341401	0.76828	0.78584	0.10626
15481	STAT1	4	0.18,0.41,0.55,-0.2	35.31,15.22,12.23,16.03	31.23,11.48,8.34,18.42	968;27523;54135;70080	-0.200447	0.552167	0.233879	0.406641	0.479404	0.1918	0.19404	0.0662001	0.0468401	0.10634
6228	GLOD5	4	0.59,0.02,0.36,0.2	15.41,45.98,15.15,34.85	10.21,45.5,11.77,30.25	5740;26608;52659;58385	0.0151243	0.593675	0.294487	0.364737	0.479206	0.0267801	0.16726	0.0397601	0.0652801	0.10658
15485	STAT5A	4	-0.15,0,-0.69,0.96	13.89,19.31,4.25,7.13	15.45,19.28,6.87,3.68	901;33164;54253;65354	-0.694871	0.956152	0.0272551	0.0019096	0.479031	0.79204	0.0506801	0.30884	0.55902	0.10664
12410	PPIG	4	-0.1,0.02,0.46,0.49	15.12,18.07,8.72,19.21	16.17,17.84,6.33,13.64	18099;27107;46274;72329	-0.0970777	0.494122	0.219883	0.463883	0.479003	0.0872601	0.24	0.0746201	0.0309601	0.10666
156	ACOT11	4	-0.02,0.59,0.33,0.37	9.05,8.27,13.43,19.63	9.18,5.49,10.67,15.22	5261;20809;43138;66479	-0.0200088	0.590911	0.317389	0.367007	0.478959	0.0403601	0.16884	0.0326001	0.0641201	0.10668
650	ANKRA2	4	-0.6,0.61,0.35,-0.08	4.57,2.01,7.04,13.56	6.93,1.32,5.52,14.33	1390;34713;50627;56782	-0.600631	0.607545	0.0694576	0.350377	0.478961	0.71666	0.15828	0.23672	0.0719801	0.10668
6915	HIST1H2AD	3	-0.22,0.52,0.27	4.02,1.68,1.55	4.68,1.17,1.29	13491;28314;62012	-0.221338	0.519958	0.189178	0.268915	0.394436	0.31766	0.16566	0.12348	0.0728801	0.10668
8279	KRT77	4	-0.58,0.91,0.05,-0.51	3.34,26.48,17.88,14.18	4.97,14.07,17.32,20.17	6532;23936;39535;65166	-0.575518	0.912249	-0.0316408	0.045497	0.478873	0.6924	0.0569601	0.4257	0.46802	0.10674
7841	KCNE1L	4	0.38,-0.08,0.58,-0.27	19.79,13.89,7.17,15.38	15.22,14.7,4.8,18.56	13036;36966;53817;60589	-0.271326	0.578304	0.150832	0.378884	0.478594	0.28934	0.17612	0.13098	0.0585001	0.10686
17206	UBE2R2	4	0.12,0.48,0.48,0.32	45.04,21.71,21.51,145.88	41.56,15.57,15.45,117.01	13933;35166;42820;69945	0.116077	0.479744	0.347862	0.477455	0.478599	0.0076201	0.2529	0.0255801	0.0278601	0.10686
9066	MAP3K19	4	-0.07,0.2,-0.2,0.76	17.68,6,19.01,5.15	18.59,5.23,21.81,3.04	7779;28096;47604;69419	-0.198189	0.759893	0.171713	0.197265	0.478579	0.1885	0.0947001	0.11122	0.20904	0.10688
14035	SCFD1	4	0.02,0.69,0.27,0.13	2.3,9.31,6.58,7.85	2.27,5.78,5.46,7.16	1109;24901;49421;63621	0.0199862	0.687862	0.277344	0.269202	0.478532	0.0251801	0.1198	0.0458801	0.13038	0.10692
5865	FUCA1	4	-0.12,0.69,-0.24,0.27	6.39,6.84,10.22,3.5	6.93,4.25,12.05,2.9	12902;29402;46066;64977	-0.238487	0.685985	0.150222	0.270971	0.478478	0.24362	0.12026	0.13174	0.12878	0.10698
6573	GRK6	4	0.06,0.51,0.45,-0.31	29.17,13.69,17.65,3.63	27.97,9.64,12.92,4.51	280;27033;54604;69236	-0.31422	0.50664	0.175813	0.450307	0.478473	0.3526	0.2284	0.1074	0.0345201	0.10698
5090	EXOC3L1	4	0.36,0.36,-0.62,0.59	5.8,18.49,2.2,12.72	4.51,14.39,3.39,8.43	2146;18889;50581;65306	-0.622918	0.593623	0.174062	0.363155	0.478389	0.73592	0.16734	0.10906	0.0659001	0.10706
15953	TCHP	4	0.42,-0.42,-0.86,0.53	10.41,6.36,4.67,9.7	7.76,8.51,8.46,6.7	6582;19042;52766;67970	-0.857283	0.533602	-0.0805562	0.42324	0.478421	0.88266	0.20716	0.52994	0.0414601	0.10706
18168	ZNF257	4	-0.18,0.5,-0.1,0.45	1.26,2.4,5.54,12.29	1.43,1.69,5.92,8.97	15744;32680;55353;72173	-0.184813	0.502616	0.169172	0.454219	0.478418	0.17244	0.23272	0.11398	0.0334001	0.10706
16725	TPM4	4	-0.74,0.86,0.1,0.04	8.4,2.49,4.76,6.84	13.98,1.37,4.45,6.67	8535;23705;43446;61151	-0.735205	0.859251	0.0644457	0.0972068	0.478229	0.8172	0.0674401	0.24436	0.36908	0.10714
2274	CANT1	4	0.09,0.34,0.35,0.6	11.32,35.53,8.37,7.3	10.67,28,6.56,4.8	12389;32483;48924;69027	0.0851205	0.604205	0.346243	0.352014	0.478109	0.0112801	0.1606	0.0257601	0.0712401	0.1072
10729	NRXN3	4	-0.2,0.65,0.22,0.3	40.34,12.04,28.2,27.26	46.45,7.65,24.17,22.1	14219;32222;42550;69960	-0.203724	0.653755	0.243684	0.302526	0.47814	0.19654	0.13404	0.0611201	0.10218	0.1072
16274	TMCC3	4	0.5,0.46,0.45,-0.18	12.55,21.03,26.28,7.04	8.89,15.31,19.19,7.97	10693;31186;50937;73037	-0.179008	0.498321	0.307696	0.457933	0.478127	0.16568	0.23736	0.0356801	0.0323201	0.1072
6148	GHRHR	4	0.82,0.07,-0.07,0.13	15.22,13.2,30.73,14.86	8.6,12.6,32.35,13.55	8592;24585;38661;66468	-0.0740821	0.823201	0.237347	0.132903	0.478052	0.0705601	0.0757401	0.0644601	0.30752	0.10724
16100	TGM1	4	0.84,0.12,-0.08,-0.13	10.35,31.8,7.17,8.82	5.78,29.36,7.56,9.64	9036;25155;45899;73868	-0.127354	0.840463	0.187706	0.115452	0.477958	0.11172	0.0717201	0.0977201	0.33648	0.10724
226	ACTRT2	4	0.65,0.08,0.3,-0.37	14.66,7.43,19.92,8.66	9.32,7.05,16.17,11.19	11880;37165;54191;59327	-0.369906	0.653968	0.165257	0.300972	0.47747	0.43494	0.1339	0.11734	0.1036	0.10746
10364	NLRP8	4	-0.18,0.2,-0.05,0.75	11.78,17.55,25.15,4.12	13.35,15.28,25.99,2.44	6372;20393;37721;63851	-0.181017	0.754675	0.181617	0.2002	0.477437	0.1681	0.0960001	0.10256	0.20518	0.10746
14682	SLC2A4RG	4	-0.32,0.74,-0.07,0.21	10.06,12.59,4.54,16.09	12.54,7.53,4.77,13.87	15944;29583;38269;65815	-0.318998	0.740306	0.140893	0.214617	0.477461	0.35966	0.10078	0.14214	0.18698	0.10746
1562	BRCC3	4	0.61,0.34,-0.63,-0.2	29.59,42.87,9.47,5.97	19.39,33.76,14.62,6.84	465;19774;48455;64046	-0.625976	0.609623	0.0325476	0.344619	0.477121	0.73822	0.15704	0.29874	0.0755401	0.10762
18470	ZNF711	4	0.18,-0.11,-0.29,0.77	13.92,33.16,22.06,22.32	12.28,35.8,26.91,13.06	5594;29674;55573;67147	-0.286353	0.773228	0.139116	0.180066	0.476647	0.3116	0.0897401	0.1438	0.2301	0.10796
31	ABAT	4	0.07,0.12,-0.36,0.83	18.1,27.74,4.28,6.55	17.26,25.53,5.49,3.68	16975;35433;55504;63039	-0.360048	0.832893	0.165384	0.120173	0.476533	0.42068	0.0739801	0.1173	0.3283	0.10804
1042	ARTN	4	-0.22,0.29,0.66,-0.01	2.56,24.89,3.53,19.86	2.99,20.29,2.24,20	13042;34955;49672;61111	-0.223403	0.658208	0.179839	0.294859	0.476534	0.22166	0.13182	0.10388	0.10882	0.10804
3035	CHD6	4	-0.75,0.09,0.84,0.11	5.41,5.28,4.47,12.65	9.12,4.97,2.5,11.71	9931;20658;43112;74546	-0.752002	0.841031	0.0721165	0.11175	0.47639	0.82852	0.0714201	0.23228	0.34224	0.10806
5489	FBXL18	4	-0.09,0.66,0.29,0.23	11.91,27.74,23.36,38.58	12.63,17.55,19.08,32.84	13229;35105;51773;71363	-0.0852479	0.660491	0.275031	0.292255	0.476373	0.0783201	0.13098	0.0469601	0.11094	0.10806
16526	TMEM8C	4	0.8,0.15,0.11,0.04	50.66,11.94,57.15,24.47	29.04,10.76,53.08,23.83	6269;19924;47546;71408	0.0381038	0.80282	0.274404	0.150012	0.476416	0.0205001	0.0809201	0.0473001	0.27708	0.10806
3175	CLCN3	4	0.9,-0.07,0.05,-0.07	44.46,6.74,7.56,8.82	23.77,7.07,7.3,9.26	6495;27004;54452;60671	-0.0702078	0.903296	0.203302	0.0488943	0.476095	0.0675401	0.0588401	0.0857401	0.46224	0.10826
10932	OLFML2A	3	0.08,0.7,-0.24	6.13,12.98,12.07	5.78,8,14.27	5616;23083;40239	-0.241934	0.698669	0.18048	0.0847036	0.391686	0.34876	0.0856601	0.13066	0.24518	0.10826
9082	MAP6D1	4	-0.11,0.42,0.53,0.16	15.22,9.96,10.44,7.59	16.46,7.42,7.25,6.81	10778;24827;45205;66290	-0.113273	0.527366	0.248435	0.42452	0.475943	0.10044	0.21308	0.0585401	0.0411601	0.10834
10493	NO_CURRENT_36	4	0.6,0.02,0.22,0.35	14.14,15.31,13.17,25.05	9.35,15.11,11.31,19.6	3075;21779;40437;59321	0.0196868	0.597502	0.297932	0.354223	0.475863	0.0253001	0.16524	0.0388601	0.0700801	0.10844
13448	RHBDD3	4	0.33,0.2,0.62,-0.17	12.36,6.61,6.68,28.04	9.84,5.75,4.34,31.6	12641;23661;47184;61715	-0.172671	0.622352	0.245285	0.32926	0.475806	0.15854	0.14976	0.0602601	0.0843401	0.10844
7481	IL22RA2	4	0.08,0.04,0.81,0.14	6.91,18.56,8.66,32.09	6.56,18.1,4.94,29.07	16851;21833;38804;56274	0.0361545	0.808684	0.265743	0.142861	0.475773	0.0209801	0.0793001	0.0510201	0.28926	0.10848
4131	DEFB1	4	0.89,-0.05,-0.23,0.06	30.57,13.89,28.88,10.64	16.52,14.39,33.87,10.18	6917;19528;39341;59871	-0.230147	0.888121	0.167527	0.0632579	0.475689	0.23134	0.0625001	0.11552	0.43394	0.10854
3777	CTSD	4	-0.05,0.34,0.61,0.01	21.09,6.39,8.14,4.31	21.84,5.06,5.32,4.28	6134;28142;47340;67299	-0.0505065	0.614195	0.227456	0.33646	0.475327	0.0558001	0.15406	0.0701401	0.0806001	0.1087
5175	FAM109A	4	-0.12,0.38,-0.18,0.57	20.54,15.35,36.41,15.12	22.33,11.82,41.3,10.15	8822;22856;51645;63565	-0.181882	0.574223	0.161935	0.37612	0.475172	0.16904	0.17894	0.12024	0.0600601	0.10884
16945	TSEN34	4	-0.42,-0.72,0.93,0.02	2.82,2.1,1.91,1.97	3.76,3.48,1,1.95	10208;24001;54344;73177	-0.724499	0.932648	-0.0480169	0.0174393	0.475044	0.8115	0.0540601	0.46054	0.52618	0.10894
542	ALKBH3	4	-0.1,0.22,0.27,0.68	13.76,11.13,9.31,11.78	14.73,9.55,7.71,7.36	11077;22067;39327;65754	-0.0989094	0.677627	0.267879	0.272353	0.47499	0.0886401	0.12354	0.0496601	0.12786	0.10902
807	APOA5	4	0.64,0.27,0.31,-0.3	6.39,19.6,10.54,11.03	4.11,16.29,8.48,13.55	8829;30931;43643;63825	-0.297117	0.636517	0.22992	0.313242	0.47488	0.32868	0.14256	0.0688201	0.0942801	0.10908
4484	DPYD	4	-0.03,0.03,0.92,-0.19	29.07,16.97,10.25,6.52	29.7,16.57,5.43,7.45	17515;26284;43103;65935	-0.192579	0.915752	0.181597	0.0339521	0.474852	0.18184	0.0562401	0.10258	0.49128	0.1091
37	ABCA3	4	0.17,-0.06,0.38,0.57	20.9,7.75,49.13,5.71	18.56,8.05,37.7,3.85	1794;27368;47827;67149	-0.0551324	0.567691	0.266385	0.381982	0.474837	0.0581001	0.1836	0.0506601	0.0573801	0.10912
1737	C14orf183	2	0.69,-0.17	8.63,31.8	5.35,35.77	6700;39661	-0.169872	0.690207	0.260168	-0.169872	0.260168	0.39306	0.0620801	0.10916	0.39306	0.10916
15949	TCF7L2	4	0.36,0.52,-0.27,0.42	43.45,55.23,7.26,9.34	33.93,38.39,8.77,6.96	17;25808;38518;55962	-0.272214	0.524671	0.258498	0.424753	0.474712	0.29034	0.21464	0.0537201	0.0410601	0.10918
[truncated: 16,629 more rows]
