# Supplementary material for: Large‐scale genetic screens identify BET‐1 as a cytoskeleton regulator promoting actin function and life span
Source: Aging Cell. 2022 Nov 20;22(1):e13742. doi: 10.1111/acel.13742 (PMC9835578; doi:10.1111/acel.13742)
Supplement: Supplementary file 4 — Table S3 [file ACEL-22-e13742-s008.xlsx]

## Sheet: GO_Cellular_Component_2021_tabl
Term	Overlap	P-value	Adjusted P-value	Old P-value	Old Adjusted P-value	Odds Ratio	Combined Score	Genes
actin cytoskeleton (GO:0015629)	31/316	5.59785e-05	0.0168495	0	0	2.31599	22.6748	SPTBN4;ZNF174;AHNAK;FAM107A;NEXN;ACTB;TRIOBP;ACACA;CORO1B;ACTG1;CORO1C;LMOD2;LIMA1;ARHGAP21;MPRIP;CAPZB;CALD1;CFL1;COTL1;ABL1;TPM3;ALG2;DSTN;SORBS2;TSC1;ACTN4;FER;GJB6;TAOK2;SPRY2;DBN1
cytoskeleton (GO:0005856)	47/600	0.000237241	0.0296153	0	0	1.81677	15.1635	ZNF174;EDA;AHNAK;GYPC;FAM107A;NEXN;RND3;TRIOBP;ACTB;ACACA;CORO1C;ACTG1;LMOD2;LIMA1;ARHGAP21;ACTR1A;ACTR1B;NUDCD2;MPRIP;CAPZB;CALD1;ZC3H12A;CFL1;ABL1;MAP7;MAPK1;MAPK3;RBM39;TPM3;TMOD4;PRKCE;TMOD2;ALG2;RHOH;DSTN;SORBS2;ACTN4;DNM1;FER;FRMD6;CDC42EP5;SESTD1;TAOK1;TAOK2;SPRY2;NF2;DBN1
intracellular membrane-bounded organelle (GO:0043231)	283/5192	0.000295169	0.0296153	0	0	1.29523	10.5276	SMARCAL1;SLC4A1AP;ZNF174;AQP9;HNRNPU;THYN1;CCNC;ABCA12;SMC4;RPL9;ACTB;UBE2L3;FERD3L;PSMD7;HERC2;RAVER1;TRIM28;CREB3L4;RPL36AL;CHEK2;ZC3H12A;GPBP1;CREB3L2;ADNP2;CCNL2;SKP1;DDX17;PRKCE;KRT2;ALG2;KRT7;ACTN4;AARSD1;RUNX3;SND1;PISD;RUNX1;INPP4A;SFRP4;NIF3L1;CDC34;ZNF837;KATNAL2;PSME4;RRAGD;DXO;VPS25;RABL6;ZNF395;DCUN1D3;AGAP2;GATA6;PRDM15;PIK3R1;HTATSF1;RPAP2;ZBTB3;INPP5E;HIVEP1;RAB11FIP2;ZNF146;LHPP;…
nucleus (GO:0005634)	246/4484	0.000610087	0.045909	0	0	1.29023	9.55013	SMARCAL1;ZNF174;HNRNPU;THYN1;CCNC;SMC4;RPL9;ACTB;UBE2L3;FERD3L;PSMD7;HERC2;RAVER1;TRIM28;CREB3L4;RPL36AL;CHEK2;ZC3H12A;GPBP1;CREB3L2;ADNP2;CCNL2;SKP1;DDX17;KRT2;ALG2;KRT7;ACTN4;AARSD1;RUNX3;SND1;PISD;RUNX1;INPP4A;SFRP4;NIF3L1;CDC34;ZNF837;KATNAL2;PSME4;RRAGD;DXO;VPS25;RABL6;ZNF395;DCUN1D3;AGAP2;GATA6;PRDM15;PIK3R1;HTATSF1;RPAP2;ZBTB3;INPP5E;HIVEP1;SYMPK;ZNF146;LHPP;EGR1;SETDB1;GADD45A;BCL11A;MEMO…
Cul3-RING ubiquitin ligase complex (GO:0031463)	1936-07-01	0.00106188	0.0554178	0	0	5.07163	34.7291	KCTD10;CUL3;GLMN;KLHL21;KEAP1;KLHL24;RBX1
CD40 receptor complex (GO:0035631)	2022-04-11	0.00110467	0.0554178	0	0	11.9805	81.5659	RNF31;TRAF3;TRAF2;BIRC2
actin filament (GO:0005884)	1972-10-01	0.00154999	0.061301	0	0	3.39423	21.959	SPTBN4;TPM3;GJB6;COTL1;TSC1;ACTB;DBN1;CORO1B;ACTG1;LMOD2
Cul5-RING ubiquitin ligase complex (GO:0031466)	2022-03-06	0.00171483	0.061301	0	0	20.9473	133.402	CUL5;RNF7;RBX1
focal adhesion (GO:0005925)	31/387	0.00183292	0.061301	0	0	1.84709	11.6401	NRP1;AHNAK;RPLP0;FAM107A;NEXN;RPL9;RND3;TRIOBP;CORO1B;ACTB;CORO1C;ACTG1;LIMA1;MPRIP;CSRP1;CFL1;INPP5E;MAPK1;MAP4K4;MAPK3;CAP1;ITGA4;NME2;ACTN4;HNRNPK;IRF2;CTNNB1;CALR;LIMS2;CD44;HSPA1A
cell-substrate junction (GO:0030055)	31/394	0.00241422	0.0726679	0	0	1.8108	10.9126	NRP1;AHNAK;RPLP0;FAM107A;NEXN;RPL9;RND3;TRIOBP;CORO1B;ACTB;CORO1C;ACTG1;LIMA1;MPRIP;CSRP1;CFL1;INPP5E;MAPK1;MAP4K4;MAPK3;CAP1;ITGA4;NME2;ACTN4;HNRNPK;IRF2;CTNNB1;CALR;LIMS2;CD44;HSPA1A
lytic vacuole membrane (GO:0098852)	23/267	0.00276399	0.0756329	0	0	1.99337	11.7431	VPS18;IFITM2;AHNAK;VPS33A;AP3D1;AP3B1;DNAJC13;VLDLR;FLCN;GPR143;NPC1;BLOC1S1;PSAP;VPS41;SLC17A5;SPNS1;ATP6V1H;ATP6V0D1;LAMTOR4;SPG11;VPS39;TECPR1;ARL8B
bounding membrane of organelle (GO:0098588)	51/767	0.00477784	0.119844	0	0	1.5162	8.1022	ARF3;RYR1;ABCA12;HS6ST1;GOLGA3;FCGR3B;GNPTAB;B3GALT1;STAB1;CHST8;RHBDF1;TMED9;SACM1L;TAP2;NOSIP;VPS37A;ZDHHC15;RAB36;TBC1D20;RAB35;CHST4;ATP6V0D1;CHMP6;VPS25;CD44;ARL8B;B4GALT5;NAA60;VAC14;TYRP1;CORO1C;INS;FUT6;ST3GAL5;ST8SIA6;DRD2;ARFGEF1;SLC35A1;ARFGEF2;ST8SIA1;GALNT2;PTCH1;AP3D1;DNAJC13;NMNAT2;IRGM;EXT1;GOLGB1;VPS41;RAB18;CALR
late endosome (GO:0005770)	17/189	0.00610033	0.141246	0	0	2.08407	10.6275	VPS18;VAC14;IFITM2;VPS33A;CLEC16A;BST2;AP5M1;CTSL;SNX14;PSAP;VPS41;MAPK1;RAB9A;CHMP6;ANKRD13A;VPS39;MAPK3
lysosomal membrane (GO:0005765)	25/330	0.00955361	0.188758	0	0	1.73164	8.05357	IFITM2;AHNAK;CLEC16A;VLDLR;FLCN;BLOC1S1;PSAP;SLC17A5;ATP6V1H;SPG11;VPS39;VPS18;VPS33A;AP3D1;AP3B1;DNAJC13;BST2;GPR143;NPC1;VPS41;SPNS1;ATP6V0D1;LAMTOR4;TECPR1;ARL8B
Golgi membrane (GO:0000139)	33/472	0.0104812	0.188758	0	0	1.59105	7.25226	ARF3;NAA60;APP;VAC14;SYS1;ABCA12;HS6ST1;INS;FUT6;GOLGA3;GNPTAB;B3GALT1;ST3GAL5;ST8SIA6;CHST8;RHBDF1;ARFGEF1;SLC35A1;ARFGEF2;TMED9;ST8SIA1;GALNT2;SACM1L;NOSIP;NMNAT2;IRGM;ZDHHC15;EXT1;RAB36;GOLGB1;RAB9A;CHST4;B4GALT5
ficolin-1-rich granule lumen (GO:1904813)	12/123	0.0106521	0.188758	0	0	2.27423	10.3295	PSMD7;ACTR1B;CAB39;COTL1;NME2;HBB;MAPK1;HMGB1;CDK13;YPEL5;PGM1;HSPA1A
NuA4 histone acetyltransferase complex (GO:0035267)	2022-04-20	0.0116859	0.188758	0	0	5.23901	23.3103	ING3;ACTL6A;EPC2;ACTB
Cul4A-RING E3 ubiquitin ligase complex (GO:0031464)	2022-03-11	0.011915	0.188758	0	0	7.85318	34.7893	DET1;GLMN;RBX1
MLL3/4 complex (GO:0044666)	2022-03-11	0.011915	0.188758	0	0	7.85318	34.7893	KMT2D;WDR5;DPY30
cullin-RING ubiquitin ligase complex (GO:0031461)	14/157	0.0129962	0.195593	0	0	2.06062	8.94948	DET1;CUL5;CUL3;GLMN;KLHL21;KEAP1;FBXO45;KLHL24;RNF7;NCCRP1;RBX1;SPSB3;KCTD10;SKP1
endocytic vesicle lumen (GO:0071682)	2022-04-21	0.0139237	0.199573	0	0	4.93058	21.0741	CTSL;SAA1;HBB;CALR
Set1C/COMPASS complex (GO:0048188)	2022-03-12	0.0153542	0.208671	0	0	6.98024	29.152	SETD1B;WDR5;DPY30
vacuolar membrane (GO:0005774)	1945-06-01	0.0159449	0.208671	0	0	3.22721	13.3562	VAC14;ATG16L2;PRKD1;ATP6V0D1;TECPR1;ARL8B
beta-catenin-TCF complex (GO:1990907)	2022-03-13	0.0192932	0.241969	0	0	6.28189	24.8009	TLE4;TCF7L1;CTNNB1
mitotic spindle (GO:0072686)	11/120	0.0215482	0.259441	0	0	2.12083	8.13861	FLCN;NUDCD2;TBL1XR1;ODAM;CUL3;KDF1;HEPACAM2;HNRNPU;MAPK1;CDC6;HAUS5
lipid droplet (GO:0005811)	1977-08-01	0.024098	0.278981	0	0	2.43363	9.0668	EDA;CYB5R3;ALOX15;OSBPL2;RAB18;TSC1;RAB3GAP1;PLIN5
myofibril (GO:0030016)	2022-04-27	0.0329237	0.367039	0	0	3.64319	12.4363	SCO1;TMOD4;TMOD2;LMOD2
protein kinase complex (GO:1902911)	2022-02-07	0.037591	0.404103	0	0	8.36886	27.4582	CAB39;IGF1R
cell-cell junction (GO:0005911)	19/271	0.0431256	0.442436	0	0	1.58662	4.98776	SPTBN4;CXADR;AHNAK;KLHL24;ACTB;FGFRL1;ACTG1;SAV1;FLCN;RAP2B;APC;CDH20;CCDC85B;PARD3;GJB6;CTNNB1;AJUBA;DSC1;LIMS2
lytic vacuole (GO:0000323)	16/219	0.0440966	0.442436	0	0	1.65737	5.17326	VPS18;VPS33A;TSC2;FLCN;AP5M1;NPC1;CTSL;SNX14;RRAGD;PSAP;VPS41;SLC17A5;RAB9A;LAMTOR4;ITM2C;ARL8B
SCF ubiquitin ligase complex (GO:0019005)	1958-06-01	0.0483747	0.458172	0	0	2.41876	7.32588	SPSB3;CUL5;FBXO45;NCCRP1;SKP1;RBX1
lysosome (GO:0005764)	30/477	0.0487093	0.458172	0	0	1.41509	4.27624	IFITM2;AHNAK;VLDLR;FLCN;AP5M1;BLOC1S1;CTSL;PSAP;SLC17A5;ATP6V1H;SPG11;VPS39;VPS18;VPS33A;AP3D1;TSC2;AP3B1;DNAJC13;GPR143;NPC1;SNX14;VPS41;RRAGD;SPNS1;RAB9A;LAMTOR4;ATP6V0D1;TECPR1;ARL8B;ITM2C
H4/H2A histone acetyltransferase complex (GO:0043189)	2022-03-19	0.0534035	0.472778	0	0	3.92495	11.4996	ING3;ACTL6A;ACTB
SWI/SNF complex (GO:0016514)	2022-03-19	0.0534035	0.472778	0	0	3.92495	11.4996	SMARCD1;ACTL6A;BRD9
intrinsic component of Golgi membrane (GO:0031228)	1960-06-01	0.0554993	0.477294	0	0	2.32893	6.73383	SLC35A1;SYS1;TBC1D20;GALNT2;CHST4;ZDHHC15
U2 snRNP (GO:0005686)	2022-03-20	0.0607654	0.508066	0	0	3.69387	10.3456	SNRPB2;SNRPE;HTATSF1
intracellular non-membrane-bounded organelle (GO:0043232)	64/1158	0.0654779	0.532672	0	0	1.23829	3.37564	SRP19;EDA;HJURP;HEPACAM2;MCM10;SMC3;RND3;RPL9;ACTB;RRP8;ACTG1;LMOD2;GOLGA3;CAPZB;SNAPC1;SPATA22;ZC3H12A;SPG11;TMOD4;TPM3;TMOD2;RHOH;TSC1;SIRT7;DDX50;RUNX3;UCHL5;FRMD6;CDC42EP5;KATNAL2;JTB;DBN1;PLIN5;HOMEZ;DCTN3;ALOX15;SPTY2D1;RPAP2;CYB5R3;CALD1;DNAJC21;ABL1;MAPK1;ZNF146;MAPK3;ARFGEF1;NOP16;OSBPL2;EIF2AK2;CDC6;BYSL;CDK8;KLF6;STAG2;CENPH;STK24;TAOK2;RAB18;SPATS2L;SPRY2;NF2;BRWD1;RAB3GAP1;GZF1
endoplasmic reticulum-Golgi intermediate compartment membrane (GO:0033116)	1949-05-01	0.0719497	0.564443	0	0	2.38049	6.26494	TMED9;TBC1D20;TAP2;CALR;INS
autophagosome membrane (GO:0000421)	2022-03-22	0.0768077	0.564443	0	0	3.3047	8.48134	ATG16L2;PRKD1;TECPR1
apical junction complex (GO:0043296)	1998-08-01	0.0795255	0.564443	0	0	1.86372	4.71835	CXADR;RAP2B;APC;CLDN8;PARD3;AMOTL2;ACTB;ACTG1
ficolin-1-rich granule (GO:0101002)	13/184	0.0796804	0.564443	0	0	1.59598	4.03741	CAB39;NME2;HBB;HMGB1;PSMD7;ACTR1B;COTL1;MAPK1;CDK13;YPEL5;DSC1;PGM1;HSPA1A
cytoplasmic vesicle lumen (GO:0060205)	9/115	0.0806231	0.564443	0	0	1.78067	4.48368	POMC;PSMD7;ACTR1B;CAB39;COTL1;NME2;HMGB1;GIP;INS
adherens junction (GO:0005912)	10/132	0.0806347	0.564443	0	0	1.7195	4.3294	SPTBN4;CXADR;APC;CDH20;CCDC85B;PARD3;CTNNB1;KLHL24;AJUBA;ACTB
npBAF complex (GO:0071564)	2022-02-11	0.0872953	0.588697	0	0	4.64839	11.3349	SMARCD1;ACTL6A
tight junction (GO:0070160)	1985-07-01	0.0936641	0.588697	0	0	1.88076	4.45371	CXADR;RAP2B;APC;CLDN8;PARD3;AMOTL2;ACTB
INO80-type complex (GO:0097346)	2022-03-24	0.0944907	0.588697	0	0	2.98965	7.05334	ING3;ACTL6A;UCHL5
pigment granule (GO:0048770)	2022-03-24	0.0944907	0.588697	0	0	2.98965	7.05334	GPR143;TYRP1;RAB9A
chitosome (GO:0045009)	2022-02-12	0.101684	0.588697	0	0	4.18333	9.56264	GPR143;TYRP1
clathrin vesicle coat (GO:0030125)	2022-02-12	0.101684	0.588697	0	0	4.18333	9.56264	NECAP2;SYNRG
melanosome membrane (GO:0033162)	2022-02-12	0.101684	0.588697	0	0	4.18333	9.56264	GPR143;TYRP1
pigment granule membrane (GO:0090741)	2022-02-12	0.101684	0.588697	0	0	4.18333	9.56264	GPR143;TYRP1
spindle (GO:0005819)	13/192	0.102302	0.588697	0	0	1.52401	3.47449	BOD1;ODAM;CUL3;KDF1;HEPACAM2;HNRNPU;CDC6;FLCN;NUDCD2;KATNAL2;TBL1XR1;JTB;MAPK1
cytoplasmic side of plasma membrane (GO:0009898)	1955-05-01	0.105613	0.588697	0	0	2.09417	4.70763	RNF31;TRAF3;PTEN;TRAF2;BIRC2
integral component of Golgi membrane (GO:0030173)	1955-05-01	0.105613	0.588697	0	0	2.09417	4.70763	SLC35A1;SYS1;TBC1D20;GALNT2;ZDHHC15
endosome lumen (GO:0031904)	2022-03-26	0.113661	0.616066	0	0	2.72939	5.93516	APP;CTSL;INS
vesicle membrane (GO:0012506)	1973-06-01	0.116306	0.616066	0	0	1.87576	4.03576	RYR1;ZNRF2;ANXA4;SPIRE2;SNX9;RAB11FIP2
mitotic spindle microtubule (GO:1990498)	2022-02-13	0.116664	0.616066	0	0	3.80283	8.17023	HNRNPU;HAUS5
axonal growth cone (GO:0044295)	2022-02-14	0.132151	0.619058	0	0	3.48575	7.05447	TAOK2;MYO9A
Ino80 complex (GO:0031011)	2022-02-14	0.132151	0.619058	0	0	3.48575	7.05447	ACTL6A;UCHL5
mRNA cleavage and polyadenylation specificity factor complex (GO:0005847)	2022-02-14	0.132151	0.619058	0	0	3.48575	7.05447	CPSF4;SYMPK
pericentric heterochromatin (GO:0005721)	2022-02-14	0.132151	0.619058	0	0	3.48575	7.05447	UHRF2;ZNF618
TIM23 mitochondrial import inner membrane translocase complex (GO:0005744)	2022-02-14	0.132151	0.619058	0	0	3.48575	7.05447	TIMM21;TIMM50
trans-Golgi network (GO:0005802)	15/239	0.133875	0.619058	0	0	1.40498	2.82521	ARFGEF1;APP;ARFGEF2;SLC10A7;SYS1;ATP8B1;DPY30;RAB9A;RGS20;GSAP;SNX9;DENND5A;PRKD1;CHST4;PLEKHJ1
melanosome (GO:0042470)	2022-03-28	0.134156	0.619058	0	0	2.51078	5.04354	GPR143;TYRP1;RAB9A
rough endoplasmic reticulum (GO:0005791)	2022-03-29	0.144847	0.619058	0	0	2.41408	4.66419	HM13;RPN1;ZC3H12A
bicellular tight junction (GO:0005923)	1978-06-01	0.146026	0.619058	0	0	1.74504	3.35742	CXADR;RAP2B;APC;CLDN8;PARD3;AMOTL2
U2-type catalytic step 2 spliceosome (GO:0071007)	2022-03-30	0.155807	0.619058	0	0	2.32455	4.32166	SNW1;SNRPB2;SNRPE
P-body (GO:0000932)	1980-06-01	0.158793	0.619058	0	0	1.6977	3.12403	EDC4;ZC3H12A;LSM1;EIF4E2;AJUBA;DCP1B
cell-cell contact zone (GO:0044291)	1947-04-01	0.166369	0.619058	0	0	1.94664	3.49139	FLCN;RAP2B;AHNAK;FGFRL1
catenin complex (GO:0016342)	2022-03-31	0.167014	0.619058	0	0	2.24141	4.01141	APC;CDH20;CTNNB1
organelle envelope lumen (GO:0031970)	1964-05-01	0.167775	0.619058	0	0	1.77388	3.16661	APP;NDUFB7;BLOC1S1;SIRT5;COA6
desmosome (GO:0030057)	2022-02-17	0.180916	0.619058	0	0	2.78816	4.76697	KLHL24;DSC1
integral component of organelle membrane (GO:0031301)	13/214	0.182186	0.619058	0	0	1.35562	2.30826	RYR1;SLC35A1;SYS1;WFS1;GALNT2;TAP2;EMC10;LEMD3;ZDHHC15;EXT1;TBC1D20;XXYLT1;SLC37A3
U2-type precatalytic spliceosome (GO:0071005)	1950-04-01	0.193947	0.619058	0	0	1.8194	2.98412	LSM8;SNIP1;SNRPE;SNRPB2
polymeric cytoskeletal fiber (GO:0099513)	15/256	0.195494	0.619058	0	0	1.3047	2.12956	SPTBN4;TPM3;KRT2;KRT7;TSC1;ACTB;CORO1B;ACTG1;LMOD2;APC;KATNAL2;GJB6;COTL1;KIF3C;DBN1
U1 snRNP (GO:0005685)	2022-02-18	0.197718	0.619058	0	0	2.61376	4.23668	SNRPB2;SNRPE
Cul4-RING E3 ubiquitin ligase complex (GO:0080008)	1934-03-01	0.201911	0.619058	0	0	2.02418	3.23855	DET1;GLMN;RBX1
organelle outer membrane (GO:0031968)	9/142	0.202254	0.619058	0	0	1.41716	2.26496	NLRX1;CYB5R3;BAD;CISD2;MIEF2;AMBRA1;SYNE3;HK2;BCL2L1
spliceosomal snRNP complex (GO:0097525)	1951-04-01	0.203439	0.619058	0	0	1.78059	2.8354	LSM8;SNRPE;SNRPB2;HTATSF1
glutamatergic synapse (GO:0098978)	1969-05-01	0.207284	0.619058	0	0	1.63487	2.57273	VPS18;LRFN4;NPTX1;DRD2;ACTB
apicolateral plasma membrane (GO:0016327)	2022-01-05	0.208566	0.619058	0	0	5.22508	8.1903	CXADR
Barr body (GO:0001740)	2022-01-05	0.208566	0.619058	0	0	5.22508	8.1903	SMCHD1
chloride channel complex (GO:0034707)	2022-01-05	0.208566	0.619058	0	0	5.22508	8.1903	BEST1
chromaffin granule (GO:0042583)	2022-01-05	0.208566	0.619058	0	0	5.22508	8.1903	CTSL
Cul4B-RING E3 ubiquitin ligase complex (GO:0031465)	2022-01-05	0.208566	0.619058	0	0	5.22508	8.1903	RBX1
cyclin A2-CDK2 complex (GO:0097124)	2022-01-05	0.208566	0.619058	0	0	5.22508	8.1903	CCNA2
endolysosome lumen (GO:0036021)	2022-01-05	0.208566	0.619058	0	0	5.22508	8.1903	CTSL
flotillin complex (GO:0016600)	2022-01-05	0.208566	0.619058	0	0	5.22508	8.1903	CORO1C
intrinsic component of presynaptic membrane (GO:0098889)	2022-01-05	0.208566	0.619058	0	0	5.22508	8.1903	DRD2
Lewy body (GO:0097413)	2022-01-05	0.208566	0.619058	0	0	5.22508	8.1903	ARIH1
phosphatidylinositol 3-kinase complex, class I (GO:0097651)	2022-01-05	0.208566	0.619058	0	0	5.22508	8.1903	PIK3R1
rDNA heterochromatin (GO:0033553)	2022-01-05	0.208566	0.619058	0	0	5.22508	8.1903	RRP8
sorting endosome (GO:0097443)	2022-01-05	0.208566	0.619058	0	0	5.22508	8.1903	NRP1
spermatoproteasome complex (GO:1990111)	2022-01-05	0.208566	0.619058	0	0	5.22508	8.1903	PSME4
precatalytic spliceosome (GO:0071011)	1952-04-01	0.213064	0.619058	0	0	1.74341	2.69559	LSM8;SNIP1;SNRPE;SNRPB2
sarcolemma (GO:0042383)	1952-04-01	0.213064	0.619058	0	0	1.74341	2.69559	RYR1;AHNAK;CIB1;SLC2A5
ion channel complex (GO:0034702)	1935-03-01	0.213901	0.619058	0	0	1.96083	3.02406	GRID2;LRRC8D;BEST1
cytoplasmic vesicle membrane (GO:0030659)	21/380	0.214137	0.619058	0	0	1.22671	1.89053	RYR1;VAC14;PTCH1;TYRP1;AP3D1;DNAJC13;VPS37A;CORO1C;ZNRF2;FCGR3B;STAB1;RAB35;VPS41;SPIRE2;RAB18;SNX9;ATP6V0D1;RAB11FIP2;CHMP6;VPS25;CD44
Cul2-RING ubiquitin ligase complex (GO:0031462)	2022-02-19	0.214696	0.619058	0	0	2.45988	3.7846	GLMN;RBX1
smooth endoplasmic reticulum (GO:0005790)	2022-02-19	0.214696	0.619058	0	0	2.45988	3.7846	RYR1;ERP29
supramolecular fiber (GO:0099512)	2022-02-19	0.214696	0.619058	0	0	2.45988	3.7846	ODAM;ACTG2
vacuolar proton-transporting V-type ATPase complex (GO:0016471)	2022-02-19	0.214696	0.619058	0	0	2.45988	3.7846	ATP6V1H;ATP6V0D1
mitochondrial outer membrane (GO:0005741)	8/126	0.219027	0.619058	0	0	1.41939	2.15542	NLRX1;CYB5R3;BAD;CISD2;MIEF2;AMBRA1;HK2;BCL2L1
U2-type spliceosomal complex (GO:0005684)	1989-06-01	0.221587	0.619058	0	0	1.5129	2.27985	LSM8;SNW1;SNIP1;SNRPE;SNRPB2;HTATSF1
axon (GO:0030424)	12/204	0.224336	0.619058	0	0	1.30917	1.95671	APP;NRP1;KCNC4;TAOK2;MAP7;NF1;NEXN;DRD2;SPG11;ACTB;DNM1;IGF1R
nuclear membrane (GO:0031965)	12/204	0.224336	0.619058	0	0	1.30917	1.95671	INPP4A;ZC3HC1;RNF123;TMEM201;MCM3AP;TBC1D20;CREB3L4;ANXA4;GATA6;MLX;LEMD3;SYNE3
serine/threonine protein kinase complex (GO:1902554)	1937-03-01	0.238303	0.619058	0	0	1.84529	2.64654	CCNA2;CAB39;CDK13
cytosolic large ribosomal subunit (GO:0022625)	1955-04-01	0.242639	0.619058	0	0	1.64059	2.32338	RPL36AL;RPLP0;RPL9;RPL39
ATP-binding cassette (ABC) transporter complex (GO:0043190)	2022-01-06	0.244744	0.619058	0	0	4.17985	5.88331	ABCG8
cortical granule (GO:0060473)	2022-01-06	0.244744	0.619058	0	0	4.17985	5.88331	CALR
cyclin/CDK positive transcription elongation factor complex (GO:0008024)	2022-01-06	0.244744	0.619058	0	0	4.17985	5.88331	CDK13
integral component of cytoplasmic side of endoplasmic reticulum membrane (GO:0071458)	2022-01-06	0.244744	0.619058	0	0	4.17985	5.88331	HM13
myosin filament (GO:0032982)	2022-01-06	0.244744	0.619058	0	0	4.17985	5.88331	ACTG2
nuclear envelope lumen (GO:0005641)	2022-01-06	0.244744	0.619058	0	0	4.17985	5.88331	APP
nuclear stress granule (GO:0097165)	2022-01-06	0.244744	0.619058	0	0	4.17985	5.88331	SYMPK
phosphatidylinositol 3-kinase complex, class III (GO:0035032)	2022-01-06	0.244744	0.619058	0	0	4.17985	5.88331	VAC14
sex chromosome (GO:0000803)	2022-01-06	0.244744	0.619058	0	0	4.17985	5.88331	HNRNPU
signal recognition particle, endoplasmic reticulum targeting (GO:0005786)	2022-01-06	0.244744	0.619058	0	0	4.17985	5.88331	SRP19
symmetric synapse (GO:0032280)	2022-01-06	0.244744	0.619058	0	0	4.17985	5.88331	ARFGEF2
mitochondrial intermembrane space (GO:0005758)	1958-04-01	0.273062	0.661297	0	0	1.54921	2.01096	NDUFB7;BLOC1S1;SIRT5;COA6
AP-1 adaptor complex (GO:0030121)	2022-01-07	0.279269	0.661297	0	0	3.48302	4.44287	SYNRG
cytolytic granule (GO:0044194)	2022-01-07	0.279269	0.661297	0	0	3.48302	4.44287	ARL8B
integral component of presynaptic membrane (GO:0099056)	2022-01-07	0.279269	0.661297	0	0	3.48302	4.44287	DRD2
PTW/PP1 phosphatase complex (GO:0072357)	2022-01-07	0.279269	0.661297	0	0	3.48302	4.44287	TOX4
U6 snRNP (GO:0005688)	2022-01-07	0.279269	0.661297	0	0	3.48302	4.44287	LSM8
U7 snRNP (GO:0005683)	2022-01-07	0.279269	0.661297	0	0	3.48302	4.44287	SNRPE
X chromosome (GO:0000805)	2022-01-07	0.279269	0.661297	0	0	3.48302	4.44287	SMCHD1
large ribosomal subunit (GO:0015934)	1959-04-01	0.283346	0.661297	0	0	1.52096	1.91806	RPL36AL;RPLP0;RPL9;RPL39
endoplasmic reticulum tubular network (GO:0071782)	2022-02-23	0.283413	0.661297	0	0	1.99091	2.51025	RAB18;RAB3GAP1
caveola (GO:0005901)	1960-04-01	0.293688	0.676099	0	0	1.49372	1.83016	PTCH1;MAPK1;CORO1C;MAPK3
gap junction (GO:0005921)	2022-02-24	0.300588	0.676099	0	0	1.90032	2.28421	GJB6;DSC1
potassium channel complex (GO:0034705)	1980-05-01	0.302543	0.676099	0	0	1.39428	1.66691	KCNS1;KCND3;KCNC4;KCNIP4;GRIK4
astrocyte projection (GO:0097449)	2022-01-08	0.312218	0.676099	0	0	2.98529	3.47504	KCNJ10
extrinsic component of endoplasmic reticulum membrane (GO:0042406)	2022-01-08	0.312218	0.676099	0	0	2.98529	3.47504	ZC3H12A
integral component of synaptic membrane (GO:0099699)	2022-01-08	0.312218	0.676099	0	0	2.98529	3.47504	DRD2
neuron to neuron synapse (GO:0098984)	2022-01-08	0.312218	0.676099	0	0	2.98529	3.47504	ARFGEF2
protein serine/threonine phosphatase complex (GO:0008287)	2022-01-08	0.312218	0.676099	0	0	2.98529	3.47504	TOX4
proton-transporting V-type ATPase, V1 domain (GO:0033180)	2022-01-08	0.312218	0.676099	0	0	2.98529	3.47504	ATP6V1H
vacuolar proton-transporting V-type ATPase, V1 domain (GO:0000221)	2022-01-08	0.312218	0.676099	0	0	2.98529	3.47504	ATP6V1H
ribosome (GO:0005840)	1962-04-01	0.314503	0.676182	0	0	1.44206	1.66812	DNAJC21;EIF2AK2;RPL9;RPL39
endolysosome (GO:0036019)	2022-02-25	0.317691	0.678191	0	0	1.8176	2.0842	CTSL;CLEC16A
plasma membrane raft (GO:0044853)	1982-05-01	0.32063	0.6788	0	0	1.35792	1.54459	SELPLG;PTCH1;TEX101;MAPK1;MAPK3
integral component of endoplasmic reticulum membrane (GO:0030176)	8/142	0.323601	0.6788	0	0	1.24886	1.40901	EXT1;WFS1;HM13;TAP2;EMC10;CALR;XXYLT1;SLC37A3
neuron projection (GO:0043005)	28/556	0.324741	0.6788	0	0	1.11076	1.2493	GABRB3;APP;SPTBN4;NRP1;KCNC4;FAM107A;PTEN;NEXN;CIB1;TRAK1;ACTB;SAV1;IGF1R;STRN3;RPH3A;ABL1;MAP7;NPTX1;DRD2;RGS8;SPG11;CXADR;WFS1;DNM1;TAOK2;NF1;DBN1;CDK5R2
actin-based cell projection (GO:0098858)	1983-05-01	0.329721	0.679767	0	0	1.34044	1.48723	WWOX;CXADR;CD302;ACTG2;CD44
nuclear chromosome (GO:0000228)	1983-05-01	0.329721	0.679767	0	0	1.34044	1.48723	SMCHD1;ING3;ACTL6A;HNRNPU;UCHL5
phagocytic vesicle membrane (GO:0030670)	1945-03-01	0.338928	0.680542	0	0	1.49318	1.61557	TAP2;CALR;ATP6V0D1
clathrin coat of trans-Golgi network vesicle (GO:0030130)	2022-01-09	0.343663	0.680542	0	0	2.61199	2.78986	SYNRG
junctional sarcoplasmic reticulum membrane (GO:0014701)	2022-01-09	0.343663	0.680542	0	0	2.61199	2.78986	RYR1
pseudopodium (GO:0031143)	2022-01-09	0.343663	0.680542	0	0	2.61199	2.78986	ACTN4
transferase complex, transferring phosphorus-containing groups (GO:0061695)	2022-01-09	0.343663	0.680542	0	0	2.61199	2.78986	IGF1R
U4 snRNP (GO:0005687)	2022-01-09	0.343663	0.680542	0	0	2.61199	2.78986	SNRPE
endocytic vesicle (GO:0030139)	10/189	0.363513	0.708793	0	0	1.16843	1.18238	CTSL;PTCH1;RAB35;STAB1;SAA1;HBB;RAB9A;CALR;ARRB2;RAPGEF6
multivesicular body (GO:0005771)	1947-03-01	0.364214	0.708793	0	0	1.42516	1.43943	BST2;CTSL;CHMP6
integral component of lumenal side of endoplasmic reticulum membrane (GO:0071556)	2022-02-28	0.368293	0.708793	0	0	1.60762	1.60582	HM13;CALR
lumenal side of endoplasmic reticulum membrane (GO:0098553)	2022-02-28	0.368293	0.708793	0	0	1.60762	1.60582	HM13;CALR
CatSper complex (GO:0036128)	2022-01-10	0.373671	0.708793	0	0	2.32165	2.28539	CATSPERD
integral component of lysosomal membrane (GO:1905103)	2022-01-10	0.373671	0.708793	0	0	2.32165	2.28539	NPC1
late endosome membrane (GO:0031902)	1968-04-01	0.377413	0.708793	0	0	1.30646	1.27303	VAC14;IFITM2;VPS41;VPS39
autophagosome (GO:0005776)	1969-04-01	0.387882	0.708793	0	0	1.28629	1.21818	ATG16L2;VPS33A;PRKD1;TECPR1
cyclin-dependent protein kinase holoenzyme complex (GO:0000307)	1930-02-01	0.401204	0.708793	0	0	1.49264	1.3632	CCNA2;CDK13
cell cortex region (GO:0099738)	2022-01-11	0.402308	0.708793	0	0	2.08938	1.90245	ACTR1A
Golgi medial cisterna (GO:0005797)	2022-01-11	0.402308	0.708793	0	0	2.08938	1.90245	SLC10A7
integral component of postsynaptic density membrane (GO:0099061)	2022-01-11	0.402308	0.708793	0	0	2.08938	1.90245	LRFN4
intracellular vesicle (GO:0097708)	2022-01-11	0.402308	0.708793	0	0	2.08938	1.90245	TYRP1
intrinsic component of postsynaptic density membrane (GO:0099146)	2022-01-11	0.402308	0.708793	0	0	2.08938	1.90245	LRFN4
preribosome, small subunit precursor (GO:0030688)	2022-01-11	0.402308	0.708793	0	0	2.08938	1.90245	BYSL
Sin3 complex (GO:0016580)	2022-01-11	0.402308	0.708793	0	0	2.08938	1.90245	SIN3A
asymmetric synapse (GO:0032279)	7/133	0.406523	0.708793	0	0	1.16134	1.04534	INPP4A;ARFGEF2;KCND3;RPLP0;TSC2;DNM1;DBN1
cell projection membrane (GO:0031253)	1992-05-01	0.412006	0.708793	0	0	1.20121	1.06513	LIMA1;PTCH1;RAB35;SLC3A1;DRD2
integral component of mitochondrial inner membrane (GO:0031305)	1951-03-01	0.414206	0.708793	0	0	1.30612	1.1512	SCO1;MPC2;MTX3
endosome membrane (GO:0010008)	16/325	0.416258	0.708793	0	0	1.08271	0.948939	VAC14;IFITM2;TYRP1;AP3D1;CLEC16A;SNX21;DNAJC13;VPS37A;CORO1C;RAP2B;RAB35;VPS41;ATP6V0D1;CHMP6;VPS25;VPS39
ciliary membrane (GO:0060170)	1931-02-01	0.417355	0.708793	0	0	1.44109	1.25925	PTCH1;DRD2
Golgi stack (GO:0005795)	1931-02-01	0.417355	0.708793	0	0	1.44109	1.25925	GALNT2;GOLGB1
basement membrane (GO:0005604)	1952-03-01	0.426521	0.708793	0	0	1.2794	1.09017	LAMA2;LAMB2;LAMA4
microbody membrane (GO:0031903)	1952-03-01	0.426521	0.708793	0	0	1.2794	1.09017	ABCD3;PEX1;PEX26
voltage-gated potassium channel complex (GO:0008076)	1973-04-01	0.429455	0.708793	0	0	1.21147	1.02398	KCNS1;KCND3;KCNC4;KCNIP4
integral component of nuclear inner membrane (GO:0005639)	2022-01-12	0.429638	0.708793	0	0	1.89933	1.60458	LEMD3
integral component of vacuolar membrane (GO:0031166)	2022-01-12	0.429638	0.708793	0	0	1.89933	1.60458	NPC1
intrinsic component of nuclear inner membrane (GO:0031229)	2022-01-12	0.429638	0.708793	0	0	1.89933	1.60458	LEMD3
Swr1 complex (GO:0000812)	2022-01-12	0.429638	0.708793	0	0	1.89933	1.60458	ING3
ionotropic glutamate receptor complex (GO:0008328)	1932-02-01	0.433282	0.708793	0	0	1.39298	1.16504	GRID2;GRIK4
spliceosomal tri-snRNP complex (GO:0097526)	1932-02-01	0.433282	0.708793	0	0	1.39298	1.16504	LSM8;SNRPE
U4/U6 x U5 tri-snRNP complex (GO:0046540)	1932-02-01	0.433282	0.708793	0	0	1.39298	1.16504	LSM8;SNRPE
peroxisomal membrane (GO:0005778)	1953-03-01	0.438744	0.713848	0	0	1.25374	1.03288	ABCD3;PEX1;PEX26
early endosome (GO:0005769)	13/266	0.442378	0.714434	0	0	1.07403	0.87597	APP;NRP1;VAC14;VPS33A;SNX21;DNAJC13;TRAK1;TMEM127;MAPK1;NF2;ATP6V0D1;PLEKHJ1;MAPK3
Ada2/Gcn5/Ada3 transcription activator complex (GO:0005671)	2022-01-13	0.455719	0.714434	0	0	1.74096	1.36819	WDR5
clathrin adaptor complex (GO:0030131)	2022-01-13	0.455719	0.714434	0	0	1.74096	1.36819	SYNRG
cytoplasmic side of endoplasmic reticulum membrane (GO:0098554)	2022-01-13	0.455719	0.714434	0	0	1.74096	1.36819	HM13
lamellar body (GO:0042599)	2022-01-13	0.455719	0.714434	0	0	1.74096	1.36819	ABCA12
MIB complex (GO:0140275)	2022-01-13	0.455719	0.714434	0	0	1.74096	1.36819	MTX3
SAM complex (GO:0001401)	2022-01-13	0.455719	0.714434	0	0	1.74096	1.36819	MTX3
tertiary granule lumen (GO:1904724)	1955-03-01	0.462878	0.721898	0	0	1.2054	0.928505	HBB;YPEL5;PGM1
membrane raft (GO:0045121)	8/163	0.469676	0.728724	0	0	1.07846	0.815005	APP;CXADR;RAP2B;SELPLG;AHNAK;TEX101;FAIM2;CBL
secretory granule lumen (GO:0034774)	15/316	0.477636	0.729869	0	0	1.0413	0.769423	CAP1;APP;CAB39;NME2;ACTN4;HMGB1;GIP;INS;POMC;PSMD7;CYB5R3;ACTR1B;PCYOX1L;COTL1;MAPK1
intrinsic component of endoplasmic reticulum membrane (GO:0031227)	6/121	0.478533	0.729869	0	0	1.09008	0.803421	EXT1;WFS1;TAP2;EMC10;XXYLT1;SLC37A3
glial cell projection (GO:0097386)	2022-01-14	0.480609	0.729869	0	0	1.60696	1.17742	KCNJ10
nBAF complex (GO:0071565)	2022-01-14	0.480609	0.729869	0	0	1.60696	1.17742	SMARCD1
recycling endosome (GO:0055037)	7/145	0.495911	0.729869	0	0	1.05968	0.743216	APP;ARFGEF2;RAP2B;RAB35;PLA2G3;AVL9;PLEKHJ1
azurophil granule membrane (GO:0035577)	1958-03-01	0.498194	0.729869	0	0	1.13947	0.793941	BST2;PSAP;DNAJC13
cortical cytoskeleton (GO:0030863)	1958-03-01	0.498194	0.729869	0	0	1.13947	0.793941	GYPC;COTL1;DBN1
filopodium (GO:0030175)	1958-03-01	0.498194	0.729869	0	0	1.13947	0.793941	CXADR;CD302;ACTG2
clathrin-coated vesicle (GO:0030136)	1980-04-01	0.500116	0.729869	0	0	1.09948	0.761845	TMED9;RAB35;VPS41;SNX9
clathrin coat (GO:0030118)	2022-01-15	0.504361	0.729869	0	0	1.4921	1.02129	NECAP2
integral component of postsynaptic specialization membrane (GO:0099060)	2022-01-15	0.504361	0.729869	0	0	1.4921	1.02129	LRFN4
proton-transporting V-type ATPase complex (GO:0033176)	2022-01-15	0.504361	0.729869	0	0	1.4921	1.02129	ATP6V0D1
RNA polymerase II, core complex (GO:0005665)	2022-01-15	0.504361	0.729869	0	0	1.4921	1.02129	POLR2C
trans-Golgi network transport vesicle (GO:0030140)	2022-01-15	0.504361	0.729869	0	0	1.4921	1.02129	TMED9
brush border membrane (GO:0031526)	1937-02-01	0.509151	0.733276	0	0	1.19367	0.80574	LIMA1;SLC3A1
cilium (GO:0005929)	11/237	0.522713	0.748282	0	0	1.01657	0.659473	FLCN;IFT52;TTLL4;TTLL1;PTCH1;INPP5E;BBS9;PRLHR;KIF3C;DRD2;CBL
mitochondrial envelope (GO:0005740)	6/127	0.525856	0.748282	0	0	1.0357	0.665672	NDUFB7;BLOC1S1;SIRT5;COA6;DNM1;SLC9B2
nuclear outer membrane (GO:0005640)	2022-01-16	0.527029	0.748282	0	0	1.39255	0.891929	SYNE3
spindle microtubule (GO:0005876)	1961-03-01	0.532297	0.752213	0	0	1.08036	0.681224	BOD1;HNRNPU;HAUS5
intrinsic component of mitochondrial inner membrane (GO:0031304)	1939-02-01	0.537585	0.754253	0	0	1.12903	0.700753	SCO1;MPC2
intermediate filament cytoskeleton (GO:0045111)	1984-04-01	0.538752	0.754253	0	0	1.04429	0.64589	SESTD1;KRT2;PRKCE;KRT7
endolysosome membrane (GO:0036020)	2022-01-17	0.548661	0.761046	0	0	1.30545	0.783628	CLEC16A
U5 snRNP (GO:0005682)	2022-01-17	0.548661	0.761046	0	0	1.30545	0.783628	SNRPE
exocytic vesicle membrane (GO:0099501)	1941-02-01	0.564862	0.776362	0	0	1.07102	0.611739	RPH3A;OTOF
synaptic vesicle membrane (GO:0030672)	1941-02-01	0.564862	0.776362	0	0	1.07102	0.611739	RPH3A;OTOF
intracellular organelle lumen (GO:0070013)	38/848	0.57463	0.78025	0	0	0.978759	0.542261	APP;CAB39;HBB;HMGB1;FSTL3;INS;DHTKD1;MUC1;PSMD7;ACTR1B;ALDH2;CTSL;OXCT1;BLOC1S1;COTL1;MAPK1;DLAT;ACADS;PGM1;MAPK3;PPIL2;LAMB2;WFS1;NME2;SIRT5;GIP;COL1A1;COQ3;COL3A1;TMLHE;ERP29;SAA1;PYROXD2;CALR;YPEL5;CDK13;BCAT2;HSPA1A
cortical actin cytoskeleton (GO:0030864)	1942-02-01	0.578059	0.78025	0	0	1.04419	0.572298	COTL1;DBN1
mitochondrial respiratory chain complex I (GO:0005747)	1942-02-01	0.578059	0.78025	0	0	1.04419	0.572298	NDUFB7;NDUFA10
respiratory chain complex I (GO:0045271)	1942-02-01	0.578059	0.78025	0	0	1.04419	0.572298	NDUFB7;NDUFA10
vesicle (GO:0031982)	10/226	0.587057	0.783608	0	0	0.966384	0.514728	MUC1;AHNAK;ANXA4;CFL1;TYRP1;CLEC16A;CIB1;ACTB;HSPA1A;CORO1C
endocytic vesicle membrane (GO:0030666)	7/158	0.587423	0.783608	0	0	0.967786	0.514871	PTCH1;RAB35;STAB1;TYRP1;TAP2;CALR;ATP6V0D1
GABA-A receptor complex (GO:1902711)	2022-01-19	0.589005	0.783608	0	0	1.16028	0.614159	GABRB3
cornified envelope (GO:0001533)	1943-02-01	0.59096	0.783608	0	0	1.01867	0.535825	KRT2;DSC1
platelet alpha granule lumen (GO:0031093)	1967-03-01	0.596371	0.787314	0	0	0.978766	0.505917	APP;PCYOX1L;ACTN4
chromosome (GO:0005694)	7/160	0.600768	0.789655	0	0	0.955034	0.486635	STAG2;CENPH;SPATA22;HNRNPU;HMGB1;SMC3;BYSL
postsynaptic density (GO:0014069)	6/138	0.607554	0.795103	0	0	0.948839	0.47282	INPP4A;KCND3;RPLP0;TSC2;DNM1;DBN1
connexin complex (GO:0005922)	2022-01-21	0.625747	0.811852	0	0	1.04414	0.489503	GJB6
mitochondrial outer membrane translocase complex (GO:0005742)	2022-01-21	0.625747	0.811852	0	0	1.04414	0.489503	MTX3
Golgi-associated vesicle (GO:0005798)	1947-02-01	0.639606	0.826272	0	0	0.927924	0.414692	APP;TMED9
acrosomal vesicle (GO:0001669)	1948-02-01	0.651032	0.836152	0	0	0.907704	0.389583	CXADR;TEX101
microtubule cytoskeleton (GO:0015630)	14/331	0.655151	0.836152	0	0	0.921016	0.389488	RBM39;HEPACAM2;DNM1;ACTR1A;FER;ACTR1B;NUDCD2;APC;KATNAL2;TAOK1;MAP7;JTB;SPRY2;KIF3C
endoplasmic reticulum lumen (GO:0005788)	12/285	0.655587	0.836152	0	0	0.916791	0.387091	COL1A1;APP;COL3A1;WFS1;LAMB2;ERP29;MAPK1;CALR;FSTL3;GIP;INS;MAPK3
microbody lumen (GO:0031907)	1949-02-01	0.662168	0.837448	0	0	0.888345	0.366207	ABCD3;ACOT4
peroxisomal matrix (GO:0005782)	1949-02-01	0.662168	0.837448	0	0	0.888345	0.366207	ABCD3;ACOT4
nuclear lumen (GO:0031981)	32/745	0.668265	0.840898	0	0	0.934915	0.376837	HOMEZ;SRP19;DCTN3;HJURP;HNRNPU;MCM10;SPTY2D1;RPAP2;RRP8;GOLGA3;SNAPC1;DNAJC21;ABL1;SPG11;ZNF146;ARFGEF1;NOP16;CDC6;SIRT7;RUNX3;DDX50;UCHL5;BYSL;CDK8;KLF6;CENPH;STK24;TAOK2;SPATS2L;NF2;BRWD1;GZF1
intermediate filament (GO:0005882)	1950-02-01	0.673017	0.840898	0	0	0.869792	0.344425	KRT2;KRT7
Golgi lumen (GO:0005796)	4/100	0.676071	0.840898	0	0	0.869505	0.340374	APP;MUC1;PPIL2;INS
phagocytic vesicle (GO:0045335)	4/100	0.676071	0.840898	0	0	0.869505	0.340374	TAP2;RAB9A;CALR;ATP6V0D1
H4 histone acetyltransferase complex (GO:1902562)	2022-01-25	0.689678	0.850792	0	0	0.869934	0.323207	WDR5
sodium channel complex (GO:0034706)	2022-01-25	0.689678	0.850792	0	0	0.869934	0.323207	GRIK4
dendrite (GO:0030425)	11/270	0.69426	0.850872	0	0	0.885495	0.323125	WFS1;KCNC4;ABL1;NF1;TRAK1;RGS8;DRD2;SPG11;DBN1;SAV1;STRN3
nucleolus (GO:0005730)	31/733	0.699188	0.850872	0	0	0.919399	0.328993	HOMEZ;SRP19;DCTN3;HJURP;MCM10;SPTY2D1;RPAP2;RRP8;GOLGA3;SNAPC1;DNAJC21;ABL1;SPG11;ZNF146;ARFGEF1;NOP16;CDC6;SIRT7;RUNX3;DDX50;UCHL5;BYSL;CDK8;KLF6;CENPH;STK24;TAOK2;SPATS2L;NF2;BRWD1;GZF1
peroxisome (GO:0005777)	5/128	0.701218	0.850872	0	0	0.848024	0.300994	ABCD3;MIEF2;PEX1;ACOT4;PEX26
MLL1 complex (GO:0071339)	2022-01-26	0.703878	0.850872	0	0	0.835093	0.293243	WDR5
MLL1/2 complex (GO:0044665)	2022-01-26	0.703878	0.850872	0	0	0.835093	0.293243	WDR5
azurophil granule (GO:0042582)	6/155	0.71691	0.863159	0	0	0.839828	0.279499	BST2;CAP1;CYB5R3;PSAP;MAPK1;DNAJC13
nuclear inner membrane (GO:0005637)	2022-01-28	0.730359	0.868925	0	0	0.773153	0.24294	LEMD3
sarcoplasmic reticulum membrane (GO:0033017)	2022-01-28	0.730359	0.868925	0	0	0.773153	0.24294	RYR1
U12-type spliceosomal complex (GO:0005689)	2022-01-28	0.730359	0.868925	0	0	0.773153	0.24294	SNRPE
cis-Golgi network (GO:0005801)	1957-02-01	0.74119	0.872218	0	0	0.758812	0.227263	SLC10A7;GOLGB1
microvillus (GO:0005902)	1957-02-01	0.74119	0.872218	0	0	0.758812	0.227263	WWOX;CD44
dendrite membrane (GO:0032590)	2022-01-29	0.742699	0.872218	0	0	0.745501	0.22176	KCNC4
coated vesicle (GO:0030135)	1984-03-01	0.744718	0.872218	0	0	0.772655	0.22774	TMED9;VPS41;SNX9
recycling endosome membrane (GO:0055038)	1958-02-01	0.749868	0.874846	0	0	0.745222	0.214518	RAP2B;RAB35
polysomal ribosome (GO:0042788)	2022-01-30	0.754474	0.876822	0	0	0.719757	0.20278	RPL39
voltage-gated calcium channel complex (GO:0005891)	2022-01-31	0.765712	0.886459	0	0	0.695728	0.185724	CATSPERD
non-motile cilium (GO:0097730)	1932-01-01	0.776435	0.895429	0	0	0.67325	0.170361	DRD2
azurophil granule lumen (GO:0035578)	1990-03-01	0.785445	0.895526	0	0	0.719142	0.173676	CAP1;CYB5R3;MAPK1
clathrin-coated vesicle membrane (GO:0030665)	1990-03-01	0.785445	0.895526	0	0	0.719142	0.173676	NECAP2;RAB35;TYRP1
platelet alpha granule (GO:0031091)	1990-03-01	0.785445	0.895526	0	0	0.719142	0.173676	APP;PCYOX1L;ACTN4
cytoplasmic stress granule (GO:0010494)	1965-02-01	0.803848	0.911773	0	0	0.662176	0.144583	HNRNPK;EIF2S1
aggresome (GO:0016235)	1935-01-01	0.805753	0.911773	0	0	0.613749	0.132557	HSPA1A
integral component of mitochondrial membrane (GO:0032592)	1966-02-01	0.810653	0.913882	0	0	0.651796	0.136822	SCO1;MPC2
vesicle coat (GO:0030120)	1936-01-01	0.814645	0.914956	0	0	0.596182	0.122219	NECAP2
basolateral plasma membrane (GO:0016323)	5/151	0.825204	0.919403	0	0	0.713565	0.137094	CXADR;CTNNB1;ABCA8;CD44;BEST1
early endosome membrane (GO:0031901)	1997-03-01	0.826002	0.919403	0	0	0.665343	0.127186	VAC14;DNAJC13;SNX21
clathrin-coated endocytic vesicle membrane (GO:0030669)	1969-02-01	0.829819	0.919403	0	0	0.622512	0.116129	RAB35;TYRP1
collagen-containing extracellular matrix (GO:0062023)	14/380	0.830822	0.919403	0	0	0.795628	0.147461	SRPX;LAMA2;LAMB2;ANXA4;FGL1;LAMA4;HTRA1;COL1A1;COL3A1;CTSL;PSAP;ANGPTL4;MXRA5;MBL2
trans-Golgi network membrane (GO:0032588)	1999-03-01	0.836315	0.922091	0	0	0.651413	0.11644	APP;SYS1;RAB9A
cytosolic small ribosomal subunit (GO:0022627)	1940-01-01	0.84633	0.929728	0	0	0.534923	0.0892495	DHX29
vacuolar lumen (GO:0005775)	5/161	0.864306	0.943567	0	0	0.667471	0.0973362	CAP1;CYB5R3;CTSL;PSAP;MAPK1
endoplasmic reticulum membrane (GO:0005789)	27/712	0.866638	0.943567	0	0	0.817694	0.11704	RYR1;VKORC1L1;ADPGK;HM13;RPN1;CISD2;DNAJC25;ZC3H12A;RHBDF1;TMED9;WFS1;GALNT2;SACM1L;CYP4F3;FZD6;TAP2;ALG2;IRGM;DHDDS;EXT1;TBC1D20;PIGA;RAB18;RAB3GAP2;CALR;PLCD4;RAB3GAP1
tertiary granule (GO:0070820)	5/164	0.874499	0.943567	0	0	0.654773	0.0878074	RAP2B;HBB;YPEL5;DSC1;PGM1
calcium channel complex (GO:0034704)	1945-01-01	0.878439	0.943567	0	0	0.474012	0.0614362	RYR1
sarcoplasmic reticulum (GO:0016529)	1945-01-01	0.878439	0.943567	0	0	0.474012	0.0614362	RYR1
small ribosomal subunit (GO:0015935)	1945-01-01	0.878439	0.943567	0	0	0.474012	0.0614362	DHX29
secretory granule membrane (GO:0030667)	9/274	0.88367	0.943567	0	0	0.706303	0.0873492	BST2;RAP2B;FCGR3B;PSAP;RAB18;DNAJC13;SLC2A5;DSC1;CD44
anchored component of plasma membrane (GO:0046658)	1946-01-01	0.884007	0.943567	0	0	0.463454	0.0571396	TEX101
integral component of plasma membrane (GO:0005887)	57/1454	0.90493	0.957273	0	0	0.842172	0.0841307	GABRB3;RYR1;APP;KCNC4;AQP9;GRIK4;LRRC70;SLC2A5;HS6ST1;IGF1R;ROBO1;FCGR3B;STAB1;PRLHR;ABCG8;GRID2;CXADR;SLC13A4;KCND3;SLC2A10;TRAF2;PCDHA12;MC3R;NPC1;TRAF3;NINJ2;JTB;SLC25A5;BIRC2;CD44;RNF31;SELPLG;GYPC;PCDH12;CLCN2;TSPAN31;RASGRP3;TPO;MUC1;SLC17A5;LRRC8D;ST3GAL5;PLXNA1;OR13F1;PCDHA3;DRD2;SLC38A2;GPR17;SLC35A1;KCNJ10;ATP8B1;FZD6;KCNIP4;GPR52;KCNS1;PRPH2;SLC26A5
clathrin-coated endocytic vesicle (GO:0045334)	1985-02-01	0.905356	0.957273	0	0	0.502087	0.0499213	RAB35;TYRP1
lysosomal lumen (GO:0043202)	1986-02-01	0.908842	0.957273	0	0	0.496084	0.0474178	CTSL;PSAP
sperm flagellum (GO:0036126)	1952-01-01	0.912453	0.957273	0	0	0.408801	0.0374539	CUL3
mitochondrial membrane (GO:0031966)	16/469	0.912749	0.957273	0	0	0.732872	0.0669072	NLRX1;NDUFB7;BAD;NDUFA10;CISD2;MIEF2;AMBRA1;HK2;DNM1;SLC9B2;TIMM50;MRPL30;CYB5R3;FLVCR1;SLC25A5;BCL2L1
Golgi cisterna (GO:0031985)	1953-01-01	0.916464	0.95764	0	0	0.400918	0.0349731	SLC10A7
condensed chromosome (GO:0000793)	1954-01-01	0.920292	0.95764	0	0	0.393333	0.032672	HMGB1
specific granule membrane (GO:0035579)	1991-02-01	0.924538	0.95764	0	0	0.468091	0.036727	RAP2B;SLC2A5
mitochondrial matrix (GO:0005759)	11/348	0.925825	0.95764	0	0	0.677724	0.0522326	COQ3;TMLHE;ALDH2;BLOC1S1;OXCT1;SIRT5;PYROXD2;DLAT;ACADS;DHTKD1;BCAT2
9+2 motile cilium (GO:0097729)	1957-01-01	0.930755	0.959443	0	0	0.372203	0.0267089	CUL3
ficolin-1-rich granule membrane (GO:0101003)	1961-01-01	0.942603	0.96834	0	0	0.347317	0.0205297	DSC1
motile cilium (GO:0031514)	1968-01-01	0.958674	0.9815	0	0	0.310915	0.0131218	IFT52
cation channel complex (GO:0034703)	1973-01-01	0.96732	0.982267	0	0	0.289248	0.00961059	RYR1
tertiary granule membrane (GO:0070821)	1973-01-01	0.96732	0.982267	0	0	0.289248	0.00961059	RAP2B
microtubule (GO:0005874)	4/182	0.969213	0.982267	0	0	0.466922	0.0146009	APC;KATNAL2;BOD1;KIF3C
COPII-coated ER to Golgi transport vesicle (GO:0030134)	1979-01-01	0.975344	0.985162	0	0	0.266914	0.00666365	TMED9
organelle inner membrane (GO:0019866)	8/346	0.990578	0.995242	0	0	0.489779	0.00463646	MRPL30;NDUFB7;NDUFA10;FLVCR1;LEMD3;SLC25A5;SLC9B2;TIMM50
mitochondrial inner membrane (GO:0005743)	7/328	0.993606	0.995242	0	0	0.451164	0.00289384	MRPL30;NDUFB7;NDUFA10;FLVCR1;SLC25A5;SLC9B2;TIMM50
specific granule (GO:0042581)	2/160	0.995242	0.995242	0	0	0.262714	0.00125287	RAP2B;SLC2A5
