# Supplementary material for: Large‐scale genetic screens identify BET‐1 as a cytoskeleton regulator promoting actin function and life span
Source: Aging Cell. 2022 Nov 20;22(1):e13742. doi: 10.1111/acel.13742 (PMC9835578; doi:10.1111/acel.13742)
Supplement: Supplementary file 5 — Table S4 [file ACEL-22-e13742-s002.xlsx]

## Sheet: Table S7. GO Terms for enriched
Term	Overlap	P-value	Adjusted P-value	Old P-value	Old Adjusted P-value	Odds Ratio	Combined Score	Genes
mitochondrial translation (GO:0032543)	63/105	1.13e-52	3.99e-49	0	0	27.8148	3326.99	MRPS17;GFM1;MRPS16;MRPS11;MRPS12;MRPL38;MRPL39;MRPL36;MRPL34;MRPL32;MRPL33;MRPL4;MRPL2;MRPL40;MRPL9;EARS2;RARS2;MRPS28;TSFM;MRPS26;MRPS25;MRPS22;MRPS23;MRPS18B;MRPL49;MRPS18A;MRPS2;MRPS21;MRPL47;MRPS7;QRSL1;MRPS6;MRPL43;MRPS5;MRPS18C;TUFM;MRPL44;LARS2;OXA1L;MRPS9;MRPL51;DAP3;MRPS35;MRPL18;MRPS34;MRPL16;MRPL17;MRPL12;MRPL13;MRPL57;MRPL10;MRPL54;MRPL11;MRPL20;GADD45GIP1;PTCD3;GATC;MRPL28;GATB;ERAL1…
mitochondrial translational elongation (GO:0070125)	57/89	4.15e-50	7.34e-47	0	0	32.854	3735.66	MRPS17;GFM1;MRPS16;MRPS11;MRPS12;MRPL38;MRPL39;MRPL36;MRPL34;MRPL32;MRPL33;MRPL4;MRPL2;MRPL40;MRPL9;MRPS28;TSFM;MRPS26;MRPS25;MRPS22;MRPS23;MRPL49;MRPS18B;MRPS18A;MRPS2;MRPS21;MRPL47;MRPS7;MRPS6;MRPL43;MRPS5;MRPL44;MRPS18C;TUFM;OXA1L;MRPS9;MRPL51;DAP3;MRPS35;MRPL18;MRPS34;MRPL16;MRPL17;MRPL12;MRPL13;MRPL57;MRPL10;MRPL54;MRPL11;MRPL20;GADD45GIP1;PTCD3;MRPL28;ERAL1;MRPL23;MRPL24;MRPL21
translational termination (GO:0006415)	57/96	2.24e-47	2.64e-44	0	0	26.9471	2894.51	MRPS17;N6AMT1;MRPS16;MRPS11;MRPS12;MRPL38;MRPL39;MRPL36;MRPL34;MRPL32;MRPL33;MRPL4;MRPL2;MRPL40;MRPL9;MRPS28;MRPS26;MRPS25;MRPS22;MRPS23;MRPL49;MRPS18B;MRPS18A;MRPS2;MRPS21;MRPL47;MRPS7;MRPS6;MRPL43;MRPS5;MRPL44;MRPS18C;OXA1L;MRPS9;MRPL51;ETF1;DAP3;MRPS35;MRPL18;MRPS34;MRPL16;MRPL17;MRPL12;MRPL13;MRPL57;GSPT1;MRPL10;MRPL54;MRPL11;MRPL20;GADD45GIP1;PTCD3;MRPL28;ERAL1;MRPL23;MRPL24;MRPL21
mitochondrial translational termination (GO:0070126)	54/89	1.17e-45	1.03e-42	0	0	28.3693	2935.19	MRPS17;MRPS16;MRPS11;MRPS12;MRPL38;MRPL39;MRPL36;MRPL34;MRPL32;MRPL33;MRPL4;MRPL2;MRPL40;MRPL9;MRPS28;MRPS26;MRPS25;MRPS22;MRPS23;MRPL49;MRPS18B;MRPS18A;MRPS2;MRPS21;MRPL47;MRPS7;MRPS6;MRPL43;MRPS5;MRPL44;MRPS18C;OXA1L;MRPS9;MRPL51;DAP3;MRPS35;MRPL18;MRPS34;MRPL16;MRPL17;MRPL12;MRPL13;MRPL57;MRPL10;MRPL54;MRPL11;MRPL20;GADD45GIP1;PTCD3;MRPL28;ERAL1;MRPL23;MRPL24;MRPL21
translational elongation (GO:0006414)	57/104	1.21e-44	8.57e-42	0	0	22.3509	2260.13	MRPS17;GFM1;MRPS16;MRPS11;MRPS12;MRPL38;MRPL39;MRPL36;MRPL34;MRPL32;MRPL33;MRPL4;MRPL2;MRPL40;MRPL9;MRPS28;TSFM;MRPS26;MRPS25;MRPS22;MRPS23;MRPS18B;MRPL49;MRPS18A;MRPS2;MRPS21;MRPL47;MRPS7;MRPS6;MRPL43;MRPS5;MRPS18C;TUFM;MRPL44;OXA1L;MRPS9;MRPL51;DAP3;MRPS35;MRPL18;MRPS34;MRPL16;MRPL17;MRPL12;MRPL13;MRPL57;MRPL10;MRPL54;MRPL11;MRPL20;GADD45GIP1;PTCD3;MRPL28;ERAL1;MRPL23;MRPL24;MRPL21
translation (GO:0006412)	69/214	4e-35	2.35e-32	0	0	8.8279	699.206	MRPS17;N6AMT1;MRPS16;RPL31;MRPS11;MRPS12;MRPL36;MRPL34;MRPL32;FARS2;RPL7A;RPS17;MRPL2;RPS16;RPL18A;RPL35;MRPL9;RPS13;MRPS28;RARS2;TSFM;MARS2;DHPS;MRPS18B;MRPS18A;MRPS2;MRPS21;MRPL47;MRPS7;QRSL1;MRPS6;MRPL43;MRPS5;MRPS18C;TUFM;LARS2;MRPL51;SARS2;PPA2;PPA1;RPL27;ETF1;EEF1E1;MRPL18;MRPS34;SRBD1;MRPL16;MRPL13;MRPL57;GSPT1;MRPL10;MRPL11;RPS15A;RPL14;IGF2BP3;RPL19;PTCD3;GATC;MRPL28;GATB;RPL35A;MRPL23;H…
cellular macromolecule biosynthetic process (GO:0034645)	72/314	3.23e-26	1.63e-23	0	0	5.50723	323.247	MRPS17;FEN1;MRPS16;RPL31;MRPS11;MRPS12;MRPL36;BRCA1;MRPL34;PWP1;MRPL32;RPL7A;RPS17;RPS16;RPL18A;RPL35;MRPL9;RPS13;TSFM;RMI2;DHPS;MRPS18B;MRPS18A;MRPS21;MRPS7;MRPS6;MRPL43;MRPS5;MRPS18C;TUFM;MRPL51;GRWD1;RPL27;SET;RNASEH2A;MRPL18;SRBD1;MRPL13;GSPT1;MRPL10;MRPL11;ORC5;ORC4;WRN;RPS15A;POLD1;POLR2D;RPL14;E2F1;POLR2E;RBBP8;IGF2BP3;ATRIP;RPL19;DUT;RPA1;MRPL28;RPL35A;MRPL23;HARS2;MRPL24;XAB2;RPS27;AGO2;…
mitochondrial gene expression (GO:0140053)	28/42	6e-26	2.65e-23	0	0	35.9069	2085.31	MRPS17;MRPS16;MRPS11;MRPS12;MRPS34;MRPL16;MRPL12;MRPL57;MRPL2;MRPS28;PTCD3;RARS2;GATC;MRPS18B;GATB;MRPS18A;MRPS2;MRPS21;MRPL47;TFB2M;MRPL23;MRPS7;POLRMT;QRSL1;MRPS6;LARS2;MRPL51;TFAM
gene expression (GO:0010467)	75/356	8.32e-25	3.26e-22	0	0	4.94489	274.176	MRPS17;MRPS16;NXT1;RPL31;MRPS11;EIF4A3;MRPS12;MRPL36;CASC3;MRPL34;SMG7;PWP1;MRPL32;SYNCRIP;RPL7A;RPS17;RPS16;RPL18A;RPL35;MRPL9;RPS13;NUP214;NDC1;NCBP2;DHPS;MRPS18B;MRPS18A;MRPS21;TFIP11;MRPS7;THOC5;MRPS6;MRPL43;MRPS5;MRPS18C;MRPL44;PRPF4;MRPL51;DDX39B;HNRNPH1;XRN2;SRSF3;RPL27;DHX8;MRPL18;SRBD1;DDX20;NOL9;U2AF1;MRPL13;GSPT1;MRPL10;MRPL11;RPS15A;PABPN1;NUP85;POLR2D;RPL14;E2F1;POLR2E;IGF2BP3;RPL19;…
mRNA splicing, via spliceosome (GO:0000398)	63/274	3.83e-23	1.35e-20	0	0	5.48703	283.22	GEMIN2;EIF4A3;WDR83;CASC3;COIL;EFTUD2;SYNCRIP;SNRPD2;SNRNP70;PAPOLA;SNRNP35;CTNNBL1;SRRM2;RBM17;RBM14;NCBP2;TFIP11;ZCRB1;WBP11;WDR77;PRPF4;PRPF6;DDX39B;HNRNPH1;PRPF3;CD2BP2;STRAP;SRSF3;GEMIN6;PPIH;SNRPA1;DNAJC8;SNRNP200;SNRPA;SF1;SNRPB;DHX8;DDX1;CWF19L2;DDX20;U2AF1;ZMAT2;PABPN1;PUF60;PCBP1;TRA2B;ZMAT5;POLR2D;POLR2E;HNRNPA1;DCPS;SF3B1;SF3A3;FUS;SNUPN;SMU1;XAB2;LSM8;PHF5A;LSM6;MFAP1;RNPS1;SUGP1
mRNA processing (GO:0006397)	64/300	1.24e-21	3.99e-19	0	0	4.98188	239.809	TCERG1;GEMIN2;EIF4A3;WDR83;CASC3;EFTUD2;SYNCRIP;SNRPD2;SNRNP70;PAPOLA;SNRNP35;CTNNBL1;SRRM2;RBM17;RBM14;NCBP2;TFIP11;ZCRB1;THOC5;WBP11;PRPF4;PRPF6;DDX39B;HNRNPH1;PRPF3;CD2BP2;SRSF3;GEMIN6;PPIH;SNRPA1;DNAJC8;SNRNP200;SNRPA;SF1;SNRPB;DHX8;CWF19L2;U2AF1;ZMAT2;PABPN1;PUF60;PCBP1;TRA2B;ZMAT5;POLR2D;POLR2E;RPRD1A;HNRNPA1;SF3B1;SF3A3;FUS;GTF2H1;GTF2H2;GTF2H4;GTF2H5;SMU1;XAB2;LSM8;PHF5A;LSM6;MFAP1;ERCC2;…
peptide biosynthetic process (GO:0043043)	46/162	3.16e-21	9.29e-19	0	0	7.20421	340.072	MRPS17;MRPS16;RPL31;MRPL18;MRPS11;MRPS12;SRBD1;MRPL36;MRPL34;MRPL13;GSPT1;MRPL10;MRPL32;MRPL11;RPL7A;RPS17;RPS16;RPS15A;RPL18A;RPL14;RPL35;IGF2BP3;MRPL9;RPS13;RPL19;GGT6;DHPS;MRPS18B;MRPS18A;MRPL28;MRPS21;RPL35A;MRPL23;MRPS7;HARS2;MRPL24;MRPS6;MRPL43;MRPS5;MRPS18C;RPS27;MRPL51;AGO2;RPL27;EIF4G1;FARSB
RNA splicing, via transesterification reactions with bulged adenosine as nucleophile (GO:0000377)	55/251	2.52e-19	6.86e-17	0	0	5.12076	219.286	EIF4A3;WDR83;CASC3;EFTUD2;SYNCRIP;SNRPD2;SNRNP70;PAPOLA;SNRNP35;CTNNBL1;SRRM2;RBM17;RBM14;NCBP2;TFIP11;ZCRB1;WBP11;PRPF4;PRPF6;DDX39B;HNRNPH1;PRPF3;CD2BP2;SRSF3;GEMIN6;PPIH;SNRPA1;DNAJC8;SNRNP200;SNRPA;SF1;SNRPB;DHX8;CWF19L2;U2AF1;ZMAT2;PABPN1;PUF60;PCBP1;TRA2B;ZMAT5;POLR2D;POLR2E;HNRNPA1;SF3B1;SF3A3;FUS;SMU1;XAB2;LSM8;PHF5A;LSM6;MFAP1;RNPS1;SUGP1
rRNA processing (GO:0006364)	41/173	5.34e-16	1.35e-13	0	0	5.61092	197.319	RPL31;NVL;POP4;NOP2;HEATR1;MAK16;TSR3;NOC4L;NOL9;TFB1M;WDR43;NOL6;RPL7A;RPS17;RPS16;RPL18A;BMS1;DHX37;RPL14;RPL35;EXOSC2;MDN1;RRP15;EXOSC1;RPL19;UTP15;NOP56;WDR36;IMP3;WDR74;RPL35A;IMP4;RCL1;NSA2;LSM6;RPS27;XRN2;C1D;NHP2;ESF1;RPL27
DNA repair (GO:0006281)	52/298	5.29e-14	1.25e-11	0	0	3.8359	117.264	DCLRE1B;FEN1;NUDT1;BRCA1;RMI2;PARP1;LIG1;LIG3;RAD23B;RAD51B;RNF168;RAD51D;TP53;PCNA;RNASEH2A;DDX1;RNF8;PDS5A;VCPIP1;WRN;RAD21;POLD1;USP1;RBBP8;TP53BP1;ATRIP;KDM4A;XRCC4;XRCC5;XRCC2;XRCC3;RPA1;FANCA;XRCC1;APEX2;GTF2H1;GTF2H2;GTF2H4;GTF2H5;FANCG;FANCF;RAD51;APEX1;RFWD3;ERCC1;ERCC2;UBE2N;RAD17;NABP1;TRIP13;BAP1;RAD9A
double-strand break repair (GO:0006302)	37/164	7.45e-14	1.65e-11	0	0	5.24409	158.515	DCLRE1B;FEN1;PAXIP1;RIF1;PSMD14;DDX1;TONSL;RNF8;BRCA1;WRN;RAD21;RBBP8;TP53BP1;AP5S1;NHEJ1;KDM4A;KDM2A;XRCC4;PARP1;XRCC5;XRCC2;XRCC3;RPA1;XRCC1;LIG3;RAD51B;RNF168;MORF4L1;MMS22L;RAD51D;RAD51;ERCC1;RFWD3;UBE2N;NABP1;TRIP13;BAP1
RNA splicing (GO:0008380)	28/98	1.58e-13	3.28e-11	0	0	7.16011	211.067	TCERG1;DHX8;GEMIN2;WDR83;U2AF1;PPP2CA;SYNCRIP;SNRPD2;TRA2B;ZMAT5;SNRNP35;SF3B1;SF3A3;MBNL1;FUS;NCBP2;ZCRB1;SMU1;PRPF4;PRPF6;LSM6;DDX39B;PRPF3;RNPS1;RP9;SNRPA1;TARDBP;SNRPB
DNA metabolic process (GO:0006259)	49/277	1.67e-13	3.28e-11	0	0	3.89237	114.516	DCLRE1B;FEN1;SMARCB1;RIF1;NUDT1;BRCA1;POLG;RMI2;PARP1;LIG1;TINF2;LIG3;RAD51B;SUPV3L1;RAD51D;POT1;RTEL1;DNMT1;PCNA;RNASEH2A;PRIM1;PDS5A;ORC5;ORC4;WRN;RAD21;POLD1;RBBP8;ATRIP;XRCC5;XRCC2;XRCC3;RPA1;FANCA;XRCC1;GTF2H1;NOC3L;GTF2H4;FANCG;POLE4;RAD51;APEX1;ERCC1;CDK2;POLE3;UBE2N;RAD17;NABP1;RAD9A
ncRNA processing (GO:0034470)	40/201	5.81e-13	1.08e-10	0	0	4.47682	126.127	POP7;RPL31;NVL;POP4;RPP30;INTS10;HEATR1;NOC4L;NOL9;WDR43;FARS2;NOL6;RPL7A;RPS17;RPS16;RPL18A;BMS1;DHX37;RPL14;RPL35;EXOSC2;EXOSC1;MDN1;RPL19;UTP15;NOP56;WDR36;SSB;IMP3;WDR74;RPL35A;IMP4;MRPL44;RCL1;RPS27;XRN2;AGO2;C1D;ESF1;RPL27
cellular protein metabolic process (GO:0044267)	61/417	1.19e-12	2.11e-10	0	0	3.11837	85.6085	MRPS17;MRPS16;RPL31;MRPS11;MRPS12;MRPL36;MRPL34;MRPL32;RPL7A;RPS17;RPS16;SERP1;RPL18A;RPL35;MRPL9;SEPHS1;RPS13;DHPS;MRPS18B;MRPS18A;MRPS21;RABGGTB;MRPS7;MRPS6;MRPL43;MRPS5;MRPS18C;AFG3L2;MRPL51;FAM20C;RPL27;STOML2;MRPL18;SRBD1;HTRA2;MRPL13;MRPL10;GSPT1;MRPL11;HSP90B1;RPS15A;RPL14;IGF2BP3;LCMT1;RPL19;ICMT;IGF2;MRPL28;RPL35A;MRPL23;MRPL24;HARS2;SPCS3;BPIFB2;RPS27;AGO2;CALU;BAP1;FARSB;EIF4G1;UBE2M
ribonucleoprotein complex assembly (GO:0022618)	31/136	5.88e-12	9.9e-10	0	0	5.2901	136.796	GEMIN2;DDX1;MRPS11;NOP2;DDX20;RPS27L;RPF2;COIL;MRPL20;SNRPD2;PUF60;POLR2D;DENR;SF3B1;MDN1;EIF4B;XRCC5;ERAL1;MRPS7;SNUPN;WDR77;XAB2;PRPF6;RPS27;DDX39B;STRAP;GEMIN6;SNRNP200;EIF3A;SF1;SNRPB
rRNA metabolic process (GO:0016072)	34/162	6.71e-12	1.08e-09	0	0	4.7673	122.651	RPL31;NVL;POP4;HEATR1;NOC4L;NOL9;WDR43;NOL6;RPL7A;RPS17;RPS16;RPL18A;BMS1;DHX37;RPL14;RPL35;EXOSC2;MDN1;EXOSC1;RPL19;UTP15;NOP56;WDR36;NIFK;IMP3;WDR74;RPL35A;IMP4;RCL1;RPS27;XRN2;C1D;ESF1;RPL27
ribosome biogenesis (GO:0042254)	37/192	1.17e-11	1.8e-09	0	0	4.29037	107.989	RPL31;NVL;POP4;HEATR1;MRPL36;NOC4L;NOL9;RPF2;WDR43;NOL6;RPL7A;RPS17;RPS16;XPO1;RPL18A;BMS1;DHX37;RPL14;RPL35;EXOSC2;MDN1;EXOSC1;RPL19;UTP15;NOP56;WDR36;IMP3;WDR74;RPL35A;IMP4;URB2;RCL1;RPS27;XRN2;C1D;ESF1;RPL27
tRNA aminoacylation for protein translation (GO:0006418)	17/43	2.81e-11	4.13e-09	0	0	11.6101	282.083	RARS2;AARS2;PARS2;MARS2;HARS2;FARS2;WARS2;LARS2;SARS2;PPA2;PPA1;NARS2;TARS2;VARS2;EEF1E1;EARS2;FARSB
RNA processing (GO:0006396)	34/179	1.2e-10	1.7e-08	0	0	4.20456	96.0451	TCERG1;DHX8;GEMIN2;DDX20;NOL9;U2AF1;PPP2CA;SYNCRIP;SNRPD2;PABPN1;ZMAT5;MTPAP;SNRNP35;SF3B1;SF3A3;MBNL1;FUS;NCBP2;TFIP11;ZCRB1;MRPL44;SMU1;PRPF4;PRPF6;LSM6;DDX39B;HNRNPH1;PRPF3;XRN2;RNPS1;RP9;SNRPA1;TARDBP;SNRPB
RNA metabolic process (GO:0016070)	28/133	4.45e-10	6.04e-08	0	0	4.76455	102.598	RNASEH2C;RNASEH2A;DDX3X;DHX8;DDX20;PARN;NOL9;SYNCRIP;ATXN2;PABPN1;PCBP1;POLR2D;PPP1R8;PAPOLA;POLR2E;HNRNPA1;RBFOX2;NCBP2;WDR74;TFIP11;MRPL44;SUPV3L1;PRPF4;LSM8;DDX39B;HNRNPH1;XRN2;AGO2
recombinational repair (GO:0000725)	21/79	7.48e-10	9.79e-08	0	0	6.44244	135.377	FEN1;PARP1;PSMD14;XRCC2;XRCC3;TONSL;RPA1;XRCC1;LIG3;BRCA1;RAD51B;MMS22L;MORF4L1;RAD51D;WRN;RAD51;RFWD3;RBBP8;UBE2N;NABP1;AP5S1
transcription, DNA-templated (GO:0006351)	37/221	7.86e-10	9.92e-08	0	0	3.60859	75.6487	GTF2A2;GMEB2;CRCP;GTF3C4;GTF3C6;WDR61;MRPL12;PWP1;NAT14;GTF2E2;IWS1;SNAPC2;HSF1;POLR2D;E2F1;POLR2E;NELFB;PARP1;NCBP2;TAF10;EAF1;TAF11;GTF2H1;TFB2M;GTF2H2;POLRMT;GTF2H4;GTF2H5;EREG;DRAP1;XAB2;COPS2;ERCC2;TFAM;RNPS1;TRIP13;TP53
mitochondrion organization (GO:0007005)	32/175	1.15e-09	1.39e-07	0	0	4.00536	82.4616	STOML2;TIMM9;TIMM13;NRF1;TFB1M;PHB2;TOMM20;HSD17B10;TOMM22;CHCHD4;CHCHD3;PITRM1;AIFM1;OPA1;MFN2;DNM1L;DNAJC19;CLUH;PARP1;MTX1;MTX2;SIRT4;TFB2M;POLRMT;FANCG;HCFC1;SUPV3L1;AFG3L2;OXA1L;POLG2;TFAM;SSBP1
double-strand break repair via homologous recombination (GO:0000724)	23/97	1.37e-09	1.62e-07	0	0	5.53613	112.968	FEN1;PSMD14;PARP1;XRCC2;XRCC3;GINS4;TONSL;RPA1;XRCC1;LIG3;BRCA1;RAD51B;MORF4L1;MMS22L;RAD51D;WRN;RAD51;RAD21;RFWD3;UBE2N;RBBP8;NABP1;AP5S1
nuclear-transcribed mRNA catabolic process (GO:0000956)	31/171	2.58e-09	2.94e-07	0	0	3.9602	78.3117	RPL31;EIF4A3;PARN;PPP2R2A;CASC3;SMG7;SMG8;GSPT1;PPP2CA;RPL7A;RPS17;RPS16;RPS15A;RPL18A;POLR2D;RPL14;RPL35;MTPAP;PELO;DCPS;RPS13;RPL19;NCBP2;RPL35A;SAMD4B;RPS27;XRN2;RPL27;RNPS1;ETF1;EIF4G1
cellular response to DNA damage stimulus (GO:0006974)	48/350	2.78e-09	3.07e-07	0	0	2.86447	56.4315	YAP1;RTEL1;FEN1;RIF1;NUDT1;RNF8;HTRA2;BRCA1;PDS5A;VCPIP1;UFL1;WRN;STK11;MYC;POLD1;TLK2;E2F1;RBBP8;TP53BP1;ATRIP;RMI2;PARP1;LIG1;XRCC5;XRCC2;XRCC3;SIRT4;RPA1;FANCA;GTF2H1;MASTL;GTF2H4;FANCG;FANCF;RAD51B;RNF168;RAD51D;RAD51;BCL6;APEX1;RFWD3;ERCC1;POLE3;RAD17;NABP1;UBA1;TP53;RAD9A
tRNA aminoacylation (GO:0043039)	14/38	4.77e-09	5.1e-07	0	0	10.33	197.939	RARS2;MARS2;GATC;GATB;QRSL1;HARS2;FARS2;WARS2;LARS2;SARS2;PPA2;PPA1;EEF1E1;FARSB
DNA duplex unwinding (GO:0032508)	16/51	5.68e-09	5.9e-07	0	0	8.10581	153.898	RTEL1;PARP1;DDX1;HMGA1;RPA1;GTF2H1;GTF2H2;RAD23B;GTF2H4;GTF2H5;SUPV3L1;WRN;RAD51;ERCC2;POT1;SSBP1
nuclear-transcribed mRNA catabolic process, nonsense-mediated decay (GO:0000184)	24/113	6.44e-09	6.5e-07	0	0	4.80393	90.6057	RPL31;NCBP2;EIF4A3;RPL35A;PPP2R2A;CASC3;SMG7;SMG8;GSPT1;PPP2CA;RPL7A;RPS17;RPS16;RPS27;RPS15A;RPL18A;RPL14;RPL35;RPL27;RNPS1;ETF1;RPS13;EIF4G1;RPL19
protein ufmylation (GO:0071569)	2022-06-06	2.46e-08	2.41e-06	0	0	113514	1.98881e+06	UFL1;UFM1;DDRGK1;UBA5;UFC1;CDK5RAP3
telomere maintenance (GO:0000723)	16/56	2.55e-08	2.44e-06	0	0	7.0907	123.968	DCLRE1B;RTEL1;PCNA;RIF1;PARP1;XRCC5;TINF2;XRCC3;RPA1;RAD51D;WRN;RAD51;TEN1;POLD1;APEX1;POT1
spliceosomal snRNP assembly (GO:0000387)	13/38	4.78e-08	4.44e-06	0	0	9.19933	155.072	GEMIN2;DDX20;SNUPN;WDR77;COIL;PRPF6;SNRPD2;PRPF3;CD2BP2;STRAP;GEMIN6;AAR2;SNRPB
regulation of signal transduction by p53 class mediator (GO:1901796)	27/156	7.43e-08	6.73e-06	0	0	3.7313	61.251	NOP2;CHD4;BRCA1;RPF2;STK11;WRN;TP53BP2;RBBP8;EP300;RBBP7;MTA2;ATRIP;CDK5RAP3;RMI2;BRPF1;PDPK1;TAF10;TAF11;RPA1;MTOR;TPX2;KAT6A;CSNK2B;CDK2;RAD17;TP53;RAD9A
nucleotide-excision repair (GO:0006289)	21/105	1.67e-07	1.48e-05	0	0	4.44222	69.3098	PCNA;LIG1;PARP1;RPA1;XRCC1;LIG3;GTF2H1;GTF2H2;RAD23B;GTF2H4;GTF2H5;XAB2;COPS2;POLD1;ERCC1;POLR2D;ERCC2;POLR2E;EP300;TP53;RNF111
transcription-coupled nucleotide-excision repair (GO:0006283)	17/73	2.53e-07	2.18e-05	0	0	5.38183	81.7534	PCNA;LIG1;RPA1;XRCC1;LIG3;GTF2H1;GTF2H2;GTF2H4;GTF2H5;XAB2;POLD1;COPS2;ERCC1;POLR2D;ERCC2;POLR2E;EP300
mitotic spindle organization (GO:0007052)	26/157	3.18e-07	2.67e-05	0	0	3.53452	52.886	DCTN6;ZWILCH;MIS12;BUB1B;TTK;CENPA;NSL1;CDC20;PPP1CC;XPO1;NUP85;KNTC1;CEP192;DLGAP5;SPICE1;DYNLL1;ZWINT;RHOA;RAB11A;TPX2;CENPE;RPS27;CENPI;BIRC5;MAPRE1;CENPP
DNA-templated transcription, initiation (GO:0006352)	27/168	3.53e-07	2.9e-05	0	0	3.41156	50.6852	YAP1;GTF2A2;CRCP;MAML2;TFB1M;NAT14;GTF2E2;POLR2D;POLR2E;E2F3;TEAD1;NR2C2AP;TEAD3;WWTR1;TAF10;TAF11;GTF2H1;TFB2M;GTF2H2;POLRMT;GTF2H4;GTF2H5;MED7;NR6A1;POLR1B;ERCC2;TFAM
protein N-linked glycosylation (GO:0006487)	16/67	3.93e-07	3.15e-05	0	0	5.5581	81.9806	OST4;ALG8;ALG9;ALG14;ALG3;ALG12;MOGS;ALG11;DDOST;UBE2J1;DPM1;DPM2;DOLPP1;OSTC;STT3A;MGAT1
protein K69-linked ufmylation (GO:1990592)	2022-05-05	4.57e-07	3.51e-05	0	0	94595	1.38091e+06	UFL1;UFM1;DDRGK1;UBA5;UFC1
protein polyufmylation (GO:1990564)	2022-05-05	4.57e-07	3.51e-05	0	0	94595	1.38091e+06	UFL1;UFM1;DDRGK1;UBA5;UFC1
maturation of LSU-rRNA (GO:0000470)	2022-10-26	4.9e-07	3.68e-05	0	0	11.0312	160.273	RPL7A;NSA2;NIFK;ZNHIT3;MAK16;NOP2;NHP2;RPL35;RPF2;RRP15
double-strand break repair via nonhomologous end joining (GO:0006303)	15/62	7.55e-07	5.55e-05	0	0	5.65007	79.6482	DCLRE1B;KDM2A;PAXIP1;RIF1;PSMD14;XRCC4;XRCC5;RNF8;LIG3;BRCA1;RNF168;ERCC1;UBE2N;TP53BP1;NHEJ1
telomere organization (GO:0032200)	13/47	7.88e-07	5.68e-05	0	0	6.76099	95.02	DCLRE1B;RTEL1;PCNA;RIF1;PARP1;XRCC5;TINF2;RPA1;WRN;RAD51D;POLD1;APEX1;POT1
protein targeting to mitochondrion (GO:0006626)	14/55	9.06e-07	6.32e-05	0	0	6.04137	84.0635	MIPEP;DNAJC19;HSPA4;TIMM9;TIMM13;TOMM20;TOMM22;CHCHD4;AIFM1;PITRM1;DNLZ;PMPCB;MFN2;ROMO1
histone acetylation (GO:0016573)	16/71	9.13e-07	6.32e-05	0	0	5.15278	71.6588	NAA40;BRPF1;TAF10;MSL3;SUPT3H;SUPT7L;MORF4L1;MRGBP;RUVBL2;KAT6A;MORF4L2;HAT1;POLE3;TADA3;EP300;TADA1
regulation of mRNA stability (GO:0043488)	24/146	1.03e-06	6.97e-05	0	0	3.49836	48.2411	NUP214;SET;PSMD14;PSMD13;FUS;ROCK2;PARN;SAMD4B;ZFP36L2;XPO1;PSMC4;PSME3;APEX1;PSMD3;SERBP1;E2F1;PSMD1;IGF2BP3;IGF2BP2;VIM;METTL16;EXOSC2;EXOSC1;EIF4G1
regulation of mitotic cell cycle phase transition (GO:1901990)	28/188	1.06e-06	7.06e-05	0	0	3.11759	42.8929	YWHAE;ANAPC15;PSMD14;PSMD13;BUB1B;ZFP36L2;ANAPC11;CDC20;PSMD3;E2F1;PSMD1;KNTC1;CEP192;FBXO5;CEP152;MAD2L1BP;HAUS3;HAUS6;DYNLL1;TPX2;CENPE;PSMC4;PSME3;CDC16;CDK2;ERCC2;ANAPC4;MAPRE1
dolichol-linked oligosaccharide biosynthetic process (GO:0006488)	2022-08-17	1.11e-06	7.29e-05	0	0	15.6653	214.735	ALG8;ALG9;DOLPP1;ALG14;ALG3;ALG12;DOLK;MVD
DNA replication (GO:0006260)	20/108	1.19e-06	7.64e-05	0	0	4.03372	55.0259	FEN1;RMI2;DUT;RNASEH2A;SET;RPA1;BRCA1;ORC5;ORC4;WRN;POLG2;GRWD1;POLD1;CDK2;POLE3;RBBP8;RAD17;ATRIP;RAD9A;POLG
DNA-dependent DNA replication (GO:0006261)	22/129	1.52e-06	9.58e-05	0	0	3.6524	48.9314	PSMD14;PSMD13;PRIM1;GINS4;HMGA1;RPA1;NOC3L;ORC5;POLE4;ORC4;WRN;RAD51;POLG2;PSMC4;PSME3;POLD1;PSMD3;CDK2;POLE3;PSMD1;SSBP1;POLG
ribosome assembly (GO:0042255)	13/50	1.71e-06	0.000106	0	0	6.21181	82.494	DDX3X;MTERF3;MRPS11;NOP2;MRPS2;RPS27L;ERAL1;MRPS7;RPF2;MRPL20;RPS27;DHX37;MDN1
transcription by RNA polymerase II (GO:0006366)	39/320	1.81e-06	0.00011	0	0	2.4825	32.8233	YAP1;GTF2A2;GMEB2;MAML2;ICE2;INTS10;WDR61;GTF2E2;IWS1;PABPN1;SNAPC2;POLR2D;PAPOLA;POLR2E;NELFB;E2F3;RPRD1A;TEAD1;NR2C2AP;TEAD3;WWTR1;PARP1;NCBP2;TAF10;EAF1;ADRM1;TAF11;GTF2H1;GTF2H2;GTF2H4;GTF2H5;MED7;DRAP1;NR6A1;COPS2;ERCC2;NABP1;TRIP13;SNRPB
protein targeting to ER (GO:0045047)	19/103	2.32e-06	0.000139	0	0	4.01158	52.0381	RPL31;SRP54;RPL35A;SRP14;SRP9;RPL7A;SPCS3;RPS17;RPS16;RPS27;RPS15A;RPL18A;RPL14;RPL35;CHMP4B;RPL27;SEC62;RPS13;RPL19
import into nucleus (GO:0051170)	16/77	2.87e-06	0.000169	0	0	4.64447	59.2675	IPO13;NUP214;NXT1;GEMIN2;STAT3;DDX20;NUTF2;PHB2;SNUPN;IPO9;SNRPD2;NUP85;GEMIN6;E2F3;HNRNPA1;SNRPB
peptidyl-asparagine modification (GO:0018196)	2022-10-31	3.19e-06	0.000185	0	0	8.40247	106.33	DPM1;OST4;DPM2;ALG8;OSTC;STT3A;MGAT1;HIF1AN;DDOST;UBE2J1
DNA recombination (GO:0006310)	1939-11-01	4.52e-06	0.000257	0	0	6.93595	85.3618	RAD51B;SUPV3L1;RTEL1;WRN;RAD51D;RAD51;RAD21;XRCC2;ERCC1;XRCC3;RPA1
nucleic acid metabolic process (GO:0090304)	15/71	4.7e-06	0.000263	0	0	4.73976	58.1493	FEN1;RBFOX2;NCBP2;DDX1;WDR74;LSM8;ATXN2;WRN;HNRNPH1;PCBP1;XRN2;POLR2D;POLR2E;HNRNPA1;POLG
microtubule cytoskeleton organization involved in mitosis (GO:1902850)	21/128	4.94e-06	0.000272	0	0	3.48309	42.5604	DCTN6;ZWILCH;MIS12;BUB1B;TTK;DYNLL1;CENPA;ZWINT;NSL1;CDC20;PPP1CC;CENPE;RPS27;XPO1;NUP85;CENPI;BIRC5;KNTC1;MAPRE1;CENPP;DLGAP5
positive regulation of transcription, DNA-templated (GO:0045893)	100/1183	5.06e-06	0.000275	0	0	1.6788	20.4718	TCERG1;SMARCB1;MAML2;ICE2;KDM1B;UBP1;HOXA11;SALL1;RUVBL2;MYC;NFATC2IP;EP300;PIM2;ATXN7L3;IER5;RNF111;ANKRD49;FBXW11;LMO7;SOX12;THOC5;HCFC1;PRPF6;DDX39B;KAT6A;HOXB3;TFAM;TP53;ENY2;KMT2C;GATA3;NRF1;MRPL12;NUP85;DDRGK1;PCBP1;INPP5K;TP53BP1;WWTR1;JUN;EGR2;BRPF1;FOXF1;EIF2AK3;IGF2;HMGA1;DRAP1;AGO2;TADA3;KDM5A;DDX3X;KDM8;BRCA1;FOXM1;GLI1;NAT14;WDR43;MED12;PAGR1;RPTOR;ZNF407;MYBL1;TEAD1;UTP15;ACTR2;RBM1…
global genome nucleotide-excision repair (GO:0070911)	2022-09-26	5.16e-06	0.000276	0	0	9.33483	113.652	PARP1;ERCC1;ERCC2;GTF2H1;GTF2H2;GTF2H4;RAD23B;RNF111;GTF2H5
interstrand cross-link repair (GO:0036297)	13/55	5.43e-06	0.000286	0	0	5.47086	66.3266	DCLRE1B;XRCC3;RNF8;FANCA;RPA1;FANCG;FANCF;RNF168;RAD51;ERCC1;RFWD3;USP1;ATRIP
tRNA 5'-end processing (GO:0099116)	2022-07-15	5.8e-06	0.000301	0	0	15.407	185.778	POP7;SSB;TRMT10C;POP4;RPP30;HSD17B10;RPP25L
nucleocytoplasmic transport (GO:0006913)	1940-11-01	5.93e-06	0.000304	0	0	6.69642	80.594	NXT1;XPO1;SNRPD2;NCBP2;GEMIN2;DDX20;NUTF2;GEMIN6;HNRNPA1;SNUPN;SNRPB
base-excision repair (GO:0006284)	1948-12-01	6.67e-06	0.000336	0	0	5.88806	70.1762	FEN1;WRN;PCNA;LIG1;PARP1;POLD1;APEX1;RPA1;APEX2;XRCC1;LIG3;POLG
nucleotide-excision repair, DNA incision, 3'-to lesion (GO:0006295)	2022-08-21	7.68e-06	0.000377	0	0	10.8429	127.699	PARP1;ERCC1;ERCC2;RPA1;GTF2H1;GTF2H2;GTF2H4;GTF2H5
nucleotide-excision repair, preincision complex stabilization (GO:0006293)	2022-08-21	7.68e-06	0.000377	0	0	10.8429	127.699	PARP1;ERCC1;ERCC2;RPA1;GTF2H1;GTF2H2;GTF2H4;GTF2H5
ribosomal large subunit biogenesis (GO:0042273)	13/57	8.28e-06	0.000398	0	0	5.22163	61.0995	NVL;MAK16;NOP2;WDR74;RPL35A;RPF2;RPL7A;MRPL20;NSA2;NHP2;RPL14;RRP15;MDN1
regulation of mRNA catabolic process (GO:0061013)	20/122	8.34e-06	0.000398	0	0	3.47748	40.6679	NUP214;SET;PSMD14;PSMD13;PARN;SAMD4B;ZFP36L2;XPO1;PSMC4;PSME3;APEX1;PSMD3;SERBP1;PSMD1;IGF2BP3;IGF2BP2;VIM;EXOSC2;EXOSC1;EIF4G1
cotranslational protein targeting to membrane (GO:0006613)	17/94	1.03e-05	0.000485	0	0	3.9097	44.8949	RPL31;SRP54;RPL35A;SRP14;SRP9;RPL7A;RPS17;RPS16;RPS15A;RPS27;RPL18A;RPL14;RPL35;RPL27;SEC62;RPS13;RPL19
base-excision repair, gap-filling (GO:0006287)	1935-10-01	1.08e-05	0.0005	0	0	7.05658	80.6704	FEN1;PCNA;LIG1;PARP1;POLD1;APEX1;RPA1;XRCC1;LIG3;POLG
histone modification (GO:0016570)	19/114	1.09e-05	0.0005	0	0	3.54501	40.5072	KDM4A;ENY2;RBM14;TAF10;USP22;MSL3;SUPT3H;MORF4L1;UFL1;MRGBP;SIN3B;RUVBL2;KAT6A;MORF4L2;CDK2;UBE2N;EP300;MTA2;ATXN7L3
mRNA export from nucleus (GO:0006406)	18/107	1.62e-05	0.000733	0	0	3.58261	39.5228	NUP214;NDC1;ENY2;NXT1;NCBP2;EIF4A3;U2AF1;CASC3;THOC5;SMG7;IWS1;DDX39B;PABPN1;NUP85;POLR2D;SRSF3;NUP35;RNPS1
positive regulation of nucleic acid-templated transcription (GO:1903508)	51/511	1.85e-05	0.000823	0	0	1.98693	21.653	KDM5A;KDM8;BRCA1;GLI1;FOXM1;NAT14;HOXA11;MED12;SALL1;MYC;EP300;PIM2;TEAD1;ATXN7L3;MYBL1;RNF111;ANKRD49;FBXW11;RHOG;PAX3;SUPT3H;TGFBR1;HCFC1;CREB1;KAT6A;TFAM;TP53;YAP1;FOXC2;ENY2;FOXC1;GATA3;MRPL12;NUP85;E2F1;INPP5K;TP53BP1;VHL;JUN;EGR2;BRPF1;FOXF1;USP22;STAT3;HMGA1;GTF2H1;REST;PHF5A;TADA3;QRICH1;NAA15
nucleotide-excision repair, DNA incision, 5'-to lesion (GO:0006296)	1937-10-01	1.86e-05	0.000823	0	0	6.53318	71.1476	PCNA;PARP1;POLD1;ERCC1;ERCC2;RPA1;GTF2H1;GTF2H2;GTF2H4;GTF2H5
protein N-linked glycosylation via asparagine (GO:0018279)	2022-09-30	1.94e-05	0.000847	0	0	7.55517	81.9699	DPM1;OST4;DPM2;ALG8;OSTC;STT3A;MGAT1;DDOST;UBE2J1
tRNA aminoacylation for mitochondrial protein translation (GO:0070127)	2022-05-08	2.23e-05	0.000961	0	0	29.2999	313.806	AARS2;SARS2;TARS2;EARS2;WARS2
SRP-dependent cotranslational protein targeting to membrane (GO:0006614)	16/90	2.33e-05	0.000991	0	0	3.82591	40.8146	RPL31;SRP54;RPL35A;SRP14;SRP9;RPL7A;RPS17;RPS16;RPS15A;RPS27;RPL18A;RPL14;RPL35;RPL27;RPS13;RPL19
oligosaccharide-lipid intermediate biosynthetic process (GO:0006490)	2022-06-13	3.04e-05	0.00127731	0	0	15.0793	156.852	ALG8;ALG9;ALG14;ALG3;ALG12;ALG11
nucleotide-excision repair, DNA incision (GO:0033683)	1939-10-01	3.08e-05	0.00128084	0	0	6.08197	63.1747	PCNA;PARP1;POLD1;ERCC1;ERCC2;RPA1;GTF2H1;GTF2H2;GTF2H4;GTF2H5
regulation of translation (GO:0006417)	24/178	3.34e-05	0.00136497	0	0	2.76671	28.5197	TSFM;DDX3X;NCBP2;DDX1;EIF4A3;EIF2AK3;RPS27L;SAMD4B;MRPL13;GSPT1;MTOR;SYNCRIP;ATXN2;OGFOD1;MTG2;EIF3H;ETF1;IGF2BP3;IGF2BP2;VIM;EIF4G2;EIF4B;METAP1;EIF4G1
RNA splicing, via transesterification reactions (GO:0000375)	2022-08-25	3.36e-05	0.00136497	0	0	8.2899	85.3887	SF3A3;PRPF4;PRPF6;GEMIN2;TRA2B;PRPF3;WDR83;SF3B1
cytoplasmic translation (GO:0002181)	16/93	3.55e-05	0.00142345	0	0	3.67626	37.6705	EIF4A1;RPL31;RPL35A;GSPT1;RPL7A;RPS17;RPS16;RPS15A;RPS27;RPL18A;RPL14;RPL35;ETF1;RPL27;RPS13;RPL19
establishment of protein localization to mitochondrion (GO:0072655)	1948-11-01	3.89e-05	0.00151184	0	0	5.24632	53.2678	CHCHD4;DNAJC19;AIFM1;PITRM1;TIMM9;TIMM13;DNLZ;MFN2;ROMO1;TOMM20;TOMM22
histone H4 acetylation (GO:0043967)	1948-11-01	3.89e-05	0.00151184	0	0	5.24632	53.2678	MORF4L1;NAA40;RUVBL2;KANSL3;MORF4L2;HAT1;TADA3;MSL2;EP300;MSL3;HCFC1
anaphase-promoting complex-dependent catabolic process (GO:0031145)	15/84	3.94e-05	0.00151184	0	0	3.84411	38.988	ANAPC15;PSMD14;PSMD13;BUB1B;ANAPC11;CDC20;PSMC4;PSME3;PSMD3;CDC16;CDK2;PSMD1;ANAPC4;FBXO5;SKP2
nuclear export (GO:0051168)	15/84	3.94e-05	0.00151184	0	0	3.84411	38.988	NUP214;EGR2;NCBP2;EIF4A3;NUTF2;U2AF1;CASC3;THOC5;XPO1;XPO4;DDX39B;XPO6;SRSF3;RNPS1;HNRNPA1
regulation of mitotic metaphase/anaphase transition (GO:0030071)	2022-08-26	4.63e-05	0.00175737	0	0	7.82893	78.1402	CENPE;ANAPC15;CDC16;ANAPC4;FBXO5;LCMT1;DLGAP5;ANAPC11
protein deubiquitination (GO:0016579)	31/267	5.17e-05	0.00191152	0	0	2.33726	23.0673	ENY2;PSMD14;KDM1B;PSMD13;GATA3;BRCA1;TOMM20;CDC20;VCPIP1;MYC;PSMD3;USP1;PSMD1;EP300;SKP2;ATXN7L3;USP9X;TAF10;USP22;ADRM1;JOSD1;RAD23B;RHOA;SUPT3H;TGFBR1;HCFC1;PSMC4;PSME3;TADA3;TP53;BAP1
protein localization to nucleus (GO:0034504)	17/106	5.19e-05	0.00191152	0	0	3.3804	33.3538	IPO13;NUP214;YWHAE;NXT1;STAT3;ARL2;NUTF2;RPF2;PHB2;SUPT7L;CTDNEP1;WRN;IPO9;NUP85;CNEP1R1;LMNA;E2F3
transcription elongation from RNA polymerase II promoter (GO:0006368)	13/67	5.2e-05	0.00191152	0	0	4.25241	41.9506	NCBP2;ADRM1;EAF1;WDR61;GTF2H1;GTF2H2;GTF2H4;IWS1;GTF2H5;POLR2D;ERCC2;POLR2E;NELFB
regulation of transcription elongation from RNA polymerase II promoter (GO:0034243)	2022-08-27	6.27e-05	0.0022814	0	0	7.41649	71.7759	RNF168;TCERG1;EAF1;RNF8;NELFB;EAPP;ZMYND11;WDR43
mitotic cell cycle phase transition (GO:0044772)	26/209	6.47e-05	0.00231772	0	0	2.52317	24.3362	YWHAE;KDM8;PPP2R2A;PKMYT1;FOXM1;GSPT1;PPME1;MYC;E2F1;CEP192;E2F3;PIM2;SKP2;LCMT1;FBXW11;CEP152;HAUS3;HAUS6;DYNLL1;MASTL;FBXL8;CDK6;CDC16;CDK2;CHMP4B;MAPRE1
transcription initiation from RNA polymerase II promoter (GO:0006367)	20/140	6.5e-05	0.00231772	0	0	2.95303	28.4722	YAP1;WWTR1;GTF2A2;MAML2;TAF10;TAF11;GTF2H1;GTF2H2;GTF2H4;GTF2E2;GTF2H5;MED7;NR6A1;POLR2D;ERCC2;POLR2E;E2F3;TEAD1;NR2C2AP;TEAD3
DNA-templated transcription, elongation (GO:0006354)	13/69	7.16e-05	0.00250385	0	0	4.1001	39.1331	NCBP2;ADRM1;EAF1;WDR61;GTF2H1;GTF2H2;GTF2H4;IWS1;GTF2H5;POLR2D;ERCC2;POLR2E;NELFB
RNA 3'-end processing (GO:0031123)	13/69	7.16e-05	0.00250385	0	0	4.1001	39.1331	NCBP2;EIF4A3;U2AF1;CASC3;THOC5;SUPV3L1;DDX39B;PABPN1;PAPOLA;SRSF3;RNPS1;RPRD1A;MTPAP
mitochondrial RNA metabolic process (GO:0000959)	2022-06-15	8.07e-05	0.00279382	0	0	11.7271	110.528	TFAM;TFB2M;MRPL12;POLRMT;TFB1M;EARS2
protein-DNA complex assembly (GO:0065004)	20/143	8.79e-05	0.00301315	0	0	2.88055	26.9033	BRD2;PSMD14;PARP1;PSMD13;RPA1;GTF2H1;GTF2H2;RAD23B;GTF2H4;GTF2H5;ORC5;ORC4;RAD51;PSMC4;GRWD1;PSME3;PSMD3;ERCC2;PSMD1;ANP32B
regulation of mRNA splicing, via spliceosome (GO:0048024)	15/90	8.99e-05	0.0030541	0	0	3.53546	32.9381	MBNL1;RBFOX2;SFSWAP;QKI;SMU1;REST;RBMXL1;PUF60;TRA2B;SRSF3;RNPS1;METTL16;RBM7;HNRNPA1;SF1
telomere maintenance in response to DNA damage (GO:0043247)	2022-05-10	9.17e-05	0.00308335	0	0	17.5781	163.43	DCLRE1B;RTEL1;RIF1;APEX1;TFIP11
regulation of mitotic cell cycle (GO:0007346)	23/178	9.39e-05	0.00312839	0	0	2.6317	24.4048	FOXC1;ANAPC15;PSMD14;PSMD13;USP22;BUB1B;ASNS;PKMYT1;RNF40;ANAPC11;CDC20;PSMC4;PSME3;PSMD3;CDC16;HSF1;ERCC2;PSMD1;ANAPC4;FBXO5;PIM2;CDK5RAP3;DLGAP5
regulation of DNA replication (GO:0006275)	1953-11-01	0.000103	0.00338472	0	0	4.62054	42.4409	BCAR3;ORC5;PPP2CA;PCNA;DSCC1;RAD17;FBXO5;GLI1;PDS5A;GTPBP4;EREG
nucleotide-excision repair, preincision complex assembly (GO:0006294)	2022-08-29	0.00011	0.00350092	0	0	6.70945	61.1577	PARP1;ERCC2;RPA1;GTF2H1;GTF2H2;GTF2H4;RAD23B;GTF2H5
negative regulation of mitotic metaphase/anaphase transition (GO:0045841)	2022-07-22	0.00011	0.00350092	0	0	8.21403	74.8694	CDC20;BUB1B;TTK;KNTC1;FBXO5;TRIP13;ZWINT
nucleotide-excision repair, DNA duplex unwinding (GO:0000717)	2022-07-22	0.00011	0.00350092	0	0	8.21403	74.8694	PARP1;ERCC2;GTF2H1;GTF2H2;GTF2H4;RAD23B;GTF2H5
peptidyl-threonine dephosphorylation (GO:0035970)	2022-07-22	0.00011	0.00350092	0	0	8.21403	74.8694	PPP2CA;DUSP5;PPP2CB;DUSP10;PPM1D;PPM1G;PPP1CA
response to ionizing radiation (GO:0010212)	13/72	0.000113	0.0035646	0	0	3.891	35.3608	PAXIP1;XRCC4;RNF8;BRCA1;RNF168;STK11;RAD51;MYC;RFWD3;NABP1;TP53;NHEJ1;RAD9A
peptidyl-diphthamide biosynthetic process from peptidyl-histidine (GO:0017183)	2022-04-06	0.000117	0.00358159	0	0	35.1291	318.151	DPH1;DPH2;DPH5;DPH6
peptidyl-diphthamide metabolic process (GO:0017182)	2022-04-06	0.000117	0.00358159	0	0	35.1291	318.151	DPH1;DPH2;DPH5;DPH6
tRNA 3'-end processing (GO:0042780)	2022-04-06	0.000117	0.00358159	0	0	35.1291	318.151	SSB;TRMT10C;ELAC2;HSD17B10
centromere complex assembly (GO:0034508)	1937-09-01	0.00012	0.00365172	0	0	5.66428	51.1404	CENPE;MIS18A;CENPI;MIS12;OIP5;RBBP7;CENPP;CENPA;DLGAP5
mRNA cis splicing, via spliceosome (GO:0045292)	2022-06-16	0.000123	0.00371905	0	0	10.5539	95.003	PRPF39;NCBP2;SFSWAP;WBP11;SNRNP200;DCPS
tRNA processing (GO:0008033)	1964-12-01	0.000141	0.00423201	0	0	4.07289	36.1022	CTU2;POP7;AARS2;SSB;TRMT10C;METTL1;RPP30;ELAC2;DDX1;RTCB;FAM98B;FARS2
cellular protein modification process (GO:0006464)	83/1025	0.000143	0.0042479	0	0	1.58713	14.049	GSK3A;NGLY1;CD3G;PPP2R2A;UFL1;PPP1CC;STK11;PPP4R1;DUSP10;SERP1;OGFOD1;PSMD3;FNTB;TLK2;PSMD1;PIM2;SEPHS1;SKP2;PRKG1;DUSP5;BRD2;PARP1;FBXW11;PDPK1;SIRT4;ALG3;LMO7;RABGGTB;DDOST;TGFBR1;CTDNEP1;CREB1;SDHAF2;PSME3;BIRC5;FAM20C;FAM20A;PSMD14;ROCK2;PSMD13;WDR45B;RAB1B;PIK3R4;PPM1D;MTMR6;HSP90B1;PPM1G;PPP2CA;SOCS3;PPP2CB;FUT7;MGAT1;CSK;VHL;RBBP7;PAK2;LCMT1;PTPN1;ICMT;EIF2AK3;PARP16;CDC42BPA;PARP14;MTOR;R…
positive regulation of transcription by RNA polymerase I (GO:0045943)	2022-07-23	0.000151	0.00443892	0	0	7.70024	67.7581	UTP15;SMARCB1;HEATR1;EIF2AK3;PWP1;MTOR;WDR43
mitochondrial transcription (GO:0006390)	2022-05-11	0.000161	0.00468684	0	0	14.6476	127.974	TFAM;TFB2M;MRPL12;POLRMT;TFB1M
mRNA metabolic process (GO:0016071)	15/95	0.000168	0.00483665	0	0	3.31361	28.7919	SF3A3;TCERG1;RNH1;SSB;NCBP2;GEMIN2;U2AF1;ZFP36L2;EREG;LSM6;PRPF3;HSF1;METTL16;TP53;SNRPB
regulation of cell cycle phase transition (GO:1901987)	15/95	0.000168	0.00483665	0	0	3.31361	28.7919	ANAPC15;PSMD14;PSMD13;BUB1B;ANAPC11;CDC20;PSMC4;PSME3;PSMD3;CDC16;ERCC2;PSMD1;ANAPC4;FBXO5;TP53
nucleic acid phosphodiester bond hydrolysis (GO:0090305)	13/75	0.000174	0.00494748	0	0	3.70214	32.0539	FEN1;PCNA;PARP1;DDX1;RPA1;GTF2H1;GTF2H2;GTF2H4;GTF2H5;POLD1;ERCC1;XRN2;ERCC2
cellular response to gamma radiation (GO:0071480)	2022-06-17	0.000182	0.00509361	0	0	9.59391	82.6334	YAP1;WRN;XRCC5;HSF1;TLK2;TP53
ribosomal small subunit assembly (GO:0000028)	2022-06-17	0.000182	0.00509361	0	0	9.59391	82.6334	RPS27;XRCC5;MRPS11;RPS27L;ERAL1;MRPS7
regulation of exit from mitosis (GO:0007096)	1939-09-01	0.000185	0.00515439	0	0	5.2861	45.4253	CDC20;ANAPC15;CDC16;BUB1B;MAD2L1BP;ANAPC4;KNTC1;PHB2;ANAPC11
response to gamma radiation (GO:0010332)	2022-07-24	0.000203	0.00560241	0	0	7.24691	61.6143	YAP1;WRN;XRCC5;MYC;HSF1;TLK2;TP53
protein modification by small protein conjugation (GO:0032446)	40/409	0.000219	0.00600459	0	0	1.93164	16.2741	MOCS3;PCNA;MGRN1;UBA5;DERL1;RNF8;WDR61;BRCA1;ANAPC11;VCPIP1;UFL1;NUP85;DDRGK1;SUMO2;VHL;CDK5RAP3;RNF111;NUP214;BRAP;NDC1;EGR2;USP9X;FBXW11;MSL2;LMO7;RNF40;KLHL20;RNF168;UFM1;RNF103;RFWD3;CDC16;UFC1;UBE2N;UBA2;NUP35;STUB1;UBA1;CBLL1;UBE2M
G2/M transition of mitotic cell cycle (GO:0000086)	18/130	0.000221	0.00600459	0	0	2.84342	23.9339	YWHAE;FBXW11;CEP152;KDM8;HAUS3;PPP2R2A;HAUS6;PKMYT1;FOXM1;DYNLL1;MASTL;FBXL8;PPME1;CDK2;CEP192;SKP2;MAPRE1;LCMT1
ribosomal small subunit biogenesis (GO:0042274)	1940-09-01	0.000228	0.00614152	0	0	5.11531	42.9027	RPS17;RPS16;LSM6;RPS27;MRPS11;TSR3;RPS27L;ERAL1;MRPS7
7-methylguanosine mRNA capping (GO:0006370)	1932-08-01	0.000233	0.00614828	0	0	5.86984	49.0916	NCBP2;POLR2D;ERCC2;POLR2E;GTF2H1;GTF2H2;GTF2H4;GTF2H5
7-methylguanosine RNA capping (GO:0009452)	1932-08-01	0.000233	0.00614828	0	0	5.86984	49.0916	NCBP2;POLR2D;ERCC2;POLR2E;GTF2H1;GTF2H2;GTF2H4;GTF2H5
regulation of intracellular estrogen receptor signaling pathway (GO:0033146)	1932-08-01	0.000233	0.00614828	0	0	5.86984	49.0916	YAP1;PAGR1;UFL1;UFM1;DDRGK1;UBA5;UFSP2;BRCA1
positive regulation of mitotic cell cycle phase transition (GO:1901992)	1958-11-01	0.000239	0.00623616	0	0	4.1279	34.4195	RPTOR;RAD51B;DDX3X;CDC16;ANAPC4;FBXO5;PHB2;DLGAP5;RAB11A;ANAPC11;EIF4G1
cell cycle G2/M phase transition (GO:0044839)	18/131	0.000244	0.00623616	0	0	2.81811	23.4475	YWHAE;FBXW11;CEP152;KDM8;HAUS3;PPP2R2A;HAUS6;PKMYT1;FOXM1;DYNLL1;MASTL;FBXL8;PPME1;CDK2;CEP192;SKP2;MAPRE1;LCMT1
inner mitochondrial membrane organization (GO:0007007)	1949-10-01	0.000244	0.00623616	0	0	4.5201	37.6061	LETM1;AFG3L2;CHCHD3;OPA1;MTX1;MTX2;TIMM9;TIMM13;DNAJC11;ROMO1
RNA catabolic process (GO:0006401)	1949-10-01	0.000244	0.00623616	0	0	4.5201	37.6061	SUPV3L1;RNASEH2C;FEN1;RNH1;RNASEH2A;LSM6;XRN2;PPP1R8;METTL16;ZFP36L2
regulation of vascular associated smooth muscle cell apoptotic process (GO:1905459)	2022-04-07	0.00026	0.00661732	0	0	23.4181	193.275	DNMT1;MFN2;E2F3;SOD2
negative regulation of transcription elongation from RNA polymerase II promoter (GO:0034244)	2022-05-12	0.000263	0.00663528	0	0	12.5544	103.49	RNF168;TCERG1;RNF8;NELFB;EAPP
response to endoplasmic reticulum stress (GO:0034976)	16/110	0.000275	0.00688858	0	0	3.00869	24.6675	JUN;UBA5;EIF2AK3;DERL1;HSP90B1;UFL1;UFM1;AIFM1;TMEM259;DDRGK1;GORASP2;UFC1;UBQLN1;QRICH1;TP53;CDK5RAP3
selective autophagy (GO:0061912)	1959-11-01	0.00028	0.00696043	0	0	4.04169	33.0663	UFL1;UFM1;DDRGK1;UBA5;UFC1;UBQLN1;UBE2N;AUP1;VIM;DYNLL1;PHB2
mRNA 3'-end processing (GO:0031124)	13/79	0.000297	0.00732389	0	0	3.47703	28.2453	NCBP2;EIF4A3;U2AF1;CASC3;THOC5;DDX39B;PABPN1;POLR2D;PAPOLA;SRSF3;RNPS1;RPRD1A;MTPAP
ribonucleoprotein complex biogenesis (GO:0022613)	1960-11-01	0.000326	0.00799976	0	0	3.95899	31.7834	RPS17;RPS16;XPO1;NVL;WDR74;DHX37;RPL14;RPL35A;MRPL36;URB2;RPF2
regulation of cell cycle (GO:0051726)	31/296	0.000339	0.00824912	0	0	2.07825	16.6064	HTRA2;GATA3;BRCA1;FOXM1;STK11;RPS15A;MYC;TP53BP2;MFN2;EP300;FBXO5;PIM2;SKP2;CDK5RAP3;DLGAP5;GADD45GIP1;JUN;STAT3;MASTL;RNF40;TGFBR1;TBX3;HCFC1;FBXL8;CDK6;TRNP1;BIRC5;TARDBP;TP53;BAP1;EIF4G2
organelle disassembly (GO:1903008)	1934-08-01	0.000366	0.00884739	0	0	5.41774	42.874	UFL1;UFM1;DDRGK1;UBA5;KIF5B;UFC1;DENR;PELO
positive regulation of DNA biosynthetic process (GO:2000573)	1961-11-01	0.000379	0.00910023	0	0	3.87961	30.566	CCT3;PCNA;CHTF8;POLG2;NVL;XRCC5;DSCC1;MYC;PARN;POT1;HNRNPA1
positive regulation of protein localization to plasma membrane (GO:1903078)	1952-10-01	0.000405	0.00955278	0	0	4.19657	32.7828	ITGB1;CNPY4;PDPK1;KIF5B;ZDHHC5;RHOG;PTPN9;ACSL3;ATP2C1;ARF6
reticulophagy (GO:0061709)	2022-05-13	0.000408	0.00955278	0	0	10.9845	85.7153	UFL1;UFM1;DDRGK1;UBA5;UFC1
spliceosomal tri-snRNP complex assembly (GO:0000244)	2022-05-13	0.000408	0.00955278	0	0	10.9845	85.7153	PRPF6;PRPF3;DDX20;CD2BP2;AAR2
tRNA 5'-leader removal (GO:0001682)	2022-05-13	0.000408	0.00955278	0	0	10.9845	85.7153	POP7;SSB;POP4;RPP30;RPP25L
regulation of intracellular signal transduction (GO:1902531)	41/437	0.000436	0.0101302	0	0	1.84402	14.269	TRIO;ZFAND6;NOP2;CHD4;BRCA1;RPF2;CDC42;UFL1;WRN;STK11;RBBP8;TP53BP2;EP300;ITGAV;RBBP7;RAC1;MTA2;ATRIP;PAK2;RMI2;SLC15A2;BRPF1;ARHGEF12;PDPK1;TAF10;ATP6AP2;TAF11;RHOG;RPA1;MTOR;RHOA;TPX2;TBCK;KAT6A;CDK2;CSNK2B;RAD17;ARHGEF7;CRK;TP53;RAD9A
nucleobase-containing small molecule interconversion (GO:0015949)	2022-07-27	0.000452	0.010363	0	0	6.15889	47.4369	DTYMK;DUT;RRM2;GUK1;TXNRD1;CMPK1;AK6
protein export from nucleus (GO:0006611)	2022-07-27	0.000452	0.010363	0	0	6.15889	47.4369	NUP214;EGR2;XPO1;XPO4;XPO6;STYX;NUTF2
protein modification by small protein removal (GO:0070646)	29/276	0.000491	0.0111989	0	0	2.0839	15.8754	PSMD14;KDM1B;PSMD13;GATA3;BRCA1;TOMM20;CDC20;VCPIP1;MYC;PSMD3;USP1;PSMD1;EP300;SKP2;USP9X;TAF10;USP22;ADRM1;JOSD1;RAD23B;RHOA;TGFBR1;HCFC1;PSMC4;PSME3;COPS2;TADA3;TP53;BAP1
isoprenoid metabolic process (GO:0006720)	2022-04-08	0.000499	0.0112153	0	0	17.5627	133.544	MVK;PDSS2;MVD;HMGCR
regulation of cytoplasmic translational elongation (GO:1900247)	2022-04-08	0.000499	0.0112153	0	0	17.5627	133.544	DPH1;DPH2;DPH5;DPH6
positive regulation of DNA metabolic process (GO:0051054)	1963-11-01	0.000505	0.0112777	0	0	3.73	28.3109	RNF168;RTEL1;WRN;PCNA;RAD51;USP9X;MYC;RNF8;UBE2N;POT1;BRCA1
protein dephosphorylation (GO:0006470)	18/139	0.000508	0.0112777	0	0	2.63066	19.9553	DUSP5;PTPN1;FBXW11;PPP2R2A;PPM1D;MTMR6;PPM1G;PPP1CA;CTDNEP1;PPP2CA;PPP1CC;PPP2CB;STK11;PPP4R1;DUSP10;SDHAF2;PTPN9;RPRD1A
regulation of mRNA processing (GO:0050684)	1936-08-01	0.000554	0.0121474	0	0	5.03022	37.7209	PABPN1;PAPOLA;SRSF3;METTL16;SAFB;IWS1;QKI;SF1
telomere maintenance via telomere lengthening (GO:0010833)	1936-08-01	0.000554	0.0121474	0	0	5.03022	37.7209	DCLRE1B;RTEL1;RAD51;TINF2;CDK2;RPA1;NHP2;POT1
RNA export from nucleus (GO:0006405)	15/106	0.000569	0.0124029	0	0	2.91137	21.7533	NUP214;NDC1;NXT1;NCBP2;EIF4A3;U2AF1;CASC3;THOC5;SMG7;DDX39B;NUP85;SRSF3;NUP35;RNPS1;HNRNPA1
internal peptidyl-lysine acetylation (GO:0018393)	2022-07-28	0.000575	0.0124507	0	0	5.8653	43.766	MORF4L1;MRGBP;RUVBL2;KAT6A;MORF4L2;EP300;MSL3
maturation of LSU-rRNA from tricistronic rRNA transcript (SSU-rRNA, 5.8S rRNA, LSU-rRNA) (GO:0000463)	2022-05-14	0.000607	0.0129759	0	0	9.76353	72.3165	NIFK;ZNHIT3;RPL35;NOL9;RPF2
negative regulation of DNA-templated transcription, elongation (GO:0032785)	2022-05-14	0.000607	0.0129759	0	0	9.76353	72.3165	RNF168;TCERG1;RNF8;NELFB;EAPP
dephosphorylation (GO:0016311)	19/153	0.00061	0.0129759	0	0	2.50805	18.5653	DUSP5;PTPN1;FBXW11;PPP2R2A;PPM1D;MTMR6;SGPP1;PPM1G;PPP1CA;CTDNEP1;PPP2CA;PPP1CC;PPP2CB;STK11;PPP4R1;DUSP10;SDHAF2;INPP5K;PTPN9
mitotic spindle assembly checkpoint signaling (GO:0007094)	2022-06-21	0.000661	0.0138214	0	0	7.03405	51.4981	CDC20;BUB1B;TTK;KNTC1;TRIP13;ZWINT
mitotic spindle checkpoint signaling (GO:0071174)	2022-06-21	0.000661	0.0138214	0	0	7.03405	51.4981	CDC20;BUB1B;TTK;KNTC1;TRIP13;ZWINT
spindle assembly checkpoint signaling (GO:0071173)	2022-06-21	0.000661	0.0138214	0	0	7.03405	51.4981	CDC20;BUB1B;TTK;KNTC1;TRIP13;ZWINT
tRNA transport (GO:0051031)	1937-08-01	0.000673	0.0139905	0	0	4.85651	35.468	NDC1;NUP214;SSB;XPOT;NUP85;NUP35;TOMM20;NOL6
regulation of double-strand break repair via homologous recombination (GO:0010569)	1946-09-01	0.000686	0.0140837	0	0	4.28444	31.2116	ACTR2;RTEL1;RMI2;PPP4C;RAD51;RIF1;PARP1;FUS;TP53BP1
spliceosomal complex assembly (GO:0000245)	1946-09-01	0.000686	0.0140837	0	0	4.28444	31.2116	SF3A3;PRPF6;PUF60;SNRPD2;DDX39B;DDX1;SNRNP200;SF3B1;SF1
cellular response to hypoxia (GO:0071456)	17/131	0.000701	0.0143075	0	0	2.63558	19.143	EGLN1;PSMD14;PSMD13;MTOR;PSMC4;MYC;PSME3;PSMD3;LMNA;PGK1;UBQLN1;EP300;PSMD1;STUB1;HIF1AN;VHL;TP53
DNA replication initiation (GO:0006270)	1938-08-01	0.000813	0.0163162	0	0	4.69438	33.3992	ORC5;POLE4;ORC4;PRIM1;CDK2;POLE3;RPA1;NOC3L
histone exchange (GO:0043486)	1938-08-01	0.000813	0.0163162	0	0	4.69438	33.3992	MIS18A;ACTR6;CENPI;RNF8;OIP5;RBBP7;CENPP;CENPA
ncRNA export from nucleus (GO:0097064)	1938-08-01	0.000813	0.0163162	0	0	4.69438	33.3992	NDC1;NUP214;SSB;XPOT;NUP85;NCBP2;NUP35;NOL6
isoprenoid biosynthetic process (GO:0008299)	2022-04-09	0.000859	0.016851	0	0	14.0494	99.1855	MVK;PDSS2;MVD;HMGCR
kinetochore assembly (GO:0051382)	2022-04-09	0.000859	0.016851	0	0	14.0494	99.1855	CENPE;MIS12;CENPA;DLGAP5
positive regulation of DNA-directed DNA polymerase activity (GO:1900264)	2022-04-09	0.000859	0.016851	0	0	14.0494	99.1855	CHTF8;PCNA;POLG2;DSCC1
regulation of DNA-directed DNA polymerase activity (GO:1900262)	2022-04-09	0.000859	0.016851	0	0	14.0494	99.1855	CHTF8;PCNA;POLG2;DSCC1
mRNA-containing ribonucleoprotein complex export from nucleus (GO:0071427)	14/99	0.000864	0.016851	0	0	2.90728	20.5093	NUP214;NDC1;NXT1;NCBP2;EIF4A3;U2AF1;CASC3;THOC5;SMG7;DDX39B;NUP85;SRSF3;NUP35;RNPS1
positive regulation of DNA recombination (GO:0045911)	2022-07-30	0.000899	0.0173472	0	0	5.35471	37.5604	ACTR2;PAXIP1;RIF1;PARP1;FUS;ERCC2;TP53BP1
termination of RNA polymerase I transcription (GO:0006363)	2022-07-30	0.000899	0.0173472	0	0	5.35471	37.5604	POLR1B;ERCC2;POLR2E;GTF2H1;GTF2H2;GTF2H4;GTF2H5
organelle assembly (GO:0070925)	39/425	0.000907	0.0174132	0	0	1.79703	12.5886	DDX3X;WDR45B;FLII;RAB1B;MIS12;AUP1;CENPA;ATXN2;NUDCD3;OGFOD1;G3BP1;UBQLN1;DHX37;CFAP20;DLGAP5;ACTR2;RBM14;GSN;EXOC7;TMOD3;HAUS3;HAUS6;PARVA;DYNLL1;TTC39C;RAB11A;ATXN2L;EHD2;CENPE;GORASP2;EXOC4;CEP83;EXOC3;HYLS1;CHMP4B;TUBGCP3;MAPRE1;MYH6;CDS2
DNA replication-independent nucleosome assembly (GO:0006336)	1939-08-01	0.000975	0.0186151	0	0	4.54271	31.4948	HIRA;MIS18A;CENPI;HAT1;OIP5;RBBP7;CENPP;CENPA
RNA modification (GO:0009451)	1958-10-01	0.000996	0.0189137	0	0	3.67083	25.3718	CTU2;AARS2;SSB;NSUN4;METTL1;MEPCE;NOP2;TSR3;PARN;TFB1M
regulation of cellular response to heat (GO:1900034)	1979-12-01	0.0010475	0.0197848	0	0	3.15854	21.6719	YWHAE;RPTOR;NDC1;NUP214;DNAJB6;NUP85;HSF1;RPA1;EP300;NUP35;IER5;MTOR
positive regulation of transcription by RNA polymerase II (GO:0045944)	71/908	0.00111266	0.0209038	0	0	1.51865	10.3283	TCERG1;SMARCB1;DDX3X;MAML2;KDM1B;UBP1;BRCA1;FOXM1;GLI1;MED12;PAGR1;SALL1;RUVBL2;ZNF407;MYC;NFATC2IP;EP300;MYBL1;IER5;TEAD1;DLGAP5;RNF111;ACTR2;RBM14;PARP1;PAX3;LMO7;SOX12;POU5F1;ETV5;HCFC1;CREB1;PRPF6;KAT6A;HOXB3;EAPP;MET;TP53;YAP1;FOXC2;FOXC1;ZNF593;PAXIP1;KMT2C;MEPCE;GATA3;NRF1;BCLAF1;MAPK7;DDRGK1;PCBP1;HSF1;E2F1;E2F3;TP53BP1;WWTR1;JUN;EGR2;FOXF1;STAT3;IGF2;HMGA1;TBX3;DRAP1;REST;APEX1;KANSL3;AG…
protein alkylation (GO:0008213)	2022-06-23	0.00112122	0.0209531	0	0	6.20585	42.1585	PRMT3;ETF1;FAM98B;LCMT1;GSPT1;SNRPB
regulation of G2/M transition of mitotic cell cycle (GO:0010389)	18/149	0.00115807	0.0215278	0	0	2.42856	16.4195	YWHAE;PSMD14;PSMD13;CEP152;HAUS3;HAUS6;DYNLL1;RAB11A;RAD51B;TPX2;PSMC4;PSME3;PSMD3;CDK2;PSMD1;CEP192;FBXO5;MAPRE1
DNA unwinding involved in DNA replication (GO:0006268)	2022-05-16	0.00120993	0.0221423	0	0	7.9875	53.6536	WRN;RAD51;HMGA1;RPA1;SSBP1
histone H2A acetylation (GO:0043968)	2022-05-16	0.00120993	0.0221423	0	0	7.9875	53.6536	MORF4L1;NAA40;MORF4L2;RUVBL2;MSL3
nuclear transport (GO:0051169)	2022-05-16	0.00120993	0.0221423	0	0	7.9875	53.6536	NXT1;XPO1;HMGA1;NUTF2;BANF1
DNA-templated transcription, termination (GO:0006353)	1970-11-01	0.00125867	0.0227981	0	0	3.28623	21.9445	PABPN1;NCBP2;POLR1B;ERCC2;PAPOLA;POLR2E;GTF2H1;GTF2H2;GTF2H4;GTF2H5;SNRPB
snRNA transcription by RNA polymerase II (GO:0042795)	1970-11-01	0.00125867	0.0227981	0	0	3.28623	21.9445	GTF2A2;ICE2;SNAPC2;NCBP2;INTS10;POLR2D;TAF11;POLR2E;NABP1;RPRD1A;GTF2E2
modulation by host of symbiont process (GO:0051851)	1932-07-01	0.00135216	0.0242429	0	0	4.92581	32.5401	JUN;REST;SMARCB1;TAF11;EP300;INPP5K;TARDBP
transcription initiation from RNA polymerase I promoter (GO:0006361)	1932-07-01	0.00135216	0.0242429	0	0	4.92581	32.5401	POLR1B;ERCC2;POLR2E;GTF2H1;GTF2H2;GTF2H4;GTF2H5
telomeric loop disassembly (GO:0090657)	2022-04-10	0.00137052	0.0243917	0	0	11.7072	77.1806	RTEL1;WRN;XRCC3;POT1
protein methylation (GO:0006479)	1941-08-01	0.0013761	0.0243917	0	0	4.26694	28.1127	N6AMT1;ICMT;PRMT3;ETF1;FAM98B;LCMT1;GSPT1;SNRPB
mRNA transport (GO:0051028)	14/104	0.00140785	0.0243917	0	0	2.74504	18.0231	NUP214;NDC1;NXT1;NCBP2;EIF4A3;U2AF1;CASC3;THOC5;SMG7;DDX39B;NUP85;SRSF3;NUP35;RNPS1
Fc-gamma receptor signaling pathway involved in phagocytosis (GO:0038096)	1971-11-01	0.00141807	0.0243917	0	0	3.23129	21.1923	CDC42;ACTR2;ARPC3;BRK1;ELMO2;CD3G;ARPC4;RAC1;PLCG1;CRK;PTK2
snRNA transcription (GO:0009301)	1971-11-01	0.00141807	0.0243917	0	0	3.23129	21.1923	GTF2A2;ICE2;SNAPC2;NCBP2;INTS10;POLR2D;TAF11;POLR2E;NABP1;RPRD1A;GTF2E2
canonical glycolysis (GO:0061621)	2022-06-24	0.00142728	0.0243917	0	0	5.86078	38.3997	GPI;TPI1;PKM;PGK1;ENO1;ALDOA
glucose catabolic process to pyruvate (GO:0061718)	2022-06-24	0.00142728	0.0243917	0	0	5.86078	38.3997	GPI;TPI1;PKM;PGK1;ENO1;ALDOA
nucleotide-excision repair, DNA gap filling (GO:0006297)	2022-06-24	0.00142728	0.0243917	0	0	5.86078	38.3997	PCNA;LIG1;POLD1;RPA1;XRCC1;LIG3
cellular response to testosterone stimulus (GO:0071394)	2022-03-05	0.00145024	0.0243917	0	0	26.3224	172.044	ROCK2;NCOA4;MSN
DNA ligation involved in DNA repair (GO:0051103)	2022-03-05	0.00145024	0.0243917	0	0	26.3224	172.044	XRCC4;XRCC1;LIG3
isopentenyl diphosphate biosynthetic process (GO:0009240)	2022-03-05	0.00145024	0.0243917	0	0	26.3224	172.044	MVK;PMVK;MVD
mitochondrial RNA 3'-end processing (GO:0000965)	2022-03-05	0.00145024	0.0243917	0	0	26.3224	172.044	SUPV3L1;TRMT10C;HSD17B10
positive regulation of vascular associated smooth muscle cell apoptotic process (GO:1905461)	2022-03-05	0.00145024	0.0243917	0	0	26.3224	172.044	MFN2;E2F3;SOD2
Fc-gamma receptor signaling pathway (GO:0038094)	1972-11-01	0.00159364	0.0266765	0	0	3.17815	20.4728	CDC42;ACTR2;ARPC3;BRK1;ELMO2;CD3G;ARPC4;RAC1;PLCG1;CRK;PTK2
histone H3 acetylation (GO:0043966)	1942-08-01	0.00162059	0.0269997	0	0	4.14122	26.6072	BRPF1;TAF10;KAT6A;POLE3;TADA3;TADA1;SUPT3H;SUPT7L
maturation of 5.8S rRNA (GO:0000460)	2022-05-17	0.00163835	0.0270405	0	0	7.32148	46.9605	NSA2;MAK16;C1D;NOL9;RRP15
protein localization to chromosome, centromeric region (GO:0071459)	2022-05-17	0.00163835	0.0270405	0	0	7.32148	46.9605	MTBP;ZWILCH;MIS12;TTK;CENPA
positive regulation of protein-containing complex assembly (GO:0031334)	15/118	0.00173932	0.0285735	0	0	2.57054	16.3339	DDX3X;PARP1;RPA1;BRK1;GTF2H1;GTF2H2;GTF2H4;GTF2H5;GNL3L;PSMC4;ERCC1;ERCC2;STUB1;TP53;EIF4G1
regulation of primary metabolic process (GO:0080090)	16/130	0.00174859	0.0285927	0	0	2.47821	15.734	FDPS;MVK;PSMD14;PSMD13;ROCK2;HMGCR;INS;SIN3B;PSMC4;SCD;PSME3;OPA3;PSMD3;PMVK;PSMD1;MVD
glycolytic process through glucose-6-phosphate (GO:0061620)	2022-06-25	0.00179308	0.0291851	0	0	5.55202	35.11	GPI;TPI1;PKM;PGK1;ENO1;ALDOA
DNA-dependent DNA replication maintenance of fidelity (GO:0045005)	1943-08-01	0.00189821	0.0307544	0	0	4.02269	25.2096	MMS22L;RTEL1;WRN;PCNA;RAD51;POLD1;RFWD3;TONSL
transcription by RNA polymerase I (GO:0006360)	1934-07-01	0.00196685	0.031434	0	0	4.56045	28.4176	POLR1B;ERCC2;POLR2E;GTF2H1;GTF2H2;GTF2H4;GTF2H5
tRNA export from nucleus (GO:0006409)	1934-07-01	0.00196685	0.031434	0	0	4.56045	28.4176	NDC1;NUP214;SSB;XPOT;NUP85;NUP35;NOL6
tRNA-containing ribonucleoprotein complex export from nucleus (GO:0071431)	1934-07-01	0.00196685	0.031434	0	0	4.56045	28.4176	NDC1;NUP214;SSB;XPOT;NUP85;NUP35;NOL6
Fc receptor mediated stimulatory signaling pathway (GO:0002431)	1974-11-01	0.00199814	0.0317902	0	0	3.07693	19.1248	CDC42;ACTR2;ARPC3;BRK1;ELMO2;CD3G;ARPC4;RAC1;PLCG1;CRK;PTK2
mitochondrial protein processing (GO:0034982)	2022-04-11	0.00206193	0.0325122	0	0	10.0342	62.0528	MIPEP;AFG3L2;STOML2;PMPCB
telomere maintenance via recombination (GO:0000722)	2022-04-11	0.00206193	0.0325122	0	0	10.0342	62.0528	RAD51D;RAD51;ERCC1;XRCC3
DNA strand elongation involved in DNA replication (GO:0006271)	2022-05-18	0.00216844	0.0337397	0	0	6.75794	41.4515	PCNA;LIG1;GINS4;POLE3;LIG3
mitochondrial fusion (GO:0008053)	2022-05-18	0.00216844	0.0337397	0	0	6.75794	41.4515	AFG3L2;STOML2;CHCHD3;OPA1;MFN2
regulation of oxidative stress-induced intrinsic apoptotic signaling pathway (GO:1902175)	2022-05-18	0.00216844	0.0337397	0	0	6.75794	41.4515	MAPK7;UBQLN1;HTRA2;SOD2;INS
intracellular protein transmembrane transport (GO:0065002)	1944-08-01	0.00221197	0.0341794	0	0	3.91074	23.9098	CHCHD4;DNAJC19;AIFM1;SRP54;DNLZ;ROMO1;SEC62;TOMM20
histone lysine demethylation (GO:0070076)	2022-06-26	0.00222573	0.0341794	0	0	5.27414	32.2127	KDM5A;KDM4A;KDM5C;KDM2A;KDM1B;KDM8
negative regulation of telomere maintenance via telomere lengthening (GO:1904357)	2022-06-26	0.00222573	0.0341794	0	0	5.27414	32.2127	GNL3L;TEN1;PARP1;TINF2;POT1;HNRNPA1
regulation of alternative mRNA splicing, via spliceosome (GO:0000381)	1954-09-01	0.00224904	0.0343879	0	0	3.52127	21.4701	SMU1;MBNL1;REST;RBFOX2;PUF60;TRA2B;RNPS1;RBM7;HNRNPA1
positive regulation of cellular process (GO:0048522)	51/625	0.00225938	0.034397	0	0	1.58248	9.64154	N6AMT1;DDX3X;IRS1;REG1B;GLI1;FOXM1;CRKL;RPTOR;UFL1;MYC;ITGAV;FBXO5;RAC1;IER5;DHPS;RHOG;LIFR;TGFBR1;HCFC1;WDR77;EREG;SUPV3L1;BIRC5;PRTN3;MVD;IL6ST;EAPP;NOP2;TTK;INS;CDC42;BCLAF1;RPS15A;FUT7;DDRGK1;HSF1;LMNA;ROMO1;VHL;EXOSC2;WWTR1;EGR2;IGF2;TBX3;PTK2;P2RX4;CDK2;FAM98B;EIF4G2;EIF4G1;FGFR1
transmembrane receptor protein tyrosine kinase signaling pathway (GO:0007169)	36/404	0.00231416	0.0350799	0	0	1.73662	10.5391	BCAR3;FOXC2;FOXC1;GSK3A;IRS1;ROCK2;BRK1;INS;CDC42;TIAL1;POLR2D;POLR2E;ITGAV;RAC1;HNRNPA1;PAK2;ACTR2;RBFOX2;NCBP2;STAT3;EIF2AK3;IGF2;ARPC4;SLC39A14;PTK2;RHOA;RAB14;CD8B;ARPC3;HNRNPH1;RAPGEF1;ELMO2;ARHGEF7;CRK;MET;FGFR1
maturation of SSU-rRNA (GO:0030490)	1935-07-01	0.0023456	0.0352539	0	0	4.39735	26.6269	RPS16;LSM6;MRPS11;BMS1;HEATR1;TSR3;DHX37
positive regulation of cell cycle G1/S phase transition (GO:1902808)	1935-07-01	0.0023456	0.0352539	0	0	4.39735	26.6269	PAGR1;RPTOR;DDX3X;DDRGK1;GLI1;PHB2;EIF4G1
regulation of cell population proliferation (GO:0042127)	60/764	0.00237546	0.0355513	0	0	1.52048	9.18763	IRS1;REG1B;GLI1;FOXM1;CRKL;UFL1;STK11;MYC;ITGAV;PIM2;FBXO5;IER5;RBFOX2;DHPS;RHOG;LIFR;GTPBP4;RHOA;TGFBR1;WDR77;EREG;CSNK2B;TRNP1;BIRC5;PRTN3;MVD;IL6ST;EEF1E1;EAPP;TP53;IL9R;YAP1;NOP2;TTK;GATA3;PPM1D;INS;RPS15A;DDRGK1;HSF1;LMNA;ROMO1;VHL;WWTR1;JUN;XRCC5;STAT3;IGF2;HMGA1;SOD2;TBX3;PTK2;REST;CDK6;BCL6;DLG5;CDK2;FAM98B;BAP1;FGFR1
regulation of transcription from RNA polymerase II promoter in response to stress (GO:0043618)	1987-12-01	0.00244458	0.0364314	0	0	2.82043	16.9617	EGLN1;MAPK7;PSMD14;PSMD13;PSMC4;PSME3;PSMD3;EP300;PSMD1;HIF1AN;VHL;TP53
protein import into nucleus (GO:0006606)	1976-11-01	0.00248237	0.0365322	0	0	2.98194	17.8873	IPO13;NUP214;NXT1;IPO9;NUP85;STAT3;NUP35;KPNA4;NUTF2;E2F3;PHB2
regulation of RNA splicing (GO:0043484)	1976-11-01	0.00248237	0.0365322	0	0	2.98194	17.8873	MBNL1;SNRNP70;HNRNPH1;FUS;TRA2B;SRSF3;METTL16;RBM12;RPS13;QKI;SF1
RNA transport (GO:0050658)	1976-11-01	0.00248237	0.0365322	0	0	2.98194	17.8873	NUP214;ATXN2;DDX39B;NCBP2;EIF4A3;SRSF3;U2AF1;RNPS1;CASC3;THOC5;HNRNPA1
proteasome-mediated ubiquitin-dependent protein catabolic process (GO:0043161)	30/321	0.00256083	0.0375294	0	0	1.82722	10.9038	GSK3A;ANAPC15;PSMD14;PSMD13;DERL1;BUB1B;AUP1;ANAPC11;UBE2J1;HSP90B1;CDC20;TRIM2;PSMD3;UBQLN1;PSMD1;FBXO5;SKP2;FBXW11;UBE4B;RAD23B;KLHL20;FBXL8;NPLOC4;RNF103;PSMC4;PSME3;CDC16;CDK2;ANAPC4;STUB1
response to UV (GO:0009411)	13/99	0.00257138	0.0375294	0	0	2.66559	15.8957	FEN1;PCNA;PARP1;UBE4B;GTF2H2;WRN;MYC;RUVBL2;POLD1;ERCC2;USP1;EP300;TP53
intracellular protein transport (GO:0006886)	31/336	0.00267168	0.0388329	0	0	1.80182	10.6759	IPO13;ARF1;RAB5C;NXT1;SAR1A;TBC1D3B;RAB1B;KATNB1;PHB2;RAB21;XPO1;IPO9;XPO4;NUP85;XPO6;KIF13A;HOMER3;E2F3;TBC1D10B;SEC31A;NUP214;EGR2;SURF4;STAT3;NUTF2;OXA1L;TBCK;SEC23IP;RAB14;SGSM2;ARF6
cellular response to heat (GO:0034605)	1936-07-01	0.00277813	0.03912	0	0	4.24549	24.9889	YWHAE;HSF1;POLR2D;HTRA2;STUB1;RBBP7;IER5
positive regulation of mitotic nuclear division (GO:0045840)	1936-07-01	0.00277813	0.03912	0	0	4.24549	24.9889	CDC16;IGF2;ANAPC4;DLGAP5;ANAPC11;INS;EREG
mitochondrial ribosome assembly (GO:0061668)	2022-03-06	0.00278387	0.03912	0	0	17.5473	103.247	DHX30;MTERF3;MRPS2
negative regulation of histone H3-K9 methylation (GO:0051573)	2022-03-06	0.00278387	0.03912	0	0	17.5473	103.247	DNMT1;SMARCB1;BRCA1
regulation of t-circle formation (GO:1904429)	2022-03-06	0.00278387	0.03912	0	0	17.5473	103.247	RTEL1;XRCC5;ERCC1
response to testosterone (GO:0033574)	2022-03-06	0.00278387	0.03912	0	0	17.5473	103.247	ROCK2;NCOA4;MSN
ruffle assembly (GO:0097178)	2022-03-06	0.00278387	0.03912	0	0	17.5473	103.247	INPP5K;RAC1;ARF6
snRNA modification (GO:0040031)	2022-03-06	0.00278387	0.03912	0	0	17.5473	103.247	MEPCE;NHP2;METTL16
cytoplasmic translational initiation (GO:0002183)	2022-05-19	0.00281327	0.03912	0	0	6.27489	36.855	EIF4A1;DENR;EIF3A;EIF4B;EIF4G1
histone deubiquitination (GO:0016578)	2022-05-19	0.00281327	0.03912	0	0	6.27489	36.855	ENY2;TAF10;USP22;ATXN7L3;SUPT3H
telomere capping (GO:0016233)	2022-05-19	0.00281327	0.03912	0	0	6.27489	36.855	DCLRE1B;TEN1;TINF2;POT1;TFIP11
mitochondrial transport (GO:0006839)	1956-09-01	0.0029098	0.0395553	0	0	3.37107	19.6859	DNAJC19;OXA1L;PITRM1;MTX2;TIMM9;TIMM13;MFN2;TOMM20;TOMM22
nuclear-transcribed mRNA catabolic process, deadenylation-dependent decay (GO:0000288)	1956-09-01	0.0029098	0.0395553	0	0	3.37107	19.6859	TTC37;LSM6;POLR2D;PARN;SAMD4B;WDR61;DCPS;EXOSC2;EXOSC1
cell cycle checkpoint signaling (GO:0000075)	2022-04-12	0.00296139	0.0395553	0	0	8.77948	51.115	ZWILCH;BUB1B;NABP1;ZWINT
mitotic G1/S transition checkpoint signaling (GO:0044819)	2022-04-12	0.00296139	0.0395553	0	0	8.77948	51.115	RFWD3;CDK2;RPS27L;TP53
peptidyl-methionine modification (GO:0018206)	2022-04-12	0.00296139	0.0395553	0	0	8.77948	51.115	NAA20;NAA15;METAP1;METAP2
positive regulation of metaphase/anaphase transition of cell cycle (GO:1902101)	2022-04-12	0.00296139	0.0395553	0	0	8.77948	51.115	CDC16;ANAPC4;DLGAP5;ANAPC11
positive regulation of mitotic metaphase/anaphase transition (GO:0045842)	2022-04-12	0.00296139	0.0395553	0	0	8.77948	51.115	CDC16;ANAPC4;DLGAP5;ANAPC11
positive regulation of mitotic sister chromatid separation (GO:1901970)	2022-04-12	0.00296139	0.0395553	0	0	8.77948	51.115	CDC16;ANAPC4;DLGAP5;ANAPC11
protein localization to condensed chromosome (GO:1903083)	2022-04-12	0.00296139	0.0395553	0	0	8.77948	51.115	MTBP;ZWILCH;MIS12;TTK
post-Golgi vesicle-mediated transport (GO:0006892)	1989-12-01	0.00296489	0.0395553	0	0	2.74688	15.9894	ARF1;MON2;RABIF;AP1G2;RAB14;AP1G1;SNAP23;EXOC4;ACBD3;CLINT1;AP1M1;KLHL20
modification-dependent protein catabolic process (GO:0019941)	21/201	0.00296776	0.0395553	0	0	2.06247	12.0035	ANAPC15;PPP1R11;PSMD14;PSMD13;ADRM1;RNF8;BUB1B;UBE4B;RNF40;ANAPC11;CDC20;RNF168;NPLOC4;PSMD3;CDC16;UBQLN1;ANAPC4;UBA1;STUB1;RNF111;PCYOX1
regulation of gene silencing by miRNA (GO:0060964)	1967-10-01	0.0030547	0.040409	0	0	3.08975	17.893	NDC1;NUP214;NUP85;POLR2D;STAT3;AGO2;POLR2E;NUP35;POU5F1;EIF4G1
vascular endothelial growth factor receptor signaling pathway (GO:0048010)	1967-10-01	0.0030547	0.040409	0	0	3.08975	17.893	CDC42;ROCK2;BRK1;ELMO2;ITGAV;RAC1;CRK;PAK2;RHOA;PTK2
positive regulation of protein localization to membrane (GO:1905477)	13/101	0.00307258	0.0404938	0	0	2.60473	15.069	ITGB1;YWHAE;PDPK1;ZDHHC5;RHOG;YWHAQ;CNPY4;KIF5B;TP53BP2;E2F1;PTPN9;TP53;ARF6
regulation of DNA-templated transcription, elongation (GO:0032784)	2022-06-28	0.00332109	0.0436063	0	0	4.79416	27.3625	TSFM;DDX39B;EAF1;THOC5;ZMYND11;WDR43
regulation of translational initiation (GO:0006446)	1968-10-01	0.00341175	0.0445471	0	0	3.03632	17.2479	DDX3X;NCBP2;DDX1;POLR2D;AGO2;EIF2AK3;EIF3H;EIF4B;EIF4G2;EIF4G1
negative regulation of cellular macromolecule biosynthetic process (GO:2000113)	45/547	0.00341797	0.0445471	0	0	1.59356	9.04935	GSK3A;KDM5C;SET;DDX3X;KDM8;EIF4A3;ENO1;GATA3;BRCA1;FOXM1;PDS5A;PHB2;MRPL13;SYNCRIP;BCLAF1;BTAF1;SALL1;YWHAQ;E2F1;INPP5K;IGF2BP3;IGF2BP2;KDM4A;JUN;RBFOX2;MTERF3;XRCC5;FBXW11;PHF12;EIF2AK3;HMGA1;SAMD4B;ARID5B;GTPBP4;TBX3;EREG;REST;BCL6;KAT6A;RAD17;ZNF217;BIRC5;ZMYND11;TP53;BAP1
negative regulation of telomere maintenance via telomerase (GO:0032211)	2022-05-20	0.00358608	0.0463958	0	0	5.85626	32.9748	GNL3L;TEN1;TINF2;POT1;HNRNPA1
protein-DNA complex disassembly (GO:0032986)	2022-05-20	0.00358608	0.0463958	0	0	5.85626	32.9748	SET;SMARCB1;GRWD1;MYC;HMGA1
negative regulation of cellular catabolic process (GO:0031330)	1969-10-01	0.00380115	0.0489988	0	0	2.9847	16.6321	KDM4A;GSK3A;STAT3;TLK2;MET;CDK5RAP3;MTOR;EIF4G2;INS;EIF4G1
cellular response to ionizing radiation (GO:0071479)	1948-08-01	0.0038931	0.0498204	0	0	3.51892	19.5249	YAP1;WRN;RAD51;XRCC5;HSF1;TLK2;TP53;RAD9A
positive regulation of DNA repair (GO:0045739)	1948-08-01	0.0038931	0.0498204	0	0	3.51892	19.5249	RNF168;PCNA;PARP1;RNF8;UBE2N;XRCC1;BRCA1;FOXM1
glycolytic process (GO:0006096)	2022-06-29	0.00399901	0.0506254	0	0	4.58548	25.3197	GPI;TPI1;PKM;PGK1;ENO1;ALDOA
mismatch repair (GO:0006298)	2022-06-29	0.00399901	0.0506254	0	0	4.58548	25.3197	PCNA;RNASEH2A;LIG1;POLD1;ERCC1;RPA1
telomere maintenance via telomerase (GO:0007004)	2022-06-29	0.00399901	0.0506254	0	0	4.58548	25.3197	RTEL1;TINF2;CDK2;RPA1;NHP2;POT1
kinetochore organization (GO:0051383)	2022-04-13	0.00409606	0.0511211	0	0	7.80357	42.9019	CENPE;MIS12;CENPA;DLGAP5
negative regulation by host of viral transcription (GO:0043922)	2022-04-13	0.00409606	0.0511211	0	0	7.80357	42.9019	JUN;REST;INPP5K;TARDBP
pentose-phosphate shunt (GO:0006098)	2022-04-13	0.00409606	0.0511211	0	0	7.80357	42.9019	G6PD;RPEL1;RPE;PGLS
positive regulation of vascular endothelial cell proliferation (GO:1905564)	2022-04-13	0.00409606	0.0511211	0	0	7.80357	42.9019	PDPK1;IGF2;PLCG1;FGFR1
replication fork processing (GO:0031297)	1939-07-01	0.00444705	0.0549757	0	0	3.84686	20.8327	MMS22L;RTEL1;WRN;PCNA;RAD51;RFWD3;TONSL
histone ubiquitination (GO:0016574)	2022-05-21	0.00450007	0.0549757	0	0	5.48995	29.6658	USP22;RNF8;UBE2N;ATXN7L3;RNF40
mitochondrial calcium ion transmembrane transport (GO:0006851)	2022-05-21	0.00450007	0.0549757	0	0	5.48995	29.6658	LETM1;AFG3L2;STOML2;PMPCB;PHB2
rRNA modification (GO:0000154)	2022-05-21	0.00450007	0.0549757	0	0	5.48995	29.6658	NSUN4;TSR3;NHP2;TFB2M;TFB1M
stress granule assembly (GO:0034063)	2022-05-21	0.00450007	0.0549757	0	0	5.48995	29.6658	ATXN2L;ATXN2;DDX3X;OGFOD1;G3BP1
DNA ligation (GO:0006266)	2022-03-07	0.00467647	0.0549757	0	0	13.1598	70.605	LIG1;XRCC4;LIG3
dolichyl diphosphate biosynthetic process (GO:0006489)	2022-03-07	0.00467647	0.0549757	0	0	13.1598	70.605	DOLPP1;DOLK;MVD
dolichyl diphosphate metabolic process (GO:0046465)	2022-03-07	0.00467647	0.0549757	0	0	13.1598	70.605	DOLPP1;DOLK;MVD
negative regulation of glycogen metabolic process (GO:0070874)	2022-03-07	0.00467647	0.0549757	0	0	13.1598	70.605	GSK3A;INPP5K;INS
pentose metabolic process (GO:0019321)	2022-03-07	0.00467647	0.0549757	0	0	13.1598	70.605	G6PD;RPEL1;RPE
positive regulation of helicase activity (GO:0051096)	2022-03-07	0.00467647	0.0549757	0	0	13.1598	70.605	POT1;GTF2H2;SSBP1
positive regulation of miRNA mediated inhibition of translation (GO:1905618)	2022-03-07	0.00467647	0.0549757	0	0	13.1598	70.605	AGO2;STAT3;EIF4G1
protein localization to cytoplasmic stress granule (GO:1903608)	2022-03-07	0.00467647	0.0549757	0	0	13.1598	70.605	DDX3X;SSB;DDX1
regulation of glycogen (starch) synthase activity (GO:2000465)	2022-03-07	0.00467647	0.0549757	0	0	13.1598	70.605	GSK3A;IGF2;INPP5K
regulation of miRNA mediated inhibition of translation (GO:1905616)	2022-03-07	0.00467647	0.0549757	0	0	13.1598	70.605	AGO2;STAT3;EIF4G1
response to lead ion (GO:0010288)	2022-03-07	0.00467647	0.0549757	0	0	13.1598	70.605	PPP2CA;PPP2CB;PPP1CA
ribonucleoprotein complex disassembly (GO:0032988)	2022-03-07	0.00467647	0.0549757	0	0	13.1598	70.605	DHX8;KIF5B;TFIP11
RNA methylation (GO:0001510)	1960-09-01	0.00468508	0.0549757	0	0	3.10601	16.6587	TRMT10C;NSUN4;METTL1;MEPCE;NOP2;TFB2M;TFB1M;METTL16;CBLL1
cell projection organization (GO:0030030)	2022-06-30	0.00477406	0.0552852	0	0	4.39419	23.485	ITGB1;CDC42;GSN;RHOG;PARVA;RAC1
CENP-A containing chromatin organization (GO:0061641)	2022-06-30	0.00477406	0.0552852	0	0	4.39419	23.485	MIS18A;CENPI;OIP5;RBBP7;CENPP;CENPA
CENP-A containing nucleosome assembly (GO:0034080)	2022-06-30	0.00477406	0.0552852	0	0	4.39419	23.485	MIS18A;CENPI;OIP5;RBBP7;CENPP;CENPA
RNA-dependent DNA biosynthetic process (GO:0006278)	2022-06-30	0.00477406	0.0552852	0	0	4.39419	23.485	RTEL1;TINF2;CDK2;RPA1;NHP2;POT1
positive regulation of catalytic activity (GO:0043085)	1940-07-01	0.00514392	0.0593736	0	0	3.73009	19.6574	WRN;XRCC4;XRCC5;IGF2;POT1;SSBP1;NHEJ1
COPII-coated vesicle cargo loading (GO:0090110)	2022-04-14	0.00549164	0.0625693	0	0	7.02284	36.5506	SEC23A;SAR1A;SCAP;SEC31A
N-terminal protein amino acid modification (GO:0031365)	2022-04-14	0.00549164	0.0625693	0	0	7.02284	36.5506	NAA40;NAA15;METAP1;METAP2
peptidyl-serine dephosphorylation (GO:0070262)	2022-04-14	0.00549164	0.0625693	0	0	7.02284	36.5506	PPP2CA;PPP2CB;PPP2R2A;PPP1CA
protein localization to kinetochore (GO:0034501)	2022-04-14	0.00549164	0.0625693	0	0	7.02284	36.5506	MTBP;ZWILCH;MIS12;TTK
cell projection assembly (GO:0030031)	2022-05-22	0.00556831	0.0628348	0	0	5.16674	26.8188	CDC42;GSN;RHOG;PARVA;RAC1
negative regulation of protein dephosphorylation (GO:0035308)	2022-05-22	0.00556831	0.0628348	0	0	5.16674	26.8188	YWHAE;PPP1R11;PPP1R8;TIPRL;MASTL
rRNA methylation (GO:0031167)	2022-05-22	0.00556831	0.0628348	0	0	5.16674	26.8188	NSUN4;NOP2;TFB2M;TFB1M;METTL16
protein acetylation (GO:0006473)	1931-06-01	0.00565406	0.0635992	0	0	4.2182	21.8308	NAA40;DSCC1;KAT6A;HAT1;EP300;NAA15
mitotic nuclear membrane organization (GO:0101024)	1951-08-01	0.00569775	0.063685	0	0	3.27289	16.9133	NDC1;PPP2CA;NUP85;LMNA;CHMP4B;NUP35;PPP2R2A;BANF1
mitotic nuclear membrane reassembly (GO:0007084)	1951-08-01	0.00569775	0.063685	0	0	3.27289	16.9133	NDC1;PPP2CA;NUP85;LMNA;CHMP4B;NUP35;PPP2R2A;BANF1
regulation of protein ubiquitination (GO:0031396)	13/109	0.00593063	0.0660788	0	0	2.38666	12.2379	GSK3A;PAXIP1;PRMT3;DERL1;BRCA1;GTPBP4;TGFBR1;UFL1;GNL3L;UBE2N;UBQLN1;STUB1;CDK5RAP3
positive regulation of protein localization to cell periphery (GO:1904377)	1952-08-01	0.00642216	0.0708846	0	0	3.19834	16.1452	ITGB1;CNPY4;PDPK1;KIF5B;ZDHHC5;RHOG;PTPN9;ARF6
regulation of telomere maintenance via telomerase (GO:0032210)	1952-08-01	0.00642216	0.0708846	0	0	3.19834	16.1452	CCT3;GNL3L;TEN1;XRCC5;TINF2;PARN;POT1;HNRNPA1
signal transduction in response to DNA damage (GO:0042770)	1952-08-01	0.00642216	0.0708846	0	0	3.19834	16.1452	PAXIP1;TIPRL;E2F1;RAD17;TP53BP1;TP53;ATRIP;RAD9A
antigen processing and presentation of exogenous peptide antigen via MHC class II (GO:0019886)	1998-12-01	0.0065223	0.0717656	0	0	2.45824	12.3712	DCTN6;CENPE;ARF1;SEC23A;AP1G1;DCTN4;CTSE;DYNLL1;ACTR10;AP1M1;SEC31A;KIF15
chromatin remodeling at centromere (GO:0031055)	1932-06-01	0.00664681	0.0720139	0	0	4.05574	20.3339	MIS18A;CENPI;OIP5;RBBP7;CENPP;CENPA
DNA damage checkpoint signaling (GO:0000077)	1932-06-01	0.00664681	0.0720139	0	0	4.05574	20.3339	TIPRL;E2F1;RAD17;TP53BP1;ATRIP;RAD9A
mitochondrial membrane organization (GO:0007006)	1932-06-01	0.00664681	0.0720139	0	0	4.05574	20.3339	CHCHD3;OPA1;MTX1;MTX2;DNAJC11;MFN2
negative regulation of DNA biosynthetic process (GO:2000279)	1932-06-01	0.00664681	0.0720139	0	0	4.05574	20.3339	GNL3L;TEN1;TINF2;POT1;HNRNPA1;TP53
protein transmembrane import into intracellular organelle (GO:0044743)	1932-06-01	0.00664681	0.0720139	0	0	4.05574	20.3339	CHCHD4;DNAJC19;AIFM1;DNLZ;ROMO1;TOMM20
glucose 6-phosphate metabolic process (GO:0051156)	2022-05-23	0.00680362	0.0732634	0	0	4.87944	24.3499	GPI;G6PD;RPEL1;RPE;PGLS
mitotic cell cycle checkpoint signaling (GO:0007093)	2022-05-23	0.00680362	0.0732634	0	0	4.87944	24.3499	ZWILCH;BUB1B;NABP1;ZWINT;CDK5RAP3
regulation of transcription from RNA polymerase II promoter in response to hypoxia (GO:0061418)	1975-10-01	0.00693181	0.0741849	0	0	2.70832	13.4648	EGLN1;PSMD14;PSMD13;PSMC4;PSME3;PSMD3;EP300;PSMD1;HIF1AN;VHL
endoplasmic reticulum to cytosol transport (GO:1903513)	2022-04-15	0.00717213	0.0741849	0	0	6.38406	31.5217	NPLOC4;DERL1;AUP1;HSP90B1
mitotic recombination (GO:0006312)	2022-04-15	0.00717213	0.0741849	0	0	6.38406	31.5217	RAD51D;RAD51;ERCC1;XRCC3
positive regulation of histone H3-K4 methylation (GO:0051571)	2022-04-15	0.00717213	0.0741849	0	0	6.38406	31.5217	DNMT1;PAXIP1;WDR61;BRCA1
positive regulation of protein export from nucleus (GO:0046827)	2022-04-15	0.00717213	0.0741849	0	0	6.38406	31.5217	YWHAE;XPO4;ANP32B;TP53
histone H3-K4 demethylation (GO:0034720)	2022-03-08	0.00718325	0.0741849	0	0	10.5273	51.9627	KDM5A;KDM5C;KDM1B
mitochondrial DNA replication (GO:0006264)	2022-03-08	0.00718325	0.0741849	0	0	10.5273	51.9627	POLG2;SSBP1;POLG
mitochondrial RNA processing (GO:0000963)	2022-03-08	0.00718325	0.0741849	0	0	10.5273	51.9627	SUPV3L1;TRMT10C;ELAC2
mitochondrial tRNA processing (GO:0090646)	2022-03-08	0.00718325	0.0741849	0	0	10.5273	51.9627	TRMT10C;ELAC2;HSD17B10
positive regulation of fibroblast migration (GO:0010763)	2022-03-08	0.00718325	0.0741849	0	0	10.5273	51.9627	ITGB1;ARHGEF7;PTK2
regulation of cyclic-nucleotide phosphodiesterase activity (GO:0051342)	2022-03-08	0.00718325	0.0741849	0	0	10.5273	51.9627	EGLN1;MAPK7;SLC39A14
regulation of Golgi to plasma membrane protein transport (GO:0042996)	2022-03-08	0.00718325	0.0741849	0	0	10.5273	51.9627	CSK;ACSL3;ATP2C1
regulation of translational termination (GO:0006449)	2022-03-08	0.00718325	0.0741849	0	0	10.5273	51.9627	OGFOD1;ETF1;GSPT1
RNA secondary structure unwinding (GO:0010501)	2022-03-08	0.00718325	0.0741849	0	0	10.5273	51.9627	DDX3X;DDX39B;AGO2
protein-containing complex subunit organization (GO:0043933)	13/112	0.00743436	0.0765544	0	0	2.31396	11.3422	NDC1;YAP1;NIFK;FANCA;CD3G;AFG3L2;NUP35;KNTC1;PPIH;DNM1L;TP53;TEAD1;MDN1
actomyosin structure organization (GO:0031032)	1976-10-01	0.00760597	0.0776166	0	0	2.66715	13.0125	ITGB1;CSRP2;WDR1;ROCK2;TMOD3;FLII;MYH9;CDC42BPA;RHOA;MYH6
establishment of protein localization to organelle (GO:0072594)	1976-10-01	0.00760597	0.0776166	0	0	2.66715	13.0125	IPO13;NUP214;NXT1;IPO9;NUP85;STAT3;NUTF2;E2F3;PHB2;RAB11A
positive regulation of growth (GO:0045927)	1976-10-01	0.00760597	0.0776166	0	0	2.66715	13.0125	N6AMT1;RPTOR;SUPV3L1;CDC42;DDX3X;EXOSC2;TGFBR1;EIF4G2;INS;EIF4G1
protein targeting (GO:0006605)	14/125	0.00764461	0.0776166	0	0	2.22322	10.8354	DNAJC19;ICMT;ZFAND6;TIMM9;SRP54;TIMM13;KATNB1;SRP14;TOMM20;TOMM22;SPCS3;PITRM1;MFN2;HOMER3
antigen processing and presentation of peptide antigen via MHC class II (GO:0002495)	12/100	0.00764739	0.0776166	0	0	2.40212	11.7065	DCTN6;CENPE;ARF1;SEC23A;AP1G1;DCTN4;CTSE;DYNLL1;ACTR10;AP1M1;SEC31A;KIF15
exonucleolytic catabolism of deadenylated mRNA (GO:0043928)	1933-06-01	0.00776006	0.0785345	0	0	3.90532	18.975	TTC37;LSM6;WDR61;DCPS;EXOSC2;EXOSC1
cellular component assembly (GO:0022607)	24/261	0.00791493	0.079873	0	0	1.78983	8.66098	VASP;YAP1;GSN;NIFK;TINF2;RHOG;FANCA;PARVA;CD3G;RHOA;CDC42;AFG3L2;VCPIP1;GORASP2;RAD21;POT1;KNTC1;PPIH;RAC1;TRIP13;DNM1L;TP53;TEAD1;MDN1
regulation of RNA metabolic process (GO:0051252)	1965-09-01	0.00797366	0.0802364	0	0	2.82794	13.6635	MBNL1;SNRNP70;HNRNPH1;FUS;PCBP1;TRA2B;IGF2BP3;IGF2BP2;RBM12
nuclear membrane reassembly (GO:0031468)	1954-08-01	0.00807775	0.0810529	0	0	3.05896	14.74	NDC1;PPP2CA;NUP85;LMNA;CHMP4B;NUP35;PPP2R2A;BANF1
DNA packaging (GO:0006323)	2022-05-24	0.00821845	0.0815381	0	0	4.62238	22.1938	AIFM1;KAT6A;HAT1;BANF1;TP53
protein exit from endoplasmic reticulum (GO:0032527)	2022-05-24	0.00821845	0.0815381	0	0	4.62238	22.1938	NPLOC4;SURF4;DERL1;AUP1;HSP90B1
protein insertion into mitochondrial membrane (GO:0051204)	2022-05-24	0.00821845	0.0815381	0	0	4.62238	22.1938	HSPA4;TIMM9;TIMM13;ROMO1;TOMM22
regulation of cell size (GO:0008361)	2022-05-24	0.00821845	0.0815381	0	0	4.62238	22.1938	RPTOR;MSN;RAC1;MTOR;RHOA
protein import (GO:0017038)	1989-11-01	0.00839683	0.0830745	0	0	2.48324	11.8696	IPO13;NUP214;NXT1;IPO9;NUP85;HSPA4;STAT3;NUTF2;E2F3;PHB2;TOMM22
mitotic sister chromatid segregation (GO:0000070)	12/102	0.00891925	0.0874898	0	0	2.34849	11.0838	CENPE;SET;RAD21;NCAPH2;CSNK2B;MIS12;CHMP4B;PDS5A;ZWINT;DLGAP5;NSL1;RAB11A
positive regulation of mitochondrial outer membrane permeabilization involved in apoptotic signaling pathway (GO:1901030)	1934-06-01	0.00900147	0.0874898	0	0	3.76565	17.7376	YWHAE;GSK3A;YWHAQ;E2F1;TP53BP2;TP53
protein localization to chromosome (GO:0034502)	1934-06-01	0.00900147	0.0874898	0	0	3.76565	17.7376	XRCC4;XRCC5;RAD21;TINF2;RPA1;CENPA
secondary alcohol biosynthetic process (GO:1902653)	1934-06-01	0.00900147	0.0874898	0	0	3.76565	17.7376	FDPS;G6PD;MVK;PMVK;MVD;HMGCR
positive regulation of response to DNA damage stimulus (GO:2001022)	1955-08-01	0.0090165	0.0874898	0	0	2.99371	14.0965	RNF168;BCLAF1;PCNA;MYC;RNF8;UBE2N;BRCA1;EEF1E1
regulation of gene silencing by RNA (GO:0060966)	1955-08-01	0.0090165	0.0874898	0	0	2.99371	14.0965	NDC1;NUP214;NUP85;POLR2D;AGO2;POLR2E;NUP35;EIF4G1
regulation of posttranscriptional gene silencing (GO:0060147)	1955-08-01	0.0090165	0.0874898	0	0	2.99371	14.0965	NDC1;NUP214;NUP85;POLR2D;AGO2;POLR2E;NUP35;EIF4G1
negative regulation of translation (GO:0017148)	1990-11-01	0.00911253	0.0875789	0	0	2.45167	11.5182	SYNCRIP;DDX3X;ROCK2;EIF4A3;AGO2;EIF2AK3;SAMD4B;IGF2BP3;IGF2BP2;METTL16;MRPL13
mitotic sister chromatid cohesion (GO:0007064)	2022-04-16	0.00915953	0.0875789	0	0	5.85175	27.462	MAU2;DSCC1;RAD21;PDS5A
N-terminal protein amino acid acetylation (GO:0006474)	2022-04-16	0.00915953	0.0875789	0	0	5.85175	27.462	NAA40;NAA20;EP300;NAA15
negative regulation of receptor signaling pathway via JAK-STAT (GO:0046426)	2022-04-16	0.00915953	0.0875789	0	0	5.85175	27.462	PPP2CA;SOCS3;VHL;PARP14
positive regulation by host of viral transcription (GO:0043923)	2022-04-16	0.00915953	0.0875789	0	0	5.85175	27.462	JUN;SMARCB1;TAF11;EP300
negative regulation of gene expression (GO:0010629)	28/322	0.00917446	0.0875789	0	0	1.68453	7.90269	YAP1;DNMT1;RNH1;DDX3X;PPP1R11;ROCK2;EIF4A3;PPM1D;MRPL13;ZFP36L2;CRKL;SYNCRIP;DDRGK1;IGF2BP3;IGF2BP2;RBBP7;VHL;METTL16;RPS13;KDM4A;EIF2AK3;SAMD4B;PARP14;SLC7A5;REST;LSM6;AGO2;TARDBP
cellular protein-containing complex assembly (GO:0034622)	17/168	0.00960408	0.0912815	0	0	1.98586	9.22544	NDC1;GPX4;PSMD13;HSPA4;MIS12;ADRM1;SRP54;ARL2;CENPA;CHCHD4;CENPE;AIFM1;CSNK2B;HSF1;CHMP4B;DLGAP5;EIF4B
antigen processing and presentation of exogenous peptide antigen (GO:0002478)	12/103	0.00961402	0.0912815	0	0	2.32256	10.7872	DCTN6;CENPE;ARF1;SEC23A;AP1G1;DCTN4;CTSE;DYNLL1;ACTR10;AP1M1;SEC31A;KIF15
in utero embryonic development (GO:0001701)	2022-05-25	0.00982479	0.0927839	0	0	4.39103	20.2991	MBNL1;FOXF1;IGF2;TGFBR1;MYH6
ribosomal large subunit assembly (GO:0000027)	2022-05-25	0.00982479	0.0927839	0	0	4.39103	20.2991	DHX30;MRPL20;NOP2;RPF2;MDN1
protein deacetylation (GO:0006476)	1945-07-01	0.00991572	0.0928974	0	0	3.23843	14.941	MORF4L1;RBM14;SIN3B;MORF4L2;SIRT4;MSL3;MTA2
regulation of insulin receptor signaling pathway (GO:0046626)	1945-07-01	0.00991572	0.0928974	0	0	3.23843	14.941	PTPN1;GSK3A;FUT7;IRS1;IGF2;INPP5K;INS
regulation of pri-miRNA transcription by RNA polymerase II (GO:1902893)	1945-07-01	0.00991572	0.0928974	0	0	3.23843	14.941	JUN;REST;STAT3;GATA3;TEAD1;TP53;POU5F1
Ras protein signal transduction (GO:0007265)	15/142	0.00995675	0.0930351	0	0	2.08211	9.59749	BRAP;DNMT1;JUN;GDI1;ROCK2;RHOG;BRK1;RHOA;CRKL;RIT1;G3BP1;CDK2;RAPGEF1;RAC1;TP53
positive regulation of macromolecule biosynthetic process (GO:0010557)	14/129	0.00999153	0.0931137	0	0	2.14544	9.88193	BCAR3;DDX3X;PCNA;IRS1;EIF4A3;IGF2;RPS27L;NMD3;GLI1;MTOR;EREG;INS;MYC;VIM
positive regulation of establishment of protein localization to mitochondrion (GO:1903749)	1956-08-01	0.0100343	0.0932661	0	0	2.93119	13.4886	YWHAE;GSK3A;YWHAQ;E2F1;TP53BP2;HTRA2;TP53;BAP1
ubiquitin-dependent protein catabolic process (GO:0006511)	30/354	0.0101479	0.093752	0	0	1.63821	7.52019	GSK3A;ANAPC15;PPP1R11;PSMD14;PSMD13;RNF8;BUB1B;ANAPC11;CDC20;TRIM2;PSMD3;UBQLN1;PSMD1;SKP2;RNF111;USP9X;FBXW11;ADRM1;UBE4B;RAD23B;RNF40;KLHL20;RNF168;NPLOC4;PSMC4;PSME3;CDC16;ANAPC4;UBA1;STUB1
CD40 signaling pathway (GO:0023035)	2022-03-09	0.0103454	0.093752	0	0	8.77226	40.0999	ITGB1;ITGA5;PHB2
phosphatidylglycerol biosynthetic process (GO:0006655)	2022-03-09	0.0103454	0.093752	0	0	8.77226	40.0999	TAMM41;CRLS1;CDS2
phosphorylation of RNA polymerase II C-terminal domain (GO:0070816)	2022-03-09	0.0103454	0.093752	0	0	8.77226	40.0999	GTF2H1;GTF2H4;GTF2H5
positive regulation of ligase activity (GO:0051351)	2022-03-09	0.0103454	0.093752	0	0	8.77226	40.0999	XRCC4;XRCC1;NHEJ1
positive regulation of smooth muscle cell apoptotic process (GO:0034393)	2022-03-09	0.0103454	0.093752	0	0	8.77226	40.0999	MFN2;E2F3;SOD2
regulation of helicase activity (GO:0051095)	2022-03-09	0.0103454	0.093752	0	0	8.77226	40.0999	POT1;SSBP1;TP53
regulation of RNA polymerase II regulatory region sequence-specific DNA binding (GO:1903025)	2022-03-09	0.0103454	0.093752	0	0	8.77226	40.0999	ZNF593;DDRGK1;EP300
cholesterol biosynthetic process (GO:0006695)	1935-06-01	0.0103785	0.093752	0	0	3.63561	16.6075	FDPS;G6PD;MVK;PMVK;MVD;HMGCR
nuclear-transcribed mRNA catabolic process, exonucleolytic (GO:0000291)	1935-06-01	0.0103785	0.093752	0	0	3.63561	16.6075	TTC37;LSM6;WDR61;DCPS;EXOSC2;EXOSC1
positive regulation of lipid biosynthetic process (GO:0046889)	1935-06-01	0.0103785	0.093752	0	0	3.63561	16.6075	CTDNEP1;CREB1;CNEP1R1;SIRT4;MTOR;INS
negative regulation of DNA recombination (GO:0045910)	1957-08-01	0.0111349	0.100328	0	0	2.87122	12.9138	RMI2;RTEL1;RIF1;TINF2;POLR2D;POLR2E;POT1;TP53BP1
regulation of cellular response to stress (GO:0080135)	13/118	0.0113355	0.101712	0	0	2.18104	9.77067	NUP214;YWHAE;NDC1;ROCK2;RPA1;MTOR;RPTOR;DNAJB6;NUP85;HSF1;EP300;NUP35;EIF4G1
negative regulation of insulin secretion (GO:0046676)	2022-04-17	0.0114737	0.101712	0	0	5.40133	24.1315	MIDN;REST;IRS1;SIRT4
positive regulation of DNA replication (GO:0045740)	2022-04-17	0.0114737	0.101712	0	0	5.40133	24.1315	BCAR3;PCNA;GLI1;EREG
retrograde protein transport, ER to cytosol (GO:0030970)	2022-04-17	0.0114737	0.101712	0	0	5.40133	24.1315	NPLOC4;DERL1;AUP1;HSP90B1
DNA geometric change (GO:0032392)	2022-05-26	0.0116341	0.101712	0	0	4.18171	18.6246	SUPV3L1;RTEL1;WRN;DDX1;POT1
hippo signaling (GO:0035329)	2022-05-26	0.0116341	0.101712	0	0	4.18171	18.6246	YAP1;YWHAE;WWTR1;TEAD1;TEAD3
positive regulation of histone methylation (GO:0031062)	2022-05-26	0.0116341	0.101712	0	0	4.18171	18.6246	DNMT1;PAXIP1;RIF1;WDR61;BRCA1
positive regulation of microtubule polymerization or depolymerization (GO:0031112)	2022-05-26	0.0116341	0.101712	0	0	4.18171	18.6246	ARL2;KATNB1;RAC1;MAPRE1;MET
positive regulation of protein insertion into mitochondrial membrane involved in apoptotic signaling pathway (GO:1900740)	2022-05-26	0.0116341	0.101712	0	0	4.18171	18.6246	YWHAE;YWHAQ;E2F1;TP53BP2;TP53
regulation of glycogen biosynthetic process (GO:0005979)	2022-05-26	0.0116341	0.101712	0	0	4.18171	18.6246	GSK3A;IRS1;IGF2;INPP5K;INS
regulation of protein insertion into mitochondrial membrane involved in apoptotic signaling pathway (GO:1900739)	2022-05-26	0.0116341	0.101712	0	0	4.18171	18.6246	YWHAE;YWHAQ;E2F1;TP53BP2;TP53
regulation of telomere maintenance (GO:0032204)	2022-05-26	0.0116341	0.101712	0	0	4.18171	18.6246	RTEL1;XRCC5;MYC;ERCC1;TINF2
T cell receptor signaling pathway (GO:0050852)	16/158	0.011677	0.101835	0	0	1.98659	8.84059	STOML2;PSMD14;FBXW11;PSMD13;PDPK1;CD3G;GATA3;WNK1;PSMC4;PSME3;PSMD3;UBE2N;PSMD1;CSK;PLCG1;PAK2
negative regulation of fat cell differentiation (GO:0045599)	1936-06-01	0.0118986	0.102753	0	0	3.51423	15.5727	YAP1;WWTR1;TRIO;E2F1;GATA3;ZFP36L2
positive regulation of substrate adhesion-dependent cell spreading (GO:1900026)	1936-06-01	0.0118986	0.102753	0	0	3.51423	15.5727	CDC42;DOCK5;RAC1;ARHGEF7;CRK;CRKL
positive regulation of telomere maintenance via telomere lengthening (GO:1904358)	1936-06-01	0.0118986	0.102753	0	0	3.51423	15.5727	CCT3;RTEL1;XRCC5;PARN;POT1;HNRNPA1
regulation of cell cycle G1/S phase transition (GO:1902806)	1936-06-01	0.0118986	0.102753	0	0	3.51423	15.5727	PAGR1;DDRGK1;PSME3;E2F1;GLI1;PHB2
chordate embryonic development (GO:0043009)	1958-08-01	0.0123221	0.10615	0	0	2.81364	12.3698	MBNL1;FOXF1;IGF2;BRCA1;GATA3;TGFBR1;MYH6;FGFR1
histone deacetylation (GO:0016575)	1947-07-01	0.0125224	0.107613	0	0	3.07619	13.4744	MORF4L1;RBM14;REST;SIN3B;MORF4L2;MSL3;MTA2
organelle organization (GO:0006996)	34/420	0.0125629	0.107699	0	0	1.55916	6.82446	STOML2;SAR1A;AUP1;NRF1;TFB1M;PHB2;HSD17B10;CDC42;STRIP1;OPA1;MYC;DNM1L;SEC31A;CLUH;PARP1;MTX1;MTX2;SURF4;EIF2AK3;SIRT4;TFB2M;POLRMT;FANCG;HCFC1;KLHL20;SEC23IP;NPLOC4;RAB14;POLG2;GORASP2;TFAM;CHMP4B;SSBP1;ARHGEF7
ephrin receptor signaling pathway (GO:0048013)	1982-10-01	0.0127694	0.109205	0	0	2.44411	10.658	CDC42;ACTR2;ROCK2;ARPC3;ARPC4;RAC1;ARHGEF7;CRK;RHOA;PTK2
regulation of intracellular steroid hormone receptor signaling pathway (GO:0033143)	1937-06-01	0.0135688	0.113326	0	0	3.40069	14.6229	UFL1;UFM1;DDRGK1;UBA5;EP300;UFSP2
mitotic DNA damage checkpoint signaling (GO:0044773)	1959-08-01	0.0135996	0.113326	0	0	2.75833	11.8545	RFWD3;CDK2;RPS27L;RAD17;BRCA1;TP53;CDK5RAP3;RAD9A
negative regulation of autophagy (GO:0010507)	1959-08-01	0.0135996	0.113326	0	0	2.75833	11.8545	KDM4A;SNRNP70;STAT3;TLK2;MET;MTOR;EIF4G2;EIF4G1
myeloid leukocyte differentiation (GO:0002573)	1971-09-01	0.0139545	0.113326	0	0	2.55346	10.9082	CDC42;PARP1;CDK2;SRP54;E2F1;EP300;MYH9;PRTN3;THOC5
regulation of hematopoietic stem cell differentiation (GO:1902036)	1971-09-01	0.0139545	0.113326	0	0	2.55346	10.9082	YAP1;FOXC1;PSMD14;PSMD13;PSMC4;PSME3;PSMD3;PSMD1;GATA3
negative regulation of mitotic cell cycle (GO:0045930)	1948-07-01	0.0139957	0.113326	0	0	3.001	12.8113	FOXC1;BCL6;ZWILCH;BUB1B;NABP1;ZFP36L2;ZWINT
regulation of cell growth (GO:0001558)	20/217	0.0141109	0.113326	0	0	1.79143	7.63296	N6AMT1;DDX3X;PTCH2;ENO1;TGFBR1;MTOR;INS;RPTOR;PPP2CA;SUPV3L1;CDC42;STK11;BCL6;NRG3;RBBP7;TP53;EXOSC2;BAP1;EIF4G2;EIF4G1
chromatin disassembly (GO:0031498)	2022-04-18	0.0141324	0.113326	0	0	5.01525	21.3614	SET;SMARCB1;GRWD1;HMGA1
interleukin-6-mediated signaling pathway (GO:0070102)	2022-04-18	0.0141324	0.113326	0	0	5.01525	21.3614	YAP1;SOCS3;STAT3;IL6ST
intracellular estrogen receptor signaling pathway (GO:0030520)	2022-04-18	0.0141324	0.113326	0	0	5.01525	21.3614	RBFOX2;NCOA4;TADA3;SAFB
negative regulation of peptide hormone secretion (GO:0090278)	2022-04-18	0.0141324	0.113326	0	0	5.01525	21.3614	MIDN;REST;IRS1;SIRT4
nucleosome disassembly (GO:0006337)	2022-04-18	0.0141324	0.113326	0	0	5.01525	21.3614	SET;SMARCB1;GRWD1;HMGA1
positive regulation of cell cycle phase transition (GO:1901989)	2022-04-18	0.0141324	0.113326	0	0	5.01525	21.3614	PAGR1;DDRGK1;GLI1;PHB2
regulation of telomerase RNA localization to Cajal body (GO:1904872)	2022-04-18	0.0141324	0.113326	0	0	5.01525	21.3614	CCT3;RUVBL2;PARN;NHP2
regulation of telomere maintenance via telomere lengthening (GO:1904356)	2022-04-18	0.0141324	0.113326	0	0	5.01525	21.3614	RTEL1;PARP1;TINF2;POT1
regulation of transcription by RNA polymerase I (GO:0006356)	2022-04-18	0.0141324	0.113326	0	0	5.01525	21.3614	UTP15;HEATR1;EIF2AK3;WDR43
regulation of vascular endothelial cell proliferation (GO:1905562)	2022-04-18	0.0141324	0.113326	0	0	5.01525	21.3614	PDPK1;IGF2;PLCG1;FGFR1
tRNA metabolic process (GO:0006399)	2022-04-18	0.0141324	0.113326	0	0	5.01525	21.3614	POP7;SSB;RPP30;FARS2
DNA damage response, signal transduction by p53 class mediator resulting in transcription of p21 class mediator (GO:0006978)	2022-03-10	0.0141918	0.113326	0	0	7.51869	31.9927	RPS27L;FOXM1;TP53
histone H3-K36 demethylation (GO:0070544)	2022-03-10	0.0141918	0.113326	0	0	7.51869	31.9927	KDM4A;KDM2A;KDM8
negative regulation of heterotypic cell-cell adhesion (GO:0034115)	2022-03-10	0.0141918	0.113326	0	0	7.51869	31.9927	IL1RN;MAPK7;WNK1
negative regulation of transcription from RNA polymerase II promoter in response to stress (GO:0097201)	2022-03-10	0.0141918	0.113326	0	0	7.51869	31.9927	JUN;HIF1AN;VHL
negative regulation of tyrosine phosphorylation of STAT protein (GO:0042532)	2022-03-10	0.0141918	0.113326	0	0	7.51869	31.9927	PPP2CA;SOCS3;PARP14
positive regulation of lipase activity (GO:0060193)	2022-03-10	0.0141918	0.113326	0	0	7.51869	31.9927	PDPK1;RHOA;FGFR1
positive regulation of rRNA processing (GO:2000234)	2022-03-10	0.0141918	0.113326	0	0	7.51869	31.9927	UTP15;HEATR1;WDR43
positive regulation of transcription by RNA polymerase III (GO:0045945)	2022-03-10	0.0141918	0.113326	0	0	7.51869	31.9927	RPTOR;ICE2;MTOR
positive regulation of transcription of nucleolar large rRNA by RNA polymerase I (GO:1901838)	2022-03-10	0.0141918	0.113326	0	0	7.51869	31.9927	SMARCB1;PWP1;MTOR
regulation of cell-cell adhesion involved in gastrulation (GO:0070587)	2022-03-10	0.0141918	0.113326	0	0	7.51869	31.9927	IL1RN;MAPK7;WNK1
regulation of DNA damage checkpoint (GO:2000001)	2022-03-10	0.0141918	0.113326	0	0	7.51869	31.9927	DDX39B;RFWD3;THOC5
positive regulation of transferase activity (GO:0051347)	15/148	0.0142138	0.113326	0	0	1.98754	8.4541	GSK3A;PCNA;XRCC5;NVL;DSCC1;IGF2;PARN;CHTF8;POLG2;PABPN1;MYC;UBE2N;POT1;MET;FGFR1
mRNA destabilization (GO:0061157)	1938-06-01	0.015396	0.121653	0	0	3.29424	13.749	ROCK2;POLR2D;METTL16;TARDBP;DCPS;ZFP36L2
negative regulation of G0 to G1 transition (GO:0070317)	1938-06-01	0.015396	0.121653	0	0	3.29424	13.749	RRM2;RAD51;E2F1;RBBP8;BRCA1;RBBP7
regulation of phosphoprotein phosphatase activity (GO:0043666)	1938-06-01	0.015396	0.121653	0	0	3.29424	13.749	PPP1R11;CSNK2B;TIPRL;MASTL;MTOR;HSP90B1
sterol biosynthetic process (GO:0016126)	1938-06-01	0.015396	0.121653	0	0	3.29424	13.749	FDPS;G6PD;MVK;PMVK;MVD;HMGCR
carbohydrate derivative biosynthetic process (GO:1901137)	2022-05-28	0.0159042	0.124278	0	0	3.81768	15.8097	ALG8;G6PD;RRM2;TPI1;ALG11
cellular response to epidermal growth factor stimulus (GO:0071364)	2022-05-28	0.0159042	0.124278	0	0	3.81768	15.8097	FOXC1;PDPK1;INPP5K;PLCG1;ZFP36L2
negative regulation of oxidative stress-induced cell death (GO:1903202)	2022-05-28	0.0159042	0.124278	0	0	3.81768	15.8097	REST;MAPK7;HTRA2;SOD2;INS
RNA phosphodiester bond hydrolysis (GO:0090501)	2022-05-28	0.0159042	0.124278	0	0	3.81768	15.8097	TOE1;POP7;RPP30;PARN;NHP2
transcription by RNA polymerase III (GO:0006383)	2022-05-28	0.0159042	0.124278	0	0	3.81768	15.8097	CRCP;GTF3C4;GTF3C6;ICE2;SNAPC2
G1/S transition of mitotic cell cycle (GO:0000082)	1985-10-01	0.0161734	0.125669	0	0	2.34597	9.67569	PCNA;RRM2;CDK6;MYC;CDK2;E2F1;E2F3;FBXO5;PIM2;GSPT1
regulation of cell cycle G2/M phase transition (GO:1902749)	1985-10-01	0.0161734	0.125669	0	0	2.34597	9.67569	YWHAE;TPX2;CEP152;CDK2;HAUS3;HAUS6;CEP192;DYNLL1;MAPRE1;TP53
positive regulation of cell population proliferation (GO:0008284)	37/474	0.016189	0.125669	0	0	1.49889	6.18055	YAP1;IRS1;REG1B;NOP2;TTK;GLI1;FOXM1;CRKL;INS;UFL1;RPS15A;DDRGK1;MYC;HSF1;E2F1;ITGAV;ROMO1;FBXO5;WWTR1;DHPS;IGF2;RHOG;LIFR;TBX3;PTK2;TGFBR1;WDR77;EREG;CDK6;CDK2;BIRC5;PRTN3;MVD;FAM98B;IL6ST;EAPP;FGFR1
ubiquitin-dependent ERAD pathway (GO:0030433)	1973-09-01	0.0165413	0.128122	0	0	2.4734	10.1456	NPLOC4;RNF103;DERL1;UBQLN1;UBE4B;STUB1;AUP1;HSP90B1;UBE2J1
Fc-epsilon receptor signaling pathway (GO:0038095)	12/111	0.0167896	0.129761	0	0	2.13397	8.72152	JUN;PSMD14;FBXW11;PSMD13;PDPK1;PSMC4;PSME3;PSMD3;PSMD1;PLCG1;RAC1;PAK2
histone H4-K16 acetylation (GO:0043984)	2022-04-19	0.0171509	0.131119	0	0	4.68066	19.0302	KANSL3;MSL2;MSL3;HCFC1
negative regulation of oxidative stress-induced intrinsic apoptotic signaling pathway (GO:1902176)	2022-04-19	0.0171509	0.131119	0	0	4.68066	19.0302	MAPK7;HTRA2;SOD2;INS
protein import into mitochondrial matrix (GO:0030150)	2022-04-19	0.0171509	0.131119	0	0	4.68066	19.0302	DNAJC19;DNLZ;ROMO1;TOMM20
regulation of histone H3-K4 methylation (GO:0051569)	2022-04-19	0.0171509	0.131119	0	0	4.68066	19.0302	DNMT1;PAXIP1;WDR61;BRCA1
ureteric bud morphogenesis (GO:0060675)	2022-04-19	0.0171509	0.131119	0	0	4.68066	19.0302	SALL1;MYC;GATA3;HOXA11
DNA integrity checkpoint signaling (GO:0031570)	1939-06-01	0.0173867	0.132349	0	0	3.19425	12.9432	TIPRL;E2F1;RAD17;TP53BP1;ATRIP;RAD9A
negative regulation of protein secretion (GO:0050709)	1939-06-01	0.0173867	0.132349	0	0	3.19425	12.9432	MIDN;REST;IRS1;SIRT4;HMGCR;INS
positive regulation of endothelial cell migration (GO:0010595)	1986-10-01	0.0174451	0.132508	0	0	2.31498	9.37265	GPI;FOXC2;P2RX4;PDPK1;ROCK2;RAC1;GATA3;PLCG1;MET;FGFR1
Fc receptor signaling pathway (GO:0038093)	12/112	0.0179122	0.135534	0	0	2.11252	8.49712	JUN;PSMD14;FBXW11;PSMD13;PDPK1;PSMC4;PSME3;PSMD3;PSMD1;PLCG1;RAC1;PAK2
mitotic nuclear division (GO:0140014)	1974-09-01	0.0179586	0.135534	0	0	2.43522	9.78881	TPX2;MIS12;SPICE1;CHMP4B;CEP192;RHOA;NSL1;RAB11A;ZWINT
regulation of stress fiber assembly (GO:0051492)	1974-09-01	0.0179586	0.135534	0	0	2.43522	9.78881	CDC42;ROCK2;LPAR1;INPP5K;RAC1;MET;PAK2;RHOA;TGFBR1
positive regulation of cellular biosynthetic process (GO:0031328)	17/180	0.0180825	0.136178	0	0	1.83848	7.37749	BCAR3;DDX3X;PCNA;IRS1;EIF4A3;IGF2;RPS27L;NMD3;GLI1;MTOR;EREG;INS;CTDNEP1;P2RX4;MYC;CNEP1R1;VIM
negative regulation of transferase activity (GO:0051348)	2022-05-29	0.0183844	0.137864	0	0	3.65842	14.62	GSK3A;INPP5K;POT1;FBXO5;TP53
regulation of double-strand break repair via nonhomologous end joining (GO:2001032)	2022-05-29	0.0183844	0.137864	0	0	3.65842	14.62	ACTR2;RIF1;HSF1;POT1;TFIP11
positive regulation of signal transduction (GO:0009967)	22/252	0.0185259	0.138476	0	0	1.68805	6.73293	YAP1;SMARCB1;MAML2;CRADD;IRS1;STAT3;ATP6AP2;ZDHHC5;IGF2;TUBD1;GATA3;TM2D3;GLI1;SLC39A14;TGFBR1;INS;SALL1;DLG5;EP300;ITGAV;ITGA5;IL6ST
DNA damage response, signal transduction resulting in transcription (GO:0042772)	2022-03-11	0.0187405	0.138476	0	0	6.5785	26.1632	RPS27L;FOXM1;TP53
establishment of epithelial cell apical/basal polarity (GO:0045198)	2022-03-11	0.0187405	0.138476	0	0	6.5785	26.1632	CDC42;MSN;RHOA
formation of extrachromosomal circular DNA (GO:0001325)	2022-03-11	0.0187405	0.138476	0	0	6.5785	26.1632	WRN;ERCC1;XRCC3
t-circle formation (GO:0090656)	2022-03-11	0.0187405	0.138476	0	0	6.5785	26.1632	WRN;ERCC1;XRCC3
telomere maintenance via telomere trimming (GO:0090737)	2022-03-11	0.0187405	0.138476	0	0	6.5785	26.1632	WRN;ERCC1;XRCC3
V(D)J recombination (GO:0033151)	2022-03-11	0.0187405	0.138476	0	0	6.5785	26.1632	LIG1;XRCC4;LIG3
protein-containing complex assembly (GO:0065003)	23/267	0.018811	0.138707	0	0	1.66385	6.61098	YAP1;TRAPPC3;SEC23A;STOML2;NIFK;RAB1B;FANCA;CD3G;AFG3L2;SEC23IP;CNIH1;OPA1;MYC;CSNK2B;HSF1;EP300;KNTC1;PPIH;DNM1L;TP53;TEAD1;MDN1;SEC31A
regulation of cellular amine metabolic process (GO:0033238)	1951-07-01	0.0191534	0.140644	0	0	2.79594	11.0587	PSMD14;PSMD13;PSMC4;PSME3;PSMD3;PSMD1;INS
regulation of substrate adhesion-dependent cell spreading (GO:1900024)	1951-07-01	0.0191534	0.140644	0	0	2.79594	11.0587	CDC42;DOCK5;RAC1;ARHGEF7;CRK;PTK2;CRKL
fibroblast growth factor receptor signaling pathway (GO:0008543)	1975-09-01	0.0194623	0.142321	0	0	2.39819	9.44715	TIAL1;RBFOX2;RAB14;NCBP2;HNRNPH1;POLR2D;POLR2E;HNRNPA1;FGFR1
regulation of hematopoietic progenitor cell differentiation (GO:1901532)	1975-09-01	0.0194623	0.142321	0	0	2.39819	9.44715	YAP1;FOXC1;PSMD14;PSMD13;PSMC4;PSME3;PSMD3;PSMD1;GATA3
granulocyte differentiation (GO:0030851)	2022-04-20	0.0205421	0.149906	0	0	4.38788	17.0482	CDK2;SRP54;E2F1;EP300
maturation of SSU-rRNA from tricistronic rRNA transcript (SSU-rRNA, 5.8S rRNA, LSU-rRNA) (GO:0000462)	2022-05-30	0.0211065	0.153391	0	0	3.5119	13.5495	RPS16;MRPS11;BMS1;HEATR1;DHX37
mRNA splice site selection (GO:0006376)	2022-05-30	0.0211065	0.153391	0	0	3.5119	13.5495	SF3A3;PRPF39;PUF60;SFSWAP;SF1
negative regulation of intrinsic apoptotic signaling pathway (GO:2001243)	1964-08-01	0.0214677	0.155059	0	0	2.51138	9.64674	DDX3X;MAPK7;OPA1;HTRA2;ENO1;SOD2;TPT1;INS
pre-replicative complex assembly (GO:0036388)	1964-08-01	0.0214677	0.155059	0	0	2.51138	9.64674	ORC5;ORC4;PSMD14;PSMD13;PSMC4;PSME3;PSMD3;PSMD1
regulation of extrinsic apoptotic signaling pathway (GO:2001236)	1964-08-01	0.0214677	0.155059	0	0	2.51138	9.64674	PSME3;PELI3;ITGAV;CFLAR;ZMYND11;PAK2;TGFBR1;FGFR1
positive regulation of cellular protein metabolic process (GO:0032270)	11/102	0.0218394	0.155831	0	0	2.12702	8.13381	DDX3X;ASPH;FBXW11;EIF4A3;MSN;RPS27L;STUB1;VIM;MTOR;EIF4G1;INS
carbohydrate catabolic process (GO:0016052)	1941-06-01	0.0218834	0.155831	0	0	3.0114	11.5097	GPI;TPI1;PKM;PGK1;ENO1;ALDOA
cortical cytoskeleton organization (GO:0030865)	1941-06-01	0.0218834	0.155831	0	0	3.0114	11.5097	STRIP1;ROCK2;RHOG;RAC1;RHOA;ARF6
gluconeogenesis (GO:0006094)	1941-06-01	0.0218834	0.155831	0	0	3.0114	11.5097	GPI;TPI1;PGK1;ENO1;ALDOA;SLC39A14
nucleobase-containing compound catabolic process (GO:0034655)	1941-06-01	0.0218834	0.155831	0	0	3.0114	11.5097	SUPV3L1;RNASEH2C;RNASEH2A;PPP1R8;XRN2;NUDT1
regulation of G0 to G1 transition (GO:0070316)	1941-06-01	0.0218834	0.155831	0	0	3.0114	11.5097	RRM2;RAD51;E2F1;RBBP8;BRCA1;RBBP7
regulation of response to DNA damage stimulus (GO:2001020)	1941-06-01	0.0218834	0.155831	0	0	3.0114	11.5097	BCLAF1;MYC;RFWD3;USP1;UBE2N;FBXO5
cellular response to UV (GO:0034644)	1977-09-01	0.0227392	0.161599	0	0	2.32741	8.80615	STK11;PCNA;PARP1;MYC;RUVBL2;POLD1;ERCC1;EP300;TP53
cellular macromolecule catabolic process (GO:0044265)	1953-07-01	0.023252	0.164912	0	0	2.6741	10.0582	SUPV3L1;RNASEH2C;RNASEH2A;NGLY1;XRN2;PPP1R8;HTRA2
mitotic G1 DNA damage checkpoint signaling (GO:0031571)	1965-08-01	0.0233616	0.165357	0	0	2.46719	9.26841	PCNA;CRADD;RFWD3;CDK2;E2F1;EP300;RPS27L;TP53
protein glycosylation (GO:0006486)	13/130	0.023704	0.166753	0	0	1.9561	7.31993	ALG8;ALG9;ALG3;ALG12;MOGS;ALG11;DDOST;DPM1;FUT7;SERP1;DOLPP1;STT3A;MGAT1
MAPK cascade (GO:0000165)	25/303	0.0238156	0.166753	0	0	1.58745	5.93297	YWHAE;PSMD14;IRS1;PSMD13;ARL2;WDR83;ZFP36L2;PPP1CC;PABPN1;MYC;PSMD3;HSF1;FNTB;PSMD1;ITGAV;BRAP;DUSP5;ICMT;FBXW11;PTK2;EREG;PSMC4;PSME3;MET;FGFR1
mRNA transcription (GO:0009299)	2022-03-12	0.0240002	0.166753	0	0	5.84725	21.8084	HSF1;TP53;EREG
negative regulation of cardiac muscle hypertrophy (GO:0010614)	2022-03-12	0.0240002	0.166753	0	0	5.84725	21.8084	GSK3A;P2RX4;LMNA
protein insertion into mitochondrial inner membrane (GO:0045039)	2022-03-12	0.0240002	0.166753	0	0	5.84725	21.8084	TIMM9;TIMM13;ROMO1
regulation of feeding behavior (GO:0060259)	2022-03-12	0.0240002	0.166753	0	0	5.84725	21.8084	STAT3;CFAP20;INS
regulation of histone H3-K9 methylation (GO:0051570)	2022-03-12	0.0240002	0.166753	0	0	5.84725	21.8084	DNMT1;RIF1;BRCA1
regulation of nucleobase-containing compound metabolic process (GO:0019219)	2022-03-12	0.0240002	0.166753	0	0	5.84725	21.8084	PCBP1;IGF2BP3;IGF2BP2
regulation of vascular associated smooth muscle cell migration (GO:1904752)	2022-03-12	0.0240002	0.166753	0	0	5.84725	21.8084	DOCK5;DOCK7;PRKG1
negative regulation of response to DNA damage stimulus (GO:2001021)	2022-05-31	0.0240781	0.166753	0	0	3.37664	12.5829	RTEL1;DDX39B;FBXO5;THOC5;TPT1
regulation of cellular component size (GO:0032535)	2022-05-31	0.0240781	0.166753	0	0	3.37664	12.5829	RPTOR;MSN;RAC1;MTOR;PPP1CA
positive regulation of transcription regulatory region DNA binding (GO:2000679)	2022-04-21	0.0243166	0.167022	0	0	4.12955	15.3479	FOXC1;DDRGK1;EP300;GATA3
regulation of cell-substrate junction assembly (GO:0090109)	2022-04-21	0.0243166	0.167022	0	0	4.12955	15.3479	ROCK2;PTK2;RHOA;VCL
regulation of fibroblast migration (GO:0010762)	2022-04-21	0.0243166	0.167022	0	0	4.12955	15.3479	ITGB1;RAC1;ARHGEF7;PTK2
regulation of mitochondrial translation (GO:0070129)	2022-04-21	0.0243166	0.167022	0	0	4.12955	15.3479	TRUB2;TSFM;TRMT10C;MTG2
nucleic acid-templated transcription (GO:0097659)	1942-06-01	0.0244007	0.167022	0	0	2.9276	10.8706	XAB2;POLR2D;E2F1;POLR2E;RNPS1;PWP1
regulation of double-strand break repair (GO:2000779)	1942-06-01	0.0244007	0.167022	0	0	2.9276	10.8706	ACTR2;RTEL1;PPP4C;RAD51;POT1;FOXM1
regulation of stem cell differentiation (GO:2000736)	1991-10-01	0.0249308	0.168942	0	0	2.1715	8.01643	YAP1;PSMD14;PSMD13;PSMC4;PSME3;PSMD3;PSMD1;NELFB;GATA3;ZFP36L2
negative regulation of G2/M transition of mitotic cell cycle (GO:0010972)	1966-08-01	0.0253699	0.168942	0	0	2.42453	8.90818	PSMD14;PSMD13;PSMC4;PSME3;PSMD3;PSMD1;NABP1;CDK5RAP3
regulation of cellular amino acid metabolic process (GO:0006521)	1954-07-01	0.025512	0.168942	0	0	2.61706	9.60097	PSMD14;PSMD13;PSMC4;PSME3;PSMD3;PSMD1;INS
cellular response to sodium arsenite (GO:1903936)	2022-02-05	0.026164	0.168942	0	0	11.6874	42.5814	HSF1;HNRNPA1
ciliary neurotrophic factor-mediated signaling pathway (GO:0070120)	2022-02-05	0.026164	0.168942	0	0	11.6874	42.5814	LIFR;IL6ST
coronary artery morphogenesis (GO:0060982)	2022-02-05	0.026164	0.168942	0	0	11.6874	42.5814	LRP2;TGFBR1
double-strand break repair via synthesis-dependent strand annealing (GO:0045003)	2022-02-05	0.026164	0.168942	0	0	11.6874	42.5814	RAD51;XRCC3
enamel mineralization (GO:0070166)	2022-02-05	0.026164	0.168942	0	0	11.6874	42.5814	FAM20C;FAM20A
female genitalia development (GO:0030540)	2022-02-05	0.026164	0.168942	0	0	11.6874	42.5814	LRP2;TBX3
intracellular distribution of mitochondria (GO:0048312)	2022-02-05	0.026164	0.168942	0	0	11.6874	42.5814	CLUH;DNM1L
mitochondrial DNA repair (GO:0043504)	2022-02-05	0.026164	0.168942	0	0	11.6874	42.5814	PARP1;LIG3
mitochondrial tRNA methylation (GO:0070901)	2022-02-05	0.026164	0.168942	0	0	11.6874	42.5814	TRMT10C;HSD17B10
negative regulation of IRE1-mediated unfolded protein response (GO:1903895)	2022-02-05	0.026164	0.168942	0	0	11.6874	42.5814	UFL1;DDRGK1
pentose catabolic process (GO:0019323)	2022-02-05	0.026164	0.168942	0	0	11.6874	42.5814	RPEL1;RPE
positive regulation of DNA ligation (GO:0051106)	2022-02-05	0.026164	0.168942	0	0	11.6874	42.5814	RAD51;XRCC1
positive regulation of Golgi to plasma membrane protein transport (GO:0042998)	2022-02-05	0.026164	0.168942	0	0	11.6874	42.5814	ACSL3;ATP2C1
positive regulation of histone H3-K9 acetylation (GO:2000617)	2022-02-05	0.026164	0.168942	0	0	11.6874	42.5814	SMARCB1;BRCA1
positive regulation of metallopeptidase activity (GO:1905050)	2022-02-05	0.026164	0.168942	0	0	11.6874	42.5814	DDRGK1;STAT3
positive regulation of translation in response to stress (GO:0032056)	2022-02-05	0.026164	0.168942	0	0	11.6874	42.5814	DDX3X;EIF4G1
protein processing involved in protein targeting to mitochondrion (GO:0006627)	2022-02-05	0.026164	0.168942	0	0	11.6874	42.5814	MIPEP;PMPCB
pyrimidine deoxyribonucleotide biosynthetic process (GO:0009221)	2022-02-05	0.026164	0.168942	0	0	11.6874	42.5814	DTYMK;DUT
regulation of histone H4-K16 acetylation (GO:2000618)	2022-02-05	0.026164	0.168942	0	0	11.6874	42.5814	SMARCB1;BRCA1
regulation of plasma membrane organization (GO:1903729)	2022-02-05	0.026164	0.168942	0	0	11.6874	42.5814	GSN;MYH9
regulation of system process (GO:0044057)	2022-02-05	0.026164	0.168942	0	0	11.6874	42.5814	ROCK2;MTG2
response to sodium arsenite (GO:1903935)	2022-02-05	0.026164	0.168942	0	0	11.6874	42.5814	HSF1;HNRNPA1
RNA import into mitochondrion (GO:0035927)	2022-02-05	0.026164	0.168942	0	0	11.6874	42.5814	MRPL18;TOMM20
RNA phosphodiester bond hydrolysis, exonucleolytic (GO:0090503)	2022-02-05	0.026164	0.168942	0	0	11.6874	42.5814	TOE1;PARN
spliceosomal conformational changes to generate catalytic conformation (GO:0000393)	2022-02-05	0.026164	0.168942	0	0	11.6874	42.5814	XAB2;SNRNP200
transcription initiation from RNA polymerase III promoter (GO:0006384)	2022-02-05	0.026164	0.168942	0	0	11.6874	42.5814	CRCP;BDP1
tRNA thio-modification (GO:0034227)	2022-02-05	0.026164	0.168942	0	0	11.6874	42.5814	CTU2;MOCS3
ubiquitin-dependent SMAD protein catabolic process (GO:0030579)	2022-02-05	0.026164	0.168942	0	0	11.6874	42.5814	STUB1;RNF111
cellular response to fibroblast growth factor stimulus (GO:0044344)	1992-10-01	0.0266682	0.171883	0	0	2.14491	7.77375	TIAL1;RBFOX2;RAB14;NCBP2;HNRNPH1;POLR2D;POLR2E;HNRNPA1;ZFP36L2;FGFR1
myofibril assembly (GO:0030239)	1943-06-01	0.0271043	0.174059	0	0	2.84832	10.2769	CSRP2;WDR1;FLII;TMOD3;CFLAR;MYH6
substantia nigra development (GO:0021762)	1943-06-01	0.0271043	0.174059	0	0	2.84832	10.2769	YWHAE;CDC42;G6PD;YWHAQ;DYNLL1;RHOA
negative regulation of double-strand break repair (GO:2000780)	1932-05-01	0.0273061	0.17472	0	0	3.25141	11.7072	RMI2;RIF1;HSF1;TFIP11;TP53BP1
positive regulation of lamellipodium organization (GO:1902745)	1932-05-01	0.0273061	0.17472	0	0	3.25141	11.7072	CDC42;ACTR2;BRK1;RAC1;ARHGEF7
protein sumoylation (GO:0016925)	1955-07-01	0.0279176	0.178309	0	0	2.5624	9.16955	NDC1;NUP214;EGR2;NUP85;SUMO2;NUP35;UBA2
positive regulation of protein kinase B signaling (GO:0051897)	15/161	0.028152	0.178689	0	0	1.80932	6.45951	ITGB1;IRS1;PDPK1;IGF2;RHOG;GATA3;LRP2;PTK2;TGFBR1;EREG;INS;P2RX4;RAC1;MET;FGFR1
negative regulation of cellular component organization (GO:0051129)	1980-09-01	0.0283665	0.178689	0	0	2.22872	7.9399	CDC42;RTEL1;DDX3X;DNAJB6;XRCC5;HSF1;EP300;TFIP11;LCMT1
negative regulation of extrinsic apoptotic signaling pathway (GO:2001237)	1980-09-01	0.0283665	0.178689	0	0	2.22872	7.9399	DDX3X;MAPK7;PSME3;PELI3;ITGAV;BRCA1;CFLAR;ZMYND11;TGFBR1
regulation of protein localization to plasma membrane (GO:1903076)	1980-09-01	0.0283665	0.178689	0	0	2.22872	7.9399	ITGB1;CNPY4;PDPK1;KIF5B;ZDHHC5;RHOG;PTPN9;ARF6;INS
error-free translesion synthesis (GO:0070987)	2022-04-22	0.0284829	0.178689	0	0	3.89993	13.8777	PCNA;NPLOC4;POLD1;RPA1
mRNA modification (GO:0016556)	2022-04-22	0.0284829	0.178689	0	0	3.89993	13.8777	TRUB2;TRMT10C;METTL16;CBLL1
negative regulation of DNA recombination at telomere (GO:0048239)	2022-04-22	0.0284829	0.178689	0	0	3.89993	13.8777	TINF2;POLR2D;POLR2E;POT1
organelle fusion (GO:0048284)	2022-04-22	0.0284829	0.178689	0	0	3.89993	13.8777	AFG3L2;CHCHD3;OPA1;MFN2
positive regulation of DNA-templated transcription, initiation (GO:2000144)	2022-04-22	0.0284829	0.178689	0	0	3.89993	13.8777	MED12;JUN;BCLAF1;PAXIP1
regulation of DNA recombination at telomere (GO:0072695)	2022-04-22	0.0284829	0.178689	0	0	3.89993	13.8777	TINF2;POLR2D;POLR2E;POT1
positive regulation of protein localization to nucleus (GO:1900182)	1968-08-01	0.0297412	0.183951	0	0	2.34346	8.23778	CCT3;YAP1;WWTR1;MEPCE;EIF2AK3;NMD3;CDK5RAP3;INS
endonucleolytic cleavage of tricistronic rRNA transcript (SSU-rRNA, 5.8S rRNA, LSU-rRNA) (GO:0000479)	2022-03-13	0.0299714	0.183951	0	0	5.26224	18.4574	RCL1;BMS1;NOL9
entry into host (GO:0044409)	2022-03-13	0.0299714	0.183951	0	0	5.26224	18.4574	ITGAV;CBLL1;MET
negative regulation of endoplasmic reticulum unfolded protein response (GO:1900102)	2022-03-13	0.0299714	0.183951	0	0	5.26224	18.4574	PTPN1;UFL1;DDRGK1
negative regulation of stem cell differentiation (GO:2000737)	2022-03-13	0.0299714	0.183951	0	0	5.26224	18.4574	REST;NELFB;ZFP36L2
positive regulation of cell aging (GO:0090343)	2022-03-13	0.0299714	0.183951	0	0	5.26224	18.4574	LMNA;HMGA1;EEF1E1
positive regulation of insulin receptor signaling pathway (GO:0046628)	2022-03-13	0.0299714	0.183951	0	0	5.26224	18.4574	IRS1;IGF2;INS
regulation of actomyosin structure organization (GO:0110020)	2022-03-13	0.0299714	0.183951	0	0	5.26224	18.4574	CDC42;ROCK2;RAC1
regulation of mitotic cell cycle spindle assembly checkpoint (GO:0090266)	2022-03-13	0.0299714	0.183951	0	0	5.26224	18.4574	ANAPC15;XRCC3;LCMT1
transcription preinitiation complex assembly (GO:0070897)	2022-03-13	0.0299714	0.183951	0	0	5.26224	18.4574	GTF2A2;TAF11;BDP1
hexose biosynthetic process (GO:0019319)	1944-06-01	0.0299989	0.183951	0	0	2.77322	9.72456	GPI;TPI1;PGK1;ENO1;ALDOA;SLC39A14
mRNA catabolic process (GO:0006402)	1944-06-01	0.0299989	0.183951	0	0	2.77322	9.72456	SUPV3L1;RNH1;LSM6;XRN2;METTL16;ZFP36L2
positive regulation of stress fiber assembly (GO:0051496)	1944-06-01	0.0299989	0.183951	0	0	2.77322	9.72456	CDC42;ROCK2;LPAR1;RAC1;RHOA;TGFBR1
negative regulation of cell differentiation (GO:0045596)	17/191	0.0300882	0.184179	0	0	1.72125	6.0306	YAP1;WWTR1;TRIO;IGF2;WDR61;GATA3;ZFP36L2;TGFBR1;TBX3;PPP2CA;REST;CDK6;SDHAF2;E2F1;ITGAV;NELFB;ANP32B
interleukin-1-mediated signaling pathway (GO:0070498)	1994-10-01	0.0303992	0.185061	0	0	2.09362	7.31371	IL1RN;PSMD14;FBXW11;PSMD13;PSMC4;PSME3;PELI3;PSMD3;UBE2N;PSMD1
negative regulation of cellular protein metabolic process (GO:0032269)	1994-10-01	0.0303992	0.185061	0	0	2.09362	7.31371	SYNCRIP;DDX3X;EIF4A3;EIF2AK3;SAMD4B;IGF2BP3;IGF2BP2;MRPL13;CDK5RAP3;INS
positive regulation of epithelial cell migration (GO:0010634)	1994-10-01	0.0303992	0.185061	0	0	2.09362	7.31371	DOCK5;GPI;FOXC2;ROCK2;RAC1;GATA3;PLCG1;MTOR;RAB11A;ARF6
negative regulation of protein modification process (GO:0031400)	1981-09-01	0.0304418	0.185061	0	0	2.19764	7.67404	WWTR1;G6PD;TINF2;PPP1R8;INPP5K;XRCC1;TARDBP;CDK5RAP3;CRKL
positive regulation of developmental process (GO:0051094)	16/177	0.0306029	0.185721	0	0	1.75037	6.10296	PHLDB1;PAXIP1;RIF1;INS;CDC20;REST;DLG5;AGO2;LMNA;FBXO5;LLPH;TP53BP1;VHL;DNM1L;ARHGEF7;FGFR1
positive regulation of telomere maintenance via telomerase (GO:0032212)	1933-05-01	0.0307965	0.186256	0	0	3.13512	10.9113	CCT3;XRCC5;PARN;POT1;HNRNPA1
regulation of histone acetylation (GO:0035065)	1933-05-01	0.0307965	0.186256	0	0	3.13512	10.9113	PAXIP1;SET;RUVBL2;BRCA1;IWS1
cellular response to decreased oxygen levels (GO:0036294)	1969-08-01	0.03211	0.193867	0	0	2.30492	7.92568	EGLN1;MYC;LMNA;PGK1;UBQLN1;STUB1;TP53;MTOR
regulation of gene expression, epigenetic (GO:0040029)	1982-09-01	0.0326206	0.196614	0	0	2.16742	7.41868	DNMT1;KDM1B;POLR1B;POLR2E;IGF2;EP300;RBBP7;PPM1D;SF3B1
negative regulation of phosphoprotein phosphatase activity (GO:0032515)	2022-04-23	0.033047	0.197081	0	0	3.69447	12.5975	PPP1R11;ROCK2;TIPRL;MASTL
positive regulation of histone acetylation (GO:0035066)	2022-04-23	0.033047	0.197081	0	0	3.69447	12.5975	PAXIP1;SMARCB1;RUVBL2;BRCA1
positive regulation of transcription initiation from RNA polymerase II promoter (GO:0060261)	2022-04-23	0.033047	0.197081	0	0	3.69447	12.5975	MED12;PAXIP1;PSMC4;TP53
regulation of protein export from nucleus (GO:0046825)	2022-04-23	0.033047	0.197081	0	0	3.69447	12.5975	YWHAE;XPO4;ANP32B;TP53
positive regulation of Notch signaling pathway (GO:0045747)	1945-06-01	0.0330886	0.197081	0	0	2.70197	9.20984	YAP1;MAML2;STAT3;EP300;TM2D3;IL6ST
positive regulation of RNA metabolic process (GO:0051254)	1945-06-01	0.0330886	0.197081	0	0	2.70197	9.20984	UTP15;SUPV3L1;HEATR1;NMD3;TP53;WDR43
regulation of DNA repair (GO:0006282)	1945-06-01	0.0330886	0.197081	0	0	2.70197	9.20984	RNF168;PCNA;RNF8;USP1;UBE2N;BRCA1
regulation of mitotic nuclear division (GO:0007088)	1957-07-01	0.0331796	0.19729	0	0	2.45965	8.37711	ANAPC15;IGF2;FBXO5;PKMYT1;LCMT1;EREG;INS
positive regulation of pri-miRNA transcription by RNA polymerase II (GO:1902895)	1934-05-01	0.0345543	0.204044	0	0	3.02686	10.186	JUN;STAT3;GATA3;TEAD1;TP53
positive regulation of telomerase activity (GO:0051973)	1934-05-01	0.0345543	0.204044	0	0	3.02686	10.186	NVL;XRCC5;MYC;PARN;POT1
protein destabilization (GO:0031648)	1934-05-01	0.0345543	0.204044	0	0	3.02686	10.186	GSN;FBXW11;KDM8;DERL1;EP300
COPII-coated vesicle budding (GO:0090114)	1970-08-01	0.0346042	0.204044	0	0	2.26762	7.62779	TRAPPC3;SEC23A;SEC23IP;CNIH1;SAR1A;RAB1B;SCAP;SEC31A
positive regulation of cell-substrate adhesion (GO:0010811)	1970-08-01	0.0346042	0.204044	0	0	2.26762	7.62779	CDC42;DOCK5;CDK6;ARL2;RAC1;ARHGEF7;CRK;CRKL
interleukin-12-mediated signaling pathway (GO:0035722)	1946-06-01	0.0363773	0.210907	0	0	2.63428	8.7295	CDC42;ARF1;MSN;SNRPA1;SOD2;PAK2
positive regulation of response to stimulus (GO:0048584)	1946-06-01	0.0363773	0.210907	0	0	2.63428	8.7295	BCLAF1;MYC;HMGA1;GATA3;EEF1E1;IER5
regulation of telomerase activity (GO:0051972)	1946-06-01	0.0363773	0.210907	0	0	2.63428	8.7295	NVL;XRCC5;MYC;PARN;POT1;TP53
manganese ion transport (GO:0006828)	2022-03-14	0.0366478	0.210907	0	0	4.78361	15.8165	TRPC6;ATP2C1;SLC39A14
pancreas development (GO:0031016)	2022-03-14	0.0366478	0.210907	0	0	4.78361	15.8165	FOXF1;SRP54;MET
polarized epithelial cell differentiation (GO:0030859)	2022-03-14	0.0366478	0.210907	0	0	4.78361	15.8165	CDC42;MSN;RHOA
positive regulation of cellular response to insulin stimulus (GO:1900078)	2022-03-14	0.0366478	0.210907	0	0	4.78361	15.8165	IRS1;IGF2;INS
positive regulation of glycogen biosynthetic process (GO:0045725)	2022-03-14	0.0366478	0.210907	0	0	4.78361	15.8165	IRS1;IGF2;INS
positive regulation of regulatory T cell differentiation (GO:0045591)	2022-03-14	0.0366478	0.210907	0	0	4.78361	15.8165	DUSP10;BCL6;SOX12
protein modification by small protein conjugation or removal (GO:0070647)	2022-03-14	0.0366478	0.210907	0	0	4.78361	15.8165	UBA5;UBA2;UBA1
regulation of IRE1-mediated unfolded protein response (GO:1903894)	2022-03-14	0.0366478	0.210907	0	0	4.78361	15.8165	PTPN1;UFL1;DDRGK1
regulation of transcription of nucleolar large rRNA by RNA polymerase I (GO:1901836)	2022-03-14	0.0366478	0.210907	0	0	4.78361	15.8165	SMARCB1;PWP1;MTOR
response to chemokine (GO:1990868)	2022-03-14	0.0366478	0.210907	0	0	4.78361	15.8165	FOXC1;WNK1;RHOA
striated muscle cell development (GO:0055002)	2022-03-14	0.0366478	0.210907	0	0	4.78361	15.8165	FLII;TMOD3;MYH6
protein maturation (GO:0051604)	1997-10-01	0.036664	0.210907	0	0	2.0211	6.68168	AFG3L2;CCS;NAA40;PITRM1;CPXM2;CPD;DDI2;STUB1;NAA15;METAP2
gland development (GO:0048732)	1971-08-01	0.0372264	0.211218	0	0	2.23151	7.34332	SALL1;SRP54;ARID5B;MSN;MET;CDK5RAP3;TGFBR1;TBX3
spindle assembly (GO:0051225)	1984-09-01	0.037297	0.211218	0	0	2.1094	6.93749	TPX2;SPICE1;HAUS3;HAUS6;CEP192;TUBGCP3;MAPRE1;RHOA;RAB11A
5S class rRNA transcription by RNA polymerase III (GO:0042791)	2022-02-06	0.0378541	0.211218	0	0	8.76506	28.6969	GTF3C4;GTF3C6
cellular response to salt (GO:1902075)	2022-02-06	0.0378541	0.211218	0	0	8.76506	28.6969	HSF1;HNRNPA1
macromolecule biosynthetic process (GO:0009059)	2022-02-06	0.0378541	0.211218	0	0	8.76506	28.6969	EIF4G2;EIF4G1
monoubiquitinated protein deubiquitination (GO:0035520)	2022-02-06	0.0378541	0.211218	0	0	8.76506	28.6969	USP1;BAP1
mRNA 3'-splice site recognition (GO:0000389)	2022-02-06	0.0378541	0.211218	0	0	8.76506	28.6969	SF3A3;SF1
mRNA 5'-splice site recognition (GO:0000395)	2022-02-06	0.0378541	0.211218	0	0	8.76506	28.6969	PRPF39;SFSWAP
N-terminal peptidyl-methionine acetylation (GO:0017196)	2022-02-06	0.0378541	0.211218	0	0	8.76506	28.6969	NAA20;NAA15
negative regulation of fat cell proliferation (GO:0070345)	2022-02-06	0.0378541	0.211218	0	0	8.76506	28.6969	E2F1;E2F3
negative regulation of glycogen biosynthetic process (GO:0045719)	2022-02-06	0.0378541	0.211218	0	0	8.76506	28.6969	GSK3A;INPP5K
negative regulation of protein targeting to membrane (GO:0090315)	2022-02-06	0.0378541	0.211218	0	0	8.76506	28.6969	GDI1;INPP5K
oxygen homeostasis (GO:0032364)	2022-02-06	0.0378541	0.211218	0	0	8.76506	28.6969	EGLN1;SOD2
pentose-phosphate shunt, non-oxidative branch (GO:0009052)	2022-02-06	0.0378541	0.211218	0	0	8.76506	28.6969	RPEL1;RPE
protein localization to nucleolus (GO:1902570)	2022-02-06	0.0378541	0.211218	0	0	8.76506	28.6969	WRN;RPF2
regulation of mitotic sister chromatid segregation (GO:0033047)	2022-02-06	0.0378541	0.211218	0	0	8.76506	28.6969	ANAPC15;LCMT1
regulation of mitotic spindle checkpoint (GO:1903504)	2022-02-06	0.0378541	0.211218	0	0	8.76506	28.6969	ANAPC15;LCMT1
replication-born double-strand break repair via sister chromatid exchange (GO:1990414)	2022-02-06	0.0378541	0.211218	0	0	8.76506	28.6969	RAD21;XRCC1
ventricular compact myocardium morphogenesis (GO:0003223)	2022-02-06	0.0378541	0.211218	0	0	8.76506	28.6969	LRP2;TGFBR1
positive regulation of lamellipodium assembly (GO:0010592)	2022-04-24	0.0380127	0.211435	0	0	3.50956	11.4757	CDC42;ACTR2;BRK1;RAC1
regulation of cardiac muscle hypertrophy (GO:0010611)	2022-04-24	0.0380127	0.211435	0	0	3.50956	11.4757	P2RX4;PARP1;ROCK2;IL6ST
positive regulation of immunoglobulin production (GO:0002639)	1935-05-01	0.0385836	0.214272	0	0	2.92581	9.52329	GPI;PAXIP1;RIF1;TP53BP1;PHB2
Wnt signaling pathway, planar cell polarity pathway (GO:0060071)	1985-09-01	0.0397985	0.220673	0	0	2.08154	6.71072	CDC42;PSMD14;PSMD13;PSMC4;PSME3;PSMD3;PSMD1;RAC1;RHOA
regulation of protein localization to nucleus (GO:1900180)	1947-06-01	0.0398683	0.220713	0	0	2.56989	8.28064	YAP1;WWTR1;NVL;EIF2AK3;CDK5RAP3;INS
protein ubiquitination (GO:0016567)	38/525	0.0415319	0.229563	0	0	1.37893	4.38679	PCNA;PSMD14;MGRN1;PSMD13;PELI3;DERL1;RNF8;WDR61;BRCA1;ANAPC11;UBE2J1;VCPIP1;TRIM2;PSMD3;PSMD1;VHL;SKP2;RNF111;BRAP;USP9X;FBXW11;USP22;MSL2;LMO7;UBE4B;RNF40;KLHL20;RNF168;FBXL8;RNF103;PSMC4;PSME3;RFWD3;CDC16;UBE2N;STUB1;UBA1;CBLL1
peptidyl-threonine phosphorylation (GO:0018107)	1960-07-01	0.0422456	0.233113	0	0	2.32005	7.34124	GSK3A;PDPK1;ROCK2;WNK1;CSNK2B;CDC42BPA;TGFBR1
antigen processing and presentation of exogenous peptide antigen via MHC class I, TAP-dependent (GO:0002479)	1973-08-01	0.0428634	0.233113	0	0	2.16262	6.81169	PSMD14;PSMD13;PSMC4;PSME3;SNAP23;PSMD3;PSMD1;ITGAV
intrinsic apoptotic signaling pathway by p53 class mediator (GO:0072332)	1936-05-01	0.0428876	0.233113	0	0	2.83127	8.91617	STK11;TP53BP2;RPS27L;EP300;TP53
platelet aggregation (GO:0070527)	1936-05-01	0.0428876	0.233113	0	0	2.83127	8.91617	MYH9;CLIC1;MYL9;METAP1;VCL
antigen receptor-mediated signaling pathway (GO:0050851)	16/185	0.0432053	0.233113	0	0	1.66681	5.23675	STOML2;PSMD14;FBXW11;PSMD13;PDPK1;CD3G;GATA3;WNK1;PSMC4;PSME3;PSMD3;UBE2N;PSMD1;CSK;PLCG1;PAK2
regulation of cell differentiation (GO:0045595)	14/156	0.043358	0.233113	0	0	1.73501	5.44491	PHLDB1;IGF2;GATA3;PTK2;TGFBR1;INS;PPP2CA;REST;CDK6;BCL6;ANP32B;VHL;CDK5RAP3;FGFR1
positive regulation of DNA-templated transcription, elongation (GO:0032786)	2022-04-25	0.0433819	0.233113	0	0	3.34226	10.4871	TCERG1;DDX39B;THOC5;EAPP
positive regulation of lipid metabolic process (GO:0045834)	2022-04-25	0.0433819	0.233113	0	0	3.34226	10.4871	CREB1;SIRT4;MTOR;INS
protein quality control for misfolded or incompletely synthesized proteins (GO:0006515)	2022-04-25	0.0433819	0.233113	0	0	3.34226	10.4871	NGLY1;DERL1;STUB1;AUP1
cellular response to interleukin-12 (GO:0071349)	1948-06-01	0.0435643	0.233113	0	0	2.50857	7.86065	CDC42;ARF1;MSN;SNRPA1;SOD2;PAK2
positive regulation of translation (GO:0045727)	10/100	0.0437711	0.233113	0	0	1.95342	6.11182	TRUB2;DDX3X;PKM;TRMT10C;EIF4A3;AGO2;POLR2D;RPS27L;VIM;MTOR
acetyl-CoA metabolic process (GO:0006084)	2022-03-15	0.0440167	0.233113	0	0	4.38474	13.6944	MVK;PMVK;MVD
Arp2/3 complex-mediated actin nucleation (GO:0034314)	2022-03-15	0.0440167	0.233113	0	0	4.38474	13.6944	ACTR2;ARPC3;ARPC4
cellular response to arsenic-containing substance (GO:0071243)	2022-03-15	0.0440167	0.233113	0	0	4.38474	13.6944	DDX3X;HSF1;HNRNPA1
establishment of apical/basal cell polarity (GO:0035089)	2022-03-15	0.0440167	0.233113	0	0	4.38474	13.6944	CDC42;MSN;RHOA
mRNA methylation (GO:0080009)	2022-03-15	0.0440167	0.233113	0	0	4.38474	13.6944	TRMT10C;METTL16;CBLL1
positive regulation of chromatin organization (GO:1905269)	2022-03-15	0.0440167	0.233113	0	0	4.38474	13.6944	TINF2;UBE2N;POT1
positive regulation of chromosome organization (GO:2001252)	2022-03-15	0.0440167	0.233113	0	0	4.38474	13.6944	FEN1;RTEL1;RAD21
positive regulation of double-strand break repair via homologous recombination (GO:1905168)	2022-03-15	0.0440167	0.233113	0	0	4.38474	13.6944	ACTR2;PARP1;FUS
positive regulation of endothelial cell chemotaxis (GO:2001028)	2022-03-15	0.0440167	0.233113	0	0	4.38474	13.6944	P2RX4;MET;FGFR1
positive regulation of glycogen metabolic process (GO:0070875)	2022-03-15	0.0440167	0.233113	0	0	4.38474	13.6944	IRS1;IGF2;INS
positive regulation of sprouting angiogenesis (GO:1903672)	2022-03-15	0.0440167	0.233113	0	0	4.38474	13.6944	PKM;PDPK1;ITGA5
positive regulation of telomerase RNA localization to Cajal body (GO:1904874)	2022-03-15	0.0440167	0.233113	0	0	4.38474	13.6944	CCT3;RUVBL2;NHP2
protein hydroxylation (GO:0018126)	2022-03-15	0.0440167	0.233113	0	0	4.38474	13.6944	ASPH;OGFOD1;HIF1AN
protein localization to chromosome, telomeric region (GO:0070198)	2022-03-15	0.0440167	0.233113	0	0	4.38474	13.6944	XRCC5;TINF2;POT1
regulation of dephosphorylation (GO:0035303)	2022-03-15	0.0440167	0.233113	0	0	4.38474	13.6944	INPP5K;SMG7;CDK5RAP3
tRNA splicing, via endonucleolytic cleavage and ligation (GO:0006388)	2022-03-15	0.0440167	0.233113	0	0	4.38474	13.6944	DDX1;RTCB;FAM98B
protein localization to organelle (GO:0033365)	13/142	0.0440222	0.233113	0	0	1.773	5.53719	YWHAE;DDX3X;SSB;DDX1;RPA1;AUP1;RAB11A;CTDNEP1;SERP1;DDRGK1;CNEP1R1;LMNA;ARF6
negative regulation of nucleic acid-templated transcription (GO:1903507)	34/464	0.0447616	0.236673	0	0	1.3963	4.33746	KDM5C;SET;KDM8;ENO1;GATA3;BRCA1;FOXM1;PHB2;BCLAF1;BTAF1;SALL1;YWHAQ;E2F1;INPP5K;KDM4A;JUN;RBFOX2;MTERF3;XRCC5;FBXW11;PHF12;HMGA1;ARID5B;TBX3;EREG;REST;BCL6;KAT6A;COPS2;ZNF217;BIRC5;ZMYND11;TP53;BAP1
calcium ion transmembrane transport (GO:0070588)	1987-09-01	0.0451369	0.237946	0	0	2.02795	6.2827	LETM1;AFG3L2;STOML2;TRPC6;P2RX4;PMPCB;ITGAV;ATP2C1;PHB2
ERAD pathway (GO:0036503)	1987-09-01	0.0451369	0.237946	0	0	2.02795	6.2827	NPLOC4;RNF103;DERL1;UBQLN1;UBE4B;STUB1;AUP1;HSP90B1;UBE2J1
regulation of autophagy (GO:0010506)	19/231	0.0455673	0.239856	0	0	1.57869	4.87589	KDM4A;GSK3A;EXOC7;STAT3;HTRA2;WDR24;MTOR;RPTOR;UFL1;STK11;EXOC4;TLK2;UBQLN1;EP300;PIM2;DNM1L;MET;EIF4G2;EIF4G1
DNA damage response, signal transduction by p53 class mediator (GO:0030330)	1974-08-01	0.0458822	0.241155	0	0	2.12974	6.56318	PAXIP1;PCNA;CRADD;E2F1;EP300;RPS27L;FOXM1;TP53
regulation of apoptotic process (GO:0042981)	51/742	0.0463998	0.243513	0	0	1.30615	4.01049	ITGB1;TRIO;DDX3X;ZFAND6;PHB2;AIFM1;OPA1;MYC;TRIM2;PIM2;ERC1;DNM1L;SKP2;CTNNBL1;ARHGEF12;RABGGTB;SUPV3L1;BIRC5;IL6ST;ARHGEF7;EEF1E1;TP53;DDX20;HTRA2;LRP2;HSP90B1;BCLAF1;WRN;DDRGK1;E2F1;TP53BP2;VHL;LCMT1;PAK2;JUN;CRADD;ASNS;CFLAR;TBX3;PTK2;KLHL20;REST;UFM1;BCL6;APEX1;RNPS1;QRICH1;ANP32B;NAA15;TARDBP;TPT1
phagocytosis, engulfment (GO:0006911)	1937-05-01	0.0474686	0.248017	0	0	2.74265	8.35874	CDC42;GSN;RHOG;MYH9;RAC1
phospholipid biosynthetic process (GO:0008654)	1937-05-01	0.0474686	0.248017	0	0	2.74265	8.35874	FDPS;DOLPP1;DOLK;MVD;CRLS1
regulation of vascular associated smooth muscle cell proliferation (GO:1904705)	1937-05-01	0.0474686	0.248017	0	0	2.74265	8.35874	DNMT1;JUN;MFN2;SOD2;PRKG1
regulation of establishment of planar polarity (GO:0090175)	1988-09-01	0.047977	0.250302	0	0	2.00217	6.08067	CDC42;PSMD14;PSMD13;PSMC4;PSME3;PSMD3;PSMD1;RAC1;RHOA
positive regulation of cell growth (GO:0030307)	10/102	0.0489967	0.254191	0	0	1.91075	5.76282	N6AMT1;RPTOR;SUPV3L1;CDC42;DDX3X;EXOSC2;EIF4G2;TGFBR1;EIF4G1;INS
lamellipodium assembly (GO:0030032)	2022-04-26	0.0491542	0.254191	0	0	3.19017	9.61133	ITGB1;RAC1;ARHGEF7;VCL
negative regulation of receptor-mediated endocytosis (GO:0048261)	2022-04-26	0.0491542	0.254191	0	0	3.19017	9.61133	ATXN2;ITGAV;RAC1;ARF6
positive regulation of G1/S transition of mitotic cell cycle (GO:1900087)	2022-04-26	0.0491542	0.254191	0	0	3.19017	9.61133	RPTOR;MTBP;DDX3X;EIF4G1
regulation of regulatory T cell differentiation (GO:0045589)	2022-04-26	0.0491542	0.254191	0	0	3.19017	9.61133	DUSP10;BCL6;FANCA;SOX12
TOR signaling (GO:0031929)	2022-04-26	0.0491542	0.254191	0	0	3.19017	9.61133	RPTOR;TIPRL;GATA3;MTOR
regulation of protein-containing complex assembly (GO:0043254)	11/116	0.0492588	0.25436	0	0	1.84205	5.54579	CDC42;GNL3L;DDX3X;GSN;SAR1A;HSF1;EP300;BRK1;TFIP11;LCMT1;HCFC1
SCF-dependent proteasomal ubiquitin-dependent protein catabolic process (GO:0031146)	1989-09-01	0.0509328	0.255409	0	0	1.97704	5.88614	FBXL8;PSMD14;FBXW11;PSMD13;PSMC4;PSME3;PSMD3;PSMD1;SKP2
astrocyte differentiation (GO:0048708)	2022-02-07	0.0511252	0.255409	0	0	7.01168	20.8491	CDK6;STAT3
cardiolipin biosynthetic process (GO:0032049)	2022-02-07	0.0511252	0.255409	0	0	7.01168	20.8491	TAMM41;CRLS1
cellular protein complex disassembly (GO:0043624)	2022-02-07	0.0511252	0.255409	0	0	7.01168	20.8491	N6AMT1;ETF1
definitive hemopoiesis (GO:0060216)	2022-02-07	0.0511252	0.255409	0	0	7.01168	20.8491	CDK5RAP3;ZFP36L2
gas homeostasis (GO:0033483)	2022-02-07	0.0511252	0.255409	0	0	7.01168	20.8491	EGLN1;SOD2
membrane fission (GO:0090148)	2022-02-07	0.0511252	0.255409	0	0	7.01168	20.8491	CHMP4B;DNM1L
mitochondrial DNA metabolic process (GO:0032042)	2022-02-07	0.0511252	0.255409	0	0	7.01168	20.8491	PARP1;LIG3
negative regulation of centriole replication (GO:0046600)	2022-02-07	0.0511252	0.255409	0	0	7.01168	20.8491	RBM14;BRCA1
negative regulation of double-strand break repair via nonhomologous end joining (GO:2001033)	2022-02-07	0.0511252	0.255409	0	0	7.01168	20.8491	HSF1;TFIP11
negative regulation of meiotic nuclear division (GO:0045835)	2022-02-07	0.0511252	0.255409	0	0	7.01168	20.8491	FBXO5;TRIP13
negative regulation of stress-activated protein kinase signaling cascade (GO:0070303)	2022-02-07	0.0511252	0.255409	0	0	7.01168	20.8491	MYC;FOXM1
polyadenylation-dependent snoRNA 3'-end processing (GO:0071051)	2022-02-07	0.0511252	0.255409	0	0	7.01168	20.8491	PARN;EXOSC2
positive regulation of histone H4 acetylation (GO:0090240)	2022-02-07	0.0511252	0.255409	0	0	7.01168	20.8491	SMARCB1;BRCA1
positive regulation of intracellular estrogen receptor signaling pathway (GO:0033148)	2022-02-07	0.0511252	0.255409	0	0	7.01168	20.8491	PAGR1;YAP1
positive regulation of RNA polymerase II transcription preinitiation complex assembly (GO:0045899)	2022-02-07	0.0511252	0.255409	0	0	7.01168	20.8491	PSMC4;TP53
protection from non-homologous end joining at telomere (GO:0031848)	2022-02-07	0.0511252	0.255409	0	0	7.01168	20.8491	DCLRE1B;TFIP11
regulation of cytoplasmic mRNA processing body assembly (GO:0010603)	2022-02-07	0.0511252	0.255409	0	0	7.01168	20.8491	ATXN2L;ATXN2
regulation of entry of bacterium into host cell (GO:2000535)	2022-02-07	0.0511252	0.255409	0	0	7.01168	20.8491	EXOC7;ITGAV
regulation of fat cell proliferation (GO:0070344)	2022-02-07	0.0511252	0.255409	0	0	7.01168	20.8491	E2F1;E2F3
regulation of microtubule binding (GO:1904526)	2022-02-07	0.0511252	0.255409	0	0	7.01168	20.8491	PPP2CA;PPP2CB
ribosomal large subunit export from nucleus (GO:0000055)	2022-02-07	0.0511252	0.255409	0	0	7.01168	20.8491	XPO1;NMD3
tRNA transcription by RNA polymerase III (GO:0042797)	2022-02-07	0.0511252	0.255409	0	0	7.01168	20.8491	GTF3C4;GTF3C6
positive regulation of cell morphogenesis involved in differentiation (GO:0010770)	1950-06-01	0.0515808	0.255742	0	0	2.39429	7.09813	CDC42;DOCK5;RAC1;ARHGEF7;CRK;CRKL
chromatin remodeling (GO:0006338)	10/103	0.0517597	0.255742	0	0	1.8901	5.59687	KDM5A;KDM4A;KDM5C;SMARCB1;MYC;RUVBL2;POLE3;CHD4;MTA2;HCFC1
Golgi to endosome transport (GO:0006895)	2022-03-16	0.0520607	0.255742	0	0	4.04724	11.961	MON2;RAB14;KLHL20
negative regulation of anoikis (GO:2000811)	2022-03-16	0.0520607	0.255742	0	0	4.04724	11.961	ITGB1;ITGA5;PTK2
negative regulation of DNA replication (GO:0008156)	2022-03-16	0.0520607	0.255742	0	0	4.04724	11.961	RAD17;PDS5A;GTPBP4
negative regulation of telomere maintenance (GO:0032205)	2022-03-16	0.0520607	0.255742	0	0	4.04724	11.961	RTEL1;PARP1;ERCC1
positive regulation of immunoglobulin mediated immune response (GO:0002891)	2022-03-16	0.0520607	0.255742	0	0	4.04724	11.961	PAXIP1;RIF1;TP53BP1
positive regulation of isotype switching (GO:0045830)	2022-03-16	0.0520607	0.255742	0	0	4.04724	11.961	PAXIP1;RIF1;TP53BP1
regulation of isotype switching (GO:0045191)	2022-03-16	0.0520607	0.255742	0	0	4.04724	11.961	PAXIP1;RIF1;TP53BP1
regulation of rRNA processing (GO:2000232)	2022-03-16	0.0520607	0.255742	0	0	4.04724	11.961	UTP15;HEATR1;WDR43
retrograde axonal transport (GO:0008090)	2022-03-16	0.0520607	0.255742	0	0	4.04724	11.961	FBXW11;KIF5B;ACTR10
RNA splicing, via endonucleolytic cleavage and ligation (GO:0000394)	2022-03-16	0.0520607	0.255742	0	0	4.04724	11.961	DDX1;RTCB;FAM98B
regulation of epithelial to mesenchymal transition (GO:0010717)	1976-08-01	0.0523288	0.256702	0	0	2.06688	6.09773	PPP2CA;WWTR1;PHLDB1;FOXC1;SDHAF2;GATA3;TGFBR1;MTOR
actin cytoskeleton reorganization (GO:0031532)	1963-07-01	0.052778	0.258188	0	0	2.19541	6.45816	PTPN1;GSN;MYH9;PARVA;ATP2C1;CDC42BPA;RHOA
cell cycle G1/S phase transition (GO:0044843)	1963-07-01	0.052778	0.258188	0	0	2.19541	6.45816	CDK6;MYC;CDK2;E2F1;E2F3;PIM2;GSPT1
post-translational protein modification (GO:0043687)	26/345	0.0551134	0.268799	0	0	1.43695	4.16481	PSMD14;PSMD13;DSCC1;RAB1B;HSP90B1;SOCS3;PSMD3;PSMD1;RBBP7;VHL;SKP2;ICMT;FBXW11;LMO7;RABGGTB;RAB11A;KLHL20;FBXL8;BPIFB2;PSMC4;PSME3;COPS2;CALU;STT3A;FAM20C;UBE2M
cellular senescence (GO:0090398)	2022-04-27	0.0553276	0.268799	0	0	3.05131	8.83196	OPA1;KAT6A;HMGA1;TBX3
entrainment of circadian clock by photoperiod (GO:0043153)	2022-04-27	0.0553276	0.268799	0	0	3.05131	8.83196	PPP1CC;FBXL8;TP53;PPP1CA
negative regulation of insulin receptor signaling pathway (GO:0046627)	2022-04-27	0.0553276	0.268799	0	0	3.05131	8.83196	PTPN1;GSK3A;IRS1;INPP5K
positive regulation of gene silencing by miRNA (GO:2000637)	2022-04-27	0.0553276	0.268799	0	0	3.05131	8.83196	STAT3;AGO2;TP53;EIF4G1
positive regulation of protein modification by small protein conjugation or removal (GO:1903322)	1977-08-01	0.0557595	0.270116	0	0	2.03682	5.8797	GSK3A;PAXIP1;DERL1;UBQLN1;UBA2;STUB1;BRCA1;CDK5RAP3
intrinsic apoptotic signaling pathway in response to DNA damage (GO:0008630)	1951-06-01	0.0559045	0.270116	0	0	2.34096	6.75159	E2F1;EP300;HTRA2;RPS27L;BRCA1;TP53
positive regulation of actin filament bundle assembly (GO:0032233)	1951-06-01	0.0559045	0.270116	0	0	2.34096	6.75159	CDC42;ROCK2;LPAR1;RAC1;RHOA;TGFBR1
regulation of smoothened signaling pathway (GO:0008589)	1951-06-01	0.0559045	0.270116	0	0	2.34096	6.75159	HERC4;MGRN1;DLG5;PTCH2;TUBD1;GLI1
negative regulation of cell cycle process (GO:0010948)	1964-07-01	0.0566232	0.272842	0	0	2.15678	6.19285	RRM2;RAD51;E2F1;RBBP8;BRCA1;FBXO5;RBBP7
regulation of cellular ketone metabolic process (GO:0010565)	1964-07-01	0.0566232	0.272842	0	0	2.15678	6.19285	PSMD14;PSMD13;PSMC4;PSME3;PSMD3;PSMD1;INS
positive regulation of cysteine-type endopeptidase activity involved in apoptotic process (GO:0043280)	11/119	0.0572711	0.275588	0	0	1.79059	5.12102	REST;DDX3X;GSN;CRADD;AIFM1;MYC;EIF2AK3;HTRA2;RPS27L;ANP32B;CFLAR
cellular response to ketone (GO:1901655)	1939-05-01	0.0574666	0.276152	0	0	2.58105	7.37289	ROCK2;NCOA4;ADCY3;MSN;DCPS
antigen processing and presentation of exogenous peptide antigen via MHC class I (GO:0042590)	1978-08-01	0.05933	0.283948	0	0	2.00762	5.67079	PSMD14;PSMD13;PSMC4;PSME3;SNAP23;PSMD3;PSMD1;ITGAV
negative regulation of apoptotic signaling pathway (GO:2001234)	1978-08-01	0.05933	0.283948	0	0	2.00762	5.67079	DDX3X;OPA1;PSME3;PELI3;ITGAV;CFLAR;ZMYND11;TGFBR1
protein modification process (GO:0036211)	1978-08-01	0.05933	0.283948	0	0	2.00762	5.67079	SERP1;ICMT;PARP1;SEPHS1;RABGGTB;LCMT1;BAP1;UBE2M
negative regulation of protein-containing complex assembly (GO:0031333)	1952-06-01	0.0604398	0.286511	0	0	2.28995	6.42584	CDC42;DDX3X;HSF1;EP300;TFIP11;LCMT1
regulation of intrinsic apoptotic signaling pathway (GO:2001242)	1952-06-01	0.0604398	0.286511	0	0	2.28995	6.42584	BCLAF1;DDX3X;UBQLN1;EIF2AK3;DNM1L;TP53
negative regulation of mitotic cell cycle phase transition (GO:1901991)	1992-09-01	0.0605073	0.286511	0	0	1.90528	5.34429	CDK6;PSMD14;PSMD13;PSMC4;PSME3;PSMD3;PSMD1;FBXO5;ZFP36L2
embryo development ending in birth or egg hatching (GO:0009792)	2022-03-17	0.0607579	0.286511	0	0	3.75795	10.5255	USP22;BRCA1;FGFR1
establishment of protein localization to endoplasmic reticulum (GO:0072599)	2022-03-17	0.0607579	0.286511	0	0	3.75795	10.5255	SPCS3;SRP54;SRP14
negative regulation of cell aging (GO:0090344)	2022-03-17	0.0607579	0.286511	0	0	3.75795	10.5255	CDK6;FBXO5;FOXM1
negative regulation of fatty acid metabolic process (GO:0045922)	2022-03-17	0.0607579	0.286511	0	0	3.75795	10.5255	SIRT4;BRCA1;INS
positive regulation of muscle hypertrophy (GO:0014742)	2022-03-17	0.0607579	0.286511	0	0	3.75795	10.5255	PARP1;ROCK2;IL6ST
positive regulation of transcription of Notch receptor target (GO:0007221)	2022-03-17	0.0607579	0.286511	0	0	3.75795	10.5255	MAML2;EP300;DLGAP5
ruffle organization (GO:0031529)	2022-03-17	0.0607579	0.286511	0	0	3.75795	10.5255	INPP5K;RAC1;ARF6
snRNA metabolic process (GO:0016073)	2022-03-17	0.0607579	0.286511	0	0	3.75795	10.5255	INTS10;MEPCE;RBM7
cellular response to interleukin-6 (GO:0071354)	2022-04-28	0.0618982	0.289186	0	0	2.92402	8.13539	YAP1;SOCS3;STAT3;IL6ST
cristae formation (GO:0042407)	2022-04-28	0.0618982	0.289186	0	0	2.92402	8.13539	LETM1;AFG3L2;CHCHD3;DNAJC11
histone mRNA metabolic process (GO:0008334)	2022-04-28	0.0618982	0.289186	0	0	2.92402	8.13539	SSB;NCBP2;MTPAP;SNRPB
negative regulation of cellular response to insulin stimulus (GO:1900077)	2022-04-28	0.0618982	0.289186	0	0	2.92402	8.13539	PTPN1;GSK3A;IRS1;INPP5K
photoperiodism (GO:0009648)	2022-04-28	0.0618982	0.289186	0	0	2.92402	8.13539	PPP1CC;FBXL8;TP53;PPP1CA
positive regulation of fibroblast proliferation (GO:0048146)	2022-04-28	0.0618982	0.289186	0	0	2.92402	8.13539	CDK6;MYC;E2F1;EREG
positive regulation of microtubule polymerization (GO:0031116)	2022-04-28	0.0618982	0.289186	0	0	2.92402	8.13539	ARL2;RAC1;MAPRE1;MET
positive regulation of double-strand break repair (GO:2000781)	1940-05-01	0.0628836	0.293402	0	0	2.50717	6.93601	ACTR2;RIF1;PARP1;FUS;FOXM1
alpha-beta T cell activation (GO:0046631)	2022-02-08	0.0657726	0.294434	0	0	5.84276	15.9014	STOML2;INS
box C/D snoRNP assembly (GO:0000492)	2022-02-08	0.0657726	0.294434	0	0	5.84276	15.9014	ZNHIT3;RUVBL2
coronary vasculature morphogenesis (GO:0060977)	2022-02-08	0.0657726	0.294434	0	0	5.84276	15.9014	LRP2;TGFBR1
dynamin family protein polymerization involved in membrane fission (GO:0003373)	2022-02-08	0.0657726	0.294434	0	0	5.84276	15.9014	OPA1;DNM1L
dynamin family protein polymerization involved in mitochondrial fission (GO:0003374)	2022-02-08	0.0657726	0.294434	0	0	5.84276	15.9014	OPA1;DNM1L
entry of bacterium into host cell (GO:0035635)	2022-02-08	0.0657726	0.294434	0	0	5.84276	15.9014	CBLL1;MET
ER overload response (GO:0006983)	2022-02-08	0.0657726	0.294434	0	0	5.84276	15.9014	EIF2AK3;TP53
internal protein amino acid acetylation (GO:0006475)	2022-02-08	0.0657726	0.294434	0	0	5.84276	15.9014	HAT1;EP300
macromolecule modification (GO:0043412)	2022-02-08	0.0657726	0.294434	0	0	5.84276	15.9014	PARP1;PARN
negative regulation of muscle cell differentiation (GO:0051148)	2022-02-08	0.0657726	0.294434	0	0	5.84276	15.9014	IGF2;EREG
peptidyl-tyrosine dephosphorylation involved in inactivation of protein kinase activity (GO:1990264)	2022-02-08	0.0657726	0.294434	0	0	5.84276	15.9014	PTPN1;DUSP10
positive regulation of cysteine-type endopeptidase activity involved in apoptotic signaling pathway (GO:2001269)	2022-02-08	0.0657726	0.294434	0	0	5.84276	15.9014	GSN;HTRA2
positive regulation of early endosome to late endosome transport (GO:2000643)	2022-02-08	0.0657726	0.294434	0	0	5.84276	15.9014	RAB21;MSN
positive regulation of execution phase of apoptosis (GO:1900119)	2022-02-08	0.0657726	0.294434	0	0	5.84276	15.9014	TP53BP2;TP53
positive regulation of glial cell migration (GO:1903977)	2022-02-08	0.0657726	0.294434	0	0	5.84276	15.9014	P2RX4;CRKL
positive regulation of intracellular steroid hormone receptor signaling pathway (GO:0033145)	2022-02-08	0.0657726	0.294434	0	0	5.84276	15.9014	PAGR1;YAP1
positive regulation of protein localization to early endosome (GO:1902966)	2022-02-08	0.0657726	0.294434	0	0	5.84276	15.9014	ROCK2;MSN
positive regulation of protein localization to endosome (GO:1905668)	2022-02-08	0.0657726	0.294434	0	0	5.84276	15.9014	ROCK2;MSN
positive regulation of vascular associated smooth muscle cell migration (GO:1904754)	2022-02-08	0.0657726	0.294434	0	0	5.84276	15.9014	DOCK5;DOCK7
regulation of mitochondrial gene expression (GO:0062125)	2022-02-08	0.0657726	0.294434	0	0	5.84276	15.9014	TSFM;MTG2
regulation of pattern recognition receptor signaling pathway (GO:0062207)	2022-02-08	0.0657726	0.294434	0	0	5.84276	15.9014	SLC15A2;ZDHHC5
regulation of protein ADP-ribosylation (GO:0010835)	2022-02-08	0.0657726	0.294434	0	0	5.84276	15.9014	TINF2;XRCC1
regulation of protein localization to early endosome (GO:1902965)	2022-02-08	0.0657726	0.294434	0	0	5.84276	15.9014	ROCK2;MSN
regulation of protein localization to nucleolus (GO:1904749)	2022-02-08	0.0657726	0.294434	0	0	5.84276	15.9014	NVL;NMD3
ribosome disassembly (GO:0032790)	2022-02-08	0.0657726	0.294434	0	0	5.84276	15.9014	DENR;PELO
rRNA base methylation (GO:0070475)	2022-02-08	0.0657726	0.294434	0	0	5.84276	15.9014	NOP2;METTL16
spermidine metabolic process (GO:0008216)	2022-02-08	0.0657726	0.294434	0	0	5.84276	15.9014	DHPS;SRM
telomeric D-loop disassembly (GO:0061820)	2022-02-08	0.0657726	0.294434	0	0	5.84276	15.9014	WRN;POT1
TORC1 signaling (GO:0038202)	2022-02-08	0.0657726	0.294434	0	0	5.84276	15.9014	RPTOR;MTOR
translocation of molecules into host (GO:0044417)	2022-02-08	0.0657726	0.294434	0	0	5.84276	15.9014	DDX39B;THOC5
tRNA transcription (GO:0009304)	2022-02-08	0.0657726	0.294434	0	0	5.84276	15.9014	GTF3C4;GTF3C6
viral mRNA export from host cell nucleus (GO:0046784)	2022-02-08	0.0657726	0.294434	0	0	5.84276	15.9014	DDX39B;THOC5
lipid biosynthetic process (GO:0008610)	1980-08-01	0.066894	0.299075	0	0	1.95164	5.2785	MVK;SCD;OXSM;DOLPP1;PDSS2;MVD;HMGCR;MCAT
nucleosome organization (GO:0034728)	1994-09-01	0.0674889	0.301354	0	0	1.86025	5.01485	BRD2;SMARCB1;SET;ACTR6;GRWD1;POLE3;RNF8;HMGA1;ANP32B
negative regulation of transcription, DNA-templated (GO:0045892)	62/948	0.0684476	0.30506	0	0	1.23837	3.32093	TCERG1;KDM5C;RIF1;KDM1B;KDM8;BRCA1;ENO1;FOXM1;PHB2;SALL1;YWHAQ;SIN3B;MYC;EP300;TGIF1;RBFOX2;KDM2A;PARP1;FBXW11;ARID5B;POU5F1;ETV5;EREG;HCFC1;CREB1;KAT6A;BIRC5;ZMYND11;TP53;YAP1;FOXC2;FOXC1;SET;DDX20;GATA3;ZNF8;ZBTB2;BCLAF1;BTAF1;HSF1;E2F1;INPP5K;VHL;MTA2;KDM4A;JUN;MTERF3;USP9X;XRCC5;PHF12;STAT3;IGF2;HMGA1;TBX3;THAP11;DRAP1;REST;NR6A1;BCL6;ZNF217;MAFK;BAP1
negative regulation of cell-cell adhesion (GO:0022408)	1941-05-01	0.0685781	0.30506	0	0	2.4374	6.53169	IL1RN;MAPK7;WNK1;GTPBP4;PTK2
response to growth factor (GO:0070848)	1941-05-01	0.0685781	0.30506	0	0	2.4374	6.53169	MAPK7;MYC;HTRA2;LRP2;TGFBR1
aggrephagy (GO:0035973)	2022-04-29	0.0688604	0.305163	0	0	2.80691	7.51037	UBQLN1;UBE2N;VIM;DYNLL1
lamellipodium organization (GO:0097581)	2022-04-29	0.0688604	0.305163	0	0	2.80691	7.51037	ITGB1;RAC1;ARHGEF7;VCL
protein ADP-ribosylation (GO:0006471)	2022-04-29	0.0688604	0.305163	0	0	2.80691	7.51037	PARP1;SIRT4;PARP16;PARP14
peptidyl-threonine modification (GO:0018210)	1967-07-01	0.0691766	0.30618	0	0	2.04862	5.47205	GSK3A;PDPK1;ROCK2;WNK1;CSNK2B;CDC42BPA;TGFBR1
negative regulation of double-strand break repair via homologous recombination (GO:2000042)	2022-03-18	0.070083	0.307773	0	0	3.50724	9.3225	RMI2;RIF1;TP53BP1
positive regulation of cardiac muscle hypertrophy (GO:0010613)	2022-03-18	0.070083	0.307773	0	0	3.50724	9.3225	PARP1;ROCK2;IL6ST
protein localization to centrosome (GO:0071539)	2022-03-18	0.070083	0.307773	0	0	3.50724	9.3225	NUDCD3;CEP83;CEP192
regulation of mRNA polyadenylation (GO:1900363)	2022-03-18	0.070083	0.307773	0	0	3.50724	9.3225	NCBP2;HSF1;RNF40
regulation of protein-containing complex disassembly (GO:0043244)	2022-03-18	0.070083	0.307773	0	0	3.50724	9.3225	OGFOD1;ETF1;GSPT1
rRNA transcription (GO:0009303)	2022-03-18	0.070083	0.307773	0	0	3.50724	9.3225	GTF3C4;NIFK;GTF3C6
regulation of proteasomal protein catabolic process (GO:0061136)	1954-06-01	0.0701466	0.307773	0	0	2.1943	5.83063	UFL1;XPO1;PSMD14;DDRGK1;PSME3;RAD23B
ciliary basal body-plasma membrane docking (GO:0097711)	1995-09-01	0.0711613	0.311838	0	0	1.83852	4.85886	YWHAE;CEP152;HAUS3;CEP83;HAUS6;CEP192;DYNLL1;MAPRE1;RAB11A
regulation of cellular macromolecule biosynthetic process (GO:2000112)	33/468	0.0721363	0.315719	0	0	1.33801	3.51789	FOXC1;DSCC1;INS;ORC5;PPP2CA;ATXN2;ZNHIT3;E2F1;EP300;ERC1;FBXO5;VHL;MYBL1;WWTR1;FUS;PHF12;STAT3;IGF2;HMGA1;MSL3;SOX12;FOXN2;POU5F1;SUPT3H;TGFBR1;HCFC1;DRAP1;REST;ZFAT;ZNF217;NUP35;TP53;METAP1
positive regulation of protein kinase activity (GO:0045860)	13/154	0.0741645	0.324194	0	0	1.62107	4.21717	PTPN1;DDX3X;XRCC5;PARP16;PTK2;RHOA;EREG;RPTOR;PPP2CA;TPX2;CENPE;STK11;PAK2
ATP-dependent chromatin remodeling (GO:0043044)	1942-05-01	0.074548	0.325066	0	0	2.3714	6.15688	SMARCB1;ACTR6;RNF8;CHD4;MTA2
regulation of ubiquitin-dependent protein catabolic process (GO:2000058)	1942-05-01	0.074548	0.325066	0	0	2.3714	6.15688	UFL1;XPO1;RAD23B;CDK5RAP3;PTK2
positive regulation of protein ubiquitination (GO:0031398)	1982-08-01	0.0750258	0.326746	0	0	1.89869	4.91747	GSK3A;PAXIP1;DERL1;UBQLN1;UBE2N;STUB1;BRCA1;CDK5RAP3
pyruvate metabolic process (GO:0006090)	1955-06-01	0.0753175	0.327612	0	0	2.14941	5.55846	GPI;TPI1;PKM;PGK1;ENO1;ALDOA
cellular response to oxidative stress (GO:0034599)	11/125	0.0757711	0.32918	0	0	1.69581	4.37526	G6PD;JUN;CCS;PARP1;PYROXD1;TXNRD1;HTRA2;ROMO1;SOD2;TP53;ETV5
heterotypic cell-cell adhesion (GO:0034113)	2022-04-30	0.0762072	0.329858	0	0	2.69881	6.94754	ITGB1;ITGAV;PARVA;ITGA5
histone H3-K4 methylation (GO:0051568)	2022-04-30	0.0762072	0.329858	0	0	2.69881	6.94754	PAGR1;PAXIP1;KMT2C;WDR61
plasma membrane invagination (GO:0099024)	2022-04-30	0.0762072	0.329858	0	0	2.69881	6.94754	CDC42;GSN;MYH9;RHOA
branching involved in ureteric bud morphogenesis (GO:0001658)	2022-03-19	0.0800078	0.342946	0	0	3.28786	8.30392	SALL1;MYC;HOXA11
DNA double-strand break processing (GO:0000729)	2022-03-19	0.0800078	0.342946	0	0	3.28786	8.30392	RBBP8;UBE2N;BRCA1
negative regulation of RNA splicing (GO:0033119)	2022-03-19	0.0800078	0.342946	0	0	3.28786	8.30392	SFSWAP;RNPS1;RPS13
Rac protein signal transduction (GO:0016601)	2022-03-19	0.0800078	0.342946	0	0	3.28786	8.30392	RHOG;BRK1;RAC1
regulation of autophagy of mitochondrion (GO:1903146)	2022-03-19	0.0800078	0.342946	0	0	3.28786	8.30392	GSK3A;HTRA2;DNM1L
regulation of centriole replication (GO:0046599)	2022-03-19	0.0800078	0.342946	0	0	3.28786	8.30392	RBM14;SPICE1;BRCA1
regulation of stem cell population maintenance (GO:2000036)	2022-03-19	0.0800078	0.342946	0	0	3.28786	8.30392	REST;MYC;WDR43
response to cholesterol (GO:0070723)	2022-03-19	0.0800078	0.342946	0	0	3.28786	8.30392	GRAMD1A;PMVK;TGFBR1
cellular response to glucose starvation (GO:0042149)	1943-05-01	0.0807906	0.343146	0	0	2.30887	5.80887	PIK3R4;EIF2AK3;ASNS;HNRNPA1;TP53
regulation of carbohydrate catabolic process (GO:0043470)	1943-05-01	0.0807906	0.343146	0	0	2.30887	5.80887	NDC1;NUP214;NUP85;EP300;NUP35
regulation of purine nucleotide metabolic process (GO:1900542)	1943-05-01	0.0807906	0.343146	0	0	2.30887	5.80887	NDC1;NUP214;NUP85;EP300;NUP35
actin-mediated cell contraction (GO:0070252)	2022-02-09	0.081609	0.343146	0	0	5.00781	12.5487	GSN;PARVA
anoikis (GO:0043276)	2022-02-09	0.081609	0.343146	0	0	5.00781	12.5487	STK11;MTOR
cellular response to interleukin-9 (GO:0071355)	2022-02-09	0.081609	0.343146	0	0	5.00781	12.5487	STAT3;IL9R
endosome to melanosome transport (GO:0035646)	2022-02-09	0.081609	0.343146	0	0	5.00781	12.5487	AP1G1;AP1M1
endosome to pigment granule transport (GO:0043485)	2022-02-09	0.081609	0.343146	0	0	5.00781	12.5487	AP1G1;AP1M1
interleukin-9-mediated signaling pathway (GO:0038113)	2022-02-09	0.081609	0.343146	0	0	5.00781	12.5487	STAT3;IL9R
intestinal epithelial cell differentiation (GO:0060575)	2022-02-09	0.081609	0.343146	0	0	5.00781	12.5487	YAP1;IL6ST
mitochondrial tRNA modification (GO:0070900)	2022-02-09	0.081609	0.343146	0	0	5.00781	12.5487	TRMT10C;HSD17B10
regulation of endothelial cell development (GO:1901550)	2022-02-09	0.081609	0.343146	0	0	5.00781	12.5487	ROCK2;VCL
regulation of histone H4 acetylation (GO:0090239)	2022-02-09	0.081609	0.343146	0	0	5.00781	12.5487	SMARCB1;IWS1
regulation of respiratory burst (GO:0060263)	2022-02-09	0.081609	0.343146	0	0	5.00781	12.5487	RAC1;INS
response to leptin (GO:0044321)	2022-02-09	0.081609	0.343146	0	0	5.00781	12.5487	STAT3;LRP2
somatic recombination of immunoglobulin genes involved in immune response (GO:0002204)	2022-02-09	0.081609	0.343146	0	0	5.00781	12.5487	RNF168;RNF8
cellular response to light stimulus (GO:0071482)	1970-07-01	0.0832637	0.349688	0	0	1.95076	4.84907	PCNA;PARP1;MYC;RUVBL2;POLD1;EP300;TP53
negative regulation of proteasomal ubiquitin-dependent protein catabolic process (GO:0032435)	1931-04-01	0.08393	0.35165	0	0	2.59871	6.43902	DDRGK1;STYX;TLK2;EIF3H
regulation of cellular senescence (GO:2000772)	1931-04-01	0.08393	0.35165	0	0	2.59871	6.43902	CDK6;HMGA1;FBXO5;EEF1E1
negative regulation of cell cycle G2/M phase transition (GO:1902750)	1957-06-01	0.0862894	0.361107	0	0	2.0649	5.0591	PSMD14;PSMD13;PSMC4;PSME3;PSMD3;PSMD1
protein polyubiquitination (GO:0000209)	23/314	0.0863972	0.36113	0	0	1.3916	3.40776	PSMD14;FBXW11;PSMD13;PELI3;RNF8;LMO7;UBE4B;BRCA1;ANAPC11;UBE2J1;KLHL20;RNF168;FBXL8;PSMC4;PSME3;TRIM2;PSMD3;CDC16;UBE2N;PSMD1;ANAPC4;STUB1;SKP2
homotypic cell-cell adhesion (GO:0034109)	1944-05-01	0.0873024	0.362767	0	0	2.24955	5.48524	MYH9;CLIC1;MYL9;METAP1;VCL
intracellular steroid hormone receptor signaling pathway (GO:0030518)	1944-05-01	0.0873024	0.362767	0	0	2.24955	5.48524	YAP1;RBFOX2;NCOA4;TADA3;SAFB
mitotic spindle assembly (GO:0090307)	1944-05-01	0.0873024	0.362767	0	0	2.24955	5.48524	TPX2;SPICE1;CEP192;RAB11A;RHOA
positive regulation of biosynthetic process (GO:0009891)	1944-05-01	0.0873024	0.362767	0	0	2.24955	5.48524	CREB1;SIRT4;VIM;MTOR;INS
protein K63-linked ubiquitination (GO:0070534)	1944-05-01	0.0873024	0.362767	0	0	2.24955	5.48524	RNF168;PELI3;RNF8;UBE2N;STUB1
positive regulation of cellular protein localization (GO:1903829)	1971-07-01	0.0882991	0.366047	0	0	1.92017	4.66031	YAP1;WWTR1;GNL3L;DDRGK1;EIF2AK3;CDK5RAP3;INS
protein tetramerization (GO:0051262)	1971-07-01	0.0882991	0.366047	0	0	1.92017	4.66031	OXA1L;SSBP1;ALDOA;SOD2;HSD17B10;GLS;FARSB
proteasomal protein catabolic process (GO:0010498)	16/205	0.0898747	0.368687	0	0	1.48883	3.58711	GSK3A;PSMD14;FBXW11;PSMD13;DERL1;UBE4B;RAD23B;KLHL20;PSMC4;PSME3;TRIM2;DDI2;PSMD3;PSMD1;STUB1;SKP2
cellular response to insulin stimulus (GO:0032869)	11/129	0.0899831	0.368687	0	0	1.63798	3.94447	BCAR3;FOXC2;GSK3A;PKM;PARP1;IRS1;PDPK1;IGF2;INPP5K;SLC39A14;INS
muscle contraction (GO:0006936)	11/129	0.0899831	0.368687	0	0	1.63798	3.94447	OXTR;MYL6;ASPH;PABPN1;ROCK2;TMOD3;VIM;ALDOA;MYL9;VCL;MYH6
cardiac ventricle development (GO:0003231)	2022-03-20	0.0905017	0.368687	0	0	3.09429	7.43369	SALL1;MATR3;GATA3
cellular response to misfolded protein (GO:0071218)	2022-03-20	0.0905017	0.368687	0	0	3.09429	7.43369	DERL1;STUB1;AUP1
cellular response to nitrogen compound (GO:1901699)	2022-03-20	0.0905017	0.368687	0	0	3.09429	7.43369	ROCK2;DDI2;HSF1
cortical actin cytoskeleton organization (GO:0030866)	2022-03-20	0.0905017	0.368687	0	0	3.09429	7.43369	STRIP1;ROCK2;ARF6
establishment of epithelial cell polarity (GO:0090162)	2022-03-20	0.0905017	0.368687	0	0	3.09429	7.43369	CDC42;MSN;RHOA
growth hormone receptor signaling pathway (GO:0060396)	2022-03-20	0.0905017	0.368687	0	0	3.09429	7.43369	PTPN1;STAT3;PTK2
hepaticobiliary system development (GO:0061008)	2022-03-20	0.0905017	0.368687	0	0	3.09429	7.43369	ARID5B;MET;CDK5RAP3
positive regulation of G2/M transition of mitotic cell cycle (GO:0010971)	2022-03-20	0.0905017	0.368687	0	0	3.09429	7.43369	RAD51B;FBXO5;RAB11A
positive regulation of peptidyl-lysine acetylation (GO:2000758)	2022-03-20	0.0905017	0.368687	0	0	3.09429	7.43369	PAXIP1;RUVBL2;BRCA1
positive regulation of protein processing (GO:0010954)	2022-03-20	0.0905017	0.368687	0	0	3.09429	7.43369	GSN;MYH9;ENO1
production of small RNA involved in gene silencing by RNA (GO:0070918)	2022-03-20	0.0905017	0.368687	0	0	3.09429	7.43369	ZC3H7A;AGO2;MRPL44
xenobiotic transport (GO:0042908)	2022-03-20	0.0905017	0.368687	0	0	3.09429	7.43369	SLC7A5;SLC15A2;SLC22A18
negative regulation of programmed cell death (GO:0043069)	27/381	0.0919104	0.373148	0	0	1.34343	3.20669	DDX3X;ZFAND6;LRP2;PHB2;HSP90B1;OPA1;DDRGK1;MYC;PIM2;ERC1;VHL;DCPS;PAK2;GPX4;ASNS;CFLAR;PTK2;TBX3;KLHL20;SUPV3L1;UFM1;BIRC5;NAA15;IL6ST;TP53;MET;TPT1
cellular response to topologically incorrect protein (GO:0035967)	1932-04-01	0.0920191	0.373148	0	0	2.50577	5.97816	PTPN1;HSF1;STUB1;HSPA14
establishment or maintenance of epithelial cell apical/basal polarity (GO:0045197)	1932-04-01	0.0920191	0.373148	0	0	2.50577	5.97816	CDC42;WDR1;MSN;RHOA
regulation of transcription involved in G1/S transition of mitotic cell cycle (GO:0000083)	1932-04-01	0.0920191	0.373148	0	0	2.50577	5.97816	PCNA;RRM2;E2F1;FBXO5
protein phosphorylation (GO:0006468)	34/496	0.0923976	0.374253	0	0	1.29733	3.0898	GSK3A;ROCK2;PIK3R4;TTK;STK11;PPP4R1;TLK2;CSK;PIM2;ERC1;PAK2;PRKG1;BRD2;PDPK1;EIF2AK3;GTF2H1;CDC42BPA;MASTL;GTF2H4;GTF2H5;MTOR;PTK2;TGFBR1;TBCK;CDK6;CREB1;WNK1;COPS2;CDK2;CSNK2B;BIRC5;FAM20C;FAM20A;FGFR1
negative regulation of cellular amide metabolic process (GO:0034249)	1986-08-01	0.092997	0.375598	0	0	1.80094	4.27758	SYNCRIP;DDX3X;EIF4A3;EIF2AK3;SAMD4B;IGF2BP3;IGF2BP2;MRPL13
cellular response to lectin (GO:1990858)	10/115	0.0930486	0.375598	0	0	1.67302	3.97282	PSMD14;FBXW11;PSMD13;PDPK1;PSMC4;PSME3;PSMD3;EP300;PSMD1;PAK2
stimulatory C-type lectin receptor signaling pathway (GO:0002223)	10/115	0.0930486	0.375598	0	0	1.67302	3.97282	PSMD14;FBXW11;PSMD13;PDPK1;PSMC4;PSME3;PSMD3;EP300;PSMD1;PAK2
chromosome condensation (GO:0030261)	1945-05-01	0.0940791	0.379324	0	0	2.19319	5.18387	SET;AIFM1;NCAPH2;CSNK2B;BANF1
cellular response to chemical stress (GO:0062197)	9/101	0.0957567	0.382167	0	0	1.71807	4.0305	G6PD;CCS;DDX3X;PARP1;PYROXD1;TXNRD1;HTRA2;SOD2;ETV5
regulation of protein kinase B signaling (GO:0051896)	16/207	0.0958336	0.382167	0	0	1.47309	3.4546	ITGB1;IRS1;PDPK1;IGF2;RHOG;GATA3;LRP2;PTK2;TGFBR1;EREG;INS;P2RX4;INPP5K;RAC1;MET;FGFR1
phosphorylation (GO:0016310)	28/400	0.097752	0.382167	0	0	1.32575	3.08279	GSK3A;ROCK2;PIK3R4;STK11;PPP4R1;PGK1;TLK2;CSK;PIM2;PAK2;PRKG1;BRD2;PDPK1;STAT3;EIF2AK3;CDC42BPA;MTOR;TGFBR1;TBCK;CDK6;CREB1;WNK1;COPS2;CDK2;BIRC5;FAM20C;FAM20A;FGFR1
positive regulation of apoptotic signaling pathway (GO:2001235)	1959-06-01	0.0980898	0.382167	0	0	1.98677	4.61302	BCLAF1;CRADD;DNM1L;TP53;PAK2;TGFBR1
adherens junction assembly (GO:0034333)	2022-02-10	0.0984633	0.382167	0	0	4.3816	10.1569	PAK2;VCL
cellular response to leucine (GO:0071233)	2022-02-10	0.0984633	0.382167	0	0	4.3816	10.1569	RPTOR;MTOR
endothelial tube morphogenesis (GO:0061154)	2022-02-10	0.0984633	0.382167	0	0	4.3816	10.1569	CSNK2B;RHOA
formation of translation preinitiation complex (GO:0001731)	2022-02-10	0.0984633	0.382167	0	0	4.3816	10.1569	DENR;EIF4B
genetic imprinting (GO:0071514)	2022-02-10	0.0984633	0.382167	0	0	4.3816	10.1569	KDM1B;IGF2
hematopoietic stem cell differentiation (GO:0060218)	2022-02-10	0.0984633	0.382167	0	0	4.3816	10.1569	UFL1;TP53
histone H2B ubiquitination (GO:0033523)	2022-02-10	0.0984633	0.382167	0	0	4.3816	10.1569	RNF8;RNF40
lipid droplet formation (GO:0140042)	2022-02-10	0.0984633	0.382167	0	0	4.3816	10.1569	AUP1;CDS2
mesenchymal to epithelial transition (GO:0060231)	2022-02-10	0.0984633	0.382167	0	0	4.3816	10.1569	SALL1;GATA3
modulation by symbiont of host process (GO:0044003)	2022-02-10	0.0984633	0.382167	0	0	4.3816	10.1569	PGK1;ENO1
negative regulation of peptidyl-lysine acetylation (GO:2000757)	2022-02-10	0.0984633	0.382167	0	0	4.3816	10.1569	SET;BRCA1
negative regulation of telomerase activity (GO:0051974)	2022-02-10	0.0984633	0.382167	0	0	4.3816	10.1569	POT1;TP53
negative regulation of transcription by competitive promoter binding (GO:0010944)	2022-02-10	0.0984633	0.382167	0	0	4.3816	10.1569	CREB1;KDM2A
nuclear-transcribed mRNA catabolic process, exonucleolytic, 3'-5' (GO:0034427)	2022-02-10	0.0984633	0.382167	0	0	4.3816	10.1569	TTC37;EXOSC2
peptidyl-amino acid modification (GO:0018193)	2022-02-10	0.0984633	0.382167	0	0	4.3816	10.1569	METAP1;METAP2
positive regulation of keratinocyte migration (GO:0051549)	2022-02-10	0.0984633	0.382167	0	0	4.3816	10.1569	MTOR;ARF6
positive regulation of mRNA 3'-end processing (GO:0031442)	2022-02-10	0.0984633	0.382167	0	0	4.3816	10.1569	NCBP2;HSF1
production of siRNA involved in RNA interference (GO:0030422)	2022-02-10	0.0984633	0.382167	0	0	4.3816	10.1569	AGO2;MRPL44
protein poly-ADP-ribosylation (GO:0070212)	2022-02-10	0.0984633	0.382167	0	0	4.3816	10.1569	PARP1;PARP14
protein prenylation (GO:0018342)	2022-02-10	0.0984633	0.382167	0	0	4.3816	10.1569	FNTB;RABGGTB
regulation of DNA methylation (GO:0044030)	2022-02-10	0.0984633	0.382167	0	0	4.3816	10.1569	KDM1B;MYC
regulation of neutrophil migration (GO:1902622)	2022-02-10	0.0984633	0.382167	0	0	4.3816	10.1569	RHOG;RAC1
regulation of phospholipid metabolic process (GO:1903725)	2022-02-10	0.0984633	0.382167	0	0	4.3816	10.1569	DNAJC19;PHB2
regulation of RNA polymerase II transcription preinitiation complex assembly (GO:0045898)	2022-02-10	0.0984633	0.382167	0	0	4.3816	10.1569	PSMC4;TP53
removal of superoxide radicals (GO:0019430)	2022-02-10	0.0984633	0.382167	0	0	4.3816	10.1569	CCS;SOD2
response to leucine (GO:0043201)	2022-02-10	0.0984633	0.382167	0	0	4.3816	10.1569	RPTOR;MTOR
RNA polymerase II preinitiation complex assembly (GO:0051123)	2022-02-10	0.0984633	0.382167	0	0	4.3816	10.1569	GTF2A2;TAF11
rRNA pseudouridine synthesis (GO:0031118)	2022-02-10	0.0984633	0.382167	0	0	4.3816	10.1569	TSR3;NHP2
small nucleolar ribonucleoprotein complex assembly (GO:0000491)	2022-02-10	0.0984633	0.382167	0	0	4.3816	10.1569	ZNHIT3;RUVBL2
UV protection (GO:0009650)	2022-02-10	0.0984633	0.382167	0	0	4.3816	10.1569	FEN1;ERCC2
insulin receptor signaling pathway (GO:0008286)	1973-07-01	0.0988736	0.382919	0	0	1.86179	4.30802	BCAR3;FOXC2;GSK3A;IRS1;IGF2;SLC39A14;INS
regulation of hydrolase activity (GO:0051336)	1973-07-01	0.0988736	0.382919	0	0	1.86179	4.30802	WRN;FBXW11;CRK;CDK5RAP3;PRKG1;PTK2;TBC1D10B
intrinsic apoptotic signaling pathway (GO:0097193)	9/102	0.100282	0.38602	0	0	1.69951	3.90847	STK11;DDX3X;AIFM1;TP53BP2;E2F1;HTRA2;QRICH1;BRCA1;TP53
regulation of proteasomal ubiquitin-dependent protein catabolic process (GO:0032434)	9/102	0.100282	0.38602	0	0	1.69951	3.90847	UFL1;GSK3A;XPO1;DDRGK1;SUMO2;TLK2;EIF3H;STUB1;RAD23B
positive regulation of histone modification (GO:0031058)	1933-04-01	0.100464	0.38602	0	0	2.41924	5.55931	PAXIP1;RUVBL2;UBE2N;BRCA1
signal transduction by p53 class mediator (GO:0072331)	1933-04-01	0.100464	0.38602	0	0	2.41924	5.55931	STK11;PAXIP1;TP53BP2;TP53
positive regulation of nucleocytoplasmic transport (GO:0046824)	1946-05-01	0.101116	0.38602	0	0	2.13959	4.90284	YWHAE;XPO4;NCBP2;ANP32B;TP53
postreplication repair (GO:0006301)	1946-05-01	0.101116	0.38602	0	0	2.13959	4.90284	PCNA;POLD1;RPA1;UBE2N;BRCA1
posttranscriptional regulation of gene expression (GO:0010608)	1946-05-01	0.101116	0.38602	0	0	2.13959	4.90284	ATXN2;ZC3H7A;MATR3;METTL16;METAP1
regulation of DNA metabolic process (GO:0051052)	1946-05-01	0.101116	0.38602	0	0	2.13959	4.90284	KDM1B;XRCC5;MYC;USP1;UBE2N
regulation of fibroblast proliferation (GO:0048145)	1946-05-01	0.101116	0.38602	0	0	2.13959	4.90284	CDK6;MYC;E2F1;TP53;EREG
actin nucleation (GO:0045010)	2022-03-21	0.101533	0.38602	0	0	2.92223	6.68424	ACTR2;ARPC3;ARPC4
intrinsic apoptotic signaling pathway in response to DNA damage by p53 class mediator (GO:0042771)	2022-03-21	0.101533	0.38602	0	0	2.92223	6.68424	RPS27L;EP300;TP53
poly(A)+ mRNA export from nucleus (GO:0016973)	2022-03-21	0.101533	0.38602	0	0	2.92223	6.68424	ENY2;PABPN1;IWS1
positive regulation of smoothened signaling pathway (GO:0045880)	2022-03-21	0.101533	0.38602	0	0	2.92223	6.68424	DLG5;TUBD1;GLI1
positive regulation of vascular associated smooth muscle cell proliferation (GO:1904707)	2022-03-21	0.101533	0.38602	0	0	2.92223	6.68424	DNMT1;JUN;MFN2
regulation of anoikis (GO:2000209)	2022-03-21	0.101533	0.38602	0	0	2.92223	6.68424	ITGB1;ITGA5;PTK2
regulation of dendritic spine development (GO:0060998)	2022-03-21	0.101533	0.38602	0	0	2.92223	6.68424	DLG5;LLPH;ARF6
regulation of transcription by RNA polymerase III (GO:0006359)	2022-03-21	0.101533	0.38602	0	0	2.92223	6.68424	RPTOR;ICE2;MTOR
negative regulation of binding (GO:0051100)	1988-08-01	0.10283	0.390534	0	0	1.75573	3.99372	JUN;BTAF1;GNL3L;STYX;E2F1;TFIP11;GTPBP4;PPP1CA
NIK/NF-kappaB signaling (GO:0038061)	1974-07-01	0.10441	0.396108	0	0	1.8339	4.14357	PSMD14;FBXW11;PSMD13;PSMC4;PSME3;PSMD3;PSMD1
epithelial to mesenchymal transition (GO:0001837)	1947-05-01	0.108407	0.410831	0	0	2.08853	4.64043	ROCK2;DLG5;TBX3;TGFBR1;FGFR1
histone lysine methylation (GO:0034968)	1934-04-01	0.109252	0.412702	0	0	2.33847	5.17761	N6AMT1;PAGR1;PAXIP1;SMYD3
regulation of lamellipodium assembly (GO:0010591)	1934-04-01	0.109252	0.412702	0	0	2.33847	5.17761	CDC42;ACTR2;BRK1;RAC1
termination of RNA polymerase II transcription (GO:0006369)	1934-04-01	0.109252	0.412702	0	0	2.33847	5.17761	PABPN1;NCBP2;PAPOLA;SNRPB
integrin-mediated signaling pathway (GO:0007229)	1975-07-01	0.11011	0.41543	0	0	1.80684	3.98638	ITGB1;CDC42;ITGA2B;MYH9;ITGAV;ITGA5;PTK2
innate immune response activating cell surface receptor signaling pathway (GO:0002220)	10/119	0.110209	0.41543	0	0	1.61129	3.5535	PSMD14;FBXW11;PSMD13;PDPK1;PSMC4;PSME3;PSMD3;EP300;PSMD1;PAK2
regulation of DNA-templated transcription, initiation (GO:2000142)	1961-06-01	0.110699	0.416831	0	0	1.91432	4.2133	MED12;BCLAF1;JUN;PPM1D;TP53;MED7
fatty-acyl-CoA metabolic process (GO:0035337)	2022-03-22	0.113067	0.41872	0	0	2.76828	6.03424	SCD;ACSL4;ACSL3
limb morphogenesis (GO:0035108)	2022-03-22	0.113067	0.41872	0	0	2.76828	6.03424	MBNL1;TBX3;HOXA11
mitochondrial calcium ion homeostasis (GO:0051560)	2022-03-22	0.113067	0.41872	0	0	2.76828	6.03424	LETM1;AFG3L2;RAP1GDS1
negative regulation of phosphate metabolic process (GO:0045936)	2022-03-22	0.113067	0.41872	0	0	2.76828	6.03424	INPP5K;DYNLL1;TP53
negative regulation of small molecule metabolic process (GO:0062014)	2022-03-22	0.113067	0.41872	0	0	2.76828	6.03424	GSK3A;EP300;INS
positive regulation of translational initiation (GO:0045948)	2022-03-22	0.113067	0.41872	0	0	2.76828	6.03424	DDX3X;POLR2D;MTOR
regulation of chromosome organization (GO:0033044)	2022-03-22	0.113067	0.41872	0	0	2.76828	6.03424	RMI2;XRCC5;MYC
mitochondrial respiratory chain complex assembly (GO:0033108)	1990-08-01	0.113219	0.41872	0	0	1.71273	3.73105	CHCHD4;OXA1L;NDUFA6;AIFM1;SDHAF2;NDUFAF7;NDUFA2;FOXRED1
negative regulation of MAP kinase activity (GO:0043407)	1948-05-01	0.115947	0.41872	0	0	2.03985	4.39511	PTPN1;DUSP10;DEFB114;INPP5K;CDK5RAP3
positive regulation of blood vessel endothelial cell migration (GO:0043536)	1948-05-01	0.115947	0.41872	0	0	2.03985	4.39511	FOXC2;P2RX4;PDPK1;PLCG1;FGFR1
actin filament depolymerization (GO:0030042)	2022-02-11	0.116179	0.41872	0	0	3.89455	8.38349	GSN;WDR1
axonal transport of mitochondrion (GO:0019896)	2022-02-11	0.116179	0.41872	0	0	3.89455	8.38349	OPA1;ACTR10
cellular response to superoxide (GO:0071451)	2022-02-11	0.116179	0.41872	0	0	3.89455	8.38349	CCS;SOD2
ER-associated misfolded protein catabolic process (GO:0071712)	2022-02-11	0.116179	0.41872	0	0	3.89455	8.38349	DERL1;AUP1
fatty acid homeostasis (GO:0055089)	2022-02-11	0.116179	0.41872	0	0	3.89455	8.38349	POLD1;INS
insulin-like growth factor receptor signaling pathway (GO:0048009)	2022-02-11	0.116179	0.41872	0	0	3.89455	8.38349	IRS1;EIF2AK3
interleukin-35-mediated signaling pathway (GO:0070757)	2022-02-11	0.116179	0.41872	0	0	3.89455	8.38349	STAT3;IL6ST
isotype switching (GO:0045190)	2022-02-11	0.116179	0.41872	0	0	3.89455	8.38349	RNF168;RNF8
mitochondrion morphogenesis (GO:0070584)	2022-02-11	0.116179	0.41872	0	0	3.89455	8.38349	SUPV3L1;DNM1L
monocyte differentiation (GO:0030224)	2022-02-11	0.116179	0.41872	0	0	3.89455	8.38349	MYH9;THOC5
negative regulation of centrosome duplication (GO:0010826)	2022-02-11	0.116179	0.41872	0	0	3.89455	8.38349	RBM14;BRCA1
negative regulation of receptor signaling pathway via STAT (GO:1904893)	2022-02-11	0.116179	0.41872	0	0	3.89455	8.38349	SOCS3;VHL
nucleus localization (GO:0051647)	2022-02-11	0.116179	0.41872	0	0	3.89455	8.38349	FBXW11;MTOR
peptidyl-proline hydroxylation (GO:0019511)	2022-02-11	0.116179	0.41872	0	0	3.89455	8.38349	EGLN1;OGFOD1
PERK-mediated unfolded protein response (GO:0036499)	2022-02-11	0.116179	0.41872	0	0	3.89455	8.38349	EIF2AK3;QRICH1
positive regulation of actin nucleation (GO:0051127)	2022-02-11	0.116179	0.41872	0	0	3.89455	8.38349	GSN;BRK1
positive regulation of cytoplasmic transport (GO:1903651)	2022-02-11	0.116179	0.41872	0	0	3.89455	8.38349	RAB21;MSN
positive regulation of DNA-dependent DNA replication (GO:2000105)	2022-02-11	0.116179	0.41872	0	0	3.89455	8.38349	STOML2;SSBP1
positive regulation of histone exchange (GO:1900051)	2022-02-11	0.116179	0.41872	0	0	3.89455	8.38349	TINF2;POT1
positive regulation of protein localization to Cajal body (GO:1904871)	2022-02-11	0.116179	0.41872	0	0	3.89455	8.38349	CCT3;MEPCE
positive regulation of transcription elongation from RNA polymerase II promoter (GO:0032968)	2022-02-11	0.116179	0.41872	0	0	3.89455	8.38349	TCERG1;EAPP
positive regulation of triglyceride biosynthetic process (GO:0010867)	2022-02-11	0.116179	0.41872	0	0	3.89455	8.38349	CTDNEP1;CNEP1R1
proteasome assembly (GO:0043248)	2022-02-11	0.116179	0.41872	0	0	3.89455	8.38349	PSMD13;ADRM1
protein localization to phagophore assembly site (GO:0034497)	2022-02-11	0.116179	0.41872	0	0	3.89455	8.38349	WDR45B;MFN2
regulation of cysteine-type endopeptidase activity involved in apoptotic signaling pathway (GO:2001267)	2022-02-11	0.116179	0.41872	0	0	3.89455	8.38349	GSN;HTRA2
regulation of gene expression by genetic imprinting (GO:0006349)	2022-02-11	0.116179	0.41872	0	0	3.89455	8.38349	KDM1B;IGF2
regulation of histone exchange (GO:1900049)	2022-02-11	0.116179	0.41872	0	0	3.89455	8.38349	TINF2;POT1
regulation of histone H3-K9 acetylation (GO:2000615)	2022-02-11	0.116179	0.41872	0	0	3.89455	8.38349	SMARCB1;BRCA1
regulation of mRNA 3'-end processing (GO:0031440)	2022-02-11	0.116179	0.41872	0	0	3.89455	8.38349	NCBP2;PAPOLA
regulation of phospholipase activity (GO:0010517)	2022-02-11	0.116179	0.41872	0	0	3.89455	8.38349	PDPK1;FGFR1
regulation of protein localization to Cajal body (GO:1904869)	2022-02-11	0.116179	0.41872	0	0	3.89455	8.38349	CCT3;MEPCE
response to sterol (GO:0036314)	2022-02-11	0.116179	0.41872	0	0	3.89455	8.38349	PMVK;TGFBR1
positive regulation of apoptotic process (GO:0043065)	22/310	0.117252	0.421892	0	0	1.34391	2.88058	ITGB1;JUN;TRIO;DDX3X;ARHGEF12;CRADD;DDX20;HTRA2;TGFBR1;BCLAF1;REST;AIFM1;BCL6;TP53BP2;E2F1;RNPS1;QRICH1;ARHGEF7;EEF1E1;DNM1L;TP53;CTNNBL1
glucose metabolic process (GO:0006006)	1962-06-01	0.117298	0.421892	0	0	1.88003	4.02897	GPI;TPI1;PGK1;ENO1;ALDOA;SLC39A14
negative regulation of organelle assembly (GO:1902116)	1935-04-01	0.11837	0.423857	0	0	2.26292	4.82893	YAP1;RBM14;CHMP4B;BRCA1
peptidyl-tyrosine dephosphorylation (GO:0035335)	1935-04-01	0.11837	0.423857	0	0	2.26292	4.82893	DUSP5;PTPN1;DUSP10;PTPN9
regulation of lipid biosynthetic process (GO:0046890)	1935-04-01	0.11837	0.423857	0	0	2.26292	4.82893	CREB1;SIRT4;MTOR;INS
response to estrogen (GO:0043627)	1935-04-01	0.11837	0.423857	0	0	2.26292	4.82893	NCOA4;EP300;BRCA1;GATA3
plasma membrane bounded cell projection assembly (GO:0120031)	20/278	0.118445	0.423857	0	0	1.36342	2.9086	ITGB1;ACTR2;GSN;EXOC7;PARVA;DYNLL1;TTC39C;RAB11A;EHD2;NUDCD3;EXOC4;INPP5K;CEP83;EXOC3;HYLS1;RAC1;ARHGEF7;CFAP20;VCL;ARF6
positive regulation of supramolecular fiber organization (GO:1902905)	1991-08-01	0.118619	0.424051	0	0	1.692	3.60707	VASP;WDR1;ARL2;KATNB1;RAC1;MAPRE1;MET;ARF6
peptidyl-lysine modification (GO:0018205)	9/106	0.11958	0.426193	0	0	1.62908	3.45978	NUP214;NDC1;EGR2;NUP85;SUMO2;SIRT4;EP300;UBA2;NUP35
protein processing (GO:0016485)	9/106	0.11958	0.426193	0	0	1.62908	3.45978	AFG3L2;SPCS3;STOML2;PITRM1;CPXM2;CPD;DDI2;HTRA2;METAP2
small GTPase mediated signal transduction (GO:0007264)	9/106	0.11958	0.426193	0	0	1.62908	3.45978	BRAP;DNMT1;JUN;RIT1;G3BP1;CDK2;RAC1;TP53;CRKL
cholesterol metabolic process (GO:0008203)	1977-07-01	0.121993	0.433918	0	0	1.75503	3.69221	FDPS;G6PD;MVK;PMVK;SCAP;MVD;HMGCR
regulation of organelle assembly (GO:1902115)	1977-07-01	0.121993	0.433918	0	0	1.75503	3.69221	ATXN2L;ATXN2;GSN;RAB1B;SPICE1;MSN;TBC1D10B
response to unfolded protein (GO:0006986)	1949-05-01	0.123729	0.43824	0	0	1.99339	4.16551	PTPN1;HSPA4;HSF1;DERL1;HSPA14
COPII vesicle coating (GO:0048208)	1963-06-01	0.12409	0.43824	0	0	1.84695	3.85412	TRAPPC3;SEC23A;SEC23IP;CNIH1;RAB1B;SEC31A
vesicle coating (GO:0006901)	1963-06-01	0.12409	0.43824	0	0	1.84695	3.85412	TRAPPC3;SEC23A;SEC23IP;CNIH1;RAB1B;SEC31A
vesicle targeting, rough ER to cis-Golgi (GO:0048207)	1963-06-01	0.12409	0.43824	0	0	1.84695	3.85412	TRAPPC3;SEC23A;SEC23IP;CNIH1;RAB1B;SEC31A
regulation of lipid metabolic process (GO:0019216)	1992-08-01	0.124154	0.43824	0	0	1.67177	3.48771	FDPS;MVK;SIN3B;SCD;OPA3;PMVK;MVD;HMGCR
T cell activation (GO:0042110)	1992-08-01	0.124154	0.43824	0	0	1.67177	3.48771	CD8B;MSN;CD3G;GATA3;DDOST;NHEJ1;INS;IFNA21
DNA methylation (GO:0006306)	2022-03-23	0.12507	0.43824	0	0	2.62973	5.46691	N6AMT1;DNMT1;PPM1D
ERK1 and ERK2 cascade (GO:0070371)	2022-03-23	0.12507	0.43824	0	0	2.62973	5.46691	MYC;ITGAV;ZFP36L2
negative regulation of intracellular protein transport (GO:0090317)	2022-03-23	0.12507	0.43824	0	0	2.62973	5.46691	UFM1;GDI1;INPP5K
negative regulation of smoothened signaling pathway (GO:0045879)	2022-03-23	0.12507	0.43824	0	0	2.62973	5.46691	HERC4;MGRN1;PTCH2
nucleotide-excision repair, DNA damage recognition (GO:0000715)	2022-03-23	0.12507	0.43824	0	0	2.62973	5.46691	PARP1;COPS2;RAD23B
positive regulation of cell cycle G2/M phase transition (GO:1902751)	2022-03-23	0.12507	0.43824	0	0	2.62973	5.46691	RAD51B;FBXO5;RAB11A
positive regulation of mRNA processing (GO:0050685)	2022-03-23	0.12507	0.43824	0	0	2.62973	5.46691	RBMXL1;NCBP2;TRA2B
response to nutrient levels (GO:0031667)	2022-03-23	0.12507	0.43824	0	0	2.62973	5.46691	RPTOR;MTOR;EIF4G1
vesicle transport along microtubule (GO:0047496)	2022-03-23	0.12507	0.43824	0	0	2.62973	5.46691	FBXW11;KIF5B;KIF13A
positive regulation of intracellular signal transduction (GO:1902533)	36/546	0.126629	0.443263	0	0	1.2435	2.56969	BCAR3;ITGB1;DDX3X;IRS1;ROCK2;DDX1;LPAR1;GATA3;LRP2;ATP2C1;PHB2;WDR24;INS;RPTOR;BCLAF1;EP300;ITGAV;PIM2;RAC1;DNM1L;CDK5RAP3;WDR59;PDPK1;IGF2;RHOG;CFLAR;PTK2;RHOA;TGFBR1;EREG;P2RX4;DLG5;UBE2N;MET;TP53;FGFR1
embryonic limb morphogenesis (GO:0030326)	1936-04-01	0.127805	0.446497	0	0	2.19208	4.50966	MBNL1;SALL1;TBX3;HOXA11
membrane fusion (GO:0061025)	1936-04-01	0.127805	0.446497	0	0	2.19208	4.50966	RABIF;OPA1;SNAP23;DNM1L
regulation of gene expression (GO:0010468)	67/1079	0.129668	0.452558	0	0	1.16917	2.38836	GSK3A;DDX3X;BRCA1;CRKL;ZC3H7A;SNRNP70;ZNF407;MYC;EP300;ERC1;METTL16;MYBL1;MBNL1;MSL3;SOX12;POU5F1;SUPT3H;TGFBR1;HCFC1;SLC7A5;HNRNPH1;C1D;MATR3;ADNP;TP53;YAP1;FOXC1;DNMT1;ROCK2;GATA3;INS;PPP2CA;PABPN1;DDRGK1;ZNHIT3;PCBP1;TRA2B;E2F1;IGF2BP3;IGF2BP2;VHL;RBM12;WWTR1;KDM4A;GSN;FUS;PHF12;STAT3;EIF2AK3;IGF2;HMGA1;MSN;FOXN2;PARP14;MTOR;DRAP1;REST;CDK6;BCL6;ZFAT;AGO2;CDK2;TADA3;ZNF217;NUP35;FAM98B;TARDBP
regulation of nucleic acid-templated transcription (GO:1903506)	29/430	0.129815	0.452624	0	0	1.27301	2.59903	FOXC1;INS;PPP2CA;ZNHIT3;E2F1;EP300;ERC1;VHL;MYBL1;WWTR1;FUS;PHF12;STAT3;IGF2;HMGA1;MSL3;SOX12;FOXN2;POU5F1;SUPT3H;TGFBR1;HCFC1;DRAP1;REST;ZFAT;COPS2;ZNF217;NUP35;TP53
regulation of cellular component movement (GO:0051270)	1950-05-01	0.131745	0.453684	0	0	1.94899	3.95037	CDK6;ROCK2;RHOA;TGFBR1;EREG
regulation of generation of precursor metabolites and energy (GO:0043467)	1950-05-01	0.131745	0.453684	0	0	1.94899	3.95037	NDC1;NUP214;NUP85;EP300;NUP35
regulation of cellular component organization (GO:0051128)	11/139	0.132107	0.453684	0	0	1.50921	3.05485	RPTOR;PTPN1;STK11;RAB5C;NRG3;ROCK2;PTCH2;RAPGEF1;BAP1;MTOR;HCFC1
non-canonical Wnt signaling pathway (GO:0035567)	10/124	0.134006	0.453684	0	0	1.54021	3.09561	CDC42;PSMD14;PSMD13;PSMC4;PSME3;PSMD3;AGO2;PSMD1;RAC1;RHOA
adipose tissue development (GO:0060612)	2022-02-12	0.134615	0.453684	0	0	3.50491	7.02852	SPTLC2;ARID5B
attachment of mitotic spindle microtubules to kinetochore (GO:0051315)	2022-02-12	0.134615	0.453684	0	0	3.50491	7.02852	CENPE;MIS12
C-terminal protein amino acid modification (GO:0018410)	2022-02-12	0.134615	0.453684	0	0	3.50491	7.02852	ICMT;LCMT1
cellular response to growth hormone stimulus (GO:0071378)	2022-02-12	0.134615	0.453684	0	0	3.50491	7.02852	STAT3;PTK2
chromatin assembly or disassembly (GO:0006333)	2022-02-12	0.134615	0.453684	0	0	3.50491	7.02852	MTA2;TP53
depurination (GO:0045007)	2022-02-12	0.134615	0.453684	0	0	3.50491	7.02852	TINF2;POT1
digestive system development (GO:0055123)	2022-02-12	0.134615	0.453684	0	0	3.50491	7.02852	FOXF1;SRP54
glutamine metabolic process (GO:0006541)	2022-02-12	0.134615	0.453684	0	0	3.50491	7.02852	SIRT4;GLS
mitochondrial genome maintenance (GO:0000002)	2022-02-12	0.134615	0.453684	0	0	3.50491	7.02852	OPA1;PARP1
mitochondrion distribution (GO:0048311)	2022-02-12	0.134615	0.453684	0	0	3.50491	7.02852	CLUH;DNM1L
mitotic nuclear membrane disassembly (GO:0007077)	2022-02-12	0.134615	0.453684	0	0	3.50491	7.02852	CTDNEP1;CNEP1R1
negative regulation of glucose transmembrane transport (GO:0010829)	2022-02-12	0.134615	0.453684	0	0	3.50491	7.02852	GSK3A;INPP5K
negative regulation of histone acetylation (GO:0035067)	2022-02-12	0.134615	0.453684	0	0	3.50491	7.02852	SET;BRCA1
negative regulation of microtubule polymerization (GO:0031115)	2022-02-12	0.134615	0.453684	0	0	3.50491	7.02852	ARHGEF7;MAPRE1
negative regulation of oxidoreductase activity (GO:0051354)	2022-02-12	0.134615	0.453684	0	0	3.50491	7.02852	OXA1L;INS
positive regulation of cellular senescence (GO:2000774)	2022-02-12	0.134615	0.453684	0	0	3.50491	7.02852	HMGA1;EEF1E1
positive regulation of protein depolymerization (GO:1901881)	2022-02-12	0.134615	0.453684	0	0	3.50491	7.02852	WDR1;KATNB1
positive regulation of protein localization to chromosome, telomeric region (GO:1904816)	2022-02-12	0.134615	0.453684	0	0	3.50491	7.02852	CCT3;GNL3L
posttranslational protein targeting to endoplasmic reticulum membrane (GO:0006620)	2022-02-12	0.134615	0.453684	0	0	3.50491	7.02852	CHMP4B;SEC62
protein auto-ADP-ribosylation (GO:0070213)	2022-02-12	0.134615	0.453684	0	0	3.50491	7.02852	PARP1;PARP16
protein mono-ADP-ribosylation (GO:0140289)	2022-02-12	0.134615	0.453684	0	0	3.50491	7.02852	PARP16;PARP14
regulation of actin nucleation (GO:0051125)	2022-02-12	0.134615	0.453684	0	0	3.50491	7.02852	ARF1;GSN
regulation of keratinocyte migration (GO:0051547)	2022-02-12	0.134615	0.453684	0	0	3.50491	7.02852	MTOR;ARF6
regulation of leukocyte cell-cell adhesion (GO:1903037)	2022-02-12	0.134615	0.453684	0	0	3.50491	7.02852	FUT7;WNK1
regulation of myoblast fusion (GO:1901739)	2022-02-12	0.134615	0.453684	0	0	3.50491	7.02852	EHD2;CFLAR
regulation of oxidative stress-induced cell death (GO:1903201)	2022-02-12	0.134615	0.453684	0	0	3.50491	7.02852	REST;UBQLN1
regulation of RNA export from nucleus (GO:0046831)	2022-02-12	0.134615	0.453684	0	0	3.50491	7.02852	NCBP2;IWS1
regulation of sister chromatid cohesion (GO:0007063)	2022-02-12	0.134615	0.453684	0	0	3.50491	7.02852	FEN1;RAD21
replicative senescence (GO:0090399)	2022-02-12	0.134615	0.453684	0	0	3.50491	7.02852	ROMO1;TP53
serine family amino acid biosynthetic process (GO:0009070)	2022-02-12	0.134615	0.453684	0	0	3.50491	7.02852	SEPHS1;SEPHS2
sno(s)RNA 3'-end processing (GO:0031126)	2022-02-12	0.134615	0.453684	0	0	3.50491	7.02852	PARN;EXOSC2
establishment of mitotic spindle orientation (GO:0000132)	2022-03-24	0.137506	0.458737	0	0	2.50437	4.96889	ITGB1;FBXW11;CENPA
histone monoubiquitination (GO:0010390)	2022-03-24	0.137506	0.458737	0	0	2.50437	4.96889	RNF168;ATXN7L3;RNF40
ncRNA 3'-end processing (GO:0043628)	2022-03-24	0.137506	0.458737	0	0	2.50437	4.96889	TOE1;SSB;ELAC2
negative regulation of stress fiber assembly (GO:0051497)	2022-03-24	0.137506	0.458737	0	0	2.50437	4.96889	INPP5K;MET;PAK2
positive regulation of cellular response to transforming growth factor beta stimulus (GO:1903846)	2022-03-24	0.137506	0.458737	0	0	2.50437	4.96889	STK11;EP300;RNF111
positive regulation of phospholipase activity (GO:0010518)	2022-03-24	0.137506	0.458737	0	0	2.50437	4.96889	PDPK1;PLCG1;FGFR1
positive regulation of transcription from RNA polymerase II promoter in response to stress (GO:0036003)	2022-03-24	0.137506	0.458737	0	0	2.50437	4.96889	MAPK7;HSF1;TP53
positive regulation of transforming growth factor beta receptor signaling pathway (GO:0030511)	2022-03-24	0.137506	0.458737	0	0	2.50437	4.96889	STK11;EP300;RNF111
ncRNA metabolic process (GO:0034660)	1937-04-01	0.137543	0.458737	0	0	2.12555	4.21669	NIFK;MEPCE;AGO2;PARN
negative regulation of epithelial cell apoptotic process (GO:1904036)	1937-04-01	0.137543	0.458737	0	0	2.12555	4.21669	YAP1;MAPK7;PDPK1;GATA3
negative regulation of stress-activated MAPK cascade (GO:0032873)	1937-04-01	0.137543	0.458737	0	0	2.12555	4.21669	DUSP10;MYC;FOXM1;ZMYND11
regulation of phosphorylation (GO:0042325)	10/125	0.13907	0.463393	0	0	1.52673	3.0119	NUP214;NDC1;PPP2CA;NUP85;EP300;RAD17;NUP35;DYNLL1;PTK2;EREG
mesenchymal cell differentiation (GO:0048762)	1951-05-01	0.139989	0.465138	0	0	1.90652	3.74858	FOXC1;ROCK2;DLG5;TGFBR1;FGFR1
negative regulation of protein ubiquitination (GO:0031397)	1951-05-01	0.139989	0.465138	0	0	1.90652	3.74858	UFL1;GNL3L;PRMT3;FBXO5;GTPBP4
regulation of epithelial cell migration (GO:0010632)	1951-05-01	0.139989	0.465138	0	0	1.90652	3.74858	DOCK5;DUSP10;PLCG1;PTK2;RAB11A
regulation of protein kinase activity (GO:0045859)	9/110	0.140745	0.467134	0	0	1.56423	3.06715	WWTR1;CENPE;XRCC5;PDPK1;INPP5K;SMG8;PAK2;PTK2;EREG
regulation of fat cell differentiation (GO:0045598)	1980-07-01	0.140987	0.467134	0	0	1.68264	3.29643	YAP1;WWTR1;TRIO;CREB1;E2F1;GATA3;ZFP36L2
regulation of organelle organization (GO:0033043)	1980-07-01	0.140987	0.467134	0	0	1.68264	3.29643	SAR1A;SURF4;EP300;MSN;DNM1L;PAK2;PTK2
cytokine-mediated signaling pathway (GO:0019221)	40/621	0.142849	0.47286	0	0	1.21279	2.36005	ITGB1;YAP1;ARF1;IL1RN;FOXC1;PSMD14;IRS1;PSMD13;PELI3;GATA3;HSP90B1;CRKL;CDC42;SOCS3;MYC;PSMD3;PSMD1;CSK;PAK2;IFNA21;FBXW11;STAT3;MSN;LIFR;SOD2;EREG;BCL6;PSMC4;PSME3;CSNK2B;RAPGEF1;UBE2N;BIRC5;SNRPA1;PRTN3;VIM;IL6ST;CRK;TP53;IL9R
positive regulation of programmed cell death (GO:0043068)	20/286	0.144073	0.476466	0	0	1.32185	2.561	ITGB1;JUN;TRIO;DDX3X;ARHGEF12;CRADD;DDX20;HTRA2;BCLAF1;REST;AIFM1;BCL6;E2F1;RNPS1;QRICH1;ARHGEF7;EEF1E1;DNM1L;TP53;CTNNBL1
positive regulation of cell cycle (GO:0045787)	1966-06-01	0.145573	0.480977	0	0	1.75433	3.38072	RPS15A;USP22;HSF1;ASNS;TBX3;HCFC1
regulation of protein serine/threonine kinase activity (GO:0071900)	9/111	0.146317	0.482984	0	0	1.54881	2.97678	RPTOR;PPP2CA;DDX3X;PARP16;GTF2H1;PKMYT1;CDK5RAP3;GTPBP4;RHOA
chromatin organization (GO:0006325)	11/142	0.146531	0.483238	0	0	1.47441	2.83163	KDM5A;SUPV3L1;KDM4A;KDM5C;SMARCB1;MYC;RUVBL2;HMGN2;SAFB;MTA2;HCFC1
ventricular septum development (GO:0003281)	1938-04-01	0.147568	0.485914	0	0	2.06292	3.94732	SALL1;MATR3;GATA3;TGFBR1
positive regulation of cellular amide metabolic process (GO:0034250)	1981-07-01	0.147618	0.485914	0	0	1.65981	3.17543	GSK3A;DDX3X;ROCK2;EIF4A3;RPS27L;VIM;MTOR
negative regulation of cellular biosynthetic process (GO:0031327)	1952-05-01	0.148452	0.487297	0	0	1.86585	3.55911	ROCK2;PRMT3;EP300;BRCA1;INS
protein homotetramerization (GO:0051289)	1952-05-01	0.148452	0.487297	0	0	1.86585	3.55911	SSBP1;ALDOA;SOD2;HSD17B10;GLS
response to peptide hormone (GO:0043434)	1952-05-01	0.148452	0.487297	0	0	1.86585	3.55911	CREB1;IRS1;ROCK2;REG1B;STAT3
negative regulation of cellular carbohydrate metabolic process (GO:0010677)	2022-03-25	0.150342	0.491673	0	0	2.39041	4.52946	GSK3A;EP300;INS
positive regulation of vascular endothelial growth factor production (GO:0010575)	2022-03-25	0.150342	0.491673	0	0	2.39041	4.52946	EIF2AK3;BRCA1;IL6ST
regulation of heterotypic cell-cell adhesion (GO:0034114)	2022-03-25	0.150342	0.491673	0	0	2.39041	4.52946	IL1RN;MAPK7;WNK1
regulation of rhodopsin mediated signaling pathway (GO:0022400)	2022-03-25	0.150342	0.491673	0	0	2.39041	4.52946	FNTB;METAP1;METAP2
regulation of cytoskeleton organization (GO:0051493)	9/112	0.151999	0.491987	0	0	1.53369	2.88929	PHLDB1;ROCK2;RHOG;RAC1;CRK;PAK2;PTK2;RHOA;MTOR
cell part morphogenesis (GO:0032990)	2022-02-13	0.153641	0.491987	0	0	3.18612	5.96802	SUPV3L1;DNM1L
DNA replication-independent nucleosome organization (GO:0034724)	2022-02-13	0.153641	0.491987	0	0	3.18612	5.96802	HIRA;HAT1
embryonic appendage morphogenesis (GO:0035113)	2022-02-13	0.153641	0.491987	0	0	3.18612	5.96802	MBNL1;HOXA11
endochondral bone morphogenesis (GO:0060350)	2022-02-13	0.153641	0.491987	0	0	3.18612	5.96802	FOXC1;HOXA11
establishment of protein localization to chromosome (GO:0070199)	2022-02-13	0.153641	0.491987	0	0	3.18612	5.96802	RUVBL2;POT1
negative regulation of alcohol biosynthetic process (GO:1902931)	2022-02-13	0.153641	0.491987	0	0	3.18612	5.96802	REST;SCAP
negative regulation of cellular senescence (GO:2000773)	2022-02-13	0.153641	0.491987	0	0	3.18612	5.96802	CDK6;FBXO5
negative regulation of DNA-dependent DNA replication (GO:2000104)	2022-02-13	0.153641	0.491987	0	0	3.18612	5.96802	LIG3;FBXO5
negative regulation of gluconeogenesis (GO:0045721)	2022-02-13	0.153641	0.491987	0	0	3.18612	5.96802	EP300;INS
negative regulation of histone methylation (GO:0031061)	2022-02-13	0.153641	0.491987	0	0	3.18612	5.96802	DNMT1;BRCA1
negative regulation of locomotion (GO:0040013)	2022-02-13	0.153641	0.491987	0	0	3.18612	5.96802	GATA3;CRK
polyamine metabolic process (GO:0006595)	2022-02-13	0.153641	0.491987	0	0	3.18612	5.96802	DHPS;SRM
positive regulation of ERAD pathway (GO:1904294)	2022-02-13	0.153641	0.491987	0	0	3.18612	5.96802	TMEM259;UBQLN1
pseudouridine synthesis (GO:0001522)	2022-02-13	0.153641	0.491987	0	0	3.18612	5.96802	TRUB2;NHP2
regulation of cell aging (GO:0090342)	2022-02-13	0.153641	0.491987	0	0	3.18612	5.96802	LMNA;FOXM1
regulation of histone modification (GO:0031056)	2022-02-13	0.153641	0.491987	0	0	3.18612	5.96802	IGF2;UBE2N
regulation of leukocyte adhesion to vascular endothelial cell (GO:1904994)	2022-02-13	0.153641	0.491987	0	0	3.18612	5.96802	FUT7;RHOA
regulation of mRNA metabolic process (GO:1903311)	2022-02-13	0.153641	0.491987	0	0	3.18612	5.96802	SAFB;IWS1
regulation of oxidoreductase activity (GO:0051341)	2022-02-13	0.153641	0.491987	0	0	3.18612	5.96802	OXA1L;SIRT4
relaxation of cardiac muscle (GO:0055119)	2022-02-13	0.153641	0.491987	0	0	3.18612	5.96802	GSN;P2RX4
response to nitric oxide (GO:0071731)	2022-02-13	0.153641	0.491987	0	0	3.18612	5.96802	EGLN1;CDK2
ribosomal subunit export from nucleus (GO:0000054)	2022-02-13	0.153641	0.491987	0	0	3.18612	5.96802	XPO1;NMD3
regulation of transcription, DNA-templated (GO:0006355)	132/2244	0.155827	0.498533	0	0	1.10689	2.05772	SMARCB1;UBP1;ENO1;PHB2;HOXA11;TIAL1;ZNF80;SALL1;RUVBL2;MYC;EP300;ZNF689;PIM2;FBXO5;CCNL1;ATXN7L3;RNF111;ZBTB39;RBFOX2;ANKRD49;KDM2A;FBXW11;ARID5B;SOX12;EREG;WDR77;HCFC1;MED7;KAT6A;HOXB3;TFAM;TP53;ENY2;SET;ARX;NOP2;GATA3;NRF1;MRPL12;ZBTB2;NUP85;ZNHIT3;RAD21;INPP5K;TP53BP1;ZKSCAN1;ZNF662;WWTR1;JUN;EGR2;BRPF1;MTERF3;FUS;XRCC5;FOXF1;PHF12;IGF2;HMGA1;FOXN2;THAP11;DRAP1;MRGBP;BCL6;ZFAT;TADA3;TADA1;MAFK…
IRE1-mediated unfolded protein response (GO:0036498)	1953-05-01	0.157125	0.502232	0	0	1.82689	3.38104	GSK3A;SERP1;LMNA;PARP16;SEC31A
negative regulation of cellular metabolic process (GO:0031324)	1939-04-01	0.157866	0.503233	0	0	2.00387	3.69917	ATXN2;ITGAV;BRCA1;INS
regulation of cellular component biogenesis (GO:0044087)	1939-04-01	0.157866	0.503233	0	0	2.00387	3.69917	ROCK2;RAPGEF1;MSN;HCFC1
regulation of receptor-mediated endocytosis (GO:0048259)	1939-04-01	0.157866	0.503233	0	0	2.00387	3.69917	RAB21;ARF1;RAC1;ARF6
regulation of myeloid cell differentiation (GO:0045637)	1968-06-01	0.16077	0.512028	0	0	1.69755	3.10276	CDK6;KMT2C;ITGA2B;EP300;WDR61;MYL9
regulation of Notch signaling pathway (GO:0008593)	1983-07-01	0.161309	0.51282	0	0	1.61596	2.94821	YAP1;MAML2;STAT3;EP300;HIF1AN;TM2D3;IL6ST
regulation of osteoblast differentiation (GO:0045667)	1983-07-01	0.161309	0.51282	0	0	1.61596	2.94821	YAP1;WWTR1;REST;CDK6;FBXO5;IL6ST;PTK2
membrane organization (GO:0061024)	17/242	0.16299	0.516643	0	0	1.32748	2.40813	ACTR2;SAR1A;SNAP23;CD3G;ARPC4;LRP2;ATP2C1;EREG;CTDNEP1;OXA1L;RABIF;SERP1;OPA1;ARPC3;MFN2;CHMP4B;DNM1L
cellular response to drug (GO:0035690)	2022-03-26	0.16354	0.516643	0	0	2.28636	4.13991	REST;MYC;TP53
DNA modification (GO:0006304)	2022-03-26	0.16354	0.516643	0	0	2.28636	4.13991	PARP1;TINF2;POT1
endothelial cell development (GO:0001885)	2022-03-26	0.16354	0.516643	0	0	2.28636	4.13991	RAPGEF1;MSN;MET
negative regulation of protein transport (GO:0051224)	2022-03-26	0.16354	0.516643	0	0	2.28636	4.13991	CSK;HMGCR;INS
positive regulation of viral transcription (GO:0050434)	2022-03-26	0.16354	0.516643	0	0	2.28636	4.13991	POLR2D;POLR2E;NELFB
regulation of actin filament bundle assembly (GO:0032231)	2022-03-26	0.16354	0.516643	0	0	2.28636	4.13991	CDC42;ROCK2;RAC1
cellular response to transforming growth factor beta stimulus (GO:0071560)	9/114	0.163682	0.516643	0	0	1.50432	2.72256	ITGB1;JUN;MAPK7;USP9X;ZFP36L2;PTK2;RHOA;TGFBR1;CRKL
regulation of focal adhesion assembly (GO:0051893)	1954-05-01	0.166	0.523494	0	0	1.78951	3.21353	ROCK2;RAC1;RHOA;VCL;PTK2
regulation of programmed cell death (GO:0043067)	14/194	0.166545	0.524743	0	0	1.36596	2.44847	CRADD;RABGGTB;WRN;BCL6;APEX1;TP53BP2;BIRC5;ANP32B;SKP2;TARDBP;TP53;DCPS;LCMT1;TPT1
response to insulin (GO:0032868)	1984-07-01	0.168362	0.529232	0	0	1.59489	2.84152	GSK3A;PKM;PARP1;IRS1;PDPK1;INPP5K;SLC39A14
positive regulation of wound healing (GO:0090303)	1940-04-01	0.168419	0.529232	0	0	1.94811	3.47016	ITGB1;FOXC2;MTOR;PTK2
regulation of microtubule polymerization (GO:0031113)	1940-04-01	0.168419	0.529232	0	0	1.94811	3.47016	ARL2;RAC1;MAPRE1;MET
positive regulation of protein polymerization (GO:0032273)	1969-06-01	0.168615	0.529376	0	0	1.67052	2.97376	VASP;ARL2;RAC1;MAPRE1;MET;ARF6
protein stabilization (GO:0050821)	13/179	0.171959	0.53223	0	0	1.3751	2.42087	CCT3;USP9X;PARVA;PHB2;GTPBP4;HCFC1;RAB21;CREB1;DNLZ;EP300;PIM2;VHL;NAA15
regulation of transforming growth factor beta receptor signaling pathway (GO:0017015)	8/100	0.17303	0.53223	0	0	1.52575	2.67661	STK11;WFIKKN1;PDPK1;EP300;STRAP;STUB1;RNF111;TGFBR1
cardiac left ventricle morphogenesis (GO:0003214)	2022-02-14	0.17314	0.53223	0	0	2.92045	5.12146	GSK3A;FOXF1
cardiolipin metabolic process (GO:0032048)	2022-02-14	0.17314	0.53223	0	0	2.92045	5.12146	TAMM41;CRLS1
cellular copper ion homeostasis (GO:0006878)	2022-02-14	0.17314	0.53223	0	0	2.92045	5.12146	ARF1;ATOX1
genitalia development (GO:0048806)	2022-02-14	0.17314	0.53223	0	0	2.92045	5.12146	DNAJC19;TBX3
growth hormone receptor signaling pathway via JAK-STAT (GO:0060397)	2022-02-14	0.17314	0.53223	0	0	2.92045	5.12146	PTPN1;STAT3
ncRNA transcription (GO:0098781)	2022-02-14	0.17314	0.53223	0	0	2.92045	5.12146	NIFK;SNAPC2
negative regulation of mRNA splicing, via spliceosome (GO:0048025)	2022-02-14	0.17314	0.53223	0	0	2.92045	5.12146	SFSWAP;RNPS1
negative regulation of pri-miRNA transcription by RNA polymerase II (GO:1902894)	2022-02-14	0.17314	0.53223	0	0	2.92045	5.12146	REST;POU5F1
nuclear membrane disassembly (GO:0051081)	2022-02-14	0.17314	0.53223	0	0	2.92045	5.12146	CTDNEP1;CNEP1R1
nuclear migration (GO:0007097)	2022-02-14	0.17314	0.53223	0	0	2.92045	5.12146	FBXW11;DOCK7
nuclear pore organization (GO:0006999)	2022-02-14	0.17314	0.53223	0	0	2.92045	5.12146	NDC1;NUP35
positive regulation of mitochondrial translation (GO:0070131)	2022-02-14	0.17314	0.53223	0	0	2.92045	5.12146	TRUB2;TRMT10C
pre-miRNA processing (GO:0031054)	2022-02-14	0.17314	0.53223	0	0	2.92045	5.12146	AGO2;MRPL44
quinone biosynthetic process (GO:1901663)	2022-02-14	0.17314	0.53223	0	0	2.92045	5.12146	UBIAD1;PDSS2
regulation of chromatin organization (GO:1902275)	2022-02-14	0.17314	0.53223	0	0	2.92045	5.12146	IGF2;TLK2
regulation of lamellipodium organization (GO:1902743)	2022-02-14	0.17314	0.53223	0	0	2.92045	5.12146	CDC42;RAC1
relaxation of muscle (GO:0090075)	2022-02-14	0.17314	0.53223	0	0	2.92045	5.12146	GSN;P2RX4
renal absorption (GO:0070293)	2022-02-14	0.17314	0.53223	0	0	2.92045	5.12146	GSN;SLC15A2
response to X-ray (GO:0010165)	2022-02-14	0.17314	0.53223	0	0	2.92045	5.12146	XRCC4;XRCC5
tRNA wobble base modification (GO:0002097)	2022-02-14	0.17314	0.53223	0	0	2.92045	5.12146	CTU2;MOCS3
tRNA wobble uridine modification (GO:0002098)	2022-02-14	0.17314	0.53223	0	0	2.92045	5.12146	CTU2;MOCS3
vasodilation (GO:0042311)	2022-02-14	0.17314	0.53223	0	0	2.92045	5.12146	SOD2;INS
phosphate-containing compound metabolic process (GO:0006796)	15/212	0.174397	0.535628	0	0	1.33727	2.33544	GPI;DUSP5;G6PD;GPX4;STAT3;MTOR;PPP1CA;DUSP10;PPA2;PPA1;PGK1;INPP5K;PLCG1;ALDOA;PAK2
regulation of blood vessel endothelial cell migration (GO:0043535)	1955-05-01	0.175069	0.537222	0	0	1.75362	3.05582	P2RX4;PDPK1;CSNK2B;PLCG1;FGFR1
cytosolic transport (GO:0016482)	9/116	0.175777	0.538209	0	0	1.47604	2.56616	MON2;RAB14;AP1G1;HEATR5B;VPS54;ERC1;YKT6;TBC1D10B;KLHL20
cellular response to unfolded protein (GO:0034620)	2022-03-27	0.177066	0.538209	0	0	2.19098	3.79309	PTPN1;HSF1;HSPA14
melanosome organization (GO:0032438)	2022-03-27	0.177066	0.538209	0	0	2.19098	3.79309	AP1G1;KIF13A;AP1M1
mitotic chromosome condensation (GO:0007076)	2022-03-27	0.177066	0.538209	0	0	2.19098	3.79309	SET;NCAPH2;CSNK2B
negative regulation of actin filament bundle assembly (GO:0032232)	2022-03-27	0.177066	0.538209	0	0	2.19098	3.79309	INPP5K;PAK2;MET
negative regulation of endothelial cell apoptotic process (GO:2000352)	2022-03-27	0.177066	0.538209	0	0	2.19098	3.79309	MAPK7;PDPK1;GATA3
positive regulation of cellular component movement (GO:0051272)	2022-03-27	0.177066	0.538209	0	0	2.19098	3.79309	STK11;CFAP20;TGFBR1
positive regulation of mitotic cell cycle (GO:0045931)	2022-03-27	0.177066	0.538209	0	0	2.19098	3.79309	USP22;HSF1;ASNS
positive regulation of nuclear division (GO:0051785)	2022-03-27	0.177066	0.538209	0	0	2.19098	3.79309	IGF2;INS;EREG
regulation of vascular endothelial growth factor production (GO:0010574)	2022-03-27	0.177066	0.538209	0	0	2.19098	3.79309	EIF2AK3;BRCA1;IL6ST
response to glucocorticoid (GO:0051384)	2022-03-27	0.177066	0.538209	0	0	2.19098	3.79309	IL1RN;REST;ZFP36L2
neutrophil degranulation (GO:0043312)	31/481	0.177673	0.539201	0	0	1.21172	2.09363	GPI;RAB5C;DDX3X;PSMD14;PSMD13;SNAP23;SRP14;PSMD3;PSMD1;ITGAV;RAC1;AP1M1;ACTR2;GSN;XRCC5;SURF4;ATP6AP2;RHOG;COMMD3;PDAP1;DYNLL1;DDOST;RHOA;PKM;FABP5;RAB14;CSNK2B;PRTN3;ALDOA;ACTR10;VCL
positive regulation of intracellular protein transport (GO:0090316)	11/148	0.177698	0.539201	0	0	1.40939	2.43495	YWHAE;GSK3A;SAR1A;XPO4;YWHAQ;TP53BP2;E2F1;HTRA2;ANP32B;TP53;BAP1
import into cell (GO:0098657)	1941-04-01	0.179213	0.541935	0	0	1.89535	3.25846	SLC7A5;SLC12A4;LRP2;SLC39A14
regulation of cell development (GO:0060284)	1941-04-01	0.179213	0.541935	0	0	1.89535	3.25846	YAP1;DOCK7;HOXA11;INS
regulation of protein dephosphorylation (GO:0035304)	1941-04-01	0.179213	0.541935	0	0	1.89535	3.25846	CNEP1R1;PPP1R8;TIPRL;HSP90B1
regulation of viral transcription (GO:0046782)	1941-04-01	0.179213	0.541935	0	0	1.89535	3.25846	POLR2D;POLR2E;UBP1;NELFB
positive regulation of cell cycle process (GO:0090068)	8/101	0.179677	0.542873	0	0	1.50926	2.5908	CDC42;FEN1;RAD21;XRCC3;IGF2;RHOA;EREG;INS
cellular response to cytokine stimulus (GO:0071345)	31/482	0.18065	0.545346	0	0	1.20897	2.06878	ITGB1;IL1RN;FOXC1;GSK3A;ZFAND6;HTRA2;GATA3;BRCA1;ZFP36L2;HSP90B1;CRKL;SOCS3;SYNCRIP;MYC;INPP5K;CSK;IFNA21;STAT3;LIFR;RHOA;EREG;BCL6;WNK1;RAPGEF1;BIRC5;PTPN9;PRTN3;VIM;IL6ST;CRK;TP53
negative regulation of canonical Wnt signaling pathway (GO:0090090)	12/165	0.182699	0.551062	0	0	1.37684	2.34051	WWTR1;STK11;GSK3A;PSMD14;SDHAF2;PSMD13;PSMC4;RUVBL2;PSME3;PSMD3;PSMD1;GLI1
DNA damage response, signal transduction by p53 class mediator resulting in cell cycle arrest (GO:0006977)	1956-05-01	0.184321	0.554935	0	0	1.71915	2.90721	PCNA;CRADD;E2F1;EP300;TP53
regulation of ATP metabolic process (GO:1903578)	1956-05-01	0.184321	0.554935	0	0	1.71915	2.90721	NDC1;NUP214;NUP85;EP300;NUP35
regulation of G1/S transition of mitotic cell cycle (GO:2000045)	1971-06-01	0.184769	0.554935	0	0	1.61895	2.73384	RPTOR;DDX3X;CDK6;PSME3;E2F1;EIF4G1
regulation of glycolytic process (GO:0006110)	1971-06-01	0.184769	0.554935	0	0	1.61895	2.73384	NDC1;NUP214;NUP85;EP300;NUP35;INS
regulation of TOR signaling (GO:0032006)	1971-06-01	0.184769	0.554935	0	0	1.61895	2.73384	RPTOR;EPM2A;TBCK;GSK3A;WDR59;WDR24
regulation of protein binding (GO:0043393)	9/118	0.188266	0.558942	0	0	1.44881	2.41936	PPP2CA;GNL3L;NVL;STYX;DERL1;NMD3;TFIP11;CRK;PPP1CA
cellular response to organic cyclic compound (GO:0071407)	11/150	0.188736	0.558942	0	0	1.38896	2.31596	P2RX4;RAD51;ROCK2;RUVBL2;NCOA4;RAPGEF1;INPP5K;MSN;ADCY3;BRCA1;HSP90B1
negative regulation of apoptotic process (GO:0043066)	31/485	0.189741	0.558942	0	0	1.20079	1.99582	ITGB1;YAP1;YWHAE;SET;DDX3X;ZFAND6;LRP2;PHB2;HSP90B1;OPA1;DNAJB6;DDRGK1;MYC;PIM2;ERC1;VHL;PAK2;ASNS;CFLAR;SOD2;TBX3;PTK2;KLHL20;SUPV3L1;UFM1;BIRC5;ITGA5;NAA15;IL6ST;TP53;TPT1
neutrophil activation involved in immune response (GO:0002283)	31/485	0.189741	0.558942	0	0	1.20079	1.99582	GPI;RAB5C;DDX3X;PSMD14;PSMD13;SNAP23;SRP14;PSMD3;PSMD1;ITGAV;RAC1;AP1M1;ACTR2;GSN;XRCC5;SURF4;ATP6AP2;RHOG;COMMD3;PDAP1;DYNLL1;DDOST;RHOA;PKM;FABP5;RAB14;CSNK2B;PRTN3;ALDOA;ACTR10;VCL
negative regulation of protein catabolic process (GO:0042177)	1942-04-01	0.19023	0.558942	0	0	1.84538	3.06244	SNRNP70;HMGCR;CDK5RAP3;INS
positive regulation of ATPase activity (GO:0032781)	1942-04-01	0.19023	0.558942	0	0	1.84538	3.06244	POT1;DNAJC24;SSBP1;DYNLL1
positive regulation of epithelial to mesenchymal transition (GO:0010718)	1942-04-01	0.19023	0.558942	0	0	1.84538	3.06244	WWTR1;FOXC1;MTOR;TGFBR1
skeletal system morphogenesis (GO:0048705)	1942-04-01	0.19023	0.558942	0	0	1.84538	3.06244	ANKRD11;HOXB3;TGFBR1;FGFR1
translesion synthesis (GO:0019985)	1942-04-01	0.19023	0.558942	0	0	1.84538	3.06244	PCNA;NPLOC4;POLD1;RPA1
negative regulation of phosphatase activity (GO:0010923)	2022-03-28	0.190887	0.558942	0	0	2.10323	3.4831	PPP1R11;TIPRL;MASTL
positive regulation of phosphatidylinositol 3-kinase activity (GO:0043552)	2022-03-28	0.190887	0.558942	0	0	2.10323	3.4831	IRS1;PIK3R4;PTK2
protein depolymerization (GO:0051261)	2022-03-28	0.190887	0.558942	0	0	2.10323	3.4831	GSN;WDR1;KATNB1
regulation of extrinsic apoptotic signaling pathway in absence of ligand (GO:2001239)	2022-03-28	0.190887	0.558942	0	0	2.10323	3.4831	MAPK7;HTRA2;FGFR1
regulation of phosphatase activity (GO:0010921)	2022-03-28	0.190887	0.558942	0	0	2.10323	3.4831	TIPRL;CDK5RAP3;HSP90B1
sarcomere organization (GO:0045214)	2022-03-28	0.190887	0.558942	0	0	2.10323	3.4831	CSRP2;WDR1;MYH6
cellular response to ATP (GO:0071318)	2022-02-15	0.193006	0.558942	0	0	2.69566	4.43445	P2RX4;HSP90B1
contractile actin filament bundle assembly (GO:0030038)	2022-02-15	0.193006	0.558942	0	0	2.69566	4.43445	ITGB1;RHOA
embryonic cranial skeleton morphogenesis (GO:0048701)	2022-02-15	0.193006	0.558942	0	0	2.69566	4.43445	EIF4A3;TGFBR1
engulfment of apoptotic cell (GO:0043652)	2022-02-15	0.193006	0.558942	0	0	2.69566	4.43445	RHOG;RAC1
heterocycle biosynthetic process (GO:0018130)	2022-02-15	0.193006	0.558942	0	0	2.69566	4.43445	MOCS3;LIAS
histone H4-K5 acetylation (GO:0043981)	2022-02-15	0.193006	0.558942	0	0	2.69566	4.43445	KANSL3;HCFC1
histone H4-K8 acetylation (GO:0043982)	2022-02-15	0.193006	0.558942	0	0	2.69566	4.43445	KANSL3;HCFC1
histone mRNA catabolic process (GO:0071044)	2022-02-15	0.193006	0.558942	0	0	2.69566	4.43445	SSB;MTPAP
integrated stress response signaling (GO:0140467)	2022-02-15	0.193006	0.558942	0	0	2.69566	4.43445	EIF2AK3;QRICH1
interleukin-27-mediated signaling pathway (GO:0070106)	2022-02-15	0.193006	0.558942	0	0	2.69566	4.43445	STAT3;IL6ST
macrophage differentiation (GO:0030225)	2022-02-15	0.193006	0.558942	0	0	2.69566	4.43445	CDC42;PARP1
mitotic intra-S DNA damage checkpoint signaling (GO:0031573)	2022-02-15	0.193006	0.558942	0	0	2.69566	4.43445	RAD17;RAD9A
myoblast differentiation (GO:0045445)	2022-02-15	0.193006	0.558942	0	0	2.69566	4.43445	MBNL1;REST
negative regulation of cellular component movement (GO:0051271)	2022-02-15	0.193006	0.558942	0	0	2.69566	4.43445	GATA3;CRK
negative regulation of mRNA processing (GO:0050686)	2022-02-15	0.193006	0.558942	0	0	2.69566	4.43445	SFSWAP;RNPS1
positive regulation of nuclear-transcribed mRNA catabolic process, deadenylation-dependent decay (GO:1900153)	2022-02-15	0.193006	0.558942	0	0	2.69566	4.43445	AGO2;ZFP36L2
regulation of endothelial cell chemotaxis (GO:2001026)	2022-02-15	0.193006	0.558942	0	0	2.69566	4.43445	P2RX4;MET
regulation of nuclear-transcribed mRNA catabolic process, deadenylation-dependent decay (GO:1900151)	2022-02-15	0.193006	0.558942	0	0	2.69566	4.43445	AGO2;ZFP36L2
regulation of phospholipase C activity (GO:1900274)	2022-02-15	0.193006	0.558942	0	0	2.69566	4.43445	PLCG1;FGFR1
regulation of triglyceride biosynthetic process (GO:0010866)	2022-02-15	0.193006	0.558942	0	0	2.69566	4.43445	CTDNEP1;CNEP1R1
response to muscle stretch (GO:0035994)	2022-02-15	0.193006	0.558942	0	0	2.69566	4.43445	GSN;PTK2
RNA phosphodiester bond hydrolysis, endonucleolytic (GO:0090502)	2022-02-15	0.193006	0.558942	0	0	2.69566	4.43445	POP7;RPP30
stress fiber assembly (GO:0043149)	2022-02-15	0.193006	0.558942	0	0	2.69566	4.43445	ITGB1;RHOA
synaptonemal complex assembly (GO:0007130)	2022-02-15	0.193006	0.558942	0	0	2.69566	4.43445	RAD21;TRIP13
synaptonemal complex organization (GO:0070193)	2022-02-15	0.193006	0.558942	0	0	2.69566	4.43445	RAD21;TRIP13
ubiquinone biosynthetic process (GO:0006744)	2022-02-15	0.193006	0.558942	0	0	2.69566	4.43445	UBIAD1;PDSS2
ubiquinone metabolic process (GO:0006743)	2022-02-15	0.193006	0.558942	0	0	2.69566	4.43445	UBIAD1;PDSS2
extrinsic apoptotic signaling pathway (GO:0097191)	1972-06-01	0.193066	0.558942	0	0	1.59433	2.62224	GSK3A;DDX3X;CRADD;SIVA1;PDPK1;ITGAV
negative regulation of epithelial cell proliferation (GO:0050680)	1972-06-01	0.193066	0.558942	0	0	1.59433	2.62224	DUSP10;CDK6;TINF2;GATA3;EREG;WDR77
positive regulation of gene expression, epigenetic (GO:0045815)	1957-05-01	0.193747	0.559537	0	0	1.686	2.76707	POLR1B;POLR2E;HMGA1;EP300;SF3B1
regulation of reactive oxygen species metabolic process (GO:2000377)	1957-05-01	0.193747	0.559537	0	0	1.686	2.76707	ROMO1;BRCA1;RAC1;FOXM1;TP53
renal system development (GO:0072001)	1957-05-01	0.193747	0.559537	0	0	1.686	2.76707	FOXC1;SALL1;FOXF1;GATA3;TGFBR1
regulation of macromolecule metabolic process (GO:0060255)	14/200	0.194902	0.562413	0	0	1.32147	2.16095	ARF1;ROCK2;POU5F1;REST;CDK6;MYC;PCBP1;ZNF407;CDK2;C1D;IGF2BP3;ADNP;IGF2BP2;TARDBP
retrograde transport, endosome to Golgi (GO:0042147)	1988-07-01	0.19786	0.570019	0	0	1.51581	2.4559	HEATR5B;SURF4;SGSM2;VPS54;ERC1;YKT6;TBC1D10B
sensory perception of mechanical stimulus (GO:0050954)	1988-07-01	0.19786	0.570019	0	0	1.51581	2.4559	P2RX4;WDR1;TIMM9;TIMM13;PAX3;BIRC5;LRP2
neutrophil mediated immunity (GO:0002446)	31/488	0.199068	0.573031	0	0	1.19271	1.92516	GPI;RAB5C;DDX3X;PSMD14;PSMD13;SNAP23;SRP14;PSMD3;PSMD1;ITGAV;RAC1;AP1M1;ACTR2;GSN;XRCC5;SURF4;ATP6AP2;RHOG;COMMD3;PDAP1;DYNLL1;DDOST;RHOA;PKM;FABP5;RAB14;CSNK2B;PRTN3;ALDOA;ACTR10;VCL
macroautophagy (GO:0016236)	9/120	0.20113	0.577211	0	0	1.42255	2.28149	MTERF3;CSNK2B;PIK3R4;UBQLN1;CHMP4B;MFN2;DYNLL1;TOMM20;TOMM22
DNA synthesis involved in DNA repair (GO:0000731)	1943-04-01	0.201455	0.577211	0	0	1.79797	2.88068	WRN;PCNA;POLD1;RPA1
positive regulation of phospholipase C activity (GO:0010863)	1943-04-01	0.201455	0.577211	0	0	1.79797	2.88068	LPAR1;PLCG1;PHB2;FGFR1
positive regulation of T cell differentiation (GO:0045582)	1943-04-01	0.201455	0.577211	0	0	1.79797	2.88068	DUSP10;BCL6;GATA3;SOX12
regulation of cell-substrate adhesion (GO:0010810)	1943-04-01	0.201455	0.577211	0	0	1.79797	2.88068	ARL2;RAC1;PTK2;RHOA
regulation of actin filament-based process (GO:0032970)	1973-06-01	0.201501	0.577211	0	0	1.57045	2.51581	ROCK2;RHOG;RAC1;CRK;RHOA;MTOR
endoplasmic reticulum to Golgi vesicle-mediated transport (GO:0006888)	13/185	0.20211	0.578485	0	0	1.32671	2.12133	DCTN6;TRAPPC3;SEC23A;SAR1A;DCTN4;RAB1B;DYNLL1;INS;CNIH1;KDELR2;YKT6;ACTR10;SEC31A
mitochondrial respiratory chain complex I assembly (GO:0032981)	1958-05-01	0.203337	0.579651	0	0	1.6541	2.6348	OXA1L;NDUFA6;NDUFAF7;NDUFA2;FOXRED1
NADH dehydrogenase complex assembly (GO:0010257)	1958-05-01	0.203337	0.579651	0	0	1.6541	2.6348	OXA1L;NDUFA6;NDUFAF7;NDUFA2;FOXRED1
negative regulation of hydrolase activity (GO:0051346)	1958-05-01	0.203337	0.579651	0	0	1.6541	2.6348	EGLN1;MAPK7;WNK1;ARL2;SLC39A14
nucleosome assembly (GO:0006334)	1958-05-01	0.203337	0.579651	0	0	1.6541	2.6348	BRD2;HIRA;GRWD1;HAT1;ANP32B
positive regulation of protein binding (GO:0032092)	1958-05-01	0.203337	0.579651	0	0	1.6541	2.6348	PPP2CA;PPP2CB;NVL;DERL1;NMD3
peptidyl-serine modification (GO:0018209)	12/169	0.204148	0.58148	0	0	1.34148	2.13149	PARP1;WNK1;PDPK1;ROCK2;CDK2;EIF2AK3;TLK2;TTK;MASTL;PAK2;TGFBR1;MTOR
establishment of endothelial barrier (GO:0061028)	2022-03-29	0.204967	0.58148	0	0	2.02223	3.20505	RAB1B;RAPGEF1;MSN
establishment of mitotic spindle localization (GO:0040001)	2022-03-29	0.204967	0.58148	0	0	2.02223	3.20505	ITGB1;FBXW11;CENPA
negative regulation of epithelial to mesenchymal transition (GO:0010719)	2022-03-29	0.204967	0.58148	0	0	2.02223	3.20505	PPP2CA;SDHAF2;GATA3
production of miRNAs involved in gene silencing by miRNA (GO:0035196)	2022-03-29	0.204967	0.58148	0	0	2.02223	3.20505	ZC3H7A;AGO2;MRPL44
protein K11-linked ubiquitination (GO:0070979)	2022-03-29	0.204967	0.58148	0	0	2.02223	3.20505	CDC16;ANAPC4;ANAPC11
positive regulation of cell migration (GO:0030335)	18/269	0.206551	0.585504	0	0	1.2594	1.98634	ITGB1;DOCK5;ROCK2;STAT3;SOD2;PTK2;RAB11A;TGFBR1;MTOR;CRKL;INS;DDRGK1;AGO2;FBXO5;PLCG1;ARHGEF7;MAPRE1;CBLL1
branching morphogenesis of an epithelial tube (GO:0048754)	1944-04-01	0.21287	0.593267	0	0	1.75292	2.7119	SALL1;MYC;MET;HOXA11
cardiac ventricle morphogenesis (GO:0003208)	1944-04-01	0.21287	0.593267	0	0	1.75292	2.7119	GSK3A;FOXF1;GATA3;MYH6
mRNA stabilization (GO:0048255)	1944-04-01	0.21287	0.593267	0	0	1.75292	2.7119	SYNCRIP;FUS;E2F1;TARDBP
positive regulation of mRNA catabolic process (GO:0061014)	1944-04-01	0.21287	0.593267	0	0	1.75292	2.7119	ROCK2;AGO2;METTL16;ZFP36L2
positive regulation of osteoblast differentiation (GO:0045669)	1944-04-01	0.21287	0.593267	0	0	1.75292	2.7119	YAP1;WWTR1;FBXO5;IL6ST
regulation of endothelial cell apoptotic process (GO:2000351)	1944-04-01	0.21287	0.593267	0	0	1.75292	2.7119	MAPK7;PDPK1;GATA3;PLCG1
3'-UTR-mediated mRNA destabilization (GO:0061158)	2022-02-16	0.213141	0.593267	0	0	2.50298	3.86911	TARDBP;ZFP36L2
B cell activation involved in immune response (GO:0002312)	2022-02-16	0.213141	0.593267	0	0	2.50298	3.86911	RNF168;RNF8
cellular response to corticosteroid stimulus (GO:0071384)	2022-02-16	0.213141	0.593267	0	0	2.50298	3.86911	REST;ZFP36L2
digestive tract morphogenesis (GO:0048546)	2022-02-16	0.213141	0.593267	0	0	2.50298	3.86911	FOXF1;GLI1
mesenchyme development (GO:0060485)	2022-02-16	0.213141	0.593267	0	0	2.50298	3.86911	FOXF1;TGFBR1
motor neuron axon guidance (GO:0008045)	2022-02-16	0.213141	0.593267	0	0	2.50298	3.86911	RHOG;RAC1
negative regulation of histone modification (GO:0031057)	2022-02-16	0.213141	0.593267	0	0	2.50298	3.86911	SET;BRCA1
neuron projection organization (GO:0106027)	2022-02-16	0.213141	0.593267	0	0	2.50298	3.86911	ARF1;INS
odontogenesis of dentin-containing tooth (GO:0042475)	2022-02-16	0.213141	0.593267	0	0	2.50298	3.86911	FOXC1;ANKRD11
positive regulation of leukocyte adhesion to vascular endothelial cell (GO:1904996)	2022-02-16	0.213141	0.593267	0	0	2.50298	3.86911	FUT7;RHOA
protein localization to microtubule organizing center (GO:1905508)	2022-02-16	0.213141	0.593267	0	0	2.50298	3.86911	CEP83;CEP192
regulation of ATP biosynthetic process (GO:2001169)	2022-02-16	0.213141	0.593267	0	0	2.50298	3.86911	PARP1;ENO1
regulation of establishment of cell polarity (GO:2000114)	2022-02-16	0.213141	0.593267	0	0	2.50298	3.86911	GSN;ROCK2
regulation of mitotic sister chromatid separation (GO:0010965)	2022-02-16	0.213141	0.593267	0	0	2.50298	3.86911	CENPE;CDC16
regulation of monocyte differentiation (GO:0045655)	2022-02-16	0.213141	0.593267	0	0	2.50298	3.86911	CDK6;MYC
regulation of phosphate metabolic process (GO:0019220)	2022-02-16	0.213141	0.593267	0	0	2.50298	3.86911	RAD17;SMG7
negative regulation of protein kinase activity (GO:0006469)	1990-07-01	0.213321	0.593267	0	0	1.47912	2.28518	PTPN1;WWTR1;DUSP10;PDPK1;INPP5K;PAK2;CDK5RAP3
protein complex oligomerization (GO:0051259)	1990-07-01	0.213321	0.593267	0	0	1.47912	2.28518	LETM1;OXA1L;STOML2;OPA1;FUS;TP53BP1;DNM1L
cellular response to peptide hormone stimulus (GO:0071375)	8/106	0.214495	0.595594	0	0	1.43188	2.20434	GSK3A;PKM;PARP1;IRS1;PDPK1;INPP5K;ADCY3;SLC39A14
chromosome organization (GO:0051276)	8/106	0.214495	0.595594	0	0	1.43188	2.20434	PARP1;MYC;COPS2;RFWD3;POLE3;HMGN2;SAFB;RAD23B
artery morphogenesis (GO:0048844)	2022-03-30	0.219273	0.596271	0	0	1.94723	2.95479	FOXF1;LRP2;TGFBR1
establishment of spindle orientation (GO:0051294)	2022-03-30	0.219273	0.596271	0	0	1.94723	2.95479	ITGB1;FBXW11;CENPA
fatty-acyl-CoA biosynthetic process (GO:0046949)	2022-03-30	0.219273	0.596271	0	0	1.94723	2.95479	SCD;ACSL4;ACSL3
ncRNA catabolic process (GO:0034661)	2022-03-30	0.219273	0.596271	0	0	1.94723	2.95479	PARN;RBM7;EXOSC2
negative regulation of gene expression, epigenetic (GO:0045814)	2022-03-30	0.219273	0.596271	0	0	1.94723	2.95479	DNMT1;RBBP7;PPM1D
positive regulation of endopeptidase activity (GO:0010950)	2022-03-30	0.219273	0.596271	0	0	1.94723	2.95479	ROCK2;PSME3;STAT3
positive regulation of lipid kinase activity (GO:0090218)	2022-03-30	0.219273	0.596271	0	0	1.94723	2.95479	IRS1;PIK3R4;PTK2
positive regulation of small GTPase mediated signal transduction (GO:0051057)	2022-03-30	0.219273	0.596271	0	0	1.94723	2.95479	RAPGEF1;ITGAV;CRKL
cellular response to organic substance (GO:0071310)	9/123	0.221083	0.596271	0	0	1.38489	2.09011	MAPK7;STAT3;HTRA2;INPP5K;PTPN9;LRP2;DCPS;RHOA;TGFBR1
apical junction assembly (GO:0043297)	1960-05-01	0.222972	0.596271	0	0	1.59378	2.3918	WDR1;ARL2;PAK2;RHOA;VCL
regulation of GTPase activity (GO:0043087)	13/189	0.223441	0.596271	0	0	1.29628	1.94261	BCAR3;ITGB1;RAP1GDS1;ARL2;PTK2;WNK1;SGSM2;RAPGEF1;PRTN3;ARHGEF7;CRK;PRKG1;TBC1D10B
peptidyl-serine phosphorylation (GO:0018105)	11/156	0.223616	0.596271	0	0	1.33106	1.9937	WNK1;PDPK1;ROCK2;CDK2;EIF2AK3;TLK2;TTK;MASTL;PAK2;TGFBR1;MTOR
mitotic G2/M transition checkpoint (GO:0044818)	1945-04-01	0.22446	0.596271	0	0	1.71008	2.55496	NABP1;RAD17;BRCA1;CDK5RAP3
negative regulation of cellular process (GO:0048523)	35/566	0.226871	0.596271	0	0	1.15871	1.71881	DDX3X;HTRA2;ENO1;GATA3;FOXM1;PPM1D;PPP2CA;STK11;MYC;LMNA;TP53BP2;PIM2;RBBP7;FBXO5;VHL;MYBL1;EIF2AK3;HMGA1;PARP16;SOD2;GTPBP4;EREG;REST;CDK6;BCL6;DLG5;CSNK2B;CHMP4B;MYH9;PRTN3;ANP32B;EEF1E1;CBLL1;TP53;BAP1
negative regulation of response to stimulus (GO:0048585)	1961-05-01	0.232997	0.596271	0	0	1.56524	2.28013	BRAP;PTPN1;MAPK7;CDK6;FBXO5
response to light stimulus (GO:0009416)	1961-05-01	0.232997	0.596271	0	0	1.56524	2.28013	POLD1;ERCC2;USP1;UBE4B;GTF2H2
copper ion homeostasis (GO:0055070)	2022-02-17	0.233458	0.596271	0	0	2.33599	3.39829	ARF1;ATOX1
DNA biosynthetic process (GO:0071897)	2022-02-17	0.233458	0.596271	0	0	2.33599	3.39829	WRN;POLD1
DNA replication checkpoint signaling (GO:0000076)	2022-02-17	0.233458	0.596271	0	0	2.33599	3.39829	RAD17;RAD9A
histone H2A ubiquitination (GO:0033522)	2022-02-17	0.233458	0.596271	0	0	2.33599	3.39829	RNF168;RNF8
mesonephric tubule development (GO:0072164)	2022-02-17	0.233458	0.596271	0	0	2.33599	3.39829	FOXC1;SALL1
negative regulation of ATPase activity (GO:0032780)	2022-02-17	0.233458	0.596271	0	0	2.33599	3.39829	OXA1L;TP53
negative regulation of peptidyl-threonine phosphorylation (GO:0010801)	2022-02-17	0.233458	0.596271	0	0	2.33599	3.39829	INPP5K;EIF4G1
negative regulation of vascular associated smooth muscle cell proliferation (GO:1904706)	2022-02-17	0.233458	0.596271	0	0	2.33599	3.39829	SOD2;PRKG1
pharyngeal system development (GO:0060037)	2022-02-17	0.233458	0.596271	0	0	2.33599	3.39829	GATA3;TGFBR1
positive regulation of smooth muscle cell migration (GO:0014911)	2022-02-17	0.233458	0.596271	0	0	2.33599	3.39829	DOCK5;DOCK7
protein autoprocessing (GO:0016540)	2022-02-17	0.233458	0.596271	0	0	2.33599	3.39829	AFG3L2;HTRA2
regulation of Arp2/3 complex-mediated actin nucleation (GO:0034315)	2022-02-17	0.233458	0.596271	0	0	2.33599	3.39829	ARF1;BRK1
regulation of establishment of endothelial barrier (GO:1903140)	2022-02-17	0.233458	0.596271	0	0	2.33599	3.39829	ROCK2;VCL
regulation of leukocyte migration (GO:0002685)	2022-02-17	0.233458	0.596271	0	0	2.33599	3.39829	RHOG;RAC1
RNA interference (GO:0016246)	2022-02-17	0.233458	0.596271	0	0	2.33599	3.39829	AGO2;MRPL44
vasculature development (GO:0001944)	2022-02-17	0.233458	0.596271	0	0	2.33599	3.39829	STK11;FOXF1
activation of protein kinase B activity (GO:0032148)	2022-03-31	0.233774	0.596271	0	0	1.87758	2.72888	PDPK1;MTOR;INS
embryonic skeletal system morphogenesis (GO:0048704)	2022-03-31	0.233774	0.596271	0	0	1.87758	2.72888	EIF4A3;HOXB3;TGFBR1
negative regulation of peptidyl-tyrosine phosphorylation (GO:0050732)	2022-03-31	0.233774	0.596271	0	0	1.87758	2.72888	PPP2CA;SOCS3;PARP14
organelle transport along microtubule (GO:0072384)	2022-03-31	0.233774	0.596271	0	0	1.87758	2.72888	CDC42;FBXW11;KIF5B
positive regulation of leukocyte cell-cell adhesion (GO:1903039)	2022-03-31	0.233774	0.596271	0	0	1.87758	2.72888	CCDC88B;FUT7;RHOA
positive regulation of protein targeting to mitochondrion (GO:1903955)	2022-03-31	0.233774	0.596271	0	0	1.87758	2.72888	GSK3A;HTRA2;BAP1
positive regulation of proteolysis involved in cellular protein catabolic process (GO:1903052)	2022-03-31	0.233774	0.596271	0	0	1.87758	2.72888	DDRGK1;CDK5RAP3;PTK2
cellular response to growth factor stimulus (GO:0071363)	11/158	0.235784	0.596271	0	0	1.31281	1.8968	FOXC1;MAPK7;PDPK1;RAPGEF1;HTRA2;INPP5K;PLCG1;LRP2;ZFP36L2;TGFBR1;CRKL
cellular response to starvation (GO:0009267)	11/158	0.235784	0.596271	0	0	1.31281	1.8968	RPTOR;WRN;WDR59;WDR45B;PIK3R4;EIF2AK3;ASNS;HNRNPA1;TP53;WDR24;MTOR
positive regulation of smooth muscle cell proliferation (GO:0048661)	1946-04-01	0.236207	0.596271	0	0	1.66928	2.40884	DNMT1;JUN;MFN2;EREG
positive regulation of gene expression (GO:0010628)	30/482	0.236434	0.596271	0	0	1.16621	1.68177	YAP1;DNMT1;GSK3A;DDX3X;ROCK2;EIF4A3;RPS27L;BRCA1;INS;DDRGK1;MYC;E2F1;POLR2E;EP300;SF3B1;GSN;STAT3;EIF2AK3;MSN;MTOR;TGFBR1;HCFC1;EREG;CCDC88B;POLR1B;AGO2;TADA3;FAM98B;VIM;TP53
negative regulation of developmental process (GO:0051093)	1977-06-01	0.236492	0.596271	0	0	1.48166	2.13632	FOXC1;CDK6;ROCK2;ANP32B;FOXM1;WDR77
positive regulation of type I interferon production (GO:0032481)	1977-06-01	0.236492	0.596271	0	0	1.48166	2.13632	CRCP;DDX3X;XRCC5;G3BP1;POLR2E;EP300
negative regulation of cell population proliferation (GO:0008285)	24/379	0.239217	0.596271	0	0	1.18735	1.69837	TINF2;HMGA1;GATA3;PPM1D;SOD2;GTPBP4;TBX3;EREG;STK11;REST;CDK6;DUSP10;MYC;DLG5;CSNK2B;LMNA;E2F1;MFN2;E2F3;PIM2;VHL;EEF1E1;TP53;BAP1
positive regulation of multicellular organismal process (GO:0051240)	22/345	0.240819	0.596271	0	0	1.19603	1.70281	WWTR1;ACHE;OXTR;FH;FOXC1;PAXIP1;RIF1;ENO1;TGFBR1;MTOR;EREG;INS;CCDC88B;REST;FABP5;SCD;AGO2;HSF1;INPP5K;MFN2;FBXO5;TP53BP1
phosphatidylinositol biosynthetic process (GO:0006661)	9/126	0.241755	0.596271	0	0	1.34917	1.91559	DPM1;DPM2;SOCS3;ARF1;RAB14;PIK3R4;INPP5K;PI4KB;MTMR6
activation of protein kinase C activity (GO:1990051)	2022-01-05	0.242594	0.596271	0	0	4.37847	6.20152	PHB2
anion homeostasis (GO:0055081)	2022-01-05	0.242594	0.596271	0	0	4.37847	6.20152	GLS
anterograde dendritic transport (GO:0098937)	2022-01-05	0.242594	0.596271	0	0	4.37847	6.20152	KIF5B
anterograde dendritic transport of neurotransmitter receptor complex (GO:0098971)	2022-01-05	0.242594	0.596271	0	0	4.37847	6.20152	KIF5B
atrial cardiac muscle tissue morphogenesis (GO:0055009)	2022-01-05	0.242594	0.596271	0	0	4.37847	6.20152	MYH6
bone marrow development (GO:0048539)	2022-01-05	0.242594	0.596271	0	0	4.37847	6.20152	TP53
cadmium ion transmembrane transport (GO:0070574)	2022-01-05	0.242594	0.596271	0	0	4.37847	6.20152	SLC39A14
cadmium ion transport (GO:0015691)	2022-01-05	0.242594	0.596271	0	0	4.37847	6.20152	SLC39A14
cardiac muscle cell myoblast differentiation (GO:0060379)	2022-01-05	0.242594	0.596271	0	0	4.37847	6.20152	REST
CD4-positive, alpha-beta T cell activation (GO:0035710)	2022-01-05	0.242594	0.596271	0	0	4.37847	6.20152	STOML2
cell-cell adhesion mediated by integrin (GO:0033631)	2022-01-05	0.242594	0.596271	0	0	4.37847	6.20152	ITGB1
cellular response to antibiotic (GO:0071236)	2022-01-05	0.242594	0.596271	0	0	4.37847	6.20152	TP53
cellular response to indole-3-methanol (GO:0071681)	2022-01-05	0.242594	0.596271	0	0	4.37847	6.20152	BRCA1
centriole assembly (GO:0098534)	2022-01-05	0.242594	0.596271	0	0	4.37847	6.20152	RBM14
chromatin maintenance (GO:0070827)	2022-01-05	0.242594	0.596271	0	0	4.37847	6.20152	SUPV3L1
CRD-mediated mRNA stabilization (GO:0070934)	2022-01-05	0.242594	0.596271	0	0	4.37847	6.20152	SYNCRIP
de novo centriole assembly (GO:0097742)	2022-01-05	0.242594	0.596271	0	0	4.37847	6.20152	CEP152
de novo centriole assembly involved in multi-ciliated epithelial cell differentiation (GO:0098535)	2022-01-05	0.242594	0.596271	0	0	4.37847	6.20152	CEP152
deoxyribonucleotide metabolic process (GO:0009262)	2022-01-05	0.242594	0.596271	0	0	4.37847	6.20152	RRM2
dephosphorylation of RNA polymerase II C-terminal domain (GO:0070940)	2022-01-05	0.242594	0.596271	0	0	4.37847	6.20152	RPRD1A
DNA catabolic process, exonucleolytic (GO:0000738)	2022-01-05	0.242594	0.596271	0	0	4.37847	6.20152	XRN2
DNA double-strand break processing involved in repair via single-strand annealing (GO:0010792)	2022-01-05	0.242594	0.596271	0	0	4.37847	6.20152	RBBP8
DNA protection (GO:0042262)	2022-01-05	0.242594	0.596271	0	0	4.37847	6.20152	NUDT1
DNA replication, synthesis of RNA primer (GO:0006269)	2022-01-05	0.242594	0.596271	0	0	4.37847	6.20152	PRIM1
double-strand break repair via single-strand annealing (GO:0045002)	2022-01-05	0.242594	0.596271	0	0	4.37847	6.20152	RBBP8
endodermal cell fate specification (GO:0001714)	2022-01-05	0.242594	0.596271	0	0	4.37847	6.20152	POU5F1
endothelin receptor signaling pathway (GO:0086100)	2022-01-05	0.242594	0.596271	0	0	4.37847	6.20152	BCAR3
establishment of protein localization to telomere (GO:0070200)	2022-01-05	0.242594	0.596271	0	0	4.37847	6.20152	POT1
exocyst localization (GO:0051601)	2022-01-05	0.242594	0.596271	0	0	4.37847	6.20152	EXOC3
extracellular exosome biogenesis (GO:0097734)	2022-01-05	0.242594	0.596271	0	0	4.37847	6.20152	RAB11A
folate transmembrane transport (GO:0098838)	2022-01-05	0.242594	0.596271	0	0	4.37847	6.20152	LRP2
heart field specification (GO:0003128)	2022-01-05	0.242594	0.596271	0	0	4.37847	6.20152	LRP2
late endosome to Golgi transport (GO:0034499)	2022-01-05	0.242594	0.596271	0	0	4.37847	6.20152	SGSM2
lipid transport across blood-brain barrier (GO:1990379)	2022-01-05	0.242594	0.596271	0	0	4.37847	6.20152	FABP5
mannose trimming involved in glycoprotein ERAD pathway (GO:1904382)	2022-01-05	0.242594	0.596271	0	0	4.37847	6.20152	EDEM3
mature conventional dendritic cell differentiation (GO:0097029)	2022-01-05	0.242594	0.596271	0	0	4.37847	6.20152	PRTN3
mature ribosome assembly (GO:0042256)	2022-01-05	0.242594	0.596271	0	0	4.37847	6.20152	DDX3X
meiotic mismatch repair (GO:0000710)	2022-01-05	0.242594	0.596271	0	0	4.37847	6.20152	ERCC1
menaquinone metabolic process (GO:0009233)	2022-01-05	0.242594	0.596271	0	0	4.37847	6.20152	UBIAD1
metanephric renal vesicle morphogenesis (GO:0072283)	2022-01-05	0.242594	0.596271	0	0	4.37847	6.20152	SALL1
microtubule nucleation by microtubule organizing center (GO:0051418)	2022-01-05	0.242594	0.596271	0	0	4.37847	6.20152	CEP192
mRNA cleavage involved in gene silencing by miRNA (GO:0035279)	2022-01-05	0.242594	0.596271	0	0	4.37847	6.20152	AGO2
negative regulation of calcium ion-dependent exocytosis (GO:0045955)	2022-01-05	0.242594	0.596271	0	0	4.37847	6.20152	REST
negative regulation of cholesterol biosynthetic process (GO:0045541)	2022-01-05	0.242594	0.596271	0	0	4.37847	6.20152	SCAP
negative regulation of cholesterol metabolic process (GO:0090206)	2022-01-05	0.242594	0.596271	0	0	4.37847	6.20152	SCAP
negative regulation of gene silencing by RNA (GO:0060967)	2022-01-05	0.242594	0.596271	0	0	4.37847	6.20152	POU5F1
negative regulation of histone deacetylation (GO:0031064)	2022-01-05	0.242594	0.596271	0	0	4.37847	6.20152	KDM5A
negative regulation of lipid transport (GO:0032369)	2022-01-05	0.242594	0.596271	0	0	4.37847	6.20152	ITGAV
negative regulation of myelination (GO:0031642)	2022-01-05	0.242594	0.596271	0	0	4.37847	6.20152	EIF2AK3
negative regulation of myosin-light-chain-phosphatase activity (GO:0035509)	2022-01-05	0.242594	0.596271	0	0	4.37847	6.20152	ROCK2
negative regulation of PERK-mediated unfolded protein response (GO:1903898)	2022-01-05	0.242594	0.596271	0	0	4.37847	6.20152	PTPN1
negative regulation of posttranscriptional gene silencing (GO:0060149)	2022-01-05	0.242594	0.596271	0	0	4.37847	6.20152	POU5F1
negative regulation of RNA polymerase II regulatory region sequence-specific DNA binding (GO:1903026)	2022-01-05	0.242594	0.596271	0	0	4.37847	6.20152	ZNF593
negative regulation of smooth muscle cell apoptotic process (GO:0034392)	2022-01-05	0.242594	0.596271	0	0	4.37847	6.20152	DNMT1
negative regulation of smooth muscle contraction (GO:0045986)	2022-01-05	0.242594	0.596271	0	0	4.37847	6.20152	DOCK5
negative regulation of sterol biosynthetic process (GO:0106119)	2022-01-05	0.242594	0.596271	0	0	4.37847	6.20152	SCAP
nephric duct development (GO:0072176)	2022-01-05	0.242594	0.596271	0	0	4.37847	6.20152	GATA3
neuroinflammatory response (GO:0150076)	2022-01-05	0.242594	0.596271	0	0	4.37847	6.20152	ITGB1
nuclear retention of pre-mRNA at the site of transcription (GO:0071033)	2022-01-05	0.242594	0.596271	0	0	4.37847	6.20152	EXOSC2
plus-end-directed vesicle transport along microtubule (GO:0072383)	2022-01-05	0.242594	0.596271	0	0	4.37847	6.20152	KIF13A
PML body organization (GO:0030578)	2022-01-05	0.242594	0.596271	0	0	4.37847	6.20152	SERBP1
positive regulation of basement membrane assembly involved in embryonic body morphogenesis (GO:1904261)	2022-01-05	0.242594	0.596271	0	0	4.37847	6.20152	PHLDB1
positive regulation of deoxyribonuclease activity (GO:0032077)	2022-01-05	0.242594	0.596271	0	0	4.37847	6.20152	PCNA
positive regulation of DNA demethylation (GO:1901537)	2022-01-05	0.242594	0.596271	0	0	4.37847	6.20152	USP9X
positive regulation of epithelial to mesenchymal transition involved in endocardial cushion formation (GO:1905007)	2022-01-05	0.242594	0.596271	0	0	4.37847	6.20152	TGFBR1
positive regulation of feeding behavior (GO:2000253)	2022-01-05	0.242594	0.596271	0	0	4.37847	6.20152	CFAP20
positive regulation of glycoprotein metabolic process (GO:1903020)	2022-01-05	0.242594	0.596271	0	0	4.37847	6.20152	RAB1B
positive regulation of hippo signaling (GO:0035332)	2022-01-05	0.242594	0.596271	0	0	4.37847	6.20152	DLG5
positive regulation of histone ubiquitination (GO:0033184)	2022-01-05	0.242594	0.596271	0	0	4.37847	6.20152	RNF40
positive regulation of leukocyte tethering or rolling (GO:1903238)	2022-01-05	0.242594	0.596271	0	0	4.37847	6.20152	FUT7
positive regulation of macrophage proliferation (GO:0120041)	2022-01-05	0.242594	0.596271	0	0	4.37847	6.20152	PTK2
positive regulation of nucleobase-containing compound transport (GO:0032241)	2022-01-05	0.242594	0.596271	0	0	4.37847	6.20152	NCBP2
positive regulation of oxidative stress-induced neuron death (GO:1903223)	2022-01-05	0.242594	0.596271	0	0	4.37847	6.20152	REST
positive regulation of prostaglandin secretion (GO:0032308)	2022-01-05	0.242594	0.596271	0	0	4.37847	6.20152	P2RX4
positive regulation of protein catabolic process in the vacuole (GO:1904352)	2022-01-05	0.242594	0.596271	0	0	4.37847	6.20152	LRP2
positive regulation of RNA export from nucleus (GO:0046833)	2022-01-05	0.242594	0.596271	0	0	4.37847	6.20152	NCBP2
positive thymic T cell selection (GO:0045059)	2022-01-05	0.242594	0.596271	0	0	4.37847	6.20152	CD3G
protein deglycosylation involved in glycoprotein catabolic process (GO:0035977)	2022-01-05	0.242594	0.596271	0	0	4.37847	6.20152	EDEM3
protein localization to microtubule end (GO:1905725)	2022-01-05	0.242594	0.596271	0	0	4.37847	6.20152	MAPRE1
protein localization to microtubule plus-end (GO:1904825)	2022-01-05	0.242594	0.596271	0	0	4.37847	6.20152	MAPRE1
protein localization to site of double-strand break (GO:1990166)	2022-01-05	0.242594	0.596271	0	0	4.37847	6.20152	XRCC4
pulmonary artery morphogenesis (GO:0061156)	2022-01-05	0.242594	0.596271	0	0	4.37847	6.20152	LRP2
pyrimidine ribonucleotide metabolic process (GO:0009218)	2022-01-05	0.242594	0.596271	0	0	4.37847	6.20152	CMPK1
regulation of adenylate cyclase-activating G protein-coupled receptor signaling pathway (GO:0106070)	2022-01-05	0.242594	0.596271	0	0	4.37847	6.20152	GSK3A
regulation of basement membrane assembly involved in embryonic body morphogenesis (GO:1904259)	2022-01-05	0.242594	0.596271	0	0	4.37847	6.20152	PHLDB1
regulation of cell proliferation involved in heart morphogenesis (GO:2000136)	2022-01-05	0.242594	0.596271	0	0	4.37847	6.20152	TBX3
regulation of cellular response to osmotic stress (GO:0106049)	2022-01-05	0.242594	0.596271	0	0	4.37847	6.20152	LETM1
regulation of core promoter binding (GO:1904796)	2022-01-05	0.242594	0.596271	0	0	4.37847	6.20152	FOXC1
regulation of cysteine-type endopeptidase activity involved in execution phase of apoptosis (GO:2001270)	2022-01-05	0.242594	0.596271	0	0	4.37847	6.20152	PAK2
regulation of cytochrome-c oxidase activity (GO:1904959)	2022-01-05	0.242594	0.596271	0	0	4.37847	6.20152	PHB2
regulation of germinal center formation (GO:0002634)	2022-01-05	0.242594	0.596271	0	0	4.37847	6.20152	BCL6
regulation of glial cell migration (GO:1903975)	2022-01-05	0.242594	0.596271	0	0	4.37847	6.20152	CRKL
regulation of glycoprotein metabolic process (GO:1903018)	2022-01-05	0.242594	0.596271	0	0	4.37847	6.20152	RAB1B
regulation of guanyl-nucleotide exchange factor activity (GO:1905097)	2022-01-05	0.242594	0.596271	0	0	4.37847	6.20152	MET
regulation of histone H2B ubiquitination (GO:2001166)	2022-01-05	0.242594	0.596271	0	0	4.37847	6.20152	RNF40
regulation of histone H3-K9 trimethylation (GO:1900112)	2022-01-05	0.242594	0.596271	0	0	4.37847	6.20152	SMARCB1
regulation of hormone metabolic process (GO:0032350)	2022-01-05	0.242594	0.596271	0	0	4.37847	6.20152	STUB1
regulation of inward rectifier potassium channel activity (GO:1901979)	2022-01-05	0.242594	0.596271	0	0	4.37847	6.20152	ITGB1
regulation of nucleotide-binding oligomerization domain containing signaling pathway (GO:0070424)	2022-01-05	0.242594	0.596271	0	0	4.37847	6.20152	SLC15A2
regulation of receptor catabolic process (GO:2000644)	2022-01-05	0.242594	0.596271	0	0	4.37847	6.20152	PTPN1
regulation of respiratory burst involved in inflammatory response (GO:0060264)	2022-01-05	0.242594	0.596271	0	0	4.37847	6.20152	INS
regulation of snRNA transcription by RNA polymerase II (GO:1905380)	2022-01-05	0.242594	0.596271	0	0	4.37847	6.20152	MEPCE
regulation of vascular associated smooth muscle contraction (GO:0003056)	2022-01-05	0.242594	0.596271	0	0	4.37847	6.20152	DOCK5
response to acetylcholine (GO:1905144)	2022-01-05	0.242594	0.596271	0	0	4.37847	6.20152	ROCK2
response to indole-3-methanol (GO:0071680)	2022-01-05	0.242594	0.596271	0	0	4.37847	6.20152	BRCA1
ribose phosphate metabolic process (GO:0019693)	2022-01-05	0.242594	0.596271	0	0	4.37847	6.20152	G6PD
ribosome localization (GO:0033750)	2022-01-05	0.242594	0.596271	0	0	4.37847	6.20152	XPO1
Roundabout signaling pathway (GO:0035385)	2022-01-05	0.242594	0.596271	0	0	4.37847	6.20152	RHOA
rRNA transport (GO:0051029)	2022-01-05	0.242594	0.596271	0	0	4.37847	6.20152	MRPL18
Schwann cell differentiation (GO:0014037)	2022-01-05	0.242594	0.596271	0	0	4.37847	6.20152	EGR2
secondary heart field specification (GO:0003139)	2022-01-05	0.242594	0.596271	0	0	4.37847	6.20152	LRP2
sinoatrial node cell differentiation (GO:0060921)	2022-01-05	0.242594	0.596271	0	0	4.37847	6.20152	TBX3
SRP-dependent cotranslational protein targeting to membrane, translocation (GO:0006616)	2022-01-05	0.242594	0.596271	0	0	4.37847	6.20152	SRP54
stress granule disassembly (GO:0035617)	2022-01-05	0.242594	0.596271	0	0	4.37847	6.20152	KIF5B
Toll signaling pathway (GO:0008063)	2022-01-05	0.242594	0.596271	0	0	4.37847	6.20152	PELI3
ubiquitin-dependent glycoprotein ERAD pathway (GO:0097466)	2022-01-05	0.242594	0.596271	0	0	4.37847	6.20152	EDEM3
ubiquitin-independent protein catabolic process via the multivesicular body sorting pathway (GO:0090611)	2022-01-05	0.242594	0.596271	0	0	4.37847	6.20152	CHMP4B
positive regulation of cysteine-type endopeptidase activity (GO:2001056)	1962-05-01	0.243146	0.597212	0	0	1.5377	2.17445	REST;DDX3X;ASPH;MYC;HTRA2
negative regulation of MAPK cascade (GO:0043409)	1994-07-01	0.245476	0.602517	0	0	1.41082	1.98157	PTPN1;DUSP10;MYC;DEFB114;INPP5K;FOXM1;CDK5RAP3
epidermal growth factor receptor signaling pathway (GO:0007173)	1947-04-01	0.248095	0.606836	0	0	1.63037	2.27264	PDPK1;PLCG1;PTK2;EREG
regulation of DNA binding (GO:0051101)	1947-04-01	0.248095	0.606836	0	0	1.63037	2.27264	FOXC1;JUN;CSNK2B;E2F1
activation of phospholipase C activity (GO:0007202)	1932-03-01	0.248439	0.606836	0	0	1.81274	2.52435	LPAR1;PLCG1;PHB2
liver development (GO:0001889)	1932-03-01	0.248439	0.606836	0	0	1.81274	2.52435	ARID5B;MET;CDK5RAP3
negative regulation of microtubule polymerization or depolymerization (GO:0031111)	1932-03-01	0.248439	0.606836	0	0	1.81274	2.52435	TPX2;KATNB1;MAPRE1
regulation of centrosome duplication (GO:0010824)	1932-03-01	0.248439	0.606836	0	0	1.81274	2.52435	XRCC3;SPICE1;CHMP4B
RNA biosynthetic process (GO:0032774)	1932-03-01	0.248439	0.606836	0	0	1.81274	2.52435	PRIM1;TAF10;NAT14
glycerophospholipid biosynthetic process (GO:0046474)	12/177	0.250077	0.610003	0	0	1.27589	1.76837	ACHE;PTDSS1;ARF1;RAB14;TAMM41;CSNK2B;PIK3R4;INPP5K;PI4KB;CRLS1;MTMR6;CDS2
negative regulation of macromolecule metabolic process (GO:0010605)	13/194	0.251341	0.610003	0	0	1.26013	1.74017	YAP1;KDM4A;DNMT1;ROCK2;PARP14;CRKL;SLC7A5;ATXN2;REST;DDRGK1;AGO2;VHL;TARDBP
positive regulation of viral process (GO:0048524)	1963-05-01	0.253409	0.610003	0	0	1.5111	2.07437	DDX3X;POLR2D;POLR2E;NELFB;PPIH
alternative mRNA splicing, via spliceosome (GO:0000380)	2022-02-18	0.25388	0.610003	0	0	2.18987	3.00208	RBM17;PUF60
cellular response to glucocorticoid stimulus (GO:0071385)	2022-02-18	0.25388	0.610003	0	0	2.18987	3.00208	REST;ZFP36L2
DNA conformation change (GO:0071103)	2022-02-18	0.25388	0.610003	0	0	2.18987	3.00208	KAT6A;HAT1
DNA strand elongation (GO:0022616)	2022-02-18	0.25388	0.610003	0	0	2.18987	3.00208	DCLRE1B;GINS4
embryonic digit morphogenesis (GO:0042733)	2022-02-18	0.25388	0.610003	0	0	2.18987	3.00208	SALL1;TBX3
establishment of vesicle localization (GO:0051650)	2022-02-18	0.25388	0.610003	0	0	2.18987	3.00208	KIF5B;RAB11A
intermediate filament organization (GO:0045109)	2022-02-18	0.25388	0.610003	0	0	2.18987	3.00208	DNAJB6;VIM
long-chain fatty-acyl-CoA biosynthetic process (GO:0035338)	2022-02-18	0.25388	0.610003	0	0	2.18987	3.00208	ACSL4;ACSL3
mitochondrial fission (GO:0000266)	2022-02-18	0.25388	0.610003	0	0	2.18987	3.00208	OPA1;DNM1L
negative regulation of fibroblast proliferation (GO:0048147)	2022-02-18	0.25388	0.610003	0	0	2.18987	3.00208	MYC;TP53
positive regulation of amyloid-beta formation (GO:1902004)	2022-02-18	0.25388	0.610003	0	0	2.18987	3.00208	GSK3A;ROCK2
positive regulation of interleukin-4 production (GO:0032753)	2022-02-18	0.25388	0.610003	0	0	2.18987	3.00208	SLC7A5;GATA3
positive regulation of mRNA splicing, via spliceosome (GO:0048026)	2022-02-18	0.25388	0.610003	0	0	2.18987	3.00208	RBMXL1;TRA2B
protein O-linked mannosylation (GO:0035269)	2022-02-18	0.25388	0.610003	0	0	2.18987	3.00208	DPM1;DPM2
regulation of cellular protein catabolic process (GO:1903362)	2022-02-18	0.25388	0.610003	0	0	2.18987	3.00208	MSN;CDK5RAP3
regulation of early endosome to late endosome transport (GO:2000641)	2022-02-18	0.25388	0.610003	0	0	2.18987	3.00208	RAB21;MSN
regulation of protein sumoylation (GO:0033233)	2022-02-18	0.25388	0.610003	0	0	2.18987	3.00208	GNL3L;UBA2
release of cytochrome c from mitochondria (GO:0001836)	2022-02-18	0.25388	0.610003	0	0	2.18987	3.00208	SOD2;DNM1L
response to interferon-alpha (GO:0035455)	2022-02-18	0.25388	0.610003	0	0	2.18987	3.00208	GATA3;KLHL20
RNA destabilization (GO:0050779)	2022-02-18	0.25388	0.610003	0	0	2.18987	3.00208	ROCK2;METTL16
rRNA catabolic process (GO:0016075)	2022-02-18	0.25388	0.610003	0	0	2.18987	3.00208	EXOSC2;PELO
positive regulation of proteasomal ubiquitin-dependent protein catabolic process (GO:0032436)	1979-06-01	0.254643	0.611006	0	0	1.44092	1.97102	CDC20;GSK3A;DDRGK1;SUMO2;UBQLN1;STUB1
positive regulation of ubiquitin-dependent protein catabolic process (GO:2000060)	1979-06-01	0.254643	0.611006	0	0	1.44092	1.97102	GSK3A;DDRGK1;SUMO2;STUB1;CDK5RAP3;PTK2
cilium assembly (GO:0060271)	20/314	0.255369	0.612331	0	0	1.19416	1.63009	YWHAE;ACTR2;GSN;EXOC7;CEP152;HAUS3;PARVA;HAUS6;DYNLL1;TTC39C;RAB11A;EHD2;NUDCD3;EXOC4;CEP83;EXOC3;HYLS1;CEP192;MAPRE1;CFAP20
cellular response to alcohol (GO:0097306)	1948-04-01	0.260108	0.62049	0	0	1.59323	2.14553	GRAMD1A;RAD51;ADCY3;BRCA1
nucleus organization (GO:0006997)	1948-04-01	0.260108	0.62049	0	0	1.59323	2.14553	NDC1;CTDNEP1;CHMP4B;NUP35
regulation of mitochondrion organization (GO:0010821)	1948-04-01	0.260108	0.62049	0	0	1.59323	2.14553	GSK3A;HTRA2;EP300;DNM1L
substrate adhesion-dependent cell spreading (GO:0034446)	1948-04-01	0.260108	0.62049	0	0	1.59323	2.14553	ITGAV;PARVA;RAC1;RHOA
apoptotic cell clearance (GO:0043277)	1933-03-01	0.263236	0.62049	0	0	1.75223	2.3387	RHOG;ITGAV;RAC1
negative regulation of smooth muscle cell proliferation (GO:0048662)	1933-03-01	0.263236	0.62049	0	0	1.75223	2.3387	MFN2;SOD2;PRKG1
regulation of sprouting angiogenesis (GO:1903670)	1933-03-01	0.263236	0.62049	0	0	1.75223	2.3387	PKM;PDPK1;ITGA5
RNA stabilization (GO:0043489)	1933-03-01	0.263236	0.62049	0	0	1.75223	2.3387	FUS;PARN;E2F1
regulation of transcription initiation from RNA polymerase II promoter (GO:0060260)	1964-05-01	0.263777	0.62049	0	0	1.48541	1.97954	MED12;PAXIP1;PPM1D;TP53;MED7
positive regulation of metabolic process (GO:0009893)	8/113	0.267027	0.62049	0	0	1.33593	1.76396	ACHE;OXTR;FH;FABP5;SCD;HSF1;MFN2;INS
positive regulation of canonical Wnt signaling pathway (GO:0090263)	9/130	0.270298	0.62049	0	0	1.30429	1.70631	DDX3X;PSMD14;PSMD13;WNK1;PSMC4;PSME3;PSMD3;ATP6AP2;PSMD1
positive regulation of cold-induced thermogenesis (GO:0120162)	1997-07-01	0.270516	0.62049	0	0	1.36357	1.78277	ACHE;OXTR;FH;FABP5;SCD;HSF1;MFN2
positive regulation of actin filament polymerization (GO:0030838)	1949-04-01	0.272231	0.62049	0	0	1.55774	2.02679	VASP;GSN;ARPC4;ARF6
regulation of cellular protein metabolic process (GO:0032268)	1949-04-01	0.272231	0.62049	0	0	1.55774	2.02679	ATXN2;METAP1;INS;EIF4G1
activation of cysteine-type endopeptidase activity involved in apoptotic process (GO:0006919)	1981-06-01	0.273158	0.62049	0	0	1.40234	1.81983	AIFM1;CRADD;EIF2AK3;RPS27L;CFLAR;ANP32B
regulation of cell-matrix adhesion (GO:0001952)	1965-05-01	0.274239	0.62049	0	0	1.46058	1.88963	CDK6;ROCK2;RHOA;VCL;PTK2
tRNA modification (GO:0006400)	1965-05-01	0.274239	0.62049	0	0	1.46058	1.88963	CTU2;MOCS3;AARS2;SSB;METTL1
actin filament capping (GO:0051693)	2022-02-19	0.274336	0.62049	0	0	2.06095	2.66564	GSN;FLII
barbed-end actin filament capping (GO:0051016)	2022-02-19	0.274336	0.62049	0	0	2.06095	2.66564	GSN;FLII
cellular response to interleukin-7 (GO:0098761)	2022-02-19	0.274336	0.62049	0	0	2.06095	2.66564	IRS1;STAT3
DNA alkylation (GO:0006305)	2022-02-19	0.274336	0.62049	0	0	2.06095	2.66564	DNMT1;PPM1D
DNA methylation or demethylation (GO:0044728)	2022-02-19	0.274336	0.62049	0	0	2.06095	2.66564	DNMT1;PPM1D
interleukin-7-mediated signaling pathway (GO:0038111)	2022-02-19	0.274336	0.62049	0	0	2.06095	2.66564	IRS1;STAT3
maintenance of protein localization in organelle (GO:0072595)	2022-02-19	0.274336	0.62049	0	0	2.06095	2.66564	ARL2;SUPT7L
NLS-bearing protein import into nucleus (GO:0006607)	2022-02-19	0.274336	0.62049	0	0	2.06095	2.66564	NUP35;KPNA4
nuclear membrane organization (GO:0071763)	2022-02-19	0.274336	0.62049	0	0	2.06095	2.66564	CHMP4B;TARDBP
positive regulation of G protein-coupled receptor signaling pathway (GO:0045745)	2022-02-19	0.274336	0.62049	0	0	2.06095	2.66564	GSK3A;SLC39A14
positive regulation of macrophage migration (GO:1905523)	2022-02-19	0.274336	0.62049	0	0	2.06095	2.66564	P2RX4;PTK2
positive regulation of neutrophil chemotaxis (GO:0090023)	2022-02-19	0.274336	0.62049	0	0	2.06095	2.66564	RAC1;DNM1L
positive regulation of triglyceride metabolic process (GO:0090208)	2022-02-19	0.274336	0.62049	0	0	2.06095	2.66564	CTDNEP1;CNEP1R1
response to ATP (GO:0033198)	2022-02-19	0.274336	0.62049	0	0	2.06095	2.66564	P2RX4;HSP90B1
response to fatty acid (GO:0070542)	2022-02-19	0.274336	0.62049	0	0	2.06095	2.66564	IRS1;SCD
sphingosine metabolic process (GO:0006670)	2022-02-19	0.274336	0.62049	0	0	2.06095	2.66564	SPTLC2;SGPP1
ureteric bud development (GO:0001657)	2022-02-19	0.274336	0.62049	0	0	2.06095	2.66564	FOXC1;SALL1
activation of protein kinase activity (GO:0032147)	8/114	0.274827	0.62049	0	0	1.32325	1.70913	TPX2;STK11;PDPK1;ADCY3;PHB2;PAK2;MTOR;INS
epithelial tube morphogenesis (GO:0060562)	1934-03-01	0.278138	0.62049	0	0	1.69561	2.16977	CSNK2B;GATA3;MET
female gamete generation (GO:0007292)	1934-03-01	0.278138	0.62049	0	0	1.69561	2.16977	USP9X;PARN;TRIP13
negative regulation of extrinsic apoptotic signaling pathway via death domain receptors (GO:1902042)	1934-03-01	0.278138	0.62049	0	0	1.69561	2.16977	DDX3X;BRCA1;CFLAR
positive regulation of calcium ion transport into cytosol (GO:0010524)	1934-03-01	0.278138	0.62049	0	0	1.69561	2.16977	P2RX4;PDPK1;PLCG1
regulation of keratinocyte differentiation (GO:0045616)	1934-03-01	0.278138	0.62049	0	0	1.69561	2.16977	FOXC1;ROCK2;SGPP1
sister chromatid segregation (GO:0000819)	1934-03-01	0.278138	0.62049	0	0	1.69561	2.16977	MIS12;NSL1;ZWINT
tRNA methylation (GO:0030488)	1934-03-01	0.278138	0.62049	0	0	1.69561	2.16977	TRMT10C;METTL1;HSD17B10
ventricular cardiac muscle tissue morphogenesis (GO:0055010)	1934-03-01	0.278138	0.62049	0	0	1.69561	2.16977	LRP2;TGFBR1;MYH6
regulation of G protein-coupled receptor signaling pathway (GO:0008277)	1982-06-01	0.282534	0.62049	0	0	1.38382	1.74908	MGRN1;ROCK2;FNTB;SLC39A14;METAP1;METAP2
adiponectin-activated signaling pathway (GO:0033211)	2022-01-06	0.283542	0.62049	0	0	3.50259	4.41465	CSNK2B
anterior/posterior axis specification, embryo (GO:0008595)	2022-01-06	0.283542	0.62049	0	0	3.50259	4.41465	TBX3
astrocyte development (GO:0014002)	2022-01-06	0.283542	0.62049	0	0	3.50259	4.41465	CDK6
cellular heat acclimation (GO:0070370)	2022-01-06	0.283542	0.62049	0	0	3.50259	4.41465	RBBP7
cellular response to cold (GO:0070417)	2022-01-06	0.283542	0.62049	0	0	3.50259	4.41465	EIF2AK3
cellular response to granulocyte macrophage colony-stimulating factor stimulus (GO:0097011)	2022-01-06	0.283542	0.62049	0	0	3.50259	4.41465	ZFP36L2
cellular response to X-ray (GO:0071481)	2022-01-06	0.283542	0.62049	0	0	3.50259	4.41465	XRCC5
centromeric sister chromatid cohesion (GO:0070601)	2022-01-06	0.283542	0.62049	0	0	3.50259	4.41465	BUB1B
chondrocyte development (GO:0002063)	2022-01-06	0.283542	0.62049	0	0	3.50259	4.41465	EIF2AK3
chromatin organization involved in negative regulation of transcription (GO:0097549)	2022-01-06	0.283542	0.62049	0	0	3.50259	4.41465	POLE3
contact inhibition (GO:0060242)	2022-01-06	0.283542	0.62049	0	0	3.50259	4.41465	YAP1
dendrite extension (GO:0097484)	2022-01-06	0.283542	0.62049	0	0	3.50259	4.41465	LLPH
ear development (GO:0043583)	2022-01-06	0.283542	0.62049	0	0	3.50259	4.41465	GATA3
enzyme-directed rRNA pseudouridine synthesis (GO:0000455)	2022-01-06	0.283542	0.62049	0	0	3.50259	4.41465	TSR3
epithelial tube formation (GO:0072175)	2022-01-06	0.283542	0.62049	0	0	3.50259	4.41465	GATA3
foam cell differentiation (GO:0090077)	2022-01-06	0.283542	0.62049	0	0	3.50259	4.41465	EP300
glandular epithelial cell differentiation (GO:0002067)	2022-01-06	0.283542	0.62049	0	0	3.50259	4.41465	WDR77
heat acclimation (GO:0010286)	2022-01-06	0.283542	0.62049	0	0	3.50259	4.41465	RBBP7
isoleucine metabolic process (GO:0006549)	2022-01-06	0.283542	0.62049	0	0	3.50259	4.41465	HSD17B10
leucine transport (GO:0015820)	2022-01-06	0.283542	0.62049	0	0	3.50259	4.41465	SLC7A5
macrophage derived foam cell differentiation (GO:0010742)	2022-01-06	0.283542	0.62049	0	0	3.50259	4.41465	EP300
maintenance of DNA methylation (GO:0010216)	2022-01-06	0.283542	0.62049	0	0	3.50259	4.41465	DNMT1
maintenance of DNA repeat elements (GO:0043570)	2022-01-06	0.283542	0.62049	0	0	3.50259	4.41465	RMI2
medium-chain fatty acid biosynthetic process (GO:0051792)	2022-01-06	0.283542	0.62049	0	0	3.50259	4.41465	OXSM
mesenchymal to epithelial transition involved in metanephros morphogenesis (GO:0003337)	2022-01-06	0.283542	0.62049	0	0	3.50259	4.41465	SALL1
mesodermal cell fate commitment (GO:0001710)	2022-01-06	0.283542	0.62049	0	0	3.50259	4.41465	HOXA11
metaphase/anaphase transition of cell cycle (GO:0044784)	2022-01-06	0.283542	0.62049	0	0	3.50259	4.41465	CDC16
metaphase/anaphase transition of mitotic cell cycle (GO:0007091)	2022-01-06	0.283542	0.62049	0	0	3.50259	4.41465	CDC16
mitochondrial proton-transporting ATP synthase complex assembly (GO:0033615)	2022-01-06	0.283542	0.62049	0	0	3.50259	4.41465	OXA1L
molybdopterin cofactor biosynthetic process (GO:0032324)	2022-01-06	0.283542	0.62049	0	0	3.50259	4.41465	MOCS3
morphogenesis of an endothelium (GO:0003159)	2022-01-06	0.283542	0.62049	0	0	3.50259	4.41465	CSNK2B
negative regulation of actin filament depolymerization (GO:0030835)	2022-01-06	0.283542	0.62049	0	0	3.50259	4.41465	GSN
negative regulation of amyloid precursor protein biosynthetic process (GO:0042985)	2022-01-06	0.283542	0.62049	0	0	3.50259	4.41465	AGO2
negative regulation of cardiac muscle tissue growth (GO:0055022)	2022-01-06	0.283542	0.62049	0	0	3.50259	4.41465	GSK3A
negative regulation of cell size (GO:0045792)	2022-01-06	0.283542	0.62049	0	0	3.50259	4.41465	RHOA
negative regulation of cellular response to hypoxia (GO:1900038)	2022-01-06	0.283542	0.62049	0	0	3.50259	4.41465	ENO1
negative regulation of endoplasmic reticulum calcium ion concentration (GO:0032471)	2022-01-06	0.283542	0.62049	0	0	3.50259	4.41465	RAP1GDS1
negative regulation of fibroblast migration (GO:0010764)	2022-01-06	0.283542	0.62049	0	0	3.50259	4.41465	RAC1
negative regulation of meiotic cell cycle (GO:0051447)	2022-01-06	0.283542	0.62049	0	0	3.50259	4.41465	FBXO5
negative regulation of vitamin metabolic process (GO:0046137)	2022-01-06	0.283542	0.62049	0	0	3.50259	4.41465	PRMT3
nephric duct morphogenesis (GO:0072178)	2022-01-06	0.283542	0.62049	0	0	3.50259	4.41465	GATA3
neurotransmitter receptor transport, endosome to postsynaptic membrane (GO:0098887)	2022-01-06	0.283542	0.62049	0	0	3.50259	4.41465	RAB11A
neutrophil extravasation (GO:0072672)	2022-01-06	0.283542	0.62049	0	0	3.50259	4.41465	PRTN3
norepinephrine biosynthetic process (GO:0042421)	2022-01-06	0.283542	0.62049	0	0	3.50259	4.41465	GATA3
nuclear polyadenylation-dependent ncRNA catabolic process (GO:0071046)	2022-01-06	0.283542	0.62049	0	0	3.50259	4.41465	EXOSC2
nuclear polyadenylation-dependent rRNA catabolic process (GO:0071035)	2022-01-06	0.283542	0.62049	0	0	3.50259	4.41465	EXOSC2
nuclear polyadenylation-dependent tRNA catabolic process (GO:0071038)	2022-01-06	0.283542	0.62049	0	0	3.50259	4.41465	EXOSC2
peptidyl-glutamine methylation (GO:0018364)	2022-01-06	0.283542	0.62049	0	0	3.50259	4.41465	N6AMT1
piRNA biosynthetic process (GO:1990511)	2022-01-06	0.283542	0.62049	0	0	3.50259	4.41465	MYBL1
plus-end-directed organelle transport along microtubule (GO:0072386)	2022-01-06	0.283542	0.62049	0	0	3.50259	4.41465	KIF13A
positive regulation of activin receptor signaling pathway (GO:0032927)	2022-01-06	0.283542	0.62049	0	0	3.50259	4.41465	CSNK2B
positive regulation of animal organ morphogenesis (GO:0110110)	2022-01-06	0.283542	0.62049	0	0	3.50259	4.41465	GATA3
positive regulation of cholesterol metabolic process (GO:0090205)	2022-01-06	0.283542	0.62049	0	0	3.50259	4.41465	SCAP
positive regulation of focal adhesion disassembly (GO:0120183)	2022-01-06	0.283542	0.62049	0	0	3.50259	4.41465	ARF6
positive regulation of gonad development (GO:1905941)	2022-01-06	0.283542	0.62049	0	0	3.50259	4.41465	DHX37
positive regulation of I-kappaB phosphorylation (GO:1903721)	2022-01-06	0.283542	0.62049	0	0	3.50259	4.41465	DDRGK1
positive regulation of ion transmembrane transport (GO:0034767)	2022-01-06	0.283542	0.62049	0	0	3.50259	4.41465	TRPC6
positive regulation of kidney development (GO:0090184)	2022-01-06	0.283542	0.62049	0	0	3.50259	4.41465	MYC
positive regulation of male gonad development (GO:2000020)	2022-01-06	0.283542	0.62049	0	0	3.50259	4.41465	DHX37
positive regulation of microglial cell migration (GO:1904141)	2022-01-06	0.283542	0.62049	0	0	3.50259	4.41465	P2RX4
positive regulation of plasminogen activation (GO:0010756)	2022-01-06	0.283542	0.62049	0	0	3.50259	4.41465	ENO1
positive regulation of toll-like receptor 7 signaling pathway (GO:0034157)	2022-01-06	0.283542	0.62049	0	0	3.50259	4.41465	DDX3X
presynaptic active zone organization (GO:1990709)	2022-01-06	0.283542	0.62049	0	0	3.50259	4.41465	ERC1
protein deubiquitination involved in ubiquitin-dependent protein catabolic process (GO:0071947)	2022-01-06	0.283542	0.62049	0	0	3.50259	4.41465	USP9X
protein geranylgeranylation (GO:0018344)	2022-01-06	0.283542	0.62049	0	0	3.50259	4.41465	RABGGTB
protein localization to nuclear envelope (GO:0090435)	2022-01-06	0.283542	0.62049	0	0	3.50259	4.41465	NUTF2
protein-DNA complex subunit organization (GO:0071824)	2022-01-06	0.283542	0.62049	0	0	3.50259	4.41465	MYC
protein-DNA covalent cross-linking repair (GO:0106300)	2022-01-06	0.283542	0.62049	0	0	3.50259	4.41465	VCPIP1
proton-transporting V-type ATPase complex assembly (GO:0070070)	2022-01-06	0.283542	0.62049	0	0	3.50259	4.41465	VMA21
pyrimidine nucleotide-sugar transmembrane transport (GO:0090481)	2022-01-06	0.283542	0.62049	0	0	3.50259	4.41465	SLC35B1
radial glial cell differentiation (GO:0060019)	2022-01-06	0.283542	0.62049	0	0	3.50259	4.41465	STAT3
regulation of 3'-UTR-mediated mRNA stabilization (GO:1905868)	2022-01-06	0.283542	0.62049	0	0	3.50259	4.41465	METTL16
regulation of cardiac muscle hypertrophy in response to stress (GO:1903242)	2022-01-06	0.283542	0.62049	0	0	3.50259	4.41465	LMNA
regulation of cell cycle checkpoint (GO:1901976)	2022-01-06	0.283542	0.62049	0	0	3.50259	4.41465	RFWD3
regulation of cellular response to hypoxia (GO:1900037)	2022-01-06	0.283542	0.62049	0	0	3.50259	4.41465	ROCK2
regulation of DNA demethylation (GO:1901535)	2022-01-06	0.283542	0.62049	0	0	3.50259	4.41465	USP9X
regulation of focal adhesion disassembly (GO:0120182)	2022-01-06	0.283542	0.62049	0	0	3.50259	4.41465	ARF6
regulation of glucokinase activity (GO:0033131)	2022-01-06	0.283542	0.62049	0	0	3.50259	4.41465	MIDN
regulation of hydrogen peroxide metabolic process (GO:0010310)	2022-01-06	0.283542	0.62049	0	0	3.50259	4.41465	RAC1
regulation of interleukin-1-mediated signaling pathway (GO:2000659)	2022-01-06	0.283542	0.62049	0	0	3.50259	4.41465	IL1RN
regulation of keratinocyte apoptotic process (GO:1902172)	2022-01-06	0.283542	0.62049	0	0	3.50259	4.41465	GSN
regulation of macrophage proliferation (GO:0120040)	2022-01-06	0.283542	0.62049	0	0	3.50259	4.41465	PTK2
regulation of microtubule motor activity (GO:2000574)	2022-01-06	0.283542	0.62049	0	0	3.50259	4.41465	FBXW11
regulation of mRNA export from nucleus (GO:0010793)	2022-01-06	0.283542	0.62049	0	0	3.50259	4.41465	IWS1
regulation of nitric oxide mediated signal transduction (GO:0010749)	2022-01-06	0.283542	0.62049	0	0	3.50259	4.41465	INS
regulation of protein depolymerization (GO:1901879)	2022-01-06	0.283542	0.62049	0	0	3.50259	4.41465	WDR1
regulation of ribonucleoprotein complex localization (GO:2000197)	2022-01-06	0.283542	0.62049	0	0	3.50259	4.41465	IWS1
regulation of thymocyte apoptotic process (GO:0070243)	2022-01-06	0.283542	0.62049	0	0	3.50259	4.41465	TP53
response to angiotensin (GO:1990776)	2022-01-06	0.283542	0.62049	0	0	3.50259	4.41465	ROCK2
response to granulocyte macrophage colony-stimulating factor (GO:0097012)	2022-01-06	0.283542	0.62049	0	0	3.50259	4.41465	ZFP36L2
snoRNA localization (GO:0048254)	2022-01-06	0.283542	0.62049	0	0	3.50259	4.41465	ZNHIT3
T-helper 17 cell lineage commitment (GO:0072540)	2022-01-06	0.283542	0.62049	0	0	3.50259	4.41465	STAT3
taurine metabolic process (GO:0019530)	2022-01-06	0.283542	0.62049	0	0	3.50259	4.41465	CSAD
transmembrane receptor protein tyrosine phosphatase signaling pathway (GO:0007185)	2022-01-06	0.283542	0.62049	0	0	3.50259	4.41465	TRIO
tripartite regional subdivision (GO:0007351)	2022-01-06	0.283542	0.62049	0	0	3.50259	4.41465	TBX3
tRNA surveillance (GO:0106354)	2022-01-06	0.283542	0.62049	0	0	3.50259	4.41465	EXOSC2
vesicle localization (GO:0051648)	2022-01-06	0.283542	0.62049	0	0	3.50259	4.41465	RAB11A
actin polymerization or depolymerization (GO:0008154)	1950-04-01	0.284447	0.620902	0	0	1.5238	1.91573	GSN;WDR1;FLII;RAC1
neuron migration (GO:0001764)	1950-04-01	0.284447	0.620902	0	0	1.5238	1.91573	USP9X;NAV1;RAC1;FGFR1
organic hydroxy compound biosynthetic process (GO:1901617)	1950-04-01	0.284447	0.620902	0	0	1.5238	1.91573	OSBPL9;PMVK;HMGCR;HSD17B10
cellular response to nutrient levels (GO:0031669)	1966-05-01	0.284785	0.620902	0	0	1.43656	1.80435	RPTOR;WRN;WDR45B;MTOR;EIF4G1
ERBB signaling pathway (GO:0038127)	1966-05-01	0.284785	0.620902	0	0	1.43656	1.80435	PDPK1;STUB1;PLCG1;PTK2;EREG
regulation of protein localization (GO:0032880)	1966-05-01	0.284785	0.620902	0	0	1.43656	1.80435	UFL1;PARP1;DNAJB6;RAB14;INS
positive regulation of angiogenesis (GO:0045766)	8/116	0.290608	0.633206	0	0	1.29861	1.6048	ITGB1;FOXC2;PKM;PDPK1;AGO2;PLCG1;BRCA1;ITGA5
regulation of cell motility (GO:2000145)	9/133	0.29233	0.633657	0	0	1.27253	1.56505	CDK6;ROCK2;LMNA;GATA3;RAC1;CRK;CFAP20;RHOA;EREG
negative regulation of neurogenesis (GO:0050768)	1935-03-01	0.293116	0.633657	0	0	1.64254	2.0157	REST;GDI1;RHOA
oxoacid metabolic process (GO:0043436)	1935-03-01	0.293116	0.633657	0	0	1.64254	2.0157	PPA2;PPA1;LIAS
regulation of phosphatidylinositol 3-kinase activity (GO:0043551)	1935-03-01	0.293116	0.633657	0	0	1.64254	2.0157	IRS1;PIK3R4;PTK2
regulation of canonical Wnt signaling pathway (GO:0060828)	16/253	0.294385	0.633657	0	0	1.18426	1.44819	WWTR1;GSK3A;DDX3X;PSMD14;PSMD13;ATP6AP2;GLI1;PPP1CA;STK11;SDHAF2;WNK1;PSMC4;PSME3;RUVBL2;PSMD3;PSMD1
base-excision repair, AP site formation (GO:0006285)	2022-02-20	0.294762	0.633657	0	0	1.94635	2.37764	TINF2;POT1
cardiac epithelial to mesenchymal transition (GO:0060317)	2022-02-20	0.294762	0.633657	0	0	1.94635	2.37764	TBX3;TGFBR1
embryonic digestive tract development (GO:0048566)	2022-02-20	0.294762	0.633657	0	0	1.94635	2.37764	SALL1;FOXF1
maintenance of protein location in nucleus (GO:0051457)	2022-02-20	0.294762	0.633657	0	0	1.94635	2.37764	ARL2;SUPT7L
mesoderm development (GO:0007498)	2022-02-20	0.294762	0.633657	0	0	1.94635	2.37764	FOXC2;TBX3
microtubule nucleation (GO:0007020)	2022-02-20	0.294762	0.633657	0	0	1.94635	2.37764	TPX2;TUBGCP3
miRNA metabolic process (GO:0010586)	2022-02-20	0.294762	0.633657	0	0	1.94635	2.37764	AGO2;PARN
mitotic cytokinetic process (GO:1902410)	2022-02-20	0.294762	0.633657	0	0	1.94635	2.37764	CHMP4B;RHOA
natural killer cell mediated immunity (GO:0002228)	2022-02-20	0.294762	0.633657	0	0	1.94635	2.37764	KIF5B;ULBP3
negative regulation of dephosphorylation (GO:0035305)	2022-02-20	0.294762	0.633657	0	0	1.94635	2.37764	PPP1R8;INPP5K
nucleobase-containing compound biosynthetic process (GO:0034654)	2022-02-20	0.294762	0.633657	0	0	1.94635	2.37764	DGUOK;POLD1
organic cation transport (GO:0015695)	2022-02-20	0.294762	0.633657	0	0	1.94635	2.37764	SLC25A26;SLC22A18
positive regulation of nitrogen compound metabolic process (GO:0051173)	2022-02-20	0.294762	0.633657	0	0	1.94635	2.37764	MAPK7;GATA3
regulation of acute inflammatory response (GO:0002673)	2022-02-20	0.294762	0.633657	0	0	1.94635	2.37764	IL6ST;INS
regulation of nuclear division (GO:0051783)	2022-02-20	0.294762	0.633657	0	0	1.94635	2.37764	FBXO5;PKMYT1
regulation of programmed necrotic cell death (GO:0062098)	2022-02-20	0.294762	0.633657	0	0	1.94635	2.37764	STUB1;CFLAR
regulation of protein modification by small protein conjugation or removal (GO:1903320)	2022-02-20	0.294762	0.633657	0	0	1.94635	2.37764	UBQLN1;TGFBR1
gonad development (GO:0008406)	1951-04-01	0.296741	0.636094	0	0	1.4913	1.81177	SALL1;NCOA4;GATA3;LRP2
inositol lipid-mediated signaling (GO:0048017)	1951-04-01	0.296741	0.636094	0	0	1.4913	1.81177	IRS1;PI4KB;RHOA;FGFR1
mitotic metaphase plate congression (GO:0007080)	1951-04-01	0.296741	0.636094	0	0	1.4913	1.81177	CENPE;MIS12;CHMP4B;RAB11A
positive regulation of peptidyl-tyrosine phosphorylation (GO:0050731)	9/134	0.299776	0.636094	0	0	1.26228	1.5207	SOCS3;PTPN1;STAT3;IGF2;ITGA5;IL6ST;PARP14;TP53;PAK2
negative regulation of transforming growth factor beta receptor signaling pathway (GO:0030512)	1968-05-01	0.306092	0.636094	0	0	1.39081	1.64654	WFIKKN1;PDPK1;STRAP;STUB1;TGFBR1
regulation of tyrosine phosphorylation of STAT protein (GO:0042509)	1968-05-01	0.306092	0.636094	0	0	1.39081	1.64654	PPP2CA;SOCS3;STAT3;IL6ST;PARP14
actin filament organization (GO:0007015)	10/152	0.307201	0.636094	0	0	1.23466	1.45722	CDC42;GSN;TMOD3;FLII;RHOG;ELMO2;ARPC4;RAC1;ALDOA;RHOA
axonal transport (GO:0098930)	1936-03-01	0.308144	0.636094	0	0	1.59268	1.87488	RAB21;OPA1;FBXW11
endoderm formation (GO:0001706)	1936-03-01	0.308144	0.636094	0	0	1.59268	1.87488	DUSP5;ITGAV;ITGA5
negative regulation of DNA metabolic process (GO:0051053)	1936-03-01	0.308144	0.636094	0	0	1.59268	1.87488	RTEL1;XRCC5;ERCC1
transition metal ion transport (GO:0000041)	1936-03-01	0.308144	0.636094	0	0	1.59268	1.87488	TRPC6;ATP2C1;ATOX1
positive regulation of Wnt signaling pathway (GO:0030177)	10/153	0.314288	0.636094	0	0	1.22596	1.41899	SALL1;DDX3X;PSMD14;PSMD13;WNK1;PSMC4;PSME3;PSMD3;ATP6AP2;PSMD1
aerobic respiration (GO:0009060)	2022-02-21	0.315102	0.636094	0	0	1.84381	2.12934	OXA1L;UQCRH
autonomic nervous system development (GO:0048483)	2022-02-21	0.315102	0.636094	0	0	1.84381	2.12934	ARX;GATA3
cellular response to inorganic substance (GO:0071241)	2022-02-21	0.315102	0.636094	0	0	1.84381	2.12934	DDI2;CDK2
error-prone translesion synthesis (GO:0042276)	2022-02-21	0.315102	0.636094	0	0	1.84381	2.12934	PCNA;RPA1
extrinsic apoptotic signaling pathway in absence of ligand (GO:0097192)	2022-02-21	0.315102	0.636094	0	0	1.84381	2.12934	GSK3A;ITGAV
negative regulation of cell communication (GO:0010648)	2022-02-21	0.315102	0.636094	0	0	1.84381	2.12934	BRAP;PTPN1
negative regulation of microtubule depolymerization (GO:0007026)	2022-02-21	0.315102	0.636094	0	0	1.84381	2.12934	TPX2;KATNB1
nuclear-transcribed mRNA poly(A) tail shortening (GO:0000289)	2022-02-21	0.315102	0.636094	0	0	1.84381	2.12934	PARN;SAMD4B
protein localization to chromatin (GO:0071168)	2022-02-21	0.315102	0.636094	0	0	1.84381	2.12934	RAD21;RUVBL2
regulation of cardiac muscle cell proliferation (GO:0060043)	2022-02-21	0.315102	0.636094	0	0	1.84381	2.12934	GLI1;TGFBR1
regulation of ubiquitin protein ligase activity (GO:1904666)	2022-02-21	0.315102	0.636094	0	0	1.84381	2.12934	CDC20;FBXO5
response to glucagon (GO:0033762)	2022-02-21	0.315102	0.636094	0	0	1.84381	2.12934	CREB1;ADCY3
response to progesterone (GO:0032570)	2022-02-21	0.315102	0.636094	0	0	1.84381	2.12934	YAP1;CATSPER4
positive regulation of protein transport (GO:0051222)	1969-05-01	0.316832	0.636094	0	0	1.369	1.57351	ACHE;ACSL3;DNM1L;ATP2C1;ARF6
negative regulation of phosphorylation (GO:0042326)	1986-06-01	0.320669	0.636094	0	0	1.31435	1.49487	WWTR1;INPP5K;DYNLL1;TARDBP;CDK5RAP3;CRKL
epidermal cell differentiation (GO:0009913)	1953-04-01	0.321505	0.636094	0	0	1.43028	1.623	ST14;ERCC2;GLI1;EREG
positive regulation of NIK/NF-kappaB signaling (GO:1901224)	1953-04-01	0.321505	0.636094	0	0	1.43028	1.623	DDX3X;EP300;PHB2;RHOA
positive regulation of cell differentiation (GO:0045597)	16/258	0.321516	0.636094	0	0	1.15948	1.31567	YAP1;WWTR1;FOXC1;RHOA;TGFBR1;MTOR;HOXA11;INS;CDC42;REST;CREB1;FBXO5;HIF1AN;VHL;IL6ST;FGFR1
aldehyde biosynthetic process (GO:0046184)	2022-01-07	0.322278	0.636094	0	0	2.91867	3.30493	TPI1
calcium ion export (GO:1901660)	2022-01-07	0.322278	0.636094	0	0	2.91867	3.30493	LETM1
cardiac pacemaker cell development (GO:0060926)	2022-01-07	0.322278	0.636094	0	0	2.91867	3.30493	TBX3
Cdc42 protein signal transduction (GO:0032488)	2022-01-07	0.322278	0.636094	0	0	2.91867	3.30493	CDC42
cellular cation homeostasis (GO:0030003)	2022-01-07	0.322278	0.636094	0	0	2.91867	3.30493	LETM1
cellular response to laminar fluid shear stress (GO:0071499)	2022-01-07	0.322278	0.636094	0	0	2.91867	3.30493	MAPK7
cleavage furrow formation (GO:0036089)	2022-01-07	0.322278	0.636094	0	0	2.91867	3.30493	RHOA
deadenylation-dependent decapping of nuclear-transcribed mRNA (GO:0000290)	2022-01-07	0.322278	0.636094	0	0	2.91867	3.30493	DCPS
dense core granule cytoskeletal transport (GO:0099519)	2022-01-07	0.322278	0.636094	0	0	2.91867	3.30493	KIF5B
detection of muscle stretch (GO:0035995)	2022-01-07	0.322278	0.636094	0	0	2.91867	3.30493	PTK2
endothelial cell morphogenesis (GO:0001886)	2022-01-07	0.322278	0.636094	0	0	2.91867	3.30493	MET
epithelial cell differentiation involved in kidney development (GO:0035850)	2022-01-07	0.322278	0.636094	0	0	2.91867	3.30493	SALL1
exocrine system development (GO:0035272)	2022-01-07	0.322278	0.636094	0	0	2.91867	3.30493	SRP54
G protein-coupled receptor internalization (GO:0002031)	2022-01-07	0.322278	0.636094	0	0	2.91867	3.30493	GTF2H2
G-quadruplex DNA unwinding (GO:0044806)	2022-01-07	0.322278	0.636094	0	0	2.91867	3.30493	WRN
gland morphogenesis (GO:0022612)	2022-01-07	0.322278	0.636094	0	0	2.91867	3.30493	MSN
glandular epithelial cell development (GO:0002068)	2022-01-07	0.322278	0.636094	0	0	2.91867	3.30493	CDK6
glial cell migration (GO:0008347)	2022-01-07	0.322278	0.636094	0	0	2.91867	3.30493	P2RX4
glyceraldehyde-3-phosphate metabolic process (GO:0019682)	2022-01-07	0.322278	0.636094	0	0	2.91867	3.30493	TPI1
hemostasis (GO:0007599)	2022-01-07	0.322278	0.636094	0	0	2.91867	3.30493	GPI
histone H3-K14 acetylation (GO:0044154)	2022-01-07	0.322278	0.636094	0	0	2.91867	3.30493	BRPF1
iron import into cell (GO:0033212)	2022-01-07	0.322278	0.636094	0	0	2.91867	3.30493	SLC39A14
keratinocyte proliferation (GO:0043616)	2022-01-07	0.322278	0.636094	0	0	2.91867	3.30493	EREG
long-term synaptic depression (GO:0060292)	2022-01-07	0.322278	0.636094	0	0	2.91867	3.30493	ARF1
maintenance of synapse structure (GO:0099558)	2022-01-07	0.322278	0.636094	0	0	2.91867	3.30493	ERC1
malate metabolic process (GO:0006108)	2022-01-07	0.322278	0.636094	0	0	2.91867	3.30493	FH
miRNA catabolic process (GO:0010587)	2022-01-07	0.322278	0.636094	0	0	2.91867	3.30493	PARN
miRNA loading onto RISC involved in gene silencing by miRNA (GO:0035280)	2022-01-07	0.322278	0.636094	0	0	2.91867	3.30493	AGO2
mRNA pseudouridine synthesis (GO:1990481)	2022-01-07	0.322278	0.636094	0	0	2.91867	3.30493	TRUB2
negative regulation of acute inflammatory response (GO:0002674)	2022-01-07	0.322278	0.636094	0	0	2.91867	3.30493	INS
negative regulation of cell cycle phase transition (GO:1901988)	2022-01-07	0.322278	0.636094	0	0	2.91867	3.30493	ZFP36L2
negative regulation of interferon-gamma-mediated signaling pathway (GO:0060336)	2022-01-07	0.322278	0.636094	0	0	2.91867	3.30493	PARP14
negative regulation of low-density lipoprotein receptor activity (GO:1905598)	2022-01-07	0.322278	0.636094	0	0	2.91867	3.30493	ITGAV
negative regulation of nervous system process (GO:0031645)	2022-01-07	0.322278	0.636094	0	0	2.91867	3.30493	EIF2AK3
negative regulation of p38MAPK cascade (GO:1903753)	2022-01-07	0.322278	0.636094	0	0	2.91867	3.30493	DUSP10
negative regulation of protein import (GO:1904590)	2022-01-07	0.322278	0.636094	0	0	2.91867	3.30493	UFM1
negative regulation of protein import into nucleus (GO:0042308)	2022-01-07	0.322278	0.636094	0	0	2.91867	3.30493	UFM1
negative regulation of protein kinase activity by regulation of protein phosphorylation (GO:0044387)	2022-01-07	0.322278	0.636094	0	0	2.91867	3.30493	CDK5RAP3
negative regulation of protein sumoylation (GO:0033234)	2022-01-07	0.322278	0.636094	0	0	2.91867	3.30493	GNL3L
negative regulation of response to interferon-gamma (GO:0060331)	2022-01-07	0.322278	0.636094	0	0	2.91867	3.30493	PARP14
negative regulation of RIG-I signaling pathway (GO:0039536)	2022-01-07	0.322278	0.636094	0	0	2.91867	3.30493	NPLOC4
negative regulation of telomere capping (GO:1904354)	2022-01-07	0.322278	0.636094	0	0	2.91867	3.30493	ERCC1
neuron projection arborization (GO:0140058)	2022-01-07	0.322278	0.636094	0	0	2.91867	3.30493	LRP2
neurotransmitter receptor transport, endosome to plasma membrane (GO:0099639)	2022-01-07	0.322278	0.636094	0	0	2.91867	3.30493	RAB11A
norepinephrine metabolic process (GO:0042415)	2022-01-07	0.322278	0.636094	0	0	2.91867	3.30493	GATA3
oxygen transport (GO:0015671)	2022-01-07	0.322278	0.636094	0	0	2.91867	3.30493	MYC
photoreceptor cell differentiation (GO:0046530)	2022-01-07	0.322278	0.636094	0	0	2.91867	3.30493	STAT3
pituitary gland development (GO:0021983)	2022-01-07	0.322278	0.636094	0	0	2.91867	3.30493	SALL1
polyamine biosynthetic process (GO:0006596)	2022-01-07	0.322278	0.636094	0	0	2.91867	3.30493	SRM
positive regulation by symbiont of host autophagy (GO:0075044)	2022-01-07	0.322278	0.636094	0	0	2.91867	3.30493	PHB2
positive regulation of aspartic-type endopeptidase activity involved in amyloid precursor protein catabolic process (GO:1902961)	2022-01-07	0.322278	0.636094	0	0	2.91867	3.30493	ROCK2
positive regulation of blood circulation (GO:1903524)	2022-01-07	0.322278	0.636094	0	0	2.91867	3.30493	GSK3A
positive regulation of cardiac epithelial to mesenchymal transition (GO:0062043)	2022-01-07	0.322278	0.636094	0	0	2.91867	3.30493	TGFBR1
positive regulation of cytoplasmic translation (GO:2000767)	2022-01-07	0.322278	0.636094	0	0	2.91867	3.30493	PKM
positive regulation of epithelial tube formation (GO:1905278)	2022-01-07	0.322278	0.636094	0	0	2.91867	3.30493	GATA3
positive regulation of ER-associated ubiquitin-dependent protein catabolic process (GO:1903071)	2022-01-07	0.322278	0.636094	0	0	2.91867	3.30493	UBQLN1
positive regulation of gliogenesis (GO:0014015)	2022-01-07	0.322278	0.636094	0	0	2.91867	3.30493	LRP2
positive regulation of histone H3-K9 methylation (GO:0051574)	2022-01-07	0.322278	0.636094	0	0	2.91867	3.30493	RIF1
positive regulation of hormone metabolic process (GO:0032352)	2022-01-07	0.322278	0.636094	0	0	2.91867	3.30493	GATA3
positive regulation of icosanoid secretion (GO:0032305)	2022-01-07	0.322278	0.636094	0	0	2.91867	3.30493	P2RX4
positive regulation of interleukin-5 production (GO:0032754)	2022-01-07	0.322278	0.636094	0	0	2.91867	3.30493	GATA3
positive regulation of IRE1-mediated unfolded protein response (GO:1903896)	2022-01-07	0.322278	0.636094	0	0	2.91867	3.30493	PTPN1
positive regulation of lamellipodium morphogenesis (GO:2000394)	2022-01-07	0.322278	0.636094	0	0	2.91867	3.30493	ARHGEF7
positive regulation of mitochondrial membrane potential (GO:0010918)	2022-01-07	0.322278	0.636094	0	0	2.91867	3.30493	STOML2
positive regulation of mitophagy in response to mitochondrial depolarization (GO:0098779)	2022-01-07	0.322278	0.636094	0	0	2.91867	3.30493	MFN2
positive regulation of mitotic cell cycle spindle assembly checkpoint (GO:0090267)	2022-01-07	0.322278	0.636094	0	0	2.91867	3.30493	XRCC3
positive regulation of mRNA binding (GO:1902416)	2022-01-07	0.322278	0.636094	0	0	2.91867	3.30493	EIF4G1
positive regulation of oxidative stress-induced cell death (GO:1903209)	2022-01-07	0.322278	0.636094	0	0	2.91867	3.30493	REST
positive regulation of phospholipid biosynthetic process (GO:0071073)	2022-01-07	0.322278	0.636094	0	0	2.91867	3.30493	ACSL3
positive regulation of pinocytosis (GO:0048549)	2022-01-07	0.322278	0.636094	0	0	2.91867	3.30493	CDC42
positive regulation of potassium ion import across plasma membrane (GO:1903288)	2022-01-07	0.322278	0.636094	0	0	2.91867	3.30493	WNK1
positive regulation of receptor catabolic process (GO:2000646)	2022-01-07	0.322278	0.636094	0	0	2.91867	3.30493	PTPN1
positive regulation of respiratory burst (GO:0060267)	2022-01-07	0.322278	0.636094	0	0	2.91867	3.30493	INS
positive regulation of spindle checkpoint (GO:0090232)	2022-01-07	0.322278	0.636094	0	0	2.91867	3.30493	XRCC3
positive regulation of synaptic plasticity (GO:0031915)	2022-01-07	0.322278	0.636094	0	0	2.91867	3.30493	CDC20
positive regulation of trophoblast cell migration (GO:1901165)	2022-01-07	0.322278	0.636094	0	0	2.91867	3.30493	AGO2
positive regulation of urine volume (GO:0035810)	2022-01-07	0.322278	0.636094	0	0	2.91867	3.30493	INPP5K
positive regulation of vascular associated smooth muscle cell differentiation (GO:1905065)	2022-01-07	0.322278	0.636094	0	0	2.91867	3.30493	SOD2
posttranslational protein targeting to membrane, translocation (GO:0031204)	2022-01-07	0.322278	0.636094	0	0	2.91867	3.30493	SEC62
proton-transporting ATP synthase complex assembly (GO:0043461)	2022-01-07	0.322278	0.636094	0	0	2.91867	3.30493	OXA1L
purine-containing compound metabolic process (GO:0072521)	2022-01-07	0.322278	0.636094	0	0	2.91867	3.30493	GUK1
pyrimidine ribonucleotide biosynthetic process (GO:0009220)	2022-01-07	0.322278	0.636094	0	0	2.91867	3.30493	CMPK1
regulation of aldosterone biosynthetic process (GO:0032347)	2022-01-07	0.322278	0.636094	0	0	2.91867	3.30493	REST
regulation of chromatin assembly or disassembly (GO:0001672)	2022-01-07	0.322278	0.636094	0	0	2.91867	3.30493	TLK2
regulation of cortisol biosynthetic process (GO:2000064)	2022-01-07	0.322278	0.636094	0	0	2.91867	3.30493	REST
regulation of endothelial cell chemotaxis to fibroblast growth factor (GO:2000544)	2022-01-07	0.322278	0.636094	0	0	2.91867	3.30493	FGFR1
regulation of histone deacetylase activity (GO:1901725)	2022-01-07	0.322278	0.636094	0	0	2.91867	3.30493	KDM5A
regulation of I-kappaB phosphorylation (GO:1903719)	2022-01-07	0.322278	0.636094	0	0	2.91867	3.30493	DDRGK1
regulation of lysosomal protein catabolic process (GO:1905165)	2022-01-07	0.322278	0.636094	0	0	2.91867	3.30493	LRP2
regulation of male gonad development (GO:2000018)	2022-01-07	0.322278	0.636094	0	0	2.91867	3.30493	DHX37
regulation of mesenchymal stem cell differentiation (GO:2000739)	2022-01-07	0.322278	0.636094	0	0	2.91867	3.30493	REST
regulation of metallopeptidase activity (GO:1905048)	2022-01-07	0.322278	0.636094	0	0	2.91867	3.30493	DDRGK1
regulation of microglial cell migration (GO:1904139)	2022-01-07	0.322278	0.636094	0	0	2.91867	3.30493	P2RX4
regulation of myosin-light-chain-phosphatase activity (GO:0035507)	2022-01-07	0.322278	0.636094	0	0	2.91867	3.30493	ROCK2
regulation of NAD(P)H oxidase activity (GO:0033860)	2022-01-07	0.322278	0.636094	0	0	2.91867	3.30493	INS
regulation of respiratory system process (GO:0044065)	2022-01-07	0.322278	0.636094	0	0	2.91867	3.30493	MTG2
regulation of skeletal muscle satellite cell proliferation (GO:0014842)	2022-01-07	0.322278	0.636094	0	0	2.91867	3.30493	CFLAR
regulation of smooth muscle cell differentiation (GO:0051150)	2022-01-07	0.322278	0.636094	0	0	2.91867	3.30493	EREG
regulation of toll-like receptor 7 signaling pathway (GO:0034155)	2022-01-07	0.322278	0.636094	0	0	2.91867	3.30493	DDX3X
regulation of transforming growth factor beta activation (GO:1901388)	2022-01-07	0.322278	0.636094	0	0	2.91867	3.30493	ITGAV
regulation of transforming growth factor beta1 production (GO:0032908)	2022-01-07	0.322278	0.636094	0	0	2.91867	3.30493	ATP6AP2
regulation of tubulin deacetylation (GO:0090043)	2022-01-07	0.322278	0.636094	0	0	2.91867	3.30493	EP300
ribose phosphate biosynthetic process (GO:0046390)	2022-01-07	0.322278	0.636094	0	0	2.91867	3.30493	G6PD
ribosomal small subunit export from nucleus (GO:0000056)	2022-01-07	0.322278	0.636094	0	0	2.91867	3.30493	XPO1
RIG-I signaling pathway (GO:0039529)	2022-01-07	0.322278	0.636094	0	0	2.91867	3.30493	PHB2
rRNA-containing ribonucleoprotein complex export from nucleus (GO:0071428)	2022-01-07	0.322278	0.636094	0	0	2.91867	3.30493	XPO1
selenocysteine incorporation (GO:0001514)	2022-01-07	0.322278	0.636094	0	0	2.91867	3.30493	TRNAU1AP
smooth muscle cell migration (GO:0014909)	2022-01-07	0.322278	0.636094	0	0	2.91867	3.30493	PARVA
somatic recombination of immunoglobulin gene segments (GO:0016447)	2022-01-07	0.322278	0.636094	0	0	2.91867	3.30493	XRCC4
sphingosine-1-phosphate receptor signaling pathway (GO:0003376)	2022-01-07	0.322278	0.636094	0	0	2.91867	3.30493	RAC1
T-helper 17 cell differentiation (GO:0072539)	2022-01-07	0.322278	0.636094	0	0	2.91867	3.30493	STAT3
thyroid hormone transport (GO:0070327)	2022-01-07	0.322278	0.636094	0	0	2.91867	3.30493	SLC7A5
translational readthrough (GO:0006451)	2022-01-07	0.322278	0.636094	0	0	2.91867	3.30493	TRNAU1AP
type B pancreatic cell development (GO:0003323)	2022-01-07	0.322278	0.636094	0	0	2.91867	3.30493	CDK6
ureter development (GO:0072189)	2022-01-07	0.322278	0.636094	0	0	2.91867	3.30493	FOXF1
zinc ion import across plasma membrane (GO:0071578)	2022-01-07	0.322278	0.636094	0	0	2.91867	3.30493	SLC39A14
cellular response to organonitrogen compound (GO:0071417)	7/103	0.322369	0.636094	0	0	1.27794	1.4467	RPTOR;P2RX4;RAPGEF1;INPP5K;BRCA1;MTOR;HSP90B1
regulation of glucose import (GO:0046324)	1937-03-01	0.323197	0.637016	0	0	1.54575	1.74592	GSK3A;IRS1;INS
skeletal muscle tissue development (GO:0007519)	1937-03-01	0.323197	0.637016	0	0	1.54575	1.74592	EGR2;MYL6;CFLAR
negative regulation of transcription by RNA polymerase II (GO:0000122)	40/684	0.324735	0.63969	0	0	1.09039	1.22641	YAP1;TCERG1;FOXC2;FOXC1;RIF1;KDM1B;DDX20;ENO1;GATA3;FOXM1;ZNF8;ZBTB2;SALL1;SIN3B;MYC;HSF1;E2F1;EP300;VHL;MTA2;TGIF1;JUN;PARP1;USP9X;PHF12;STAT3;IGF2;ARID5B;POU5F1;TBX3;ETV5;HCFC1;THAP11;DRAP1;REST;NR6A1;BCL6;ZNF217;MAFK;TP53
carbohydrate homeostasis (GO:0033500)	1970-05-01	0.327618	0.64429	0	0	1.34787	1.5041	STK11;IRS1;STAT3;INPP5K;INS
regulation of plasma membrane bounded cell projection assembly (GO:0120032)	1970-05-01	0.327618	0.64429	0	0	1.34787	1.5041	CDC42;P2RX4;RAC1;TBC1D10B;ARF6
wound healing (GO:0042060)	1970-05-01	0.327618	0.64429	0	0	1.34787	1.5041	MYH9;CFLAR;TGFBR1;EREG;INS
cellular response to interleukin-1 (GO:0071347)	10/155	0.328569	0.645801	0	0	1.20892	1.34554	IL1RN;PSMD14;FBXW11;PSMD13;PSMC4;PSME3;PELI3;PSMD3;UBE2N;PSMD1
protein homooligomerization (GO:0051260)	8/121	0.33093	0.64911	0	0	1.24082	1.37216	LETM1;FUS;TP53BP1;SSBP1;ALDOA;SOD2;HSD17B10;GLS
regulation of transcription by RNA polymerase II (GO:0006357)	124/2206	0.33169	0.64911	0	0	1.04784	1.15635	TCERG1;SMARCB1;RIF1;MAML2;KDM1B;UBP1;ENO1;HOXA11;TIAL1;ZNF80;SALL1;RUVBL2;MYC;NFATC2IP;EP300;ZNF689;CCNL1;ATXN7L3;IER5;RNF111;ZBTB39;KDM2A;ARID5B;LMO7;SOX12;WDR77;HCFC1;MED7;PRPF6;KAT6A;HOXB3;TP53;ENY2;KMT2C;ARX;NOP2;GATA3;NRF1;ZBTB2;DDRGK1;PCBP1;RAD21;TP53BP1;RPRD1A;ZKSCAN1;ZNF662;WWTR1;JUN;EGR2;FUS;FOXF1;PHF12;IGF2;HMGA1;THAP11;DRAP1;MRGBP;BCL6;AGO2;TADA3;TADA1;MAFK;NFE2L1;GMEB1;DDX3X;GMEB2;CHD…
cytoplasmic microtubule organization (GO:0031122)	1954-04-01	0.333945	0.64911	0	0	1.4016	1.53724	CCDC88B;TUBGCP3;RHOA;RAB11A
regulation of cyclin-dependent protein kinase activity (GO:1904029)	1954-04-01	0.333945	0.64911	0	0	1.4016	1.53724	GTF2H1;PKMYT1;CDK5RAP3;GTPBP4
regulation of megakaryocyte differentiation (GO:0045652)	1954-04-01	0.333945	0.64911	0	0	1.4016	1.53724	KMT2C;ITGA2B;EP300;MYL9
regulation of proteolysis (GO:0030162)	1954-04-01	0.333945	0.64911	0	0	1.4016	1.53724	ASPH;FBXW11;STUB1;INS
lipid droplet organization (GO:0034389)	2022-02-22	0.335305	0.64911	0	0	1.75153	1.91392	AUP1;CDS2
maturation of 5.8S rRNA from tricistronic rRNA transcript (SSU-rRNA, 5.8S rRNA, LSU-rRNA) (GO:0000466)	2022-02-22	0.335305	0.64911	0	0	1.75153	1.91392	NOL9;EXOSC2
natural killer cell mediated cytotoxicity (GO:0042267)	2022-02-22	0.335305	0.64911	0	0	1.75153	1.91392	KIF5B;ULBP3
negative regulation of lipid biosynthetic process (GO:0051055)	2022-02-22	0.335305	0.64911	0	0	1.75153	1.91392	PRMT3;BRCA1
negative regulation of myeloid cell differentiation (GO:0045638)	2022-02-22	0.335305	0.64911	0	0	1.75153	1.91392	CDK6;WDR61
positive regulation of amyloid precursor protein catabolic process (GO:1902993)	2022-02-22	0.335305	0.64911	0	0	1.75153	1.91392	GSK3A;ROCK2
positive regulation of dendritic spine development (GO:0060999)	2022-02-22	0.335305	0.64911	0	0	1.75153	1.91392	DLG5;LLPH
positive regulation of granulocyte chemotaxis (GO:0071624)	2022-02-22	0.335305	0.64911	0	0	1.75153	1.91392	RAC1;DNM1L
positive regulation of neutrophil migration (GO:1902624)	2022-02-22	0.335305	0.64911	0	0	1.75153	1.91392	RAC1;DNM1L
positive regulation of peptidase activity (GO:0010952)	2022-02-22	0.335305	0.64911	0	0	1.75153	1.91392	DDRGK1;PSME3
positive regulation of signal transduction by p53 class mediator (GO:1901798)	2022-02-22	0.335305	0.64911	0	0	1.75153	1.91392	EEF1E1;CDK5RAP3
protein mannosylation (GO:0035268)	2022-02-22	0.335305	0.64911	0	0	1.75153	1.91392	DPM1;DPM2
regulation of centrosome cycle (GO:0046605)	2022-02-22	0.335305	0.64911	0	0	1.75153	1.91392	XRCC3;CHMP4B
regulation of endoplasmic reticulum stress-induced intrinsic apoptotic signaling pathway (GO:1902235)	2022-02-22	0.335305	0.64911	0	0	1.75153	1.91392	OPA1;EIF2AK3
regulation of execution phase of apoptosis (GO:1900117)	2022-02-22	0.335305	0.64911	0	0	1.75153	1.91392	TP53BP2;TP53
regulation of response to cytokine stimulus (GO:0060759)	2022-02-22	0.335305	0.64911	0	0	1.75153	1.91392	MAPK7;LIFR
regulation of vacuole organization (GO:0044088)	2022-02-22	0.335305	0.64911	0	0	1.75153	1.91392	RAB1B;ENO1
positive regulation of macromolecule metabolic process (GO:0010604)	23/384	0.335462	0.64911	0	0	1.11755	1.22064	YAP1;PTPN1;DNMT1;GSK3A;GSN;DDX3X;ROCK2;STAT3;EIF2AK3;MSN;BRCA1;TGFBR1;MTOR;HCFC1;INS;MAPK7;DDRGK1;MYC;AGO2;TADA3;E2F1;FAM98B;TP53
negative regulation of Wnt signaling pathway (GO:0030178)	12/191	0.337874	0.64911	0	0	1.17522	1.27521	WWTR1;STK11;GSK3A;PSMD14;SDHAF2;PSMD13;PSMC4;RUVBL2;PSME3;PSMD3;PSMD1;GLI1
actin-myosin filament sliding (GO:0033275)	1938-03-01	0.338251	0.64911	0	0	1.50151	1.62759	MYL6;VIM;MYH6
connective tissue development (GO:0061448)	1938-03-01	0.338251	0.64911	0	0	1.50151	1.62759	SPTLC2;DDRGK1;ARID5B
muscle filament sliding (GO:0030049)	1938-03-01	0.338251	0.64911	0	0	1.50151	1.62759	MYL6;VIM;MYH6
negative regulation of proteasomal protein catabolic process (GO:1901799)	1938-03-01	0.338251	0.64911	0	0	1.50151	1.62759	DDRGK1;TLK2;EIF3H
negative regulation of TOR signaling (GO:0032007)	1938-03-01	0.338251	0.64911	0	0	1.50151	1.62759	EPM2A;GSK3A;STK11
negative regulation of ubiquitin-dependent protein catabolic process (GO:2000059)	1938-03-01	0.338251	0.64911	0	0	1.50151	1.62759	DDRGK1;TLK2;EIF3H
positive regulation of production of molecular mediator of immune response (GO:0002702)	1938-03-01	0.338251	0.64911	0	0	1.50151	1.62759	GPI;SLC7A5;PHB2
fatty acid biosynthetic process (GO:0006633)	1971-05-01	0.33844	0.64911	0	0	1.32738	1.43809	GPX4;SCD;OXSM;LIAS;MCAT
phosphatidylinositol-mediated signaling (GO:0048015)	1971-05-01	0.33844	0.64911	0	0	1.32738	1.43809	IRS1;GATA3;PI4KB;RHOA;FGFR1
ceramide metabolic process (GO:0006672)	1955-04-01	0.346406	0.64911	0	0	1.37404	1.45668	PPP2CA;FUT7;SPTLC2;SPTSSA
negative regulation of cysteine-type endopeptidase activity involved in apoptotic process (GO:0043154)	1955-04-01	0.346406	0.64911	0	0	1.37404	1.45668	YWHAE;DDX3X;DNAJB6;PAK2
negative regulation of protein modification by small protein conjugation or removal (GO:1903321)	1955-04-01	0.346406	0.64911	0	0	1.37404	1.45668	UFL1;GNL3L;PRMT3;GTPBP4
regulation of cell cycle process (GO:0010564)	7/106	0.348903	0.64911	0	0	1.23902	1.30464	CDC42;RMI2;KIF13A;PIK3R4;FBXO5;PKMYT1;RAB11A
regulation of cysteine-type endopeptidase activity involved in apoptotic process (GO:0043281)	1989-06-01	0.349741	0.64911	0	0	1.26664	1.33069	YWHAE;REST;DDX3X;DNAJB6;MYC;HTRA2
regulation of endothelial cell migration (GO:0010594)	1989-06-01	0.349741	0.64911	0	0	1.26664	1.33069	GPI;FOXC2;ROCK2;RAC1;GATA3;PTK2
regulation of type I interferon production (GO:0032479)	1989-06-01	0.349741	0.64911	0	0	1.26664	1.33069	CRCP;NPLOC4;XRCC5;G3BP1;POLR2E;EP300
transforming growth factor beta receptor signaling pathway (GO:0007179)	1989-06-01	0.349741	0.64911	0	0	1.26664	1.33069	ITGB1;JUN;USP9X;RHOA;TGFBR1;PTK2
cilium organization (GO:0044782)	14/228	0.350462	0.64911	0	0	1.14685	1.20248	ACTR2;GSN;EXOC7;PARVA;DYNLL1;TTC39C;RAB11A;EHD2;NUDCD3;EXOC4;CEP83;EXOC3;HYLS1;CFAP20
positive regulation of cellular catabolic process (GO:0031331)	9/141	0.352985	0.64911	0	0	1.1949	1.24429	SUPV3L1;UFL1;PTPN1;STK11;GSK3A;IRS1;MSN;PIM2;INS
regulation of small GTPase mediated signal transduction (GO:0051056)	9/141	0.352985	0.64911	0	0	1.1949	1.24429	CDC42;TRIO;ARHGEF12;RHOG;ITGAV;RAC1;FOXM1;ARHGEF7;RHOA
membrane protein proteolysis (GO:0033619)	1939-03-01	0.353283	0.64911	0	0	1.45972	1.51882	AFG3L2;MYH9;PRTN3
organophosphate biosynthetic process (GO:0090407)	1939-03-01	0.353283	0.64911	0	0	1.45972	1.51882	G6PD;MOCS3;TPI1
phospholipid dephosphorylation (GO:0046839)	1939-03-01	0.353283	0.64911	0	0	1.45972	1.51882	INPP5K;MTMR6;SGPP1
protein acylation (GO:0043543)	1939-03-01	0.353283	0.64911	0	0	1.45972	1.51882	KAT6A;ZDHHC5;EP300
protein monoubiquitination (GO:0006513)	1939-03-01	0.353283	0.64911	0	0	1.45972	1.51882	MGRN1;ATXN7L3;RNF40
regulation of ion transmembrane transporter activity (GO:0032412)	1939-03-01	0.353283	0.64911	0	0	1.45972	1.51882	YWHAE;TRPC6;PHB2
regulation of peptidyl-threonine phosphorylation (GO:0010799)	1939-03-01	0.353283	0.64911	0	0	1.45972	1.51882	RPTOR;INPP5K;EIF4G1
regulation of protein targeting to mitochondrion (GO:1903214)	1939-03-01	0.353283	0.64911	0	0	1.45972	1.51882	GSK3A;HTRA2;BAP1
response to peptide (GO:1901652)	1939-03-01	0.353283	0.64911	0	0	1.45972	1.51882	IRS1;REG1B;STAT3
cytoskeleton-dependent intracellular transport (GO:0030705)	2022-02-23	0.355328	0.64911	0	0	1.66803	1.72594	CCDC88B;KIF5B
membrane protein ectodomain proteolysis (GO:0006509)	2022-02-23	0.355328	0.64911	0	0	1.66803	1.72594	MYH9;PRTN3
negative regulation of G protein-coupled receptor signaling pathway (GO:0045744)	2022-02-23	0.355328	0.64911	0	0	1.66803	1.72594	MGRN1;MET
negative regulation of GTPase activity (GO:0034260)	2022-02-23	0.355328	0.64911	0	0	1.66803	1.72594	WNK1;ARL2
negative regulation of reactive oxygen species metabolic process (GO:2000378)	2022-02-23	0.355328	0.64911	0	0	1.66803	1.72594	BRCA1;INS
nucleotide metabolic process (GO:0009117)	2022-02-23	0.355328	0.64911	0	0	1.66803	1.72594	GUK1;CMPK1
positive regulation of epithelial cell apoptotic process (GO:1904037)	2022-02-23	0.355328	0.64911	0	0	1.66803	1.72594	GSN;PLCG1
positive regulation of protein autophosphorylation (GO:0031954)	2022-02-23	0.355328	0.64911	0	0	1.66803	1.72594	DDX3X;INS
regulation of interferon-gamma-mediated signaling pathway (GO:0060334)	2022-02-23	0.355328	0.64911	0	0	1.66803	1.72594	SOCS3;PARP14
regulation of interleukin-4 production (GO:0032673)	2022-02-23	0.355328	0.64911	0	0	1.66803	1.72594	SLC7A5;GATA3
regulation of mononuclear cell migration (GO:0071675)	2022-02-23	0.355328	0.64911	0	0	1.66803	1.72594	MSN;PTK2
regulation of necroptotic process (GO:0060544)	2022-02-23	0.355328	0.64911	0	0	1.66803	1.72594	STUB1;CFLAR
regulation of SMAD protein signal transduction (GO:0060390)	2022-02-23	0.355328	0.64911	0	0	1.66803	1.72594	WWTR1;TGFBR1
cellular response to tumor necrosis factor (GO:0071356)	12/194	0.35751	0.64911	0	0	1.15567	1.18871	PSMD14;PSMC4;PSMD13;PSME3;ZFAND6;PSMD3;PSMD1;INPP5K;GATA3;BRCA1;TP53;ZFP36L2
positive regulation of protein phosphorylation (GO:0001934)	22/371	0.357645	0.64911	0	0	1.10538	1.13657	BCAR3;DDX3X;XRCC5;ROCK2;DOCK7;IGF2;TTK;PTK2;TGFBR1;CRKL;EREG;INS;RPTOR;CENPE;DDRGK1;CSNK2B;RAC1;FAM20A;ITGA5;TP53;PAK2;EIF4G1
Rho protein signal transduction (GO:0007266)	1956-04-01	0.358874	0.64911	0	0	1.34755	1.38094	CDC42;ROCK2;RHOG;RHOA
actin filament reorganization (GO:0090527)	2022-01-08	0.358922	0.64911	0	0	2.50159	2.56325	GSN
ammonium transmembrane transport (GO:0072488)	2022-01-08	0.358922	0.64911	0	0	2.50159	2.56325	SLC12A4
anterograde axonal protein transport (GO:0099641)	2022-01-08	0.358922	0.64911	0	0	2.50159	2.56325	KIF5B
aspartate family amino acid biosynthetic process (GO:0009067)	2022-01-08	0.358922	0.64911	0	0	2.50159	2.56325	ASNS
axo-dendritic protein transport (GO:0099640)	2022-01-08	0.358922	0.64911	0	0	2.50159	2.56325	KIF5B
cellular response to interferon-alpha (GO:0035457)	2022-01-08	0.358922	0.64911	0	0	2.50159	2.56325	GATA3
cellular response to interleukin-21 (GO:0098757)	2022-01-08	0.358922	0.64911	0	0	2.50159	2.56325	STAT3
cellular response to UV-B (GO:0071493)	2022-01-08	0.358922	0.64911	0	0	2.50159	2.56325	STK11
chromatin silencing at telomere (GO:0006348)	2022-01-08	0.358922	0.64911	0	0	2.50159	2.56325	RIF1
elastic fiber assembly (GO:0048251)	2022-01-08	0.358922	0.64911	0	0	2.50159	2.56325	TNXB
endosomal vesicle fusion (GO:0034058)	2022-01-08	0.358922	0.64911	0	0	2.50159	2.56325	VPS8
establishment of Golgi localization (GO:0051683)	2022-01-08	0.358922	0.64911	0	0	2.50159	2.56325	CDC42
establishment of protein localization to chromatin (GO:0071169)	2022-01-08	0.358922	0.64911	0	0	2.50159	2.56325	RUVBL2
establishment of protein localization to peroxisome (GO:0072663)	2022-01-08	0.358922	0.64911	0	0	2.50159	2.56325	ZFAND6
forebrain neuron differentiation (GO:0021879)	2022-01-08	0.358922	0.64911	0	0	2.50159	2.56325	SALL1
fructose metabolic process (GO:0006000)	2022-01-08	0.358922	0.64911	0	0	2.50159	2.56325	ALDOA
hair cell differentiation (GO:0035315)	2022-01-08	0.358922	0.64911	0	0	2.50159	2.56325	ERCC2
histidine catabolic process (GO:0006548)	2022-01-08	0.358922	0.64911	0	0	2.50159	2.56325	FTCD
histidine metabolic process (GO:0006547)	2022-01-08	0.358922	0.64911	0	0	2.50159	2.56325	FTCD
histone H3-K4 monomethylation (GO:0097692)	2022-01-08	0.358922	0.64911	0	0	2.50159	2.56325	KMT2C
immunological synapse formation (GO:0001771)	2022-01-08	0.358922	0.64911	0	0	2.50159	2.56325	MSN
interleukin-21-mediated signaling pathway (GO:0038114)	2022-01-08	0.358922	0.64911	0	0	2.50159	2.56325	STAT3
kidney epithelium development (GO:0072073)	2022-01-08	0.358922	0.64911	0	0	2.50159	2.56325	SALL1
lipid import into cell (GO:0140354)	2022-01-08	0.358922	0.64911	0	0	2.50159	2.56325	ACSL3
meiotic sister chromatid cohesion (GO:0051177)	2022-01-08	0.358922	0.64911	0	0	2.50159	2.56325	BUB1B
mitophagy (GO:0000423)	2022-01-08	0.358922	0.64911	0	0	2.50159	2.56325	PHB2
multi-ciliated epithelial cell differentiation (GO:1903251)	2022-01-08	0.358922	0.64911	0	0	2.50159	2.56325	CEP152
negative regulation of amyloid-beta clearance (GO:1900222)	2022-01-08	0.358922	0.64911	0	0	2.50159	2.56325	HMGCR
negative regulation of B cell apoptotic process (GO:0002903)	2022-01-08	0.358922	0.64911	0	0	2.50159	2.56325	BCL6
negative regulation of chromosome organization (GO:2001251)	2022-01-08	0.358922	0.64911	0	0	2.50159	2.56325	ERCC1
negative regulation of fatty acid oxidation (GO:0046322)	2022-01-08	0.358922	0.64911	0	0	2.50159	2.56325	SIRT4
negative regulation of glucose import (GO:0046325)	2022-01-08	0.358922	0.64911	0	0	2.50159	2.56325	GSK3A
negative regulation of mitotic nuclear division (GO:0045839)	2022-01-08	0.358922	0.64911	0	0	2.50159	2.56325	FBXO5
negative regulation of mRNA polyadenylation (GO:1900364)	2022-01-08	0.358922	0.64911	0	0	2.50159	2.56325	RNF40
negative regulation of muscle hypertrophy (GO:0014741)	2022-01-08	0.358922	0.64911	0	0	2.50159	2.56325	P2RX4
negative regulation of regulated secretory pathway (GO:1903306)	2022-01-08	0.358922	0.64911	0	0	2.50159	2.56325	REST
negative regulation of sodium ion transport (GO:0010766)	2022-01-08	0.358922	0.64911	0	0	2.50159	2.56325	WNK1
negative regulation of vascular associated smooth muscle cell differentiation (GO:1905064)	2022-01-08	0.358922	0.64911	0	0	2.50159	2.56325	DNMT1
osteoblast development (GO:0002076)	2022-01-08	0.358922	0.64911	0	0	2.50159	2.56325	ACHE
peptidyl-lysine deacetylation (GO:0034983)	2022-01-08	0.358922	0.64911	0	0	2.50159	2.56325	SIRT4
peptidyl-proline hydroxylation to 4-hydroxy-L-proline (GO:0018401)	2022-01-08	0.358922	0.64911	0	0	2.50159	2.56325	EGLN1
positive regulation of adaptive immune response (GO:0002821)	2022-01-08	0.358922	0.64911	0	0	2.50159	2.56325	IL6ST
positive regulation of Arp2/3 complex-mediated actin nucleation (GO:2000601)	2022-01-08	0.358922	0.64911	0	0	2.50159	2.56325	BRK1
positive regulation of aspartic-type peptidase activity (GO:1905247)	2022-01-08	0.358922	0.64911	0	0	2.50159	2.56325	ROCK2
positive regulation of endocytic recycling (GO:2001137)	2022-01-08	0.358922	0.64911	0	0	2.50159	2.56325	EHD2
positive regulation of muscle contraction (GO:0045933)	2022-01-08	0.358922	0.64911	0	0	2.50159	2.56325	ENO1
positive regulation of peptide secretion (GO:0002793)	2022-01-08	0.358922	0.64911	0	0	2.50159	2.56325	INS
postsynapse organization (GO:0099173)	2022-01-08	0.358922	0.64911	0	0	2.50159	2.56325	ARF1
progesterone receptor signaling pathway (GO:0050847)	2022-01-08	0.358922	0.64911	0	0	2.50159	2.56325	YAP1
protein deglycosylation (GO:0006517)	2022-01-08	0.358922	0.64911	0	0	2.50159	2.56325	NGLY1
protein localization to microtubule (GO:0035372)	2022-01-08	0.358922	0.64911	0	0	2.50159	2.56325	MAPRE1
protein localization to microtubule cytoskeleton (GO:0072698)	2022-01-08	0.358922	0.64911	0	0	2.50159	2.56325	MAPRE1
protein localization to presynapse (GO:1905383)	2022-01-08	0.358922	0.64911	0	0	2.50159	2.56325	KIF5B
protein retention in ER lumen (GO:0006621)	2022-01-08	0.358922	0.64911	0	0	2.50159	2.56325	KDELR2
regulation of actin filament length (GO:0030832)	2022-01-08	0.358922	0.64911	0	0	2.50159	2.56325	BRK1
regulation of chaperone-mediated autophagy (GO:1904714)	2022-01-08	0.358922	0.64911	0	0	2.50159	2.56325	SNRNP70
regulation of chemokine (C-C motif) ligand 5 production (GO:0071649)	2022-01-08	0.358922	0.64911	0	0	2.50159	2.56325	DDX3X
regulation of dendritic spine maintenance (GO:1902950)	2022-01-08	0.358922	0.64911	0	0	2.50159	2.56325	INS
regulation of epithelial to mesenchymal transition involved in endocardial cushion formation (GO:1905005)	2022-01-08	0.358922	0.64911	0	0	2.50159	2.56325	TGFBR1
regulation of lymphocyte apoptotic process (GO:0070228)	2022-01-08	0.358922	0.64911	0	0	2.50159	2.56325	CD3G
regulation of meiotic nuclear division (GO:0040020)	2022-01-08	0.358922	0.64911	0	0	2.50159	2.56325	FBXO5
regulation of metaphase/anaphase transition of cell cycle (GO:1902099)	2022-01-08	0.358922	0.64911	0	0	2.50159	2.56325	CENPE
regulation of myeloid leukocyte differentiation (GO:0002761)	2022-01-08	0.358922	0.64911	0	0	2.50159	2.56325	MTOR
regulation of nitric oxide metabolic process (GO:0080164)	2022-01-08	0.358922	0.64911	0	0	2.50159	2.56325	RAC1
regulation of nitrogen compound metabolic process (GO:0051171)	2022-01-08	0.358922	0.64911	0	0	2.50159	2.56325	ROCK2
regulation of oxidative stress-induced neuron death (GO:1903203)	2022-01-08	0.358922	0.64911	0	0	2.50159	2.56325	REST
regulation of potassium ion import (GO:1903286)	2022-01-08	0.358922	0.64911	0	0	2.50159	2.56325	WNK1
regulation of protein K63-linked ubiquitination (GO:1900044)	2022-01-08	0.358922	0.64911	0	0	2.50159	2.56325	DDX3X
regulation of protein localization to chromatin (GO:1905634)	2022-01-08	0.358922	0.64911	0	0	2.50159	2.56325	VCPIP1
regulation of proton transport (GO:0010155)	2022-01-08	0.358922	0.64911	0	0	2.50159	2.56325	PHB2
regulation of RNA biosynthetic process (GO:2001141)	2022-01-08	0.358922	0.64911	0	0	2.50159	2.56325	NMD3
regulation of vascular wound healing (GO:0061043)	2022-01-08	0.358922	0.64911	0	0	2.50159	2.56325	FOXC2
regulation of wound healing, spreading of epidermal cells (GO:1903689)	2022-01-08	0.358922	0.64911	0	0	2.50159	2.56325	MTOR
response to hydroperoxide (GO:0033194)	2022-01-08	0.358922	0.64911	0	0	2.50159	2.56325	XRCC1
skeletal muscle tissue regeneration (GO:0043403)	2022-01-08	0.358922	0.64911	0	0	2.50159	2.56325	CFLAR
skeletal myofibril assembly (GO:0014866)	2022-01-08	0.358922	0.64911	0	0	2.50159	2.56325	CFLAR
snRNA transcription by RNA polymerase III (GO:0042796)	2022-01-08	0.358922	0.64911	0	0	2.50159	2.56325	ICE2
SREBP signaling pathway (GO:0032933)	2022-01-08	0.358922	0.64911	0	0	2.50159	2.56325	SCAP
stress-induced premature senescence (GO:0090400)	2022-01-08	0.358922	0.64911	0	0	2.50159	2.56325	TP53
T-helper cell lineage commitment (GO:0002295)	2022-01-08	0.358922	0.64911	0	0	2.50159	2.56325	STAT3
tubulin complex assembly (GO:0007021)	2022-01-08	0.358922	0.64911	0	0	2.50159	2.56325	ARL2
U4 snRNA 3'-end processing (GO:0034475)	2022-01-08	0.358922	0.64911	0	0	2.50159	2.56325	EXOSC2
venous blood vessel development (GO:0060841)	2022-01-08	0.358922	0.64911	0	0	2.50159	2.56325	FOXF1
ventricular trabecula myocardium morphogenesis (GO:0003222)	2022-01-08	0.358922	0.64911	0	0	2.50159	2.56325	TGFBR1
vitamin K metabolic process (GO:0042373)	2022-01-08	0.358922	0.64911	0	0	2.50159	2.56325	UBIAD1
wound healing, spreading of epidermal cells (GO:0035313)	2022-01-08	0.358922	0.64911	0	0	2.50159	2.56325	ITGA5
positive regulation of autophagy (GO:0010508)	1990-06-01	0.359485	0.649796	0	0	1.2515	1.28038	EPM2A;UFL1;GSK3A;STK11;PIM2;PHB2
chromatin assembly (GO:0031497)	1973-05-01	0.360155	0.650341	0	0	1.2882	1.31554	BRD2;GRWD1;POLE3;ANP32B;TP53
endoplasmic reticulum organization (GO:0007029)	1973-05-01	0.360155	0.650341	0	0	1.2882	1.31554	VCPIP1;SERP1;EIF2AK3;DNM1L;SEC31A
digestive tract development (GO:0048565)	1940-03-01	0.368272	0.663303	0	0	1.4202	1.41868	SALL1;FOXF1;GLI1
negative regulation of ERBB signaling pathway (GO:1901185)	1940-03-01	0.368272	0.663303	0	0	1.4202	1.41868	CDC42;ARHGEF7;EREG
positive regulation of intrinsic apoptotic signaling pathway (GO:2001244)	1940-03-01	0.368272	0.663303	0	0	1.4202	1.41868	BCLAF1;DNM1L;TP53
regulation of nitric oxide biosynthetic process (GO:0045428)	1940-03-01	0.368272	0.663303	0	0	1.4202	1.41868	P2RX4;ROCK2;RAC1
stem cell differentiation (GO:0048863)	1940-03-01	0.368272	0.663303	0	0	1.4202	1.41868	UFL1;NELFB;TP53
regulation of actin cytoskeleton organization (GO:0032956)	1991-06-01	0.369245	0.664378	0	0	1.23671	1.23212	ROCK2;RHOG;RAC1;CRK;RHOA;MTOR
sensory perception of sound (GO:0007605)	1991-06-01	0.369245	0.664378	0	0	1.23671	1.23212	WDR1;TIMM9;TIMM13;PAX3;BIRC5;LRP2
cellular response to amino acid starvation (GO:0034198)	1974-05-01	0.371031	0.666347	0	0	1.26946	1.25863	RPTOR;WDR59;EIF2AK3;WDR24;MTOR
proteolysis involved in cellular protein catabolic process (GO:0051603)	1974-05-01	0.371031	0.666347	0	0	1.26946	1.25863	USP9X;DDI2;NGLY1;CHMP4B;STUB1
negative regulation of cell growth (GO:0030308)	8/126	0.372092	0.666347	0	0	1.18793	1.1744	PPP2CA;STK11;GSK3A;DDX3X;BCL6;ENO1;RBBP7;TP53
negative regulation of multicellular organismal process (GO:0051241)	13/214	0.372887	0.666347	0	0	1.13354	1.11821	FOXC2;GSK3A;PPP1R11;ROCK2;DOCK7;GATA3;HMGCR;WDR77;INS;PPP2CA;STK11;DUSP10;SDHAF2
endocrine system development (GO:0035270)	2022-02-24	0.37513	0.666347	0	0	1.59213	1.56106	SALL1;TGFBR1
heterochromatin assembly (GO:0031507)	2022-02-24	0.37513	0.666347	0	0	1.59213	1.56106	POLE3;HMGA1
long-chain fatty-acyl-CoA metabolic process (GO:0035336)	2022-02-24	0.37513	0.666347	0	0	1.59213	1.56106	ACSL4;ACSL3
mammary gland development (GO:0030879)	2022-02-24	0.37513	0.666347	0	0	1.59213	1.56106	OXTR;TBX3
negative regulation of protein depolymerization (GO:1901880)	2022-02-24	0.37513	0.666347	0	0	1.59213	1.56106	TPX2;KATNB1
negative regulation of synaptic transmission (GO:0050805)	2022-02-24	0.37513	0.666347	0	0	1.59213	1.56106	ACHE;ARF1
peptidyl-glutamic acid modification (GO:0018200)	2022-02-24	0.37513	0.666347	0	0	1.59213	1.56106	PARP1;CFAP20
positive regulation of cell-substrate junction organization (GO:0150117)	2022-02-24	0.37513	0.666347	0	0	1.59213	1.56106	RAC1;ARF6
protein alpha-1,2-demannosylation (GO:0036508)	2022-02-24	0.37513	0.666347	0	0	1.59213	1.56106	EDEM3;RNF103
protein K48-linked deubiquitination (GO:0071108)	2022-02-24	0.37513	0.666347	0	0	1.59213	1.56106	VCPIP1;BAP1
regulation of vascular endothelial growth factor receptor signaling pathway (GO:0030947)	2022-02-24	0.37513	0.666347	0	0	1.59213	1.56106	PTPN1;ITGA5
wound healing, spreading of cells (GO:0044319)	2022-02-24	0.37513	0.666347	0	0	1.59213	1.56106	ITGA5;RHOA
positive regulation of transmembrane receptor protein serine/threonine kinase signaling pathway (GO:0090100)	1992-06-01	0.379015	0.666347	0	0	1.22226	1.18581	STK11;CSNK2B;EP300;TTK;RNF111;TGFBR1
response to amino acid starvation (GO:1990928)	1975-05-01	0.381907	0.666347	0	0	1.25126	1.20444	RPTOR;WDR59;EIF2AK3;WDR24;MTOR
positive regulation of TOR signaling (GO:0032008)	1941-03-01	0.383198	0.666347	0	0	1.38275	1.32634	RPTOR;WDR59;WDR24
regulation of release of cytochrome c from mitochondria (GO:0090199)	1941-03-01	0.383198	0.666347	0	0	1.38275	1.32634	OPA1;DNM1L;TP53
T cell differentiation (GO:0030217)	1941-03-01	0.383198	0.666347	0	0	1.38275	1.32634	GATA3;ZFP36L2;NHEJ1
autophagosome assembly (GO:0000045)	1958-04-01	0.383781	0.666347	0	0	1.2975	1.24259	WDR45B;RAB1B;UBQLN1;MFN2
negative regulation of neuron projection development (GO:0010977)	1958-04-01	0.383781	0.666347	0	0	1.2975	1.24259	GDI1;LPAR1;PTPN9;RHOA
positive regulation of mitochondrion organization (GO:0010822)	1958-04-01	0.383781	0.666347	0	0	1.2975	1.24259	GSK3A;HTRA2;DNM1L;TP53
regulation of calcium ion transport (GO:0051924)	1958-04-01	0.383781	0.666347	0	0	1.2975	1.24259	TRPC6;P2RX4;INPP5K;HOMER3
regulation of epithelial cell proliferation (GO:0050678)	1993-06-01	0.388789	0.666347	0	0	1.20815	1.14136	YAP1;DUSP10;CDK6;MYC;TINF2;EREG
regulation of cell division (GO:0051302)	1976-05-01	0.392776	0.666347	0	0	1.23357	1.15279	MYC;KIF13A;PIK3R4;POU5F1;RAB11A
adult heart development (GO:0007512)	2022-01-09	0.393586	0.666347	0	0	2.18877	2.04094	MYH6
associative learning (GO:0008306)	2022-01-09	0.393586	0.666347	0	0	2.18877	2.04094	ADCY3
astral microtubule organization (GO:0030953)	2022-01-09	0.393586	0.666347	0	0	2.18877	2.04094	RAB11A
ATF6-mediated unfolded protein response (GO:0036500)	2022-01-09	0.393586	0.666347	0	0	2.18877	2.04094	HSP90B1
cellular response to forskolin (GO:1904322)	2022-01-09	0.393586	0.666347	0	0	2.18877	2.04094	ADCY3
cellular response to leptin stimulus (GO:0044320)	2022-01-09	0.393586	0.666347	0	0	2.18877	2.04094	STAT3
cellular response to muramyl dipeptide (GO:0071225)	2022-01-09	0.393586	0.666347	0	0	2.18877	2.04094	VIM
cellular response to nitric oxide (GO:0071732)	2022-01-09	0.393586	0.666347	0	0	2.18877	2.04094	CDK2
cellular response to reactive nitrogen species (GO:1902170)	2022-01-09	0.393586	0.666347	0	0	2.18877	2.04094	CDK2
[truncated: 1,533 more rows]
