# Supplementary material for: Large‐scale genetic screens identify BET‐1 as a cytoskeleton regulator promoting actin function and life span
Source: Aging Cell. 2022 Nov 20;22(1):e13742. doi: 10.1111/acel.13742 (PMC9835578; doi:10.1111/acel.13742)
Supplement: Supplementary file 6 — Table S5 [file ACEL-22-e13742-s006.csv]

sgRNA_num	Gene_name	Gene_id	sgRNA_sequence	control_counts	cyto_counts
1	SPHAR	10638	AAAAACTCTGGGAAATGACT	267	276
2	CSH2	1443	AAAAAGCCTGGATAACGGAA	108	36
3	ANKRD32	84250	AAAAATGCTGAATTTCCCAG	799	763
4	MGST1	4257	AAAAATGGTTGACCTCACCC	200	340
5	SERF1A;SERF1B	8293;728492	AAAACCCAGGAAATTAGCAA	232	325
6	BHMT2	23743	AAAAGAATCAGATAGACCCG	138	131
7	TAC1	6863	AAAAGACTGCCAAGGCCACG	252	234
8	MS4A2	2206	AAAAGAGCAGGAGTTCCTGG	191	193
9	TMEM262	100130348	AAAAGGCATGATGCTCACCA	202	330
10	RPL39	6170	AAAATCGTCCCATTCCCCAG	64	70
11	RPL10L	140801	AAAATCTCGTTTCTGCCGAG	351	358
12	NO_CURRENT_1	NO_CURRENT_1	AAAATTATCGGAAACGGTAG	460	547
13	CCDC3	83643	AAACAAGGCCTTCTGCACCG	331	343
14	HTRA1	5654	AAACAATTCGATATGAACCA	602	291
15	SLC12A8	84561	AAACACATAGAGCAGCCCGA	339	417
16	COPS7A	50813	AAACACTGTGAGCAGCCGGA	76	153
17	TCF7L2	6934	AAACAGCTCCTCCGATTCCG	1308	1144
18	PET100	100131801	AAACCCAGAACATAGCCACA	642	583
19	NO_CURRENT_2	NO_CURRENT_2	AAACGAGATCGAGAAAGGTA	917	1230
20	PPP3R2	5535	AAACGAGGCCAGTTACCCGG	529	572
21	DDC	1644	AAACGTGTCTGGCTCCTGAG	406	643
22	LRRC66	339977	AAACTCAGTGACACTCCCAA	657	818
23	FYN	2534	AAACTGACGGAGGAGAGGGA	840	1029
24	NIPA1	406224	AAACTTCCTGGCTTACACGG	334	525
25	S100A12	6283	AAACTTGAAGAGCATCTGGA	769	833
26	PSMD2	5708	AAACTTTCGGAACACACCCA	38	116
27	RNF167	26001	AAAGACTGACCCATTGACCG	314	338
28	CDC25A	993	AAAGAGATAGCAGTGAACCA	590	888
29	CSTF1	1477	AAAGAGTTCGAATCACTGGG	81	132
30	LRRC72	100506049	AAAGATATGTGGCCACAGGA	373	498
31	LCMT1	51451	AAAGCCCCTGAAATCAACAG	79	127
32	CX3CR1	1524	AAAGCCGATGAAGAAGAAGG	132	226
33	SPATA5	166378	AAAGCGGTTGAACCAAAGCG	126	130
34	SUV39H2	79723	AAAGCTCTACAAGATGGCGG	372	688
35	FIS1	51024	AAAGGCATCGTGCTGCTCGA	235	319
36	PDGFRB	5159	AAAGGCCATCAACATCACCG	183	178
37	SMR3B	10879	AAAGGTTGAGGAGGAGCCAG	123	255
38	NO_CURRENT_3	NO_CURRENT_3	AAATAATATGCATCTCTCGA	427	640
39	LY96	23643	AAATATGGAAGAAAACAGGG	454	527
40	KRT6A	3853	AAATCGATCCCACCATCCAG	246	238
41	GOSR2	9570	AAATCTCCAGACGTTCTAGA	75	90
42	C19orf52	90580	AAATCTCCTCAGAGCCGCCG	92	105
43	RAC1	5879	AAATGATGCAGGACTCACAA	7	85
44	ARL14EP	120534	AAATGCACACAGATAATCAA	412	555
45	MCCD1	401250	AAATGGTACCGAGAGAGCCA	464	386
46	FAM188A	80013	AAATGGTGTCCGAGAGACCG	152	191
47	ARL2BP	23568	AAATTCTGCATCAGAGGCGG	147	171
48	ZMIZ1	57178	AACAACCCCATGAATCCAGG	241	309
49	KIAA1919	91749	AACAAGATAAAGACCAACGG	575	625
50	TTLL2	83887	AACACAACAGTGTTAAACCG	370	361
51	DCSTAMP	81501	AACACACGTGATAATCCAGG	364	517
52	LUC7L	55692	AACACAGGAGGAAATCAGTG	471	472
53	CCR5	1234	AACACCAGTGAGTAGAGCGG	1	1
54	FGF9	2254	AACACGGGCACATTCCCAAA	997	1299
55	ENOX1	55068	AACACGGTCTTACACCCAGG	268	187
56	NEU4	129807	AACACTCTCGGCGGTCCACG	201	241
57	MCM9	254394	AACAGCCTCAGGCTGAGAAA	378	450
58	MPZL2	10205	AACAGCCTCCAGCACCCGGG	333	478
59	MYO1G	64005	AACAGTGTCATGGAACCCCG	567	700
60	NUP37	79023	AACATAAGCAACATACCTGC	788	513
61	NO_CURRENT_4	NO_CURRENT_4	AACATCTCGTTAGGGGTATC	1203	1425
62	OR10H3	26532	AACATGCTAATGAGTCCCCG	286	418
63	NDUFA4	4697	AACATGCTCCGCCAGATCAT	395	403
64	SNAPC3	6619	AACATGGCTGAAGGAAGCCG	32	13
65	ATP6V1C1	528	AACATGGGAGAAATTGCATG	428	553
66	AIMP1	9255	AACCAATTCGAAGATCCAGA	423	385
67	NO_CURRENT_5	NO_CURRENT_5	AACCACGGCATTGAGAGGTG	421	511
68	FOXP1	27086	AACCACTTACTAGAGTGCGG	351	489
69	KIF5A	3798	AACCAGGCTGAGATTCTGCG	926	1286
70	SMCP	4184	AACCAGTGCTGCCAGCCAAA	1	1
71	AKT3	10000	AACCCAACCTTCTTTCACAA	373	452
72	ZNF280D	54816	AACCCCAGCTCATATTCAAG	625	720
73	TIMD4	91937	AACCCCAGTGAAAGTGACAG	398	450
74	EPG5	57724	AACCCCCAAGAACTTCACAG	668	634
75	DLG2	1740	AACCGTCGTCACCTAATCCG	649	786
76	MCF2	4168	AACCTCATCTTGCCTCTCCG	1033	1082
77	RPL29	6159	AACCTCCTTGGGCTTTACGA	3	11
78	AP4E1	23431	AACCTCTTAGAAAAAAGAGT	278	365
79	HSPB7	27129	AACCTCTTCCACCTTCCGAG	144	206
80	ATF4	468	AACCTCTTCCCCTTTCCCCA	28	27
81	GFER	2671	AACCTCTTCTTCCTGCCGGG	197	130
82	LRRC4C	57689	AACCTGCGTGAGGTTCCGGA	203	311
83	RARS	5917	AACCTGCTGCAGCAGCCGCG	653	1007
84	NRIP3	56675	AACCTGTCTAAGCTCCGAAG	189	357
85	ZNF559-ZNF177	100529215	AACCTTCCAGGAAGTGGCAG	562	534
86	INSIG1	3638	AACCTTGGCCGCCAGCCCCG	440	418
87	C1orf68	553168	AACCTTTCACACAAGATGGA	401	455
88	KIF5B	3799	AACGAGTCTGAAGTGAACCG	626	822
89	C17orf102	400591	AACGCAGCTGAGGGAGGTGG	126	221
90	SEC62	7095	AACGCAGGAGACACAAGAAG	160	241
91	PRRG1	5638	AACGCTACCCAAGAGCTAAT	492	525
92	NO_CURRENT_6	NO_CURRENT_6	AACGCTGTCGTACGTGTATA	1230	1534
93	GPS2	2874	AACGGAGGCGAAAGGAACAG	110	90
94	PHACTR2	9749	AACGGGCACATGATACCCAT	688	637
95	ENDOV	284131	AACGGGGTACTCCACCACCG	138	153
96	GTF2H2	2966	AACGTCTTTGAAGAAAGCTG	2	6
97	GTF2H2C	728340	AACGTCTTTGAAGGAAGCTG	7	7
99	OR10H1	26539	AACGTGCTCATGAGCCCGCG	1	#N/A
100	KCNQ2	3785	AACGTGCTGGAGCGGCCGCG	1	5
101	EIF3K	27335	AACGTGGGCAAGTTGCTCAA	656	494
102	ZNF721	170960	AACGTGTGTAAAGTGCAGAA	484	572
103	FAM26F	441168	AACTAACTGGAGATAGGCAT	312	440
104	TRMT1L	81627	AACTATGGAGAATATGGCGG	302	203
105	CEACAM3	1084	AACTCAACAAGCTACCCCAG	209	245
106	B4GALNT3	283358	AACTCACTGCAACTTCCACG	264	523
108	CRYGA	1418	AACTCCATCCGAGTAGACAG	262	359
109	G3BP2	9908	AACTCCCGCCCTACAAGCAG	742	697
110	MUM1	84939	AACTCCTCATCTCTTCCCCG	923	1250
111	SIRPG	55423	AACTCCTCTGAACCACAGGA	319	246
112	SRFBP1	153443	AACTCTGAACCTCAATAACG	10	64
113	CREB1	1385	AACTGATTCCCAAAAGCGAA	269	540
114	GALK1	2584	AACTGGTCCATGATGCCACA	248	313
115	ZNF177	7730	AACTGTGTCAGAACTCACTC	533	663
116	PIGV	55650	AACTGTTGAGACCCTTACGG	320	285
117	BMP6	654	AACTTATCCCAGATTCCTGA	617	726
118	CLMP	79827	AACTTGACTGAGGAACAGAA	435	581
119	DPEP2	64174	AACTTGCCTACCTTTAGCCG	245	246
120	APOBEC3C	27350	AACTTGGCTGTGCTTCACCG	545	629
121	NCS1	23413	AACTTGGTGGGGTCTCCGAA	613	656
122	NOL8	55035	AACTTGTTAGAAAAGACAGG	33	19
123	C18orf54	162681	AAGAAAAACAAGAAATGCCG	525	744
124	RAB3GAP1	22930	AAGAAAATCCGAAAACACAG	487	365
125	TCEB3	6924	AAGAAACCTGGAAAGCCACG	570	443
126	LTV1	84946	AAGAAAGGCGAGCAGAACAG	39	64
127	POC1B	282809	AAGAAAGTGTACTTACCCAA	136	204
128	PKD2L2	27039	AAGAAATCCCCAGTGCCAAG	658	548
129	GAL3ST1	9514	AAGAACACGATGTTGCGCCG	281	377
130	OR5AS1	81219	AAGAACAGTGTGACTCTGAG	434	521
131	ARHGAP11B	89839	AAGAACATATTCATACCGAA	5	2
132	ANGPT2	285	AAGAACTGAATTATTCACCG	820	1093
133	DERL3	91319	AAGAAGAAGCTGAATCCCAG	210	247
134	PROC	5624	AAGAAGACCAAGTAGATCCG	271	411
135	PALB2	79728	AAGAAGACCTAATTTCACCA	135	246
136	OR2G3	81469	AAGAAGACGATCACTTACGG	563	742
137	STAMBPL1	57559	AAGAAGCAAGAGTTAGCCCG	166	186
138	GLYR1	84656	AAGAAGCATTTCTTTCCGCG	668	603
139	PRNP	5621	AAGAAGCGCCCGAAGCCTGG	412	471
140	DPCR1	135656	AAGAAGCTAGAAGGAAGAGG	8	9
141	SNRPA	6626	AAGAAGGCTGTGCAAGGCGG	71	164
142	DDX52	11056	AAGAAGGTGCTACTATACAG	17	35
143	USP31	57478	AAGAATGCACTGCAGTACCG	440	454
144	BEND2	139105	AAGAATTGCTTGAGTCCAAG	637	345
145	TPRN	286262	AAGAATTTCGAGAGTTTGCG	1147	1907
146	CTPS2	56474	AAGACAACAATATCACCACG	731	893
147	BLNK	29760	AAGACAATCGATCAAGCCAG	356	383
148	SORL1	6653	AAGACAGTGGAGTAGCCAGA	404	380
149	ARHGAP11A	9824	AAGACCATATTCATACCGAA	1	4
150	ADAD1	132612	AAGACGATAACTACACCCAC	1120	1173
151	CNP	1267	AAGACGCTCTTCATCTTGCG	473	590
152	NPIPB6	728741	AAGACGTCATTACTCTACGG	58	27
153	CHI3L1	1116	AAGACTCTCTTGTCTGTCGG	145	284
154	GSTA3	2940	AAGAGACTGTTACCATGGCA	434	602
155	PEX11B	8799	AAGAGAGCAAGCATACTGGG	289	380
156	SYNJ2BP	55333	AAGAGATCAATCTTACCAGA	712	721
157	NO_CURRENT_7	NO_CURRENT_7	AAGAGATCACATCTAGGCCA	465	359
158	TNP1	7141	AAGAGCCGATCTCCTCACAA	380	414
159	JPH4	84502	AAGAGCCGCTGGACGTACCG	221	254
160	NO_CURRENT_8	NO_CURRENT_8	AAGAGCGAATCGATTTCGTG	679	655
161	DTX3	196403	AAGAGCTGAAGAAAGCTCAG	393	475
162	WASF3	10810	AAGAGCTTAGACCCGACAAC	188	261
163	HBEGF	1839	AAGAGCTTCAGCACCACCGA	451	578
164	CALD1	800	AAGAGGAGAAGCCAAAGCGA	241	312
165	C12orf29	91298	AAGAGGAGCCTTCCTCCAAA	1157	1074
166	VIMP	55829	AAGAGGAGTCTCTGTCCGCG	728	843
167	LATS1	9113	AAGAGGAGTGAAAAGCCAGA	248	213
168	ZC3H18	124245	AAGAGGCATCACGCACCCAA	27	64
169	RTFDC1	51507	AAGAGGCATGAACTGGTGAA	8	27
170	ZDHHC19	131540	AAGAGGCTAGGGAGGAACCA	161	263
171	COMMD8	54951	AAGAGGGGACGCCCTTGTGG	474	785
172	SLC25A5	292	AAGAGGGTACACAAAACACA	229	443
173	OR10P1	81102	AAGAGGGTGGAATAGCGTAG	446	485
174	RPS3	6188	AAGAGGTTTGGCTTTCCAGA	1	32
175	NO_CURRENT_9	NO_CURRENT_9	AAGAGTAGTAGACGCCCGGG	443	532
176	PDZD9	255762	AAGAGTATATCCTAACACAT	441	316
177	KIF16B	55614	AAGAGTCCTTCACAGATCCG	690	779
178	ASPM	259266	AAGATAACAGTGATGTCACA	581	539
179	ALG14	199857	AAGATACTGAGAGACTCCCG	79	94
180	KCNRG	283518	AAGATAGTCTGAAAATTCAG	331	290
181	KIF23	9493	AAGATCATGTCCAAACAACG	5	40
182	SF3B1	23451	AAGATCGCCAAGACTCACGA	10	59
183	MYH11	4629	AAGATCGTCGACATGTACAA	288	251
184	FAM107B	83641	AAGATCTTGATGGTTCCGGG	1435	1693
185	APOBEC3F	200316	AAGATCTTTGCGTCCAAACG	336	464
186	FBXO17	115290	AAGATGAGATTGCGGCCGAA	272	298
187	RIPPLY1	92129	AAGATGGGCTTAACAGGCCA	291	466
188	SLC25A45	283130	AAGATGTGCATGTAGCTGGG	240	400
189	ACADL	33	AAGATGTTCTCATTCCGGAG	346	444
190	POLR3A	11128	AAGCAAATCTTGTAACCCCG	18	20
191	CYP2C8	1558	AAGCAATCGATAAAGTCCCG	138	228
192	REPS1	85021	AAGCACAGCCGTCATCCCAG	437	413
193	IVL	3713	AAGCACCTAGAGCAGCAGGA	753	707
194	CLEC9A	283420	AAGCACCTTAGACATGCACG	228	245
195	TFB1M	51106	AAGCACTCACCATCTTCCCA	128	378
197	HEPACAM	220296	AAGCAGAGCCGACTTCCCCA	363	463
198	TMEM125	128218	AAGCAGAGCGCCGAGCGCCG	486	730
199	INHBC	3626	AAGCAGCTCTGGACACAGGG	611	549
200	TEX35	84066	AAGCAGTTAAACAAGAAGGG	264	278
201	RARG	5916	AAGCATGGCTTGTAGACCCG	360	544
202	SLC10A2	6555	AAGCCAACACAAATGCCCCA	416	474
203	RNF38	152006	AAGCCAACATCACTTCTCAG	463	425
204	ADAM2	2515	AAGCCAACTGAAGACTCCAG	737	770
206	LEP	3952	AAGCCACAAGAATCCGCACA	400	384
207	GLCE	26035	AAGCCACTACTCGAACGCCG	327	393
208	AKAP14	158798	AAGCCAGAAAGCAATGGATG	711	745
209	GBA2	57704	AAGCCAGTGAAAACTCCAGG	276	318
210	GPR52	9293	AAGCCATGAATGAATCCAGG	639	728
211	YY2	404281	AAGCCCAGCAAAAAGCCCAG	462	435
212	HPR	3250	AAGCCCCCTGAGATTGCAAA	27	23
213	GJA1	2697	AAGCCTACTCAACTGCTGGA	555	1093
215	A2M	2	AAGCCTGTGAATCTTCACCG	437	588
216	PTPRJ	5795	AAGCCTGTGATGTTACACCA	466	532
217	ZFAND1	79752	AAGCCTTGAACACAGAAGCA	139	286
218	EIF4G2	1982	AAGCCTTGCGAGGAACCCAA	50	473
219	HEYL	26508	AAGCGACCCAAGGAGCCGAG	235	219
220	C2CD4B	388125	AAGCGACCTGTGGCCCCGCG	578	633
221	FAM127A	8933	AAGCGAGGAGCAGCGATGGA	356	486
222	ZBTB14	7541	AAGCGATCCTGAAAGAGCTG	151	296
223	TAX1BP3	30851	AAGCGCACTCACCACCACGG	310	366
224	NDC80	10403	AAGCGCAGTTCAGTTTCCAG	62	64
225	RIMBP3	85376	AAGCGGAGAACAAGCAGCTG	279	284
226	ICAM4	3386	AAGCGGGCGCAAAGCCCCAA	278	431
227	KLHDC7A	127707	AAGCGGGCTGAAGCACCACA	607	614
228	NDUFS7	374291	AAGCGGTCCATGTCGTAGCG	384	424
229	KRTAP1-5	83895	AAGCTAGTCTGGCAGCTGCG	503	348
230	NMS	129521	AAGCTCCCCTTACCTGAGGA	458	432
231	TMEM246	84302	AAGCTCCTCAAAATAGTGGA	890	1116
232	FSD1	79187	AAGCTCCTCGGAGCTCTCCA	1311	1573
233	CYLD	1540	AAGCTCCTTAAAGTACCGAA	369	296
234	C9orf152	401546	AAGCTGCCAGAAGTGGGGCA	215	267
235	KIF14	9928	AAGCTGCTCAGAGAAACAGT	270	205
236	HCN2	610	AAGCTGGCCTGGCTGCCGCG	194	218
237	EIF3M	10480	AAGCTGGTCAAATTTCGCGA	372	512
238	ZC3H7B	23264	AAGCTGGTCTTAGTGGGCCG	335	388
239	MON1B	22879	AAGCTGGTGTTCCTACAACA	427	486
240	ORC4	5000	AAGCTTCCAGAAGAAATGAA	36	104
241	CPA5	93979	AAGGAACTCTCATATCCACA	269	622
243	PCDHAC1	56135	AAGGAAGCGAAAGTTCCGCG	288	308
244	ZSCAN29	146050	AAGGAGAAAGAACTTCCAAG	201	316
245	TMED2	10959	AAGGAGACAGAGAATCCAGT	37	73
246	FBXW10	10517	AAGGAGACATAACCAAGCCA	10	39
247	CLDND1	56650	AAGGAGATGGAGAATGCCCG	329	536
248	RASGEF1A	221002	AAGGATGCTGGAGAAGACAA	331	456
249	COA4	51287	AAGGCCATACCTGGACCCAA	341	338
250	MAGEB2	4113	AAGGCCCGAGATGAGACCCG	128	134
251	CYP1A1	1543	AAGGCCTGAAGAATCCACCA	301	365
252	DUSP10	11221	AAGGCCTGTTCAACTACAAG	184	315
253	NEU1	4758	AAGGCGAGAAGAGTGCCCCG	661	614
254	CLDN9	9080	AAGGCGGTCACCTTCCACAG	2	2
255	ESCO1	114799	AAGGCTACAACAATTAACAG	420	517
256	SCGB3A2	117156	AAGGGAAGAATGTTGTCCAG	221	275
257	RNASEK	440400	AAGGGAGTCGGGGATCGCCG	154	297
258	NO_CURRENT_10	NO_CURRENT_10	AAGGGCGTGCCCTGCGTTGT	486	546
259	RPL31	6160	AAGGGTGGCGAGAAGAAAAA	5	64
260	MFAP3L	9848	AAGGTATCCTTCTCAGACCG	363	565
261	FIBP	9158	AAGGTGGTAGAGGAAATGCG	274	304
262	PPP1R1B	84152	AAGGTGGTGTGTAGGCACAG	176	284
263	CLP1	10978	AAGGTGTGAGGTGAACCGAA	73	151
264	CTNNB1	1499	AAGGTTATGCAAGGTCCCAG	1271	1215
265	JMJD8	339123	AAGGTTCCCGGCGTGCAGCG	605	758
266	OR10J3	81484	AAGGTTTCTCCAGCTTCAGG	353	431
267	C7orf43	55262	AAGTACAGATGGTTGCGCCG	299	319
268	SLC40A1	30061	AAGTAGAGAGAGAATGACCA	133	207
269	KRTAP27-1	643812	AAGTAGTTTGGACAACTCCG	337	430
270	B2M	567	AAGTCAACTTCAATGTCGGA	438	455
271	KIF25	3834	AAGTCACTCTGTGGGTCAAG	541	487
272	GBAS	2631	AAGTCCCCACCAAAGTACAA	361	564
273	FANCD2	2177	AAGTCCTGAGAAAACAGCAG	100	133
274	FGFR1OP2	26127	AAGTCGCGAGACATCGGCCA	454	634
275	PRAF2	11230	AAGTCGTCCAGGGCGCGTAG	396	524
276	DGKD	8527	AAGTCGTTCCCTGTGCCGAG	528	474
277	TUBA1B	10376	AAGTCTACAAACACAGCCCG	17	13
278	ZNF611	81856	AAGTCTACGATGGCAGGTAA	44	54
279	LARP7	51574	AAGTCTACTGGAGATCCAAA	303	476
280	GRK6	2870	AAGTGACCCCGGATGACAAG	868	937
281	BOLA1	51027	AAGTGAGTCTCACTGCCAGG	557	723
282	SLC35A1	10559	AAGTGATACCTGAAGTGCCA	464	491
283	IL18RAP	8807	AAGTGATGCACAAAGTCCAG	957	973
284	EFEMP2	30008	AAGTGCATCAACCACTACGG	180	169
285	RASSF5	83593	AAGTGCATCTGAAACTCCGG	631	711
286	THRB	7068	AAGTGCCCAGACCTTCCAAA	672	779
287	RASL11A	387496	AAGTGCCCGGACATGCTGAG	437	448
288	TUBA3C	7278	AAGTGCGCACAGGAACCTAT	1226	1233
289	LAP3	51056	AAGTGCTAGTAGTAAAACCG	235	289
290	C14orf79	122616	AAGTGCTGCTGTGTTCCCCA	573	698
291	DHRS1	115817	AAGTGGATCGGGAACAGCAA	317	320
292	NFYA	4800	AAGTGGCACAGACTGCTGAA	117	154
293	SNRPF	6636	AAGTGGGGAATGGAGTACAA	16	29
294	FMO5	2330	AAGTGGTCACTGAATCTGAA	518	740
295	HIF1A	3091	AAGTGTACCCTAACTAGCCG	763	744
296	PIGM	93183	AAGTGTACCGGAATTGACGG	356	504
297	CPA6	57094	AAGTGTCTCGGGAAGCGCAG	337	463
298	NO_CURRENT_11	NO_CURRENT_11	AAGTGTGTGCATAGCAGGGT	1296	1813
299	PIGF	5281	AAGTTCTCCAAGAAGAGTGA	388	438
300	CNPY1	285888	AAGTTCTCTCCTTCGTCACA	591	649
301	ITIH3	3699	AAGTTCTTACCCCTTCCGGG	523	578
302	C8orf82	414919	AAGTTGCGCTCTCTGCCGCA	568	606
303	MRPL15	29088	AAGTTGGCCAGGCTCACACG	180	328
304	PRR21	643905	AAGTTGTGAATGAAAAGCCG	307	415
305	SMIM13	221710	AAGTTTCTCCGGGAACTGGT	347	423
306	C5orf34	375444	AATAAAAATTCAGTGCCACA	237	324
307	OR4C46	403258	AATAAAGGAGAGATAGGCCA	167	298
308	STRBP	55342	AATAAAGGCACAAAAACAGA	362	402
309	WDR17	116966	AATAACACCTTCATTACCCG	244	234
310	ALS2	57679	AATAACATATTGCCCAACCA	1188	1131
311	SDHC	6391	AATAAGACTCAAAGTTCCCA	126	204
312	EDIL3	10085	AATAAGTGAAGCATACCGAG	185	218
313	PCDHA13	56136	AATAATCGTTGGGATCCAGT	880	1086
314	HTR1F	3355	AATAATTGCAGCGATCACAA	682	759
315	UBE2U	148581	AATACAGTAGACCCACACAC	719	895
316	MBD6	114785	AATACAGTAGGGGGTCTGCG	211	262
317	BTN3A2	11118	AATACAGTGGAGCAACGCCA	777	869
318	SSX3	10214	AATACCAGAGAAGATACAAA	3	2
319	SSX2;SSX2B	6757;727837	AATACCAGAGAAGATCCAAA	31	97
320	KDM7A	80853	AATACCCCAATCTTACCCAG	493	447
321	STMN3	50861	AATACCGTCTACCAGTACGG	69	159
322	TDRD10	126668	AATACCTTAGAAATATCCAG	175	247
323	CEP295	85459	AATACCTTGTTCCTGCCCAG	93	159
324	PPP1R14C	81706	AATACGATCGTAAGGAGCTT	305	422
325	EMP1	2012	AATACGGTAGATGCATCAGT	506	525
326	COL12A1	1303	AATACTATCCAGTTTCTGGA	793	853
327	RCBTB1	55213	AATAGACGCGATCTCTTGAG	283	361
328	SZT2	23334	AATAGAGGAGAAATGCCCGG	359	398
329	MTMR2	8898	AATAGAGTAGAAAAAATTGG	511	608
330	MAP3K7CL	56911	AATAGCAGAAGAATACCATG	330	401
331	NAA16	79612	AATAGCATATCCAATCCAGG	170	167
332	SPESP1	246777	AATAGGAAAGAAAAAACACA	338	560
334	ANO6	196527	AATAGTACTCACAAACTCCG	756	886
335	NUF2	83540	AATAGTATATGGAATTCGAC	176	251
336	AP4B1	10717	AATAGTTCTTCCTCACTGCG	395	462
337	SLFN13	146857	AATATAATCTGATTAATGAA	601	558
338	SSX4;SSX4B	6759;548313	AATATCAGAGAAGTTACGAA	1250	1480
339	CRYL1	51084	AATATCCAAGAAGCAGTAGA	653	806
340	ESX1	80712	AATATCCCGACGTTGTGGCG	772	894
341	LARP4B	23185	AATATCTGAATCTACCCCCG	1206	1050
342	SYT2	127833	AATATGAGACCAAAGTCCAT	562	820
343	TTC14	151613	AATATGATAAAGGATCCCCA	189	434
344	FAM187B	148109	AATATGGAAATAATGCCCGA	314	324
345	ENPP5	59084	AATATGGATCACAAACCAGA	471	362
346	ANKRD12	23253	AATATGGTAGAGAAACCATA	567	503
347	HNMT	3176	AATATGTTGAATCTTTCCGG	253	353
348	DYDC1	143241	AATATTCTATCGGATCCACT	343	592
349	PSMB2	5690	AATATTGTCCAGATGAAGGA	24	40
350	LARP4	113251	AATATTTAAGACTTACCCTC	752	702
351	SCD	6319	AATCAAAGTGATCCCATACA	339	808
352	BRCA1	672	AATCACCCCTCAAGGAACCA	156	430
353	CDK1	983	AATCAGACTAGAAAGTGAAG	66	94
354	ACBD6	84320	AATCAGGCCTTGCAGGTGCG	418	310
355	RBPJL	11317	AATCATACGGAAATGAGAAG	247	371
356	RAP2A	5911	AATCCACCTCGATCTCCTTG	8	4
357	TMEM150C	441027	AATCCACTAATATTCAGCCA	322	422
358	MTFR1L	56181	AATCCAGGCGATGTCAGCCA	222	297
359	HSPD1	3329	AATCCAGTGGAAATCAGGAG	71	83
360	IFT52	51098	AATCCATGCAGAAAAAACTT	550	802
361	DEFB116	245930	AATCCATGTGAGCTTTACCA	1097	1205
362	MEA1	4201	AATCCCCAGTGCCTTCTGAA	1231	1260
363	RAD51C	5889	AATCCCGCTGCATTTCAAAG	970	1254
364	KIAA1841	84542	AATCCCTCAGACTATCAACT	553	623
365	MCMBP	79892	AATCCCTGCACGATTCCCAG	51	103
366	NAA60	79903	AATCCGCTCCACTTACTCGA	378	358
367	EFCAB3	146779	AATCCGGGCAGCATTAGCAA	757	583
368	MMP3	4314	AATCCTACTGTTGCTGTGCG	1312	1432
370	TRIM54	57159	AATCCTCTATGGCAGTCCCG	288	301
371	INHBA	3624	AATCCTCTCAGCCAAAGCAA	438	476
372	ZFP2	80108	AATCCTCTGGTGCTTAAGAA	1124	1322
373	KRT5	3852	AATCGACCCCAGCATCCAGA	26	32
374	TMEM19	55266	AATCGACTGGGATTTCCCCG	781	1039
375	MRPL2	65007	AATCGCACTCAGACTCCCAG	119	449
376	LANCL3	347404	AATCGCTTCGATGACTACCA	567	743
377	PCDHGA8	9708	AATCGGGTGAGGAAAAACCG	216	304
378	TRRAP	8295	AATCGTAGCAAACAGAGCAG	4	6
379	TECPR1	25851	AATCGTCTAGAGGTTCTGCA	581	557
380	PIGS	94005	AATCTCTCTTTCATGCACAA	669	652
381	TBC1D32	221322	AATCTCTTCGGCACACTCCA	486	513
382	TRPV4	59341	AATCTGCGCATGAAGTTCCA	332	351
383	TRIB1	10221	AATCTGCTTGAAGAGCCGGG	221	410
384	ADD1	118	AATCTGGGAGTGAATCAGGC	539	633
385	AFF1	4299	AATCTGTCACCGAAGCACAG	732	769
386	CUL5	8065	AATCTGTTACAAAACAGCAG	2248	978
387	OSBPL6	114880	AATCTGTTGAACTTTCCAGA	473	480
388	ZNF599	148103	AATCTGTTGATGCCGAACAA	375	634
389	MIA3	375056	AATCTTCAAGAGCCTCACCG	172	340
390	PLD1	5337	AATCTTCCTGAAACGCCCAG	210	332
391	TRMT5	57570	AATCTTCCTGAGAATCCAAA	1334	1514
392	BBS5	129880	AATCTTGGAAACTCACTGCG	376	342
393	RAP1B	5908	AATCTTGGATACTGCAGGAA	613	509
394	DAB1	1600	AATCTTTGATGAGAAGACAG	363	398
395	GRIK1	2897	AATCTTTGTTGTCCACCGAG	471	543
396	KCTD16	57528	AATGAAACCCCACTTGCGGT	204	314
397	BLOC1S1	2647	AATGAACGCAAGGAGCTGCA	1311	800
398	C14orf28	122525	AATGAAGAGAGAGTTCCCTA	467	498
399	KCNJ5	3762	AATGAAGCCGAAGAACAGCC	509	394
400	SIPA1L2	57568	AATGAAGCTGAACTTCACAG	344	421
401	TRNT1	51095	AATGAAGGAGATGTTTCAGT	59	96
402	CACNA2D4	93589	AATGAAGTCATTCTCCCCCA	900	1113
403	EPGN	255324	AATGACAGCACTGACCGAAG	881	1223
404	UBE2D3	7323	AATGACAGCCCATATCAAGG	9	14
405	UBE2D2	7322	AATGACAGTCCCTATCAGGG	1006	1222
406	PDCL3	79031	AATGACATCTTACGCAAAAA	833	1006
407	CCT4	10575	AATGACTCAGAAATGATGGT	33	35
408	CXorf21	80231	AATGACTTACAGATTGCAGG	339	422
409	MST1	4485	AATGACTTCCAAGTGCTCCG	212	205
410	CYR61	3491	AATGAGCTCCCGCATCGCCA	675	797
411	EPB41L1	2036	AATGAGGTAGAACCTGCAAA	400	432
412	TBCE	6905	AATGAGTGACACTTTGACAG	411	484
413	TAS2R3	50831	AATGATCCTCAAGAGTGCCA	565	509
414	IGBP1	3476	AATGATCTAGACGCTTGCTG	310	257
415	ACOX1	51	AATGATCTCCAAGTTCCAGG	460	436
416	NSA2	10412	AATGATGAAAAGACACCACA	66	35
417	GTF2H5	404672	AATGATGAACTTCTTCCCCA	172	320
418	LYRM7	90624	AATGATGCCAGAGCATTAGA	472	537
419	CHDC2	286464	AATGATGCTGAACCTGCAAA	742	802
420	ANKRD31	256006	AATGATGGTCACCTTCTCCA	154	142
421	STXBP5	134957	AATGATGTGGAAACTCCGGA	332	276
422	FCHO2	115548	AATGATTCCTGGCAAAGCAA	119	243
423	KIF15	56992	AATGATTGTGAAATTCCGAG	145	288
424	DMXL1	1657	AATGATTGTTTGCTATACGG	435	340
425	SUSD1	64420	AATGCAATAGAAGCCCCCGG	203	327
426	SERPINF1	5176	AATGCAGAGGAGTAGCACCA	238	253
427	KCMF1	56888	AATGCAGTGCATATTAACAA	84	135
428	BRMS1L	84312	AATGCCAGTCCATTCCCGAG	575	487
429	COL22A1	169044	AATGCCATCGACAAGATCCG	449	682
430	MAN1A1	4121	AATGCCCAAGGTATTCCAGA	764	802
431	ORC5	5001	AATGCCCCACTTGGAAAACG	267	435
432	TMEM187	8269	AATGCCCGTGAACACAGCCA	516	714
433	THAP2	83591	AATGCCGACCAATTGCGCTG	571	679
434	ZNF85	7639	AATGCCTGGACACTGCACAG	5	#N/A
435	NO_CURRENT_12	NO_CURRENT_12	AATGCGAGTGTATCCGCAGT	1666	2073
436	PSMB4	5692	AATGCGGTAAAACTGTCCTG	118	126
437	MRPS16	51021	AATGCGGTAGAACGGCCGAT	136	256
438	PKIG	11142	AATGCGGTCCCTGACATCCA	784	1066
439	DNPH1	10591	AATGCTCCCGCAGAAGTACA	314	548
440	PILRA	29992	AATGCTGGCGGCAGCAGCAA	774	903
441	PNLDC1	154197	AATGCTGGTGAAAGCCCAGA	243	302
442	GPM6A	2823	AATGCTGTATCAAATGCCTG	455	627
443	TMEM14A	28978	AATGCTTCCAAATGTCACGA	249	231
444	ADAMTS1	9510	AATGCTTTAGACCACTGCCG	711	640
445	PNO1	56902	AATGGAAACGCAGAGCGCCA	55	36
446	MDFIC	29969	AATGGAAATGGAATTCACCA	272	296
447	CLHC1	130162	AATGGAAGATGATCCACGCA	561	575
448	DUS4L	11062	AATGGAATAGACATTAACTG	255	205
449	ZBTB39	9880	AATGGACGTGAAGGGAGCAG	308	1427
450	CAAP1	79886	AATGGACTCTGATATGGAAG	2039	754
451	RSPH10B2	728194	AATGGACTCTTCGTATTGGC	1	4
452	RSPH10B	222967	AATGGACTCTTCGTATTGGG	20	17
453	CES3	23491	AATGGAGCAGATGAGCCGGG	349	328
454	HFE2	148738	AATGGAGGTGACCGACCTGG	74	145
455	LRRIQ3	127255	AATGGATTTACATAACCAAA	425	648
456	CADPS	8618	AATGGCAGACCAAATAGCCA	285	449
458	IMPACT	55364	AATGGCAGCCATTTATGGCG	319	389
459	CYP4X1	260293	AATGGCCTGCAGCAGCCCCA	399	330
460	ZNF282	8427	AATGGGACATGGACGCCCGG	502	504
461	ST13	6767	AATGGGAGATGAAAATGCGG	795	830
462	C4BPA	722	AATGGGATCTGACGTAGCCA	578	889
463	GFM1	85476	AATGGGCTCCAACCCAGCCA	353	359
464	S100A1	6271	AATGGGCTCTGAGCTGGAGA	304	335
465	BRCC3	79184	AATGGGGCTGTGCATAGGGG	881	639
466	GSX2	170825	AATGGGGGCGGCATGCCAAG	286	255
467	NGEF	25791	AATGGGGTGGATCATCCGCA	819	967
468	DPYSL3	1809	AATGGGTTCCATCTATGCCG	1153	1602
469	IKBKAP	8518	AATGGTGAATGACAGACCGG	21	75
470	SLC25A39	51629	AATGGTGGCCTCAGGCACCG	165	236
471	SH3D21	79729	AATGGTGGCTTCCAAAGTGG	384	343
472	ATP8B2	57198	AATGGTGGTGAACCAGGACA	372	349
473	AGR3	155465	AATGGTTATTCATCACCTGG	1210	1139
474	IGLL5	100423062	AATGGTTGCACCGCAAAGCG	609	724
475	TSGA13	114960	AATGGTTGTCAATAGCAAAG	717	682
476	RFX5	5993	AATGGTTTAGAGAACCCAGA	346	547
477	WDR89	112840	AATGTACTACGAGAATTTAG	550	550
478	C10orf131	414265	AATGTAGCAAAGACATTGAG	284	330
479	AKAP7	9465	AATGTAGGTGAAAAGAACGG	221	214
480	PLEKHB1	58473	AATGTCCGTGACATAAAGAT	318	436
481	STAG2	10735	AATGTCTTACTGCTCTACAA	1184	914
482	SCLT1	132320	AATGTGACTGAAGATCTGCA	733	1116
483	TMEM87A	25963	AATGTGCCATTTGGACCGGT	411	426
484	SMCR8	140775	AATGTGGCTGAGCTGAGCCA	261	327
485	BRINP3	339479	AATGTGGTGAAGTCTCCGAA	1283	1395
487	DNAAF2	55172	AATGTTCTCCCAGTACGCCG	1036	1133
488	CCDC148	130940	AATGTTCTCTTCATTGAGAA	721	889
489	ABCE1	6059	AATGTTGAAGATCTTTCAGG	84	118
490	GOLGA8N	100996439	AATGTTGCAGACGGACAGCC	582	782
491	LGI1	9211	AATGTTGTCATAATTCCGGA	444	510
492	KLRB1	3820	AATTAAAGCCACTTACCCCG	332	503
493	TAS2R50	259296	AATTACTTCTTATAATGCCT	526	662
494	DLGAP5	9787	AATTAGATGAGACATCTCAA	23	118
495	CDKL4	344387	AATTAGCTAAGACTGGAGAA	571	677
496	GNPDA2	132789	AATTATTCCACATATAAGAA	337	395
497	PIH1D3	139212	AATTCAGAAGAGATTCCAGA	409	503
498	RHOT1	55288	AATTCAGTAGTGCAATCAGG	931	917
499	TIGD7	91151	AATTCAGTATGAATAAGAGA	401	463
500	C1orf141	400757	AATTCATCCTCAAAGCACAA	347	420
501	KCNH7	90134	AATTCCAGTGAAAAACCAAG	352	407
502	ACKR1	2532	AATTCCCACAGTGAGCCCCA	805	615
503	MAST3	23031	AATTCCGAGGACTATCCAAG	484	416
504	CCDC112	153733	AATTCCTTCAGCAAACAGGA	905	1126
505	COPA	1314	AATTCGAGACCAAGAGCGCG	81	73
506	HDLBP	3069	AATTCGTGACAAATTCCCAG	292	315
507	KDM6A	7403	AATTCGTGCTGCAAGTGCAG	514	624
508	COL14A1	7373	AATTCTATAGCCTTTCACCG	388	369
509	ZNF808	388558	AATTCTCTTATGTCTCTCAA	554	841
510	PTPRA	5786	AATTCTTTCCGCTTATCCAA	170	348
511	GRB2	2885	AATTGAACTTCACCACCCAG	31	30
512	C2orf76	130355	AATTGCGATGTTCAAAGGAA	430	404
513	MDH1B	130752	AATTGCTCAAGAGAACCTGG	398	288
514	PPP1R12C	54776	AATTGCTCCTTCATGACACG	641	639
515	ZNF286B	729288	AATTGGTTAGAGAAGCAGCA	8	8
516	ZBTB43	23099	AATTGTTAGTTACTTGACAG	293	276
517	BRIX1	55299	AATTTAGCAGATGGTCCGTG	9	43
518	PDLIM4	8572	AATTTCTGCCACAGGCCTGA	510	604
519	CEP170	9859	AATTTGATGACAGTACCCCA	215	296
520	ABCD2	225	AATTTGATGATGAAAGTCCG	245	498
521	MAS1L	116511	AATTTGCTGGTTCAGCCAGA	224	285
522	FAM46D	169966	AATTTGTGAGTTCACTCAGA	624	741
523	CALU	813	ACAAAAGCGCTGGATTTACG	304	282
524	UBE2J1	51465	ACAAAAGGAGAGGGAGCCAT	187	348
525	PCK2	5106	ACAAAATCTCGAATGCCAGT	465	695
526	EBLN2	55096	ACAAAATTAAAGAATTAAGT	253	424
527	IL33	90865	ACAAAATTTCCACAGCAAAG	854	1028
528	OGN	4969	ACAAACACACAGCAGACACG	935	997
529	OR4C13	81311	ACAAACATGCTGCTTCATGA	244	136
530	HKR1	284459	ACAAACCATGAGTTGTTCCG	365	441
531	KCTD19	146212	ACAAACCCTGCTCATCCACG	233	306
532	A2ML1	144568	ACAAACCTCTCTACACCCCA	421	458
533	NO_CURRENT_13	NO_CURRENT_13	ACAAACGACCTTGAGCAGGG	513	630
534	TC2N	123036	ACAAACTTCCCGGTTCCCCT	1088	1251
535	PIPOX	51268	ACAAAGCCGGATAATCCGAA	163	192
536	ATP1A1	476	ACAAAGCGTCTGGTACCTGA	121	231
537	CANX	821	ACAAAGCTCCAGTTCCAACA	533	486
538	CLEC18A	348174	ACAAAGGACACCAAGCCCGC	667	967
539	HCAR1	27198	ACAAAGGCCACAATGAGCAG	735	1072
540	RPAP3	79657	ACAAAGGCTTATTCCAGACG	87	76
541	PLIN3	10226	ACAAAGTCCGTAGTGACCGG	349	321
542	FASTK	10922	ACAAAGTGCAGGGCTCTGAA	668	530
543	INSR	3643	ACAAATGCAAGAACTCGCGG	754	749
544	PDE6D	5147	ACAAATGGAAAAATTCCGCC	445	605
545	CLEC12A	160364	ACAAATGTAAGCCTTGTCCA	186	121
546	CCAR1	55749	ACAACACGTCGAACTCTCCG	432	444
547	WHSC1	7468	ACAACACTCTGAACAGAAAG	292	286
548	MAN1B1	11253	ACAACAGCAAGAGTTGGCGG	83	179
549	UBLCP1	134510	ACAACATCATCATTGTCAGG	325	305
550	LRRC48	83450	ACAACATTGAGACCATCGAG	358	416
551	TMEM200A	114801	ACAACCACAACATCTGCCCG	266	405
552	IL1R2	7850	ACAACCAGTAGGGCACCTGG	217	194
553	MMP1	4312	ACAACCTGAAGAATGATGGG	339	379
554	ALKBH6	84964	ACAACCTGCTCCACTCTGAA	178	218
555	ZBED3	84327	ACAACGCCGAGGTCCCCGCG	545	574
556	H2AFZ	3015	ACAACTACTGACCTGCAAGC	625	673
557	IQCF3	401067	ACAACTGCATCACAGAAAAA	477	615
558	EMCN	51705	ACAACTGGAACAACTCCTAA	361	366
559	IL2	3558	ACAAGAATCCCAAACTCACC	685	747
560	DEFB113	245927	ACAAGACACAGTGAAGACAA	801	959
561	KRTAP5-6	387268	ACAAGAGCCACAGCACCCCT	30	29
562	KRTAP5-10	387273	ACAAGAGCCACAGTCCCCCT	8	17
563	TULP2	7288	ACAAGAGCGCCAAAGCCACG	438	479
564	MAGEB18	286514	ACAAGAGTAATTATGCCTCG	800	757
565	MPND	84954	ACAAGAGTCGGAGACCACTG	150	147
566	OR7E24	26648	ACAAGATTAAGAAGCCACAG	491	590
567	TMEM214	54867	ACAAGCACCCTTTATGAGCG	206	317
568	LRRC30	339291	ACAAGCCCCACAGAAAGTCG	177	201
569	USP27X	373504	ACAAGCCTCCACCTCAACAG	435	552
570	NAP1L3	4675	ACAAGCCTCTGTATGATAGG	528	548
571	C11orf87	399947	ACAAGCGTAGGATGAAGAAG	651	333
572	YTHDC1	91746	ACAAGCGTCTAGATGCTGAT	756	867
573	SHROOM4	57477	ACAAGCTGAAGGCTTCAGAA	247	308
574	GCOM1;MYZAP	145781;100820829	ACAAGCTGAGGGAAAAGCAG	870	1084
575	ZZZ3	26009	ACAAGGAGTCAGTAGAACAG	268	326
576	PPEF2	5470	ACAAGGCCCAGAAAACCAGC	513	491
577	KIF26B	55083	ACAAGGTGAAGGACACCCCG	306	464
578	ANKRD23	200539	ACAAGTACTTGACAGACGGA	348	300
579	PPP6C	5537	ACAAGTATGTGGAAATAGCG	77	161
580	TOX3	27324	ACAAGTGTCCCAGTACCGGC	705	804
581	OR2W1	26692	ACAAGTTGACCAGCATCTGA	342	485
582	TMPRSS15	5651	ACAATCAAGGAATCCCAACG	239	296
583	KLK3	354	ACAATCCGAGACAGGATGAG	560	752
584	TMEM243	79161	ACAATCCGCACTCACCTTGG	745	968
585	LMNTD1	160492	ACAATCCTGTGCAAACCGAA	377	404
586	GTF2H4	2968	ACAATCGGTCCAATACCCCA	8	54
587	C8orf88	100127983	ACAATCTATTACTCACCTGG	265	300
588	GPATCH2	55105	ACAATGACCCAGCCACCTGA	466	533
589	TRAT1	50852	ACAATGCTAGAAGTCCCCAG	235	345
590	CDKL5	6792	ACAATGTGCTGCTTTCCACA	333	657
591	NFE2L1	4779	ACAATTACTTCACTGCCCGG	229	434
592	TESK2	10420	ACAATTGCATGCACTTACAG	814	917
593	VWA3A	146177	ACAATTTACAAAGTGCCTGG	257	225
594	ZNF107	51427	ACACAAAAGATACTTCACAC	380	389
595	PRDX2	7001	ACACAAAAGTGAAGTCCAGA	7	22
596	CNPY3	10695	ACACAACCTGGTACACAAAG	304	495
597	APPL2	55198	ACACAACTCACAGCAAAACA	326	425
598	ICE1	23379	ACACAACTCAGACTTCCCAG	248	119
599	USP39	10713	ACACAACTCGATGCTTACGG	781	1056
600	ZFPM2	23414	ACACACAGTCAGAGAAACCG	430	526
601	ZNF791	163049	ACACACATGATAACACACAA	430	467
602	AQP10	89872	ACACACCCAGAAACTCTGCC	849	1028
603	ADRBK2	157	ACACACCGTGTTGTGAAAGG	381	457
604	DENND6A	201627	ACACACGCAGTGCAGCCAGG	468	747
605	FUNDC2	65991	ACACACGTAGAGGATCTGCG	330	412
606	KLHDC7B	113730	ACACACTCTGAGGACAGACA	591	758
607	MPZL3	196264	ACACACTTACTGATACTGTG	867	1135
608	CTSV	1515	ACACAGAAGATTATATGGCG	455	668
611	NR3C2	4306	ACACAGAGTTGATTCCAGCA	958	980
612	RCOR3	55758	ACACAGATAAAGACAATGGA	364	506
613	ADRA2C	152	ACACAGATGCACGATCGACG	262	349
614	TINAG	27283	ACACAGCCTTGGTATCCAGA	449	608
615	BCL9L	283149	ACACAGCGCCGCTTACTCCG	330	501
616	BHLHB9	80823	ACACAGCTGGAGTTACAGCA	313	351
617	XPO6	23214	ACACAGGTTGAACATCACGG	187	523
618	RIPK2	8767	ACACAGTGCCAGAGGCGCCG	198	190
619	LDB2	9079	ACACAGTGCTAAAGTAACGG	177	292
620	CBX3	11335	ACACAGTGCTGACAATACTT	567	565
621	ZNF382	84911	ACACATACTAGAGCTCACAG	950	1161
622	PCOLCE2	26577	ACACATCCACAAAGTCATAG	923	1216
623	NRTN	4902	ACACATCCAGATGGACAGCA	816	874
624	MRPS18C	51023	ACACATCCCGGGACTCACAC	112	300
625	MGLL	11343	ACACATCCCTGACGAAAACG	366	460
626	ZNF619	285267	ACACATCTCATTACAAAGCA	995	1406
627	CYP3A4	1576	ACACATGAATGCTTACCCTC	606	762
628	C3orf35	339883	ACACATGGAATAATAAACAG	191	423
629	TMEM251	26175	ACACATTCAACAGCACCCTG	723	325
630	NKAIN2	154215	ACACATTCCACGTAACCCAG	1072	1343
631	USP46	64854	ACACATTCTCCCGGAATGGA	402	479
632	PYCR1	5831	ACACATTGTGGTGTCCTGCG	556	687
633	GMEB2	26205	ACACATTTACCTTCTGGCGG	189	564
634	ZNF117	51351	ACACATTTCTCACATTTGTA	739	1002
635	RPS18	6222	ACACCAACATCGATGGGCGG	16	30
636	TBC1D3H	729877	ACACCAAGCTGGGCTGCCAG	17	12
637	NXT1	29107	ACACCACCATGGATAAGCGG	103	182
638	ADAMTS2	9509	ACACCACGTGGGACACCAAG	855	882
639	CES2	8824	ACACCACTCCAAGATTCAGG	256	331
640	KIAA1715	80856	ACACCAGCAAGCCCTAACCA	262	222
641	GLIS2	84662	ACACCATCCAAATAGCGCAG	549	439
642	HSPA2	3306	ACACCATCTTCGACGCCAAG	1078	1103
643	CSDE1	7812	ACACCCCTGAAGATGTCGAA	398	302
644	PRR16	51334	ACACCCGTCTGCTATCCTCA	1035	1331
645	DLX1	1745	ACACCGCCTTGCCCGACACG	527	351
646	SNRPD3	6634	ACACCGGTGAGGTATATCGG	23	33
647	FAM166A	401565	ACACCTATGGGCGTACCACG	536	805
648	NANS	54187	ACACCTCGAAGCATTCCTGG	394	445
649	ARHGEF25	115557	ACACCTGCGTCTTATCTCCA	286	190
650	TPRG1L	127262	ACACGAAGTACTCCTTGACG	420	331
651	ZNF747	65988	ACACGCAGCTCCCAGAGGCG	406	531
652	RBM22	55696	ACACGCGATCACTCACCATT	99	231
653	NAGLU	4669	ACACGGAGAAGTCGGCCGCG	292	368
654	NT5DC3	51559	ACACGGCCGCCCCCGAGCCG	231	210
655	PTDSS2	81490	ACACGGCCTACAACACCAAG	679	952
656	B3GALT5	10317	ACACGGGGACATTATCCAGA	875	1066
657	HLA-DQA2	3118	ACACGTACCATTGGTGGCAG	311	447
658	EFCAB6	64800	ACACGTAGCCACCTTTACAG	232	269
659	MPV17L	255027	ACACGTAGTTGAAGTTGGCG	327	309
660	MT1B	4490	ACACTCACACTTCTTGCAGG	3	#N/A
661	PHAX	51808	ACACTCACTGGCAATTGCAG	104	167
662	SBK2	646643	ACACTCCTACAGCTTCCTGA	539	723
663	ELL3	80237	ACACTCTTGCAGCGCCCGCA	223	269
664	C8G	733	ACACTGCATGTGGCTCCCCA	307	345
665	NAA40	79829	ACACTGGGAAAGCCTCCAGA	126	311
666	PPHLN1	51535	ACACTGGGATGACTTCGAGG	301	284
667	SH3GL3	6457	ACACTGTGTCGAAGATCCGA	235	295
668	EVA1C	59271	ACACTTATCGTAGAATGCCG	369	328
669	CDK13	8621	ACACTTCTACACCTACCAAG	404	254
670	USF1	7391	ACACTTCTAGGTGATGTACA	660	648
671	ZRANB2	9406	ACACTTGCAGAAAAGAGCCG	110	107
672	NOS1AP	9722	ACACTTGCTGAAGGACCAGT	543	611
673	CCRL2	9034	ACACTTGTAATGATGCCACA	1049	1125
674	DNAJC5	80331	ACACTTGTCCACTTACCGAT	575	494
675	ECSIT	51295	ACACTTGTTGCGGAGCCACA	285	470
676	HSPB8	26353	ACACTTTCCAGGGCTCCCCA	469	759
677	IGF2BP1	10642	ACACTTTCTCCAAGTCCGCG	710	888
678	OTOP3	347741	ACAGAAAAATCGATGGGCCG	373	289
679	ARHGEF38	54848	ACAGAAAAGATGACTCCACA	483	497
680	SRSF10	10772	ACAGAAAGTGGATTTGTGGA	71	109
681	CHD9	80205	ACAGAAATAATCTCAACCCA	836	917
682	HIVEP2	3097	ACAGAAATCACATTTCCAGG	460	484
683	GPHN	10243	ACAGAAATCATCAATTACCG	340	240
684	MSH3	4437	ACAGAACCTACTATGTGCGG	338	436
685	RPL7A	6130	ACAGAACCTCACCTGTTTGG	3	13
686	BPIFB1	92747	ACAGAAGGTCAAACTCCAGA	359	441
687	TPP2	7174	ACAGAAGTAGAGCCAAAGGA	357	438
688	ZMAT5	55954	ACAGAAGTATCGCTTCCCCA	31	111
689	SPATA22	84690	ACAGAATCTTGACTTCTCAG	367	405
690	ZHX1-C8orf76	100533106	ACAGAATGCTAAGGAAGCTG	227	360
691	DUSP4	1846	ACAGAATTCTGGGTACTCGG	167	267
692	REG3A	5068	ACAGACACCAGGTTTCCAGA	931	1058
693	CADM4	199731	ACAGACAGAGAACGTGACAG	169	292
694	OAT	4942	ACAGACCCAACCAGTTACGA	351	456
695	MEF2A	4205	ACAGACCTCACAGTGCCAAA	384	697
696	SLC16A1	6566	ACAGACGTATAGTTGCTGTA	298	353
697	SLCO1C1	53919	ACAGACTACCAAACACCCCA	174	221
698	TRIM38	10475	ACAGACTCTGAGTAGACTGA	270	328
699	CENPJ	55835	ACAGACTTCCTCTTTCAACA	216	247
700	FNIP1	96459	ACAGAGACAGTGGCATAGCA	473	481
701	RPP21	79897	ACAGAGAGTCCTCTTCACCG	43	60
702	MXD1	4084	ACAGAGATGCCTTAAAACGG	217	361
703	CRYGB	1419	ACAGAGCCACACTCACCGGG	375	420
704	DPT	1805	ACAGAGCCTCGGGGAACCCA	295	226
705	T	6862	ACAGAGCGCGAACTGCGCGT	322	291
706	BOLL	66037	ACAGAGCTGGAGTATCCAAA	277	503
707	ZNF688	146542	ACAGAGGCTTCAGGACCGCG	426	359
708	CENPU	79682	ACAGAGGGCTGGGCACTAAG	331	472
709	RLIM	51132	ACAGAGGTCCCACCTACCAG	273	183
710	DIRAS1	148252	ACAGAGTAACGATTACCGCG	27	14
711	ANAPC15	25906	ACAGAGTCTCAGTCACACGA	8	181
712	CDC27	996	ACAGAGTGGAAATAGCCGAG	56	59
713	DFNA5	1687	ACAGAGTTCTGCCTTCTCCG	692	925
714	CEPT1	10390	ACAGATATCAAAGTGCTGGA	247	343
715	NPBWR2	2832	ACAGATCCCGGAGTACACGG	327	318
716	MED26	9441	ACAGATCCGGAACATGGTGG	99	161
717	RNF115	27246	ACAGATCTCCAGCTATTGAA	538	513
718	CASP12	120329	ACAGATGAGAAACCATCCAA	227	278
719	BCL11A	53335	ACAGATGATGAACCAGACCA	266	139
720	GANC	2595	ACAGATTCCCAAACCCCAAG	207	359
721	LCE2B	26239	ACAGCAAGAAGAGACTGCAG	3	#N/A
722	MRPS22	56945	ACAGCAATACAGTTGTTCCG	523	962
723	RGS17	26575	ACAGCACCAACAAAAGCAAC	638	587
724	CD164	8763	ACAGCACGCAGAGCACGCCC	233	219
725	SEC16B	89866	ACAGCACTATACCTAATCAA	331	346
726	FABP2	2169	ACAGCACTTGGAAGGTAGAC	645	871
727	ADK	132	ACAGCAGAGATGTCAAGCAG	190	279
728	COPS5	10987	ACAGCAGCAAGAAATCCTGG	26	27
729	ACVR2B	93	ACAGCAGCAGAAGTACACCT	297	427
730	ZNF784	147808	ACAGCAGCTCGGAAACCAGC	194	337
731	CCL13	6357	ACAGCAGCTTTCAACCCCCA	310	323
733	SPACA7	122258	ACAGCAGGAGGACAAAGCAG	59	31
734	PXDNL	137902	ACAGCATCTGTACCTGGCCA	442	397
735	METTL9	51108	ACAGCATTGAGAAATCGGGC	329	376
736	SP1	6667	ACAGCCACACAACTTTCACA	1616	1948
737	PTPN9	5780	ACAGCCACATTCCAAGACAG	161	287
738	CLDN10	9071	ACAGCCACTTGGGTTTACCA	426	561
739	NO_CURRENT_14	NO_CURRENT_14	ACAGCCCTCACGAGCCCGAA	1080	1268
740	DKK1	22943	ACAGCCGTACCCGTGCGCAG	172	229
741	FBLN2	2199	ACAGCCTCGATGCAGTTGGG	315	392
742	FAM179A	165186	ACAGCCTCTCTGGATCCAGG	363	387
743	PACS2	23241	ACAGCCTGAGGACAGCCCCG	154	191
744	C5orf45	51149	ACAGCCTTCATCCAAAATGG	199	318
745	CACNA1D	776	ACAGCGATAGAACTTCCCCT	351	451
746	NDUFAF2	91942	ACAGCGATCTCCACAAGGCG	225	278
747	NO_CURRENT_15	NO_CURRENT_15	ACAGCGCTCTCGTGTACTAT	1389	1802
748	KRTAP3-3	85293	ACAGCGGCAGGATTTGTCAG	4	1
749	CD248	57124	ACAGCGGCCACAGAGCCGAA	365	380
750	TJAP1	93643	ACAGCTACACGGCTTCCCAG	199	222
751	UQCC1	55245	ACAGCTAGTATACATGCGCA	242	320
752	OR1K1	26738	ACAGCTATCAGTTACCCCCA	470	577
753	MAT2A	4144	ACAGCTCAACGGCTTCCACG	181	317
754	NRXN2	9379	ACAGCTGGCCGGTCAACGAG	635	676
755	CALN1	83698	ACAGCTGGCTAATATCTCCG	707	805
756	MEX3D	399664	ACAGCTGGTCCAGCGCCAGG	862	981
757	RNF212B	100507650	ACAGCTGGTGACAAAGAAAT	248	295
758	PLA2G4D	283748	ACAGCTGTAGGATCACGTAA	272	149
759	IFT172	26160	ACAGCTGTATCAAGTCCTGG	577	511
760	RFC1	5981	ACAGCTTGATGAAGATGCGG	524	719
761	HEMGN	55363	ACAGGAAAAGGAAATCGAAG	242	437
762	SLC13A3	64849	ACAGGAACAACAGCATAAGA	554	621
763	OR2T4	127074	ACAGGAAGAGACACACCCTA	427	497
764	44816	124404	ACAGGACCAAGCATCTCGCA	475	515
765	NGF	4803	ACAGGACTCACAGGAGCAAG	434	584
766	DROSHA	29102	ACAGGAGAAGACAAGACAGC	508	679
767	TCHH	7062	ACAGGAGAGACAATACCGCG	763	987
768	RRBP1	6238	ACAGGAGCAACGATAATGGG	486	342
769	IL18BP	10068	ACAGGAGCAGGACCCACAAA	106	86
770	VWA8	23078	ACAGGAGCTGACCAAACGGG	193	129
771	GTF2A1	2957	ACAGGAGCTTGTACTCCACC	92	136
772	BPIFC	254240	ACAGGAGGAAACATCCCCAG	174	197
773	ASXL1	171023	ACAGGAGTCAGAACAAGCAG	386	275
774	FOXM1	2305	ACAGGAGTCTAATCAAGCAG	102	268
775	EFCAB7	84455	ACAGGATGCAAATAGCTCAG	647	590
776	ZDHHC14	79683	ACAGGATGCCAGCGACTGCA	1021	1177
777	POPDC3	64208	ACAGGCAAAGAGATCCCCAG	369	243
778	METTL7B	196410	ACAGGCACCTCCAATATGAG	645	789
779	CLEC4E	26253	ACAGGCACTGAGAAATAGGA	1029	1006
781	HNRNPR	10236	ACAGGCAGAGAGAGAAACAG	3	1
782	ACOT6	641372	ACAGGCATTGATAAGTACAG	386	485
783	TH	7054	ACAGGCCAAGGGCTTCCGCA	226	286
784	RDH16	8608	ACAGGCCCACGAAAACCGCC	17	20
785	MARCO	8685	ACAGGCCTCCAAGGACCCCA	575	600
786	NGFR	4804	ACAGGCCTGTACACACACAG	209	253
787	KAZALD1	81621	ACAGGCGGCGACCTGAGCCG	248	308
788	LRRC41	10489	ACAGGCGTCTTTGTGATCAG	296	374
789	DDO	8528	ACAGGCTCATGGACACAGCA	502	797
790	ANKRD30B	374860	ACAGGCTCTACAATGCGAGA	355	519
791	C9orf114	51490	ACAGGCTCTGGCAATCTGAC	49	38
792	TUBG1	7283	ACAGGGAGAAAAGATCCATG	158	182
793	CDC25B	994	ACAGGGATAGGTGCGTCAGG	265	273
794	LMAN1L	79748	ACAGGGATGGAGCTAGCCAA	397	630
795	EGLN3	112399	ACAGGGCACGATGTACTCCA	526	771
796	PNPLA5	150379	ACAGGGCCAGACCTACCTCG	515	568
797	COL1A2	1278	ACAGGGCCAGGAATACCGCG	298	163
798	LCN2	3934	ACAGGGCTAGGCCCAGCCAC	386	402
799	ACBD7	414149	ACAGGGCTGCAGAAGATGTG	670	504
800	SNAI3	333929	ACAGGGTCCCCAACTACCGG	370	473
801	FAM98C	147965	ACAGGTATGGAGGTGTCCCG	177	181
802	PPP1R3D	5509	ACAGGTCAAGGTGTTCAACG	466	487
803	AMY2B	280	ACAGGTCAGAGATTGTCGTC	754	1009
804	KDM4E	390245	ACAGGTCCAGAATTGTTCCC	253	307
805	NOLC1	9221	ACAGGTCGCTGGGAACCACG	114	122
806	NUMA1	4926	ACAGGTGAACAGTCTACACG	249	182
807	TMEM116	89894	ACAGGTGTCATCAATAGCAG	327	298
808	PAX4	5078	ACAGGTGTCTTGGAGCCAAA	671	634
809	SATB1	6304	ACAGGTTTCGACCAACACAG	829	822
810	CRISP2	7180	ACAGTAACCAGAAACAACAC	912	928
811	TPK1	27010	ACAGTACCAGTGGAAAGCAG	534	683
812	SWI5	375757	ACAGTACCCCGTCCTCACAG	229	288
813	ABCA6	23460	ACAGTCCTAGAAGTATTGAG	619	816
814	SH2D3A	10045	ACAGTCTCAGGGCCTCCGAT	638	737
815	CARKD	55739	ACAGTCTGCTGAACTCCACG	712	678
816	UNC5D	137970	ACAGTGAGCCGGACATACAG	351	346
817	STYX	6815	ACAGTGCAAGGAAGACGCCG	691	1360
818	FAM218A	152756	ACAGTGGATGGAAGGATGCG	238	278
819	FAM222B	55731	ACAGTGTGAAGGTTCCCCAG	130	235
820	SDF2	6388	ACAGTTACTGGAGGATACGG	618	669
821	PTX4	390667	ACAGTTCCGGAGATTCCAGG	749	882
822	TTL	150465	ACAGTTGGTGAATTACTACA	576	1169
823	ZFYVE16	9765	ACAGTTGTAGAATCTCAAGA	371	505
824	CNOT8	9337	ACAGTTTCAGAAGCATGAAG	18	74
825	WDYHV1	55093	ACATAAGTGTCAAAGAGGCA	895	977
826	RSRC1	51319	ACATACAGCCGAAAGAAAGG	174	333
827	ARMCX5	64860	ACATACAGTGACCTACAGGG	367	297
828	TJP1	7082	ACATACAGTGACGCTTCACA	141	206
829	DNAJC5B	85479	ACATACCTAACCAAAGACAG	729	875
830	TATDN3	128387	ACATACGCGGTCAAAGTCCG	288	243
831	ZNF778	197320	ACATACGTGGGGATTCCTGA	461	766
832	C9orf153	389766	ACATACTGAACATTGAGGAA	383	494
833	SGK3	23678	ACATACTGAGGATTTCCAGA	352	333
834	ADAMTSL4	54507	ACATAGAAGCGGAAGCCACG	71	69
835	C10orf62	414157	ACATAGAGACCTTCACCACG	284	237
836	NUGGC	389643	ACATAGAGCGAGTTTCTGGG	346	234
837	METAP1	23173	ACATAGCAGAGCTTACCTAA	53	56
838	NDUFB4	4710	ACATATCTCCGGAAACCCGG	48	46
839	CRLS1	54675	ACATATTCGGGATTGTCCAT	141	380
840	APOOL	139322	ACATATTTAGACTGGAGCGG	158	134
841	UBAP2	55833	ACATCAAACTTGCTAAGCGG	603	679
842	PTAR1	375743	ACATCACTAACGCCTTCAGG	246	209
843	ZNF80	7634	ACATCAGCAGATTCACACTG	429	618
844	C12orf4	57102	ACATCAGCTGGCGAGTACAT	622	679
845	SLC9A2	6549	ACATCAGTCTTCATTGCAGG	1546	2059
846	QRSL1	55278	ACATCCATCGAATTCACCAG	22	171
847	MGRN1	23295	ACATCCGCAAAGACTCCCTG	124	264
848	RPA1	6117	ACATCCGTCCCATTACTACG	148	283
849	PPP1CC	5501	ACATCGACAGCATTATCCAA	41	106
850	NUP93	9688	ACATCGAGATGGCCTATGCG	24	13
851	GFOD2	81577	ACATCGCCTTCTACACCAGC	248	490
852	XPNPEP2	7512	ACATCGGCCAACATGACGAG	835	837
853	SLC7A2	6542	ACATCGGGCAAAGGTCAGCG	407	470
854	C11orf94	143678	ACATCTCCCACAGGTCTCAG	751	760
855	NT5DC2	64943	ACATCTCTACAAGGACGTGA	360	366
856	RBMX	27316	ACATCTCTACGAGAGGGCAG	148	111
857	CD180	4064	ACATCTCTAGAGAAGACATG	1061	1070
858	LPCAT4	254531	ACATCTCTCTCGCCTCCAGA	920	911
859	GALNT8	26290	ACATCTGAATAAACGCTACG	294	308
860	SIT1	27240	ACATCTGCAGCCATGAGCAG	862	991
861	FGF8	2253	ACATCTGCATGAACAAGAAG	628	764
862	TRAPPC1	58485	ACATCTTGCTGACAAACGAG	24	42
863	KIAA1467	57613	ACATCTTTCAGAAGTCACCA	276	217
864	TCF19	6941	ACATGAAGTAGAACTCCGAG	745	879
865	IFNA7	3444	ACATGAATTCAGATTCCCAG	338	539
866	ARHGAP9	64333	ACATGACCAAGATTGCCCAA	176	251
867	IFNA21	3452	ACATGACTTTGGATTCCCCC	3	#N/A
868	SLC25A53	401612	ACATGAGCCCGGCAGCCCAG	334	448
869	BTG3	10950	ACATGATAAGTTGAAAAAAG	669	873
870	LDB1	8861	ACATGATGCGGATAAAGACG	344	211
871	IFNA4	3441	ACATGATTTCGGATTCCCCG	110	166
872	MT4	84560	ACATGCAGACACATTCCCTG	335	366
873	SFRP4	6424	ACATGCCCTGGAACATCACG	453	582
874	IGSF6	10261	ACATGCCTGTGGTTTCGCTA	475	393
875	ARL8A	127829	ACATGCGCAAAATCACCAAA	519	553
876	NTNG2	84628	ACATGGACAACCTCTACACG	208	194
877	BCCIP	56647	ACATGGCGTCCAGGTCTAAG	86	59
878	CBX5	23468	ACATGGGAAAGAAAACCAAG	130	229
879	EML4	27436	ACATGGGAATAACTGCTCGA	416	486
880	OR11H1	81061	ACATGGGAGTGTGAAGTCGC	152	167
881	CD3D	915	ACATGGGTAGAGGGAACGGT	200	336
882	OR51M1	79479	ACATGGGTGTGTGCAGACGA	939	1281
883	IL1F10	84639	ACATGTAGTATCTTGCCATG	418	511
884	UBE2A	7319	ACATGTCCACCCCGGCTCGG	401	551
885	C11orf49	79096	ACATGTCCTCACCTACATGG	431	521
886	DEFB132	400830	ACATGTCCTGCAGTATCCTG	591	717
887	PICALM	8301	ACATGTCTACATTTATTAGG	482	487
888	PGF	5228	ACATGTGCTCCACCTCGCTG	283	421
889	ZNF560	147741	ACATGTTCAAGAAAGCCTGA	253	182
890	ENPP7	339221	ACATGTTGTGAACCACCCCG	176	199
891	CD84	8832	ACATTACCCTCTTCTCCCAG	356	384
892	NABP2	79035	ACATTATCCGGCTCACCAAA	316	265
893	ZNF330	27309	ACATTCAACACACTCAGCAT	285	315
894	BMPER	168667	ACATTCCCAGATGCTCCAAA	425	404
895	MTF1	4520	ACATTCCGACTGCAGAGTGA	109	220
896	ZNF576	79177	ACATTCCTCAGGCCACCTGG	408	401
897	PNN	5411	ACATTCGCAAGCTCACCGGG	9	34
898	INTS5	80789	ACATTCGCAGGAGCTCCCGT	127	213
899	GIT1	28964	ACATTCTCAGTGAGGCCAAG	255	313
900	SHISA7	729956	ACATTCTGAGACATCAGGCG	406	854
901	STAT5A	6776	ACATTCTGTACAATGAACAG	397	502
902	SLC22A5	6584	ACATTCTTCCGGCCAAACCT	459	506
903	PRR32	100130613	ACATTGACGGAAGGTCTCAG	435	378
904	LSM12	124801	ACATTGAGTGAAGCTAGGGG	66	156
905	UPP2	151531	ACATTGCAGGGATTGCACCA	1182	1412
906	GPC3	2719	ACATTGCAGTAACCGCCACA	436	582
907	OR5H14	403273	ACATTGGGATATGAAGATGA	2	2
908	MATN3	4148	ACATTGGGCCAGCCGACACG	347	345
909	OR5K1	26339	ACATTGGTGTGTGAAGCCGA	735	852
910	INPP5K	51763	ACATTTCCAACAATTACCAG	94	202
911	U2AF1L4	199746	ACATTTCCTGCAGTTCCGGA	213	212
912	MACROD1	28992	ACATTTCGCCTCCTTCCAGT	349	179
913	KLHL24	54800	ACATTTCTCGGCTTTCCCTG	1592	1291
914	SMC1B	27127	ACATTTGCAAGGATTATCCG	381	378
915	ZNF675	171392	ACATTTGCAGAAATTCACCT	90	101
916	SET	6418	ACATTTGTCAACCATCCACA	146	284
917	SPINK2	6691	ACCAAATTGAGGGATCAGAG	355	435
919	OR5H2	79310	ACCAAGAACACCAAGAACAG	9	9
920	OR5H15	403274	ACCAAGAATGCCAAGAACAG	8	37
921	CCDC67	159989	ACCAAGCCCATAATACGATG	438	174
922	CORT	1325	ACCAAGCGAGGAAAGTCAGG	427	639
923	HIST1H2BO	8348	ACCAAGGCCCAGAAAAAGGA	7	#N/A
924	SMIM18	100507341	ACCAAGGTACTGATAAACAG	410	459
926	FAM213A	84293	ACCAATGGACCACATCCCCA	275	338
927	TAS2R31	259290	ACCACACTGGAAAAAATGAT	3	16
928	NFKBIE	4794	ACCACAGGAGAAGGAAGACG	68	112
929	MITF	4286	ACCACATACAGCAAGCCCAA	988	1209
930	CD28	940	ACCACCACCAGCACCCAAAA	390	429
931	C10orf35	219738	ACCACTACCCAGCCACCAAG	572	813
932	CMTR2	55783	ACCACTACTTAAAATCCCAT	473	486
933	CDC20	991	ACCACTCCTAGCAAACCTGG	25	103
934	ZDHHC3	51304	ACCACTTCCGAAACATTGAG	387	324
935	TREML1	340205	ACCAGAATGGAGCTTCCCAC	457	565
936	CPED1	79974	ACCAGACTCTGACCCTCCGA	292	252
937	FBL	2091	ACCAGATCCACATCAAACCG	61	128
938	SMNDC1	10285	ACCAGCAAAGGTGATTGCAG	58	109
939	RNASE6	6039	ACCAGCAGCAGTAAAAGAAG	851	1158
940	ZNF804B	219578	ACCAGCATACAAAGCCCCCA	342	344
941	OR52D1	81268	ACCAGCATGGAGCCACAAAA	556	310
942	MMGT1	93380	ACCAGCCCCTTCCACAGCGA	77	117
943	DYNC1LI2	1783	ACCAGGATGTTCTTGCCGGA	268	509
944	ZNF839	55778	ACCAGGCAGGAATTCCCCCG	192	277
945	CDS2	8760	ACCAGGGCAGATCATATGAG	22	113
946	PLD4	122618	ACCAGTAGTATGAAGCCACG	247	290
947	CEP76	79959	ACCAGTCGTGAGTTGTGTGA	205	392
948	KRTAP29-1	100533177	ACCAGTGCCAGACTGATAGC	368	385
949	TTLL4	9654	ACCATACCTCTGCTTGGCAG	1241	810
950	FAM120A	23196	ACCATCCCAGGCATTCCAAA	180	165
951	CBX8	57332	ACCATCCCTTCCATTTCACG	357	388
952	NRBP1	29959	ACCATCTTCATCCAGCACAA	240	483
953	CNN3	1266	ACCATGACCCACTTCAACAA	82	160
954	PREX2	80243	ACCATGAGCGAGGACAGCCG	264	368
955	ZNF493	284443	ACCATGTCTAGGCTTTCAGG	9	17
956	HSBP1	3281	ACCATGTCTGACCAGATCAT	194	222
959	ZNF684	127396	ACCCACTTGTTGATGAACCA	307	245
960	SMCO3	440087	ACCCAGAGAACCCAAAAAGG	186	186
961	PRPH2	5961	ACCCAGCCAAGTATGCCAGA	1356	1425
962	ZNF496	84838	ACCCAGCTCTGGATCTCCCG	499	247
963	NO_CURRENT_16	NO_CURRENT_16	ACCCATATATGCTGCCGCAC	456	551
964	MKRN2	23609	ACCCATTCGACCCAGAGCAG	786	787
965	BAP1	8314	ACCCCACTCCCATTGTCCAG	71	171
966	TNFSF11	8600	ACCCCGATCATGGTACCAAG	952	1143
967	SPINK4	27290	ACCCCTGTCCACAACAAGGA	216	254
968	STAT1	6772	ACCCCTGTCTTCAAGACCAG	1057	1050
969	HYAL4	23553	ACCCCTTGTGATGTATACCA	713	908
970	ORMDL2	29095	ACCCGAGTGATGAATAGCCG	691	745
971	GTPBP8	29083	ACCCGCTGCAGGAAGTAGAG	159	250
972	IKZF3	22806	ACCCGGGCTGAGATGTCAAA	293	353
973	MAGI1	9223	ACCCGGTTCTAGAAGCCAAA	857	1030
974	NO_CURRENT_17	NO_CURRENT_17	ACCCTCCGAATCGTAACGGA	1112	1591
975	LGALS9	3965	ACCCTCGGTTTGAAGATGGA	1	3
976	C18orf25	147339	ACCCTCTCAGGCAGAAACGG	225	236
977	CDK5R1	8851	ACCCTGCCGTCACCTCCGCA	510	651
978	FAM216A	29902	ACCCTGGCCGGGCATCTCCG	230	289
979	C1orf162	128346	ACCCTTCACCCAAGATCGAA	686	787
980	PCDHB13	56123	ACCCTTCCTCCTGAAATCCG	451	441
981	44631	441061	ACCGAACTGACCCATCACAT	1381	1509
982	DNAJA2	10294	ACCGCTGTAAAAAATGTGAA	195	179
983	TIMM23	10431	ACCGGAGCTAATAAAACCCG	35	56
984	ODF3	113746	ACCGGCCTACAGCTTCCGTG	352	281
985	HSFY1;HSFY2	86614;159119	ACCGTAAGTCTGAGTCCCCA	919	988
986	CHURC1	91612	ACCGTATCTCAGTTCTCGCG	549	720
987	CXCL12	6387	ACCGTCGCTGAGGCAGAGCG	653	511
988	ZNF37A	7587	ACCTACCTACTGAGACAAGG	486	413
989	OR52B6	340980	ACCTAGCCACAAATTGGCCA	338	409
990	FAM69A	388650	ACCTATACAGAATTATGCAG	193	283
991	GRIN2D	2906	ACCTATGCAGACTCTCGCCG	186	224
992	DIS3	22894	ACCTATGTAGAACAAGAACA	104	185
993	NO_CURRENT_18	NO_CURRENT_18	ACCTATTGTCCCTTCAAGCT	734	1031
994	TBC1D28	254272	ACCTCCAGGGCACTGACGCG	183	230
995	EMR3	84658	ACCTCCTCAAAGACAACCGA	530	616
996	MCM5	4174	ACCTCCTCCCCAGAAGGCCG	19	44
997	SP6	80320	ACCTCCTTCCAGCTGCCGGA	407	340
998	LY6E	4061	ACCTCGCTCCACACCCAGAA	275	285
999	NDUFAF5	79133	ACCTCTGGTGTCTCTCCCCG	384	529
1000	KLHL2	11275	ACCTGAACTAAATATTCCCG	420	568
1001	C16orf45	89927	ACCTGAGCTCAGACTCCCGG	292	197
1002	RPS5	6193	ACCTGCCTCACAGTGCAGGG	377	436
1003	C18orf42	642597	ACCTGGAAATGAGCCTGAAG	368	413
1004	MXD3	83463	ACCTGGATGTTGCTGGCCAA	316	409
1005	ADCK3	56997	ACCTGGCTAAGATCTTCGAG	251	219
1006	SLC48A1	55652	ACCTGGCTCAAGGGGCTGCG	256	255
1007	G3BP1	10146	ACCTGTATCTGAAATCCAAG	415	767
1008	THAP7	80764	ACCTGTGGAAGGAGATGCCG	153	291
1009	FAM9A	171482	ACCTGTGTGCTTCTTCGCCG	519	548
1010	PNMA2	10687	ACCTGTTTCTAGAAAAAGAG	774	807
1011	ZNF627	199692	ACCTTCAGCCAGATTCCAGA	455	693
1012	PPP2R5D	5528	ACCTTCATCGAATCCCACAG	217	457
1013	MMP11	4320	ACCTTTACTGAGGTGCACGA	364	404
1014	HIST2H2BF	440689	ACGAAAGTGCAGAAGAAGGA	287	251
1016	FNBP1	23048	ACGAAATGAATGATTACGCA	386	618
1017	C8orf74	619350	ACGAACAGAGAGACTCCCGG	523	538
1018	LTF	4057	ACGAACTCACTATTATGCCG	328	234
1019	FAM24A	118670	ACGAAGATCATGATCGGCAT	512	674
1020	APOL3	80833	ACGAAGCCACACAAACCATT	321	496
1021	ZDHHC20	253832	ACGAAGGTGATGAAGAGCAC	209	381
1022	FXYD7	53822	ACGACGCTCACCCTTTGTGG	297	356
1023	ELL	8178	ACGACTCCTACCAGAAGGCG	9	38
1024	TRAIP	10293	ACGAGAATCTAAAAGAGGCA	121	185
1025	TEKT5	146279	ACGAGAGCACCAGTACCCTG	1097	885
1026	IRS2	8660	ACGAGAGCGAGAAAAAGTGG	42	42
1027	RNF13	11342	ACGAGATGCTGCTCTCCATA	790	788
1028	MBD4	8930	ACGAGATTAAAAGGTGACCG	223	338
1029	LIG1	3978	ACGAGGACAGAGAAGCCAAG	66	210
1030	PPP6R1	22870	ACGAGGAGAAGATCGTCCAG	162	207
1031	PRDX6	9588	ACGAGTCTCCCAGAAAGTCG	318	439
1032	ESRRB	2103	ACGAGTGCGAGATCACCAAA	18	16
1033	LOH12CR1	118426	ACGATCTGAACTCCTCAGGT	295	322
1034	FBXW8	26259	ACGATGGTGTGGTCATTGCG	357	472
1035	ARHGAP28	79822	ACGCATCCCAGGATAAAGAA	320	389
1036	TFAP4	7023	ACGCATGCAGAGCATCAACG	267	324
1037	IGFN1	91156	ACGCATTTACTGCTGTGCAG	718	974
1039	NBN	4683	ACGCCAGTCAAAAGTCTGTA	969	1173
1040	GLTPD2	388323	ACGCCAGTCTGAAACCCGAA	915	1123
1041	CEBPG	1054	ACGCCGAGAGAGGAACAACA	558	876
1042	IL18R1	8809	ACGCCGAGTTTGAAGATCAG	366	341
1043	SLC16A2	6567	ACGCCTACGGTAGAGACCCG	624	529
1044	SAP30	8819	ACGCCTGACGAGATGAGCCG	451	409
1045	C12orf57	113246	ACGCCTGGATCACCTCCGCG	533	569
1046	CHCHD1	118487	ACGCGGTTAGCTAGAATGAG	374	489
1047	GAL3ST2	64090	ACGCGTTCCTGGCCTCGCCG	553	489
1048	MEDAG	84935	ACGCGTTTCTTGTAAACACG	934	1184
1049	CSF1R	1436	ACGCTACCTTCCAAAACACG	811	1079
1050	LDLRAP1	26119	ACGCTAGTGGAGCAGCCCAA	260	299
1051	PMAIP1	5366	ACGCTCAACCGAGCCCCGCG	209	203
1052	P2RX7	5027	ACGCTCTGTTCCTCTGACCG	316	350
1053	NO_CURRENT_19	NO_CURRENT_19	ACGCTGACGAGTAAAAGCGG	1193	1197
1054	TGM2	7052	ACGCTGGGACAACAACTACG	213	311
1055	NOL3	8996	ACGCTGTGCCCAGCGTACCG	392	378
1056	S100P	6286	ACGGAACTAGAGACAGCCAT	315	421
1057	TMEM150B	284417	ACGGACAATGCAGATCCACG	364	432
1058	CC2D1B	200014	ACGGATTCACAACTACCGAG	302	339
1059	ARMC2	84071	ACGGCAATGGAACAGTACAA	392	475
1060	TAF5	6877	ACGGCAGAGCAAACTCCGCG	357	437
1061	NCAM2	4685	ACGGCCGTATCGAAGTCAAA	294	471
1062	ATOH8	84913	ACGGCCTTAAGAAGCTCAAG	278	293
1063	PPP1R32	220004	ACGGGCCTCAGGCCATCACG	648	855
1064	IFI27L2	83982	ACGGGGGTGGTGTTTCTGCG	889	1034
1065	ST6GALNAC1	55808	ACGGTGTCAGAGAAGCACCA	162	151
1066	CUBN	8029	ACGGTTCTATTAAGTCTCCG	214	322
1067	DBP	1628	ACGTACTCCACATCGCCGAA	347	483
1068	NLRP7	199713	ACGTCACTCTGAGAAACCAA	345	508
1069	MAN1A2	10905	ACGTCCAGAGAGGGGCAGCA	427	458
1070	UBL4A	8266	ACGTCCCAGTGCGCCAGCAG	483	479
1071	ERCC2	2068	ACGTCCTTCCCAAAGCGCAG	104	210
1072	TMEM102	284114	ACGTGATTCGATCCACCGAA	289	310
1073	CAMSAP3	57662	ACGTGCCCCCTGCTTCCCGA	268	541
1075	ROPN1L	83853	ACGTGCTGCGGTGGTCCGCG	461	421
1076	SLA2	84174	ACGTGGCCAAAGTCTCCCAT	571	500
1077	OXTR	5021	ACGTGGCGAGCACTGCCAGG	461	552
1078	C2CD5	9847	ACGTGTACAAGGAATCCAGG	1012	1201
1079	ASTL	431705	ACGTGTCTCCAGAAGGGCCG	757	1017
1080	GPLD1	2822	ACGTGTGTTGAAAGGCCACA	278	327
1081	PPP1R26	9858	ACGTTCATCTTCGCTAACCG	298	555
1082	SLC25A15	10166	ACGTTCCCTGACCTGTACCG	14	47
1083	NPVF	64111	ACGTTCCTCCCAAATCTCAA	434	597
1084	NO_CURRENT_20	NO_CURRENT_20	ACGTTCGAGTACGACCAGCT	638	670
1085	OR7C1	26664	ACGTTGCTGAAAATCCCAGG	521	585
1086	PAX1	5075	ACGTTGGGAGTGGTGACGCG	372	499
1087	PDCL2	132954	ACGTTTACAGAAAGAAGCAA	612	643
1088	WDR72	256764	ACTAACTTCAGTCAGCAGAA	372	555
1089	SLCO6A1	133482	ACTAAGCAGCCCAAACCACA	260	232
1090	BHLHE23	128408	ACTAAGCCACGGCTACGCGG	320	268
1091	HIST1H2BJ	8970	ACTAAGGCGCAGAAGAAAGA	23	22
1092	PCNA	5111	ACTAAGGGCCGAAGATAACG	3	3
1093	WDR12	55759	ACTAAGGTCGGCAATTTCAG	9	16
1094	PDC	5132	ACTAATCCATAAAGAGAAAG	337	463
1095	C14orf166	51637	ACTACAAGATTGAAGACAGA	24	74
1096	TNS2	23371	ACTACAGCAAGATCTCTGCA	772	943
1097	DNTTIP2	30836	ACTACAGGCTCACTACCAAA	209	138
1098	LXN	56925	ACTACATCAACTACCAGCAG	382	550
1099	RPS27L	51065	ACTACATCCGTCCTTGGAAG	113	274
1100	CAMK2A	815	ACTACATGACAGCATCTCAG	1097	1370
1101	CEP55	55165	ACTACATTAGAAAAATTAAA	1010	1358
1102	C6orf99	387080	ACTACCTGCAGAGTAGTGGG	522	814
1103	TOR1AIP1	26092	ACTACCTTCGGTCTAGGCAG	424	258
1104	ZG16B	124220	ACTACGACCATGAAATCACA	296	323
1105	DPM1	8813	ACTACGACTGACTTCCAAGG	137	187
1106	KCTD8	386617	ACTACTTCAGGGAAGGGCGA	365	458
1107	KBTBD12	166348	ACTACTTGAATGTAATCAAA	793	917
1108	BLK	640	ACTAGAATAGTGCTGCACCA	454	605
1109	SCFD1	23256	ACTAGAATCTTACAGAGCAC	40	44
1110	TBC1D5	9779	ACTAGCATATTACCAACCCG	375	363
1111	NO_CURRENT_21	NO_CURRENT_21	ACTAGCCTGTTCGCGAGTAG	475	511
1112	CLPTM1	1209	ACTAGCGGCGAGAACTCAGA	490	589
1113	EIF4EBP3	8637	ACTAGCTGCCCGATTCCCGG	463	555
1114	PELI1	57162	ACTAGGAGAAGGCTGCCAAA	900	1063
1116	ACAD9	28976	ACTAGGGGAGATCATCAGCA	462	565
1117	WFDC12	128488	ACTAGGTATAGAGAAAGCAG	228	285
1118	POLR3F	10621	ACTAGTATATCAAATCATAG	190	295
1119	UBE2E3	10477	ACTAGTGGATAACTTAGCAG	357	289
1120	UBE2E2	7325	ACTAGTTGACAATTTAGCAG	538	465
1121	DUSP11	8446	ACTATCTCCCAGTTGGACAG	671	653
1122	MREG	55686	ACTATGATATCCATACCCTG	262	275
1123	SPAG6	9576	ACTATTGCCTGAGCTAGCTG	343	440
1124	AK5	26289	ACTCAAACTTTCCATATCGG	369	300
1125	FLNB	2317	ACTCAACCCGAAGAAAGCCA	438	343
1126	RGSL1	353299	ACTCAAGCAGGAAAGCCAAG	141	206
1127	LRCH2	57631	ACTCAATGATGGAAGATCCA	433	542
1128	MDGA1	266727	ACTCACACTGCACGTCCACG	481	447
1129	GAS2L2	246176	ACTCACAGAGGGATGTGCAG	519	628
1130	LAPTM5	7805	ACTCACAGCACGGCTCCGGG	269	242
1131	WWC3	55841	ACTCACAGCTGGCGTACGAG	436	292
1132	OR4A5	81318	ACTCACATACTTGGTGACAG	216	296
1133	KIAA1462	57608	ACTCACATGTCCTTTCCCCG	342	452
1134	FGFR2	2263	ACTCACCCACAACATCCAGG	354	386
1135	ARRB1	408	ACTCACCCACAGGGTCCACG	366	484
1136	CTRL	1506	ACTCACCCCAGGAGGAGCCG	190	258
1137	GPA33	10223	ACTCACCGAGGACCAACAGG	288	511
1138	ZNF232	7775	ACTCACCTCACAGGACCAGG	268	329
1139	STK10	6793	ACTCACCTCCAGCAGCTGCG	454	641
1141	ATP6V1B1	525	ACTCACCTGAACAATCGCCT	662	821
1142	ZNF296	162979	ACTCACCTGAGCCCTGGCCG	617	552
1143	KAT5	10524	ACTCACCTGGGGAAAAACCG	254	190
1144	SASH3	54440	ACTCACCTGTTGATGCCTGG	529	577
1145	PDILT	204474	ACTCACGGAAAAGCACCATG	247	256
1146	NECAB2	54550	ACTCACGTCCAGGATGACGG	130	178
1147	TSC2	7249	ACTCACTCTCAGTATTTCCG	11090	2400
1148	BTBD18	643376	ACTCAGACTCTGCAGAGGAG	284	333
1149	TLR10	81793	ACTCAGATCCAAGTGTTCCA	745	717
1150	RAB40A	142684	ACTCAGCTGCACCATCCTGC	1151	1214
1151	PANK2	80025	ACTCAGTCGGATTCAATGGA	606	582
1152	HNRNPL	3191	ACTCAGTTCAAAGTGCCCAG	17	30
1153	CHST3	9469	ACTCAGTTCATGTTCCGCCG	745	743
1154	GNG3	2785	ACTCATAGTGCTGTTCACCG	394	442
1155	MAPK8IP1	9479	ACTCATCAGTGATCTCCGAG	775	732
1156	TMEM204	79652	ACTCATCCTCAACAACGTGG	237	296
1157	CD200R1L	344807	ACTCATGACGGGTATTACAG	375	574
1159	PDZD11	51248	ACTCATTGTTGTAGTCCGGG	401	473
1160	ZNF443	10224	ACTCATTTCAAACACATGAG	1	2
1161	MYH9	4627	ACTCCAAACTCCATTCCCAA	54	93
1162	CELA2A	63036	ACTCCAACCAAATCTCCAAA	442	534
1163	ZBED2	79413	ACTCCAATGCCCCACAACAA	208	253
1164	TRAPPC3	27095	ACTCCAATGTTAAAGCCCCT	28	116
1165	PRKAR2A	5576	ACTCCACTGCGAATTCGACG	324	323
1166	ATL3	25923	ACTCCAGATTTGAATCCCAG	375	344
1167	MCM4	4173	ACTCCAGGCGAGGTTGGCAT	109	166
1168	SHOC2	8036	ACTCCAGTGCTGCCCAACCA	346	368
1169	TSC1	7248	ACTCCCATAGACCTGCCCTG	2267	644
1170	FCHO1	23149	ACTCCCCTAGACATGTCCAG	296	383
1171	CRH	1392	ACTCCCGCGGACACAAGCAG	219	298
1172	DGKI	9162	ACTCCCTGAAGGCTTCAAAT	516	497
1173	HEY1	23462	ACTCCGATAGTCCATAGCAA	655	692
1174	JTB	10899	ACTCCGCTACAGCCAAGCAG	93	56
1175	COTL1	23406	ACTCCGCTCCCTGCTCGCCG	344	281
1176	KRTCAP3	200634	ACTCCGGCGTGACAGCGCCG	434	299
1177	GOLGA8M	653720	ACTCCGTACCTGCTTTACTG	21	25
1178	BIRC7	79444	ACTCCTCAGAGCCCATGCCG	56	68
1179	TBC1D17	79735	ACTCCTCCTCTGTAACTGGA	697	868
1180	DNAJC11	55735	ACTCCTCTCGAATTTCAGCA	196	332
1181	NUDT15	55270	ACTCCTGGCCGCCGCCCGCG	63	67
1182	ZBED9	114821	ACTCCTTTGCAGAATCCAGA	355	560
1183	ASF1B	55723	ACTCGAAGCTGATCTCGAAC	394	423
1184	DDI2	84301	ACTCGAGCTCGCACAGCGCG	180	493
1185	CNNM1	26507	ACTCGCATCCCAGTGTACGA	893	878
1186	C9orf47	286223	ACTCGCTCGGGCAGAGGCCG	220	195
1187	NDOR1	27158	ACTCGGCTGCCCATGTCCAG	24	37
1188	TMIE	259236	ACTCGGGGTGTGCCTCGCGG	558	619
1189	DDX31	64794	ACTCGTCCCGAGGGGAGCCG	428	433
1190	PEX10	5192	ACTCGTCCTTCTGCGCCGCG	138	246
1191	CLUL1	27098	ACTCTACTCCACAGATTGAA	259	399
1192	DYTN	391475	ACTCTATGCAGAAAATAGCA	586	854
1193	SNAPIN	23557	ACTCTCACGTACACGCCGTC	5139	1335
1194	CAMK1	8536	ACTCTCATAGATGTCATCCA	144	134
1195	ZNF212	7988	ACTCTCCAGGAAGATCCGCA	788	712
1196	CCDC172	374355	ACTCTCCTCCGCCTGATGCT	642	881
1197	LOC81691	81691	ACTCTCCTCGAGATCCCAAC	1100	1173
1198	FIGF	2277	ACTCTCGCTCAGCATCCCAT	741	859
1199	CRYZ	1429	ACTCTCTCCAGCTTTCACAC	1378	1625
1200	HLA-DMA	3108	ACTCTCTGAGGCCTACGACG	505	631
1201	MSL3	10943	ACTCTCTGTGGACTGTGGCG	182	126
1202	KIAA1045	23349	ACTCTCTTCCTGGACCACCG	663	658
1203	SERPINA5	5104	ACTCTCTTCTTCATCTCCCG	279	280
1204	PREPL	9581	ACTCTGATACAATCAATGAA	270	386
1205	MTMR1	8776	ACTCTGCTGATCACTCCAAG	1690	1343
1206	TMEM47	83604	ACTCTGGCTTTACTCCTGGG	628	763
1207	RGS16	6004	ACTCTGTCTTCAGGAAAGCG	299	270
1208	ZSWIM8	23053	ACTCTGTTCCTTCATCTCCG	121	152
1209	OR6S1	341799	ACTCTGTTGGATCACTACTG	347	571
1210	CD47	961	ACTCTTATCCATCTTCAAAG	418	427
1211	PTCH1	5727	ACTCTTCCAGGAATTCCAAA	616	571
1212	PAFAH2	5051	ACTCTTCTACCCCTGCCAAA	883	1258
1213	DEF6	50619	ACTCTTCTCCACGTCCAGCG	518	484
1214	SPIC	121599	ACTCTTCTCCAGCAAAAGGG	317	472
1215	CARD14	79092	ACTCTTCTGGAACTGCAGCA	490	383
1216	SYT16	83851	ACTCTTGGTGAGATGTGCCG	418	464
1217	BTLA	151888	ACTGAAAATTTGCAGAACAG	366	575
1218	C10orf82	143379	ACTGAAACCTGTCAACTCCG	226	247
1219	MON2	23041	ACTGAAAGAGAACAGCTCAG	51	72
1220	TMEM69	51249	ACTGAAGTACTCTTTCCCAG	232	219
1221	FAM13B	51306	ACTGAATCAGAAGTACCAGG	457	493
1222	FATE1	89885	ACTGAATCATGGACGCCAAG	1192	1263
1223	PCNXL2	80003	ACTGAATTCTCACTCCCCCA	401	471
1225	FAM45A	404636	ACTGACCAAAGACAAAGGGA	338	416
1226	ANKRD11	29123	ACTGACCTCTGACCAAGCCG	92	120
1227	OBSCN	84033	ACTGACCTGAAACATCCAGG	315	334
1228	ECHDC2	55268	ACTGACGAAGACATTCCCCA	430	425
1229	FAM21B	55747	ACTGACTTGCCAGAAAGCCT	307	269
1230	KIF9	64147	ACTGAGAATTACAAGCACCG	604	784
1231	TFCP2	7024	ACTGAGCATCAGCAGCTAGA	1126	1374
1232	OR51E1	143503	ACTGAGCCTCTTCTAAACCA	248	281
1233	PIK3R1	5295	ACTGAGCTAGAGATTCATTC	1351	606
1234	CCL27	10850	ACTGAGGAAGGTCATCCAGG	55	42
1235	MAGEA3	4102	ACTGAGTGCTGCTTGGAACT	5	4
1236	INTS9	55756	ACTGATATAGGCACTCCAGG	65	70
1237	OPHN1	4983	ACTGATGATGAAATTAACAT	410	607
1238	ABCB1	5243	ACTGATGGCCAAAATCACAA	359	297
1239	SEC22A	26984	ACTGATTATGAACAAAGCAC	152	159
1240	DST	667	ACTGATTGCGAAAATTCAGG	175	344
1241	FANCB	2187	ACTGCACAAGGATCTCCAAA	129	261
1242	MAP3K9	4293	ACTGCAGCAGAAGAACCAGG	1015	1117
1243	ZBTB8A	653121	ACTGCAGTATTCTAGTTGAA	1037	1166
1244	HECTD1	25831	ACTGCAGTCTCAATGAACCA	382	349
1245	MAGEB6	158809	ACTGCATCAGGAGACCCAGT	5	7
1246	SURF6	6838	ACTGCATGAGAAGATCCAGG	10	16
1247	RING1	6015	ACTGCATTGTCACAGCCCTA	471	565
1248	NUP153	9972	ACTGCCAATTGGGAATGCCG	61	36
1249	CLDN3	1365	ACTGCCACAGGACCTTCAGG	158	142
1250	GPBP1L1	60313	ACTGCCACCTTCGAAAAACA	616	611
1251	DOCK9	23348	ACTGCCATTCATCAGCGCCG	350	426
1252	PLAU	5328	ACTGCCCAAAGAAATTCGGA	255	290
1253	IFT27	11020	ACTGCGGAAGATCTGTGCCA	457	524
1254	NO_CURRENT_22	NO_CURRENT_22	ACTGCTCCCGGTCGCCCCTC	1214	1473
1255	OR2AG1	81338	ACTGCTCCTGGCTATCACCA	298	469
1256	CYTH2	9266	ACTGCTGCAGAACACACCCG	279	296
1257	SPR	6697	ACTGCTGCTTATCAACAACG	367	487
1258	TMTC3	160418	ACTGCTGGACAGTTTCTCCG	662	731
1259	WBSCR16	81554	ACTGCTGTCCTCTAAGACTG	160	293
1260	FOXB1	27023	ACTGCTTCATCAAGATCCCG	6	16
1261	FOXB2	442425	ACTGCTTCATCAAGATTCCG	3	1
1262	KIAA0895	23366	ACTGCTTGTCACAGGCACCA	437	454
1263	ZKSCAN7	55888	ACTGCTTTCCAGAAGCAAGA	262	235
1264	ADCY6	112	ACTGGAACACCTGCACCAGA	410	497
1265	TMPRSS2	7113	ACTGGAACGAGAACTACGGG	348	588
1266	HEPHL1	341208	ACTGGAACTATGTACCCCAA	424	435
1267	GTF2H1	2965	ACTGGAAGAGAAGAACAGGT	47	187
1268	CCDC74A	90557	ACTGGAAGCTTGACATGGAG	2	#N/A
1269	OTOA	146183	ACTGGAATCCCTCTCCCCCG	734	753
1270	DAO	1610	ACTGGACATAAAGGTCTACG	401	438
1271	PPY	5539	ACTGGAGCCAGTGTACCCAG	563	659
1272	RNF168	165918	ACTGGCACTCGGACAGCGAG	178	342
1273	TANC1	85461	ACTGGCAGAAAACAGAGGCG	314	350
1274	EPB41	2035	ACTGGCCCCGAATCAGACCA	163	239
1275	CDH5	1003	ACTGGCCTGTGTTCACGCAT	269	296
1276	RSPO4	343637	ACTGGCGGATGCCTTCCCGG	280	324
1277	TMEM55A	55529	ACTGGCGTCTGGACTGGCAA	299	478
1278	C2orf48	348738	ACTGGCGTGCTGTCTCCCCG	1067	1245
1279	CTSK	1513	ACTGGCTATGAACCACCTGG	780	1003
1280	EYA2	2139	ACTGGCTCTGGGGGAAGCCG	465	414
1281	METTL12	751071	ACTGGCTGATAGTTGCCTGG	575	714
1282	LHFPL2	10184	ACTGGCTGATCGGGAAAGCG	586	681
1283	CXorf40A	91966	ACTGGGAAGGCGATGCCTGG	4	5
1284	FAM114A2	10827	ACTGGGACCAGGGATTCCAA	414	376
1285	RBBP7	5931	ACTGGGCCACTGAAGAGCAT	40	146
1286	PPP1R3F	89801	ACTGGGCTCCAGGAAAGGCC	480	562
1287	HAMP	57817	ACTGGGCTCTCACCTGTTGT	858	1053
1288	KRBA2	124751	ACTGGGGAAGAGACAAGAGA	298	325
1289	CNFN	84518	ACTGGGGCTGACTGGTCACA	387	488
1290	ZNF530	348327	ACTGGGGTACAAATCTCACA	782	1116
1291	HEMK1	51409	ACTGGGGTCTTTGAGAAGAG	319	466
1292	OTUD5	55593	ACTGGTACACCTCCACAGGA	603	497
1293	SLA	6503	ACTGGTACTACATTTCCCCG	720	762
1294	SAA4	6291	ACTGGTGACTCCCATGACCA	388	552
1295	FAM78A	286336	ACTGGTTGTAGAACTCCATG	315	421
1297	KANSL1L	151050	ACTGTAGATGAAAAGCTAAA	1021	1456
1298	RALGAPA2	57186	ACTGTAGTATAATCGCCGGG	150	275
1299	CDCA7	83879	ACTGTCATCAGAGGATGACG	753	897
1300	FBXO42	54455	ACTGTCATCTTCACTGTCCG	517	676
1301	RAB5C	5878	ACTGTCCCTTGACAAAGCGG	83	231
1302	FAM86B1	85002	ACTGTCCTAGAGCTTGGCAG	2	29
1303	MUSK	4593	ACTGTCTTCCACACTCAGGA	462	562
1304	RGP1	9827	ACTGTCTTTCTGCCACACCG	56	53
1305	CTHRC1	115908	ACTGTGATGCTCCTACCTGG	507	398
1306	PDCD4	27250	ACTGTGCCAACCAGTCCAAA	657	741
1307	COMT	1312	ACTGTGCCGCCATCACCCAG	265	407
1308	LRRC32	2615	ACTGTTCTCCGCCAGTGAGA	516	595
1309	FRG2B	441581	ACTGTTGTGCACAGGAGTGG	611	642
1310	PFDN6	10471	ACTTAAGTAAATCCATGTCG	59	61
1311	FAM160B1	57700	ACTTACATCAGCTTTCCCCA	507	563
1312	WDR66	144406	ACTTACCAAGGGATACACCG	300	376
1313	ANXA8	653145	ACTTACCCAGGATTTCCACC	2	4
1314	ANXA8L2	244	ACTTACCCAGGCTTTCCACC	2	2
1315	ZFAND3	60685	ACTTACCCCCAGAAGCCGCA	126	199
1316	SP9	100131390	ACTTACCCCGAGTATAGACG	228	239
1317	CEP19	84984	ACTTACCCGGACATGTACAT	619	464
1318	HIGD1C	613227	ACTTACCTATAGGGACAAAG	340	347
1319	HIGD2A	192286	ACTTACCTATGGGTACCACC	617	846
1320	NRN1	51299	ACTTACCTATTTGCACCGCG	149	169
1321	PPP2R5C	5527	ACTTACCTCGAATATGGAGA	572	1029
1322	PIK3C2G	5288	ACTTACCTGCAGGGTCACCG	899	1039
1323	ATG16L1	55054	ACTTACTGTTCGACTGGTAG	885	1203
1324	DGUOK	1716	ACTTAGAAAGAGGCGGCCCG	193	164
1325	KIF2A	3796	ACTTAGAGAAAAAAGAGCCC	969	857
1326	LCE1E	353135	ACTTAGGGGGACACTTTGGA	2	4
1327	MOB3A	126308	ACTTATGCTCATCCTGCCAG	208	176
1328	OR5V1	81696	ACTTATTTCTGTACTTTGGG	848	1126
1329	TAS2R13	50838	ACTTCAAATAGAGAAAAGCA	185	309
1330	ZNF606	80095	ACTTCACCCAAGAAGAGTGG	87	59
1331	ZNF480	147657	ACTTCACTCTCACCAGACCA	401	373
1332	ZNF880	400713	ACTTCACTCTGCAGATTCCG	430	253
1333	APPL1	26060	ACTTCATCATCACCTCCCAA	299	376
1334	RPL13	6137	ACTTCCACAAGGACTGGCAG	41	157
1335	GCKR	2646	ACTTCCACCTTTCATCCGGG	779	980
1336	ABCF2	10061	ACTTCCATCACACAATGCAA	2529	1602
1337	PLD3	23646	ACTTCCCCAATGCCTCCACG	1031	1175
1338	RFTN2	130132	ACTTCCTCTAAATCAAGAAA	284	293
1339	PVRIG	79037	ACTTCCTGCGATGAGAACAG	401	373
1340	KIR2DL3	3804	ACTTCCTTCTGCACAGAGAA	21	18
1341	C8orf34	116328	ACTTCGAGAGAGATTCTCAA	338	423
1342	GAL3ST3	89792	ACTTCGTGCACCCGGCCACG	239	288
1343	FAN1	22909	ACTTCGTTCAAGTGGATCCA	527	562
1344	IL10RB	3588	ACTTCTACTTGCATTCCAGG	957	979
1345	TAS2R46	259292	ACTTCTATACTGTTAAAAGC	50	58
1346	ZNF320	162967	ACTTCTATGATGACATGCAA	249	182
1347	ZNF569	148266	ACTTCTCATATGAAGAGCAA	319	354
1348	PLCD1	5333	ACTTCTCCAGACCCTCCGTG	425	536
1349	TCL1A	8115	ACTTCTCCCAGGCCCACAGG	264	234
1350	HPSE	10855	ACTTCTCCTCCACATCAGGA	283	333
1351	SACM1L	22908	ACTTCTCTCAGGCAGATCAG	46	36
1352	RAB1A	5861	ACTTCTGATTGGCGACTCAG	105	233
1353	ASB8	140461	ACTTCTGGAAAAAGGAGCCG	346	476
1354	WDR46	9277	ACTTCTGGACCACTTCCACA	202	181
1355	MCMDC2	157777	ACTTCTGTCAAGATAGATGA	362	404
1356	LRRC10B	390205	ACTTCTTGCGGCGCTTCCCG	369	344
1357	RBM15	64783	ACTTCTTGCTCCGCTCACCG	4062	3085
1358	AZIN2	113451	ACTTCTTGTCATTCAGGACG	378	470
1359	REEP3	221035	ACTTCTTTCTTCAAAGGAAA	981	1407
1360	TMEM120B	144404	ACTTGAAGCTTACACTCCAG	213	409
1361	IZUMO4	113177	ACTTGAAGTTCACATGGTGG	391	376
1362	44624	57574	ACTTGACCGAGCCATCACAG	408	594
1363	GRPEL1	80273	ACTTGACCTTCTCTTCCAGG	310	341
1364	EAF2	55840	ACTTGAGAACCCGCTCGCGA	251	331
1365	UBE2NL	389898	ACTTGCAGAAGAATACCCAA	6	23
1366	SCN1A	6323	ACTTGCAGCCAATGTCCAGA	496	453
1367	DNAJC15	29103	ACTTGCAGCCCTCGGCCAAA	718	699
1368	PTCD3	55037	ACTTGCATCCACAGTAAACA	38	119
1369	C6orf57	135154	ACTTGCCGCTCTCCACGCCG	381	391
1370	TGM5	9333	ACTTGGACAGTGAACCCCAG	388	497
1371	TNRC6C	57690	ACTTGGACATGAAGGAACCG	237	238
1372	DAAM1	23002	ACTTGGATAAAAGCACTGGG	347	341
1373	YPEL3	83719	ACTTGGATGATTGTCACCGG	991	1520
1374	SLC6A18	348932	ACTTGGGCCTCTCATCCCCG	231	363
1375	CABLES1	91768	ACTTGGGTACTGTCGCGATA	458	479
1376	RBM27	54439	ACTTGGTATGGGAAGCACAA	218	201
1377	CA10	56934	ACTTGGTCAACATATCTGGA	368	591
1378	MCRS1	10445	ACTTGGTCCCCTTTGGGCAG	90	112
1381	TMEM38A	79041	ACTTGTAGAAGAGGTCCAGG	273	463
1382	THAP8	199745	ACTTGTAGAAGCTCACAGGG	148	215
1383	AKR1B15	441282	ACTTGTAGTGTCCTTCAGAA	501	606
1384	PLA2G1B	5319	ACTTGTCCAGTTCATCCACG	231	411
1385	FGF18	8817	ACTTGTCCCCATCCTCGCCG	328	475
1386	RGPD1	400966	ACTTGTCTCATGAACGTGAT	960	978
1387	S100A6	6277	ACTTGTGGAAGATGGCCACG	777	808
1388	ZNF687	57592	ACTTGTTGAAGAAGACCAGG	774	830
1389	AJUBA	84962	ACTTGTTGCAAACAATGCAT	1435	537
1390	ANKRA2	57763	ACTTTAACCAACAAACACAG	110	206
1391	ZNF8	7554	ACTTTACCCAGGAGGAATGG	221	234
1392	CTNNAL1	8727	ACTTTACCTGAGAAACCAGC	886	1211
1393	DDOST	1650	ACTTTATGAGAGACAGGCTG	238	393
1394	OR56A4	120793	ACTTTATTGGGACAGATACA	1192	1297
1395	NEIL1	79661	ACTTTCCCCCAAGGTCCCAG	497	377
1396	MRPL28	10573	ACTTTCCCCCCGAATCCCAG	120	191
1398	SLC43A3	29015	ACTTTCCTCCTGATGCCCCG	158	138
1399	OR8H2	81172	ACTTTCTGAAGAGATCCAGA	303	459
1400	ARHGEF3	50650	ACTTTCTTACCCAGCCCACG	187	308
1401	FASTKD3	79072	ACTTTGATCAAGAACCACCA	883	1161
1402	SPA17	53340	ACTTTGATCCAGCAGAATGG	194	187
1403	PRPF40A	55660	ACTTTGATCCTGAATAGCAG	59	146
1404	TMEM27	57393	ACTTTGCAATGTAACCCAGA	1388	1607
1405	ANO10	55129	ACTTTGCCTGAGGGTAACCA	386	390
1406	RFPL2	10739	ACTTTGCTGTTGCTCTTCCA	752	1147
1407	LCE2A	353139	ACTTTGGAGGACACTTGGGT	18	37
1408	CASC1	55259	ACTTTGGCAGATCTGGACAG	203	256
1409	HSP90AB1	3326	ACTTTGGTACCCCTGCCAAT	88	211
1410	LZIC	84328	ACTTTGGTAGATGAACTAAG	537	383
1411	MRPL53	116540	AGAAAAACGTGGAATCGACG	154	280
1412	SRRM4	84530	AGAAAAAGAAGAAATCCACT	360	480
1413	API5	8539	AGAAAAATGTCCATTCCACA	528	426
1414	LAX1	54900	AGAAAACCGCAACGACCAGG	520	620
1415	ADARB1	104	AGAAAAGGAGGAAAACACCA	260	335
1416	C7orf25	79020	AGAAAAGGTGGCATAGAAGG	267	236
1417	UBAP1	51271	AGAAAATCGAAGAAGCCGAG	312	298
1418	SHPRH	257218	AGAAACGCAGTCCATCCAAG	365	352
1419	RASA1	5921	AGAAACTCCAGAACAAGCAG	114	83
1420	SVEP1	79987	AGAAACTTACCCACACACCG	1107	888
1421	KNSTRN	90417	AGAAACTTCCGGTAGCTAGG	509	335
1422	FAM149B1	317662	AGAAAGACACAAGTTCCCAA	500	517
1423	EIF5B	9669	AGAAAGACAGAAGAGAGAAG	35	35
1424	RPL22L1	553116	AGAAAGACAGGAAGCCCAAG	163	143
1425	KLHL12	59349	AGAAAGACTTCCCTGCCCAT	382	308
1426	TMEM165	55858	AGAAAGAGCAGAAGCAGCCG	152	191
1427	SMIM8	57150	AGAAAGAGTTTCAAAGCCCA	411	508
1428	TIAF1	9220	AGAAAGGACTGCTCTCTGAA	293	384
1429	APOF	319	AGAAAGGCAGAAGCACAGAG	682	908
1430	OR6P1	81441	AGAAAGGCTGCCAAGAGCCG	717	818
1431	TCEAL5	340543	AGAAAGTGAGGGAAAGCCAG	410	542
1432	ANKMY2	57037	AGAAAGTGCAGCAAACATGA	299	328
1433	CRLF3	51379	AGAAAGTGCATCACAGACAA	268	348
1434	METTL7A	25840	AGAAAGTTCAGCAGGTACAA	871	1009
1435	DSTN	11034	AGAAATCAAGAAAAGAAAGA	48	43
1436	NFX1	4799	AGAAATCCACCAAAACAGGA	555	537
1437	NFYC	4802	AGAAATCCGGAATTTAACAG	122	208
1438	NAV3	89795	AGAAATTCAGGACTACCAAG	359	482
1439	GSAP	54103	AGAACAACAATCCAATACCA	423	369
1440	NUBPL	80224	AGAACACAAATCATGTCCCG	188	192
1441	CAMSAP1	157922	AGAACACCATGGCATCCTCG	180	320
1442	CLDN24	100132463	AGAACAGCAATGCAATCTGT	1305	1735
1443	C21orf62	56245	AGAACAGCTGCAGTTCCGAA	305	354
1444	CAPG	822	AGAACATCCGTGCCACCGAG	1164	1096
1445	KDM3A	55818	AGAACATGCACCTTCCCCAT	741	761
1446	SERPINI2	5276	AGAACCAAAGTTATTCCAAG	797	936
1447	GPRIN3	285513	AGAACCAGACCTCAGCCCCA	118	128
1449	RAB17	64284	AGAACCAGCTTGAACACACG	371	430
1450	NO_CURRENT_23	NO_CURRENT_23	AGAACCCAGACGCCAGCGGT	673	632
1451	CAB39L	81617	AGAACCCCCAACAGAAGCAG	738	941
1452	NR1D2	9975	AGAACCCTCACTGTGACAAG	107	157
1453	FAM166B	730112	AGAACCCTCATTATATCCCA	192	409
1454	NKX6-3	157848	AGAACCGCAGGACCAAGTGG	200	239
1455	GJD4	219770	AGAACCGCAGGTGAGACACG	435	565
1456	FAM161B	145483	AGAACCGGAAATAAAATGCG	286	353
1457	RPUSD3	285367	AGAACCGGCCCAAAACACGG	338	389
1458	PBX3	5090	AGAACCTCCAGAGGCTGCCG	562	572
1459	APLP2	334	AGAACCTCCCCAAAGCAGAG	920	689
1460	ARHGDIB	397	AGAACCTTCCTTTAACACAA	400	508
1461	TGFBR1	7046	AGAACGTTCGTGGTTCCGTG	244	644
1462	PCDHB3	56132	AGAACTGCAACCTCATAGAG	330	586
1463	GSTO1	9446	AGAACTGGCACCAGACCAAA	336	367
1464	EIF5	1983	AGAACTGGTCTGACACGCTG	35	30
1465	ZNF500	26048	AGAACTGTCCCCCTATCCCG	244	281
1466	TRPM2	7226	AGAACTTCAACATGAAGCCG	377	507
1467	SERHL2	253190	AGAACTTGCTGACCTACAAG	225	207
1468	C7orf49	78996	AGAACTTGTGTGAGGCGACA	412	491
1469	PAIP1	10605	AGAACTTTATCTTAACCTGG	362	446
1470	GCCD3	619477	AGAACTTTGACCGAGCCGTA	433	524
1471	SYPL2	284612	AGAACTTTGATGAAGCCCAG	755	743
1472	ARGLU1	55082	AGAAGAAAGCGGAGTTCGAG	91	197
1473	CSGALNACT2	55454	AGAAGAACATTATCAGACCA	306	295
1474	DRAP1	10589	AGAAGAAGAAGTACAACGCG	177	359
1475	ENSA	2029	AGAAGAAGAGAACCCTGCGG	345	478
1476	TRIM62	55223	AGAAGAAGCAGAGAAGCGCG	164	293
1477	NDUFB3	4709	AGAAGAAGCTGGCTGCAAAA	845	1337
1478	FAM160B2	64760	AGAAGACAGACATTCCCTGG	350	425
1479	PYHIN1	149628	AGAAGACCCAATAATCGCGA	462	470
1480	CRAMP1L	57585	AGAAGACCCTAAGTTCCGGG	231	292
1481	FAM156A;FAM156B	29057;727866	AGAAGACCCTGGAAGAGCGG	925	1128
1482	FOXN2	3344	AGAAGACTAAAGGAGTATGG	97	299
1483	ZC2HC1A	51101	AGAAGACTGCAACTAAAAAA	396	442
1484	RSPH9	221421	AGAAGAGAACCCGATCATAG	252	264
1485	HS6ST1	9394	AGAAGAGCCAAGTCTCGCGG	526	317
1486	FAM221B	392307	AGAAGAGCCTCATATCACCA	767	683
1487	SLC2A14	144195	AGAAGAGGCCAATAACCAAG	435	479
1488	CACNA1A	773	AGAAGAGGTGATCCTCGCCG	265	208
1489	NUDT14	256281	AGAAGAGTTGAATAAGAGAA	377	528
1490	ITPA	3704	AGAAGATCGTGTTTGTAACG	425	811
1491	CPT1C	126129	AGAAGATCTTCAACACCACG	405	463
1492	FBXO25	26260	AGAAGATCTTTGATTAAGCG	1530	1319
1493	TFE3	7030	AGAAGATGACGACATGGCAG	626	319
1494	TULP3	7289	AGAAGATGCTGAAAACACCG	1002	1562
1495	MAGEA9;MAGEA9B	4108;728269	AGAAGCACTGAAATTGAAGG	2738	2175
1496	DXO	1797	AGAAGCAGCCCAGTTCCGAA	275	213
1497	BSPH1	100131137	AGAAGCATCAGGGAGCCCAT	784	885
1498	SURF1	6834	AGAAGCATCTGCCACAAAAG	724	879
1499	NOP14	8602	AGAAGCCAGCAAAAGAGCAG	6	21
1500	SRRT	51593	AGAAGCCCAAGGACGCCGCG	272	342
1501	MSX1	4487	AGAAGCCCGAGAGGACCCCG	107	159
1502	PANK4	55229	AGAAGCCTCCAAAGTACACG	447	427
1503	WDR38	401551	AGAAGCGGCAGAACTTCACG	170	272
1504	XRCC4	7518	AGAAGCTGATGACATGGCAA	319	538
1505	IQCF5	389124	AGAAGCTGCTGGCAAAGAGG	358	275
1506	ANKRD24	170961	AGAAGCTTACCCGATCTTGG	301	290
1507	CAGE1	285782	AGAAGCTTGGAGGTTGGCTA	443	583
1508	REG3G	130120	AGAAGGAACTGCCCTCTCCA	10	8
1509	RNMT	8731	AGAAGGACACAGCTCAACAG	36	28
1510	PIM1	5292	AGAAGGACCGGATTTCCGAC	400	507
1511	TMEM252	169693	AGAAGGATCACAAACCCCAG	207	338
1513	CCL4	6351	AGAAGGCAGCTACTAGCATG	1	1
1514	DLL3	10683	AGAAGGCCATGGTCTCCCCA	1069	729
1515	SH3KBP1	30011	AGAAGGCCGGAGAGACCGGT	1127	982
1516	CAND2	23066	AGAAGGCCTCAAAAGCCTGG	185	252
1517	SMIM10	644538	AGAAGGCGCCGTAAGAGCCG	868	1121
1518	SNED1	25992	AGAAGGCTGCCACCACGCAG	107	126
1519	SYT1	6857	AGAAGGGAAAGGAAAAAGGA	6	17
1520	ZNF398	57541	AGAAGGGGAACATAATACAG	560	478
1521	SCAMP2	10066	AGAAGGGGTTGAATTCCGCC	679	547
1522	OR1I1	56657	AGAAGGTCAGTTGAGCCATG	498	461
1523	SOX30	11063	AGAAGGTGTGATCAAAACGG	339	312
1524	BRI3BP	140707	AGAAGGTGTTGACCGTGCGG	59	81
1525	NOC3L	64318	AGAAGTACCGAAAAGAACAG	14	18
1526	AP5S1	55317	AGAAGTCACCTGATGACCCA	866	513
1527	CHRNA4	1137	AGAAGTCCAGCTGGTCCACG	230	347
1528	PLXNB3	5365	AGAAGTCGCCCACCACCAGG	852	907
1529	DHH	50846	AGAAGTGCCAAGCAGCACAG	157	311
1530	SOCS4	122809	AGAAGTGCCGACAGAAAAGA	195	157
1531	ZNF329	79673	AGAAGTGGAAAGATTCACAA	297	318
1532	HAVCR2	84868	AGAAGTGGAATACAGAGCGG	262	379
1533	RASSF9	9182	AGAAGTGGAGAGGCTCCGAA	816	853
1534	PDRG1	81572	AGAAGTGGAGGAGCTCGCCG	2	26
1535	C1orf131	128061	AGAAGTGTCGGAGAACTGGG	61	147
1536	MCCC1	56922	AGAAGTTTGTAGACACACCG	937	548
1537	MMP2	4313	AGAATACCATCGAGACCATG	169	375
1538	TBC1D26	353149	AGAATCAAGTCCCAGAACCC	274	305
1539	RFC4	5984	AGAATCACAATCTTAAAAGG	116	77
1540	MAPK8	5599	AGAATCAGACTCATGCCAAG	318	291
1541	SUMO1	7341	AGAATCATACTGTCAAAGAC	218	374
1542	IL20RA	53832	AGAATCATCCGAGATATTGA	316	385
1543	ZNF557	79230	AGAATCCATTTAAAGCCAAA	789	829
1544	TSTA3	7264	AGAATCCGCATGGATCCCTG	327	364
1545	EVX2	344191	AGAATCTCTTGCCCGCCGTA	617	648
1546	TIMM9	26520	AGAATCTGATCAGATAAAAC	586	583
1548	ZFP41	286128	AGAATGATGGAGAAGCCTGC	189	291
1549	TCTEX1D4	343521	AGAATGCCAAAGACTCCGGG	355	426
1550	F11	2160	AGAATGCCAAGAAAGATGCA	529	496
1551	HHIPL2	79802	AGAATGCCAGAAGAGAGCCA	737	972
1552	ATP8A1	10396	AGAATGCCTTCGATTCCAAA	509	641
1553	TCEAL3	85012	AGAATGCGAGGGAAAGAGAG	3	1
1554	RGL4	266747	AGAATGTCTGTGGGACGCCA	487	514
1555	IPO4	79711	AGAATGTGAGGACTTCAGAG	1018	1015
1556	KATNA1	11104	AGAATGTTCACAATGACAGA	999	1373
1557	GDNF	2668	AGAATTCCAGAGGAAAAGGT	381	488
1558	SLC7A3	84889	AGAATTCCCTCGAAGCCGAA	875	863
1559	BEND6	221336	AGAATTGGTTGGTATGGCCG	220	410
1560	TBX6	6911	AGAATTGTACCCGTCCCTGG	222	258
1561	SLC1A1	6505	AGAATTTCTCTAGAGTTGAG	435	530
1562	BCL2L2;BCL2L2-PABPN1	599;100529063	AGACAAAGAAGGCTACAAGG	794	903
1564	CCDC7	221016	AGACAACATGACTTTCACGG	667	767
1565	PCDHB7	56129	AGACAACCATGGAACCAACG	242	268
1566	FICD	11153	AGACAAGGACATCATCCAGG	360	374
1567	RER1	11079	AGACAAGTCCACACCCTACA	295	296
1568	RAPGEFL1	51195	AGACACAGAGATCCACCGAG	183	258
1569	EPS8L2	64787	AGACACCATGAGCCAGTCCG	444	318
1570	DYX1C1	161582	AGACACGGACGTGTTCTGCA	575	538
1571	FAM65C	140876	AGACACGGAGACCAGCACGT	790	623
1572	CCDC47	57003	AGACACTCCCAAACACCAGA	302	498
1573	MED14	9282	AGACACTCTGAATTACCACA	77	76
1574	FAM65A	79567	AGACACTGCCCACAACCACA	403	352
1575	PAGR1	79447	AGACACTGCGGCCAGTACGG	368	351
1576	TYRO3	7301	AGACACTGTCAGCTTCACCG	579	582
1577	SDS	10993	AGACACTGTGGGAAAAGCCG	267	259
1578	ZNF536	9745	AGACACTTTGGCAAACGCCG	188	172
1579	NCR2	9436	AGACAGAGTTGTCAGAAGGG	302	518
1580	SLC9A1	6548	AGACAGCCAGAACCGCCACG	286	232
1581	SLC9A5	6553	AGACAGCTAGCACGGCCACG	218	263
1582	IRS1	3667	AGACAGCTCCACCCTCCACA	292	297
1583	IGSF8	93185	AGACAGCTGTGCCAGCCACG	357	403
1584	CABP4	57010	AGACAGGCCCCGAGGCCCCG	267	193
1585	MEIS3	56917	AGACAGTGCCCGCAGTACCA	466	739
1586	PIK3CB	5291	AGACATCCTTGACATCTGGG	363	745
1587	BCAN	63827	AGACATGGATGGCTTCCCCG	138	158
1588	LIN7A	8825	AGACATGGCGACATTGACAG	187	231
1589	CRNKL1	51340	AGACATGGCGGCCTCCACCG	62	50
1590	SOD3	6649	AGACATGTACGCCAAGGTCA	460	506
1591	ANG	283	AGACCAACAACAAAACGCCC	410	668
1592	RNGTT	8732	AGACCACCAGGAATCTACAA	11	27
1593	KNOP1	400506	AGACCACGCTGCCTGCTAGA	713	648
1594	ATP8B3	148229	AGACCAGCTGTTGTACCAGG	298	300
1595	DCTN4	51164	AGACCAGTAAATTTAACAGA	327	641
1596	C22orf23	84645	AGACCATCACTTACACCCCG	782	983
1597	ALG10	84920	AGACCATCCAAAGATCCAAA	21	7
1598	TELO2	9894	AGACCATCGAGGGTGCTGCG	17	31
1599	ALG10B	144245	AGACCATGCAAAGATCCAAA	3	2
1600	PPAP2A	8611	AGACCATGTTTGACAAGACG	281	360
1601	ATXN1L	342371	AGACCCAATGAACTGCAGCG	362	258
1602	ZNF280C	55609	AGACCCACCATCAAATCCAG	598	795
1603	RPS25	6230	AGACCCAGTGAACAAATCCG	19	18
1604	COPZ1	22818	AGACCCATCGGACTGACAGT	125	235
1605	CAV3	859	AGACCCCAAGAACATTAACG	185	195
1606	KLF7	8609	AGACCCCCTGCTGCTCCCCG	167	242
1607	UGT1A3	54659	AGACCCCGTTAACCTCTGCG	4	13
1608	UGT1A5	54579	AGACCCCTTTCACCTCTGCG	12	45
1609	EPHA3	2042	AGACCCTCTAACCTCCACCA	571	672
1610	BAK1	578	AGACCCTTACCAGAAGCAGA	179	216
1611	EIF1	10209	AGACCCTTACTACTGTCCAA	31	49
1612	SERPINE1	5054	AGACCCTTCACCAAAGACAA	378	532
1613	SNX32	254122	AGACCGAGTTCTCAGTCGTG	241	220
1614	BET1L	51272	AGACCGGGAGAACAAGCGAA	255	263
1615	ZNF366	167465	AGACCTAGATGGGTTCCCCG	340	447
1616	PSMC1	5700	AGACCTATGCAGATATTGGG	52	96
1617	MRPL12	6182	AGACCTCAACGAGCTCCTGA	127	242
1618	PCOLCE	5118	AGACCTCCAGAGCATCGTAG	269	370
1619	MGAT1	4245	AGACCTGGCCCAGCGCCCAG	50	62
1620	TMEM86A	144110	AGACCTGTCCGAAGAGCCAG	243	334
1621	MYT1L	23040	AGACCTGTCCGAGTTCACAG	375	634
1622	NEUROD4	58158	AGACCTTTATCCATCCAGGA	253	450
1623	LPCAT2	54947	AGACGCAGATCGGCTCCGCG	93	115
1624	ANKLE1	126549	AGACGCCTCTTTCGTCACAG	221	189
1625	GDE1	51573	AGACGCGCAGTAGAACGAAG	68	119
1626	ICMT	23463	AGACGCGCCTCAGAGCCCGG	17	31
1627	IL36A	27179	AGACGCTCATAGCAGTCCCG	78	81
1628	HNRNPA1L2	144983	AGACGCTGACTTAGACATGA	80	161
1629	IL36G	56300	AGACGCTGATGGTGGAGGAA	62	54
1630	NFRKB	4798	AGACGGACACTTTAACCCCG	32	34
1631	TM2D1	83941	AGACGGACCAGACGGCCAGG	214	260
1632	SCNN1D	6339	AGACGGCCATGAGGACCGGG	124	71
1633	LRRCC1	85444	AGACGGCGACAGCAGCTGCG	52	67
1634	KHDRBS1	10657	AGACGGCGTCTGACGCACCG	91	103
1636	FAM120AOS	158293	AGACGGGCTTGGGCAGCGCG	159	297
1637	GPRIN1	114787	AGACGTATACAGTGTCACCG	167	280
1638	PLBD2	196463	AGACGTCCAGGAGCACCGAG	142	237
1639	CRAT	1384	AGACGTGTACCGCAGCCACG	17	32
1640	AVPR2	554	AGACGTGTATGGGTGCCCAG	245	327
1641	CD82	3732	AGACTACAACAGCAGTCGCG	502	573
1642	PDE7B	27115	AGACTACCTTGGACAAGCAA	479	367
1643	PHF7	51533	AGACTAGGAGGGTAACCCAG	217	179
1644	FBXW11	23291	AGACTATAGAATCTAACTGG	63	226
1645	ZNF414	552869	AGACTATGCTGGTCAGGCCA	291	376
1646	SNRPC	6631	AGACTATTATCAGAAATGGA	33	87
1647	NAGK	55577	AGACTCACCAAGCTTCGCAG	317	352
1648	VSTM1	284415	AGACTCACCGAGGCAAAGCA	1192	1338
1649	MAF1	84232	AGACTCAGCAAAAGCCAAGG	223	216
1650	PITPNM2	57605	AGACTCCTCCACCACCCGCA	376	554
1651	ZRANB1	54764	AGACTCTAGTGCAAGACCAA	702	802
1652	PITPNM1	9600	AGACTCTGAGAACAGCTCCG	393	519
1653	ZNF14	7561	AGACTCTGTGAAAGTAGAAG	704	963
1654	HMMR	3161	AGACTCTTCGAGACTCCTTT	735	742
1655	CLEC4C	170482	AGACTGAAATGAAGTCCAAG	287	357
1656	IL17RC	84818	AGACTGACCAAACTGCACAA	1117	1268
1657	NTRK3	4916	AGACTGAGATCAATTGCCGG	877	969
1658	LAD1	3898	AGACTGAGTCGGGAACAGCG	295	416
1659	TARSL2	123283	AGACTGGGAAAAGTTCCAAG	22	37
1660	CWH43	80157	AGACTGGTGAGGTAGCCACG	238	180
1661	CENPT	80152	AGACTGTCAGTGTTTCAGCA	235	213
1662	CLEC1A	51267	AGACTTACACAAAAGCCCCA	255	275
1663	NXPH1	30010	AGACTTACCAAGTAGACGGT	210	316
1664	IFT140	9742	AGACTTCCTGGGCAGCCCCG	322	290
1665	LAMTOR4	389541	AGACTTCTGCGCTGACCCAG	656	367
1666	FAM200A	221786	AGAGAAAATGGCTCACACAG	233	230
1667	TGS1	96764	AGAGAAACATTTCCGCCACG	62	159
1668	ZNF227	7770	AGAGAAACCCTATAAATGCG	224	209
1669	SCN4B	6330	AGAGAACAGGACTATGCCCG	336	442
1670	FNDC1	84624	AGAGAACCCCAAATCCACAG	178	130
1671	OR5C1	392391	AGAGAACCTCACCCGGGCCG	130	132
1672	C4orf22	255119	AGAGAAGAAGACAATCGCAG	416	386
1673	TNNI2	7136	AGAGAAGCAGAACTACCTGG	428	555
1674	GOLGA8R	101059918	AGAGAAGCAGGATATGCGTT	422	535
1675	REST	5978	AGAGAAGCAGGCAAAAGCCA	215	603
1676	OR5K4	403278	AGAGAAGCCAGGAATGGCTA	260	288
1677	MGAT4D	152586	AGAGAAGCTGAACAACGCGA	618	617
1678	GABARAPL1	23710	AGAGAAGGCTCCAAAAGCCA	228	345
1679	NT5C3A	51251	AGAGAAGTACCCTTATATGG	224	306
1680	USP40	55230	AGAGAATTCACCAATTTAAG	238	209
1681	DOK6	220164	AGAGACAAAGAAGCATGCGG	277	448
1682	MRPS36	92259	AGAGACAATCCTAAACCCAA	266	417
1683	KIF2B	84643	AGAGACATGGGGATTCAGGG	236	255
1684	AQP6	363	AGAGACCCTTGGGATCAACG	422	465
1685	SPATA31D1	389763	AGAGACTCATGGATTCTGCG	461	461
1686	R3HDM4	91300	AGAGACTCTCGGCTTCCAGG	189	255
1687	PRAC1	84366	AGAGAGAAAAGCACTCTTGG	207	353
1688	CCDC157	550631	AGAGAGAACTGAAACAGCAG	314	297
1689	HMGCR	3156	AGAGAGATAAAACTGCCAGA	197	271
1691	TRAPPC10	7109	AGAGAGCGTTGGATAAACAG	835	1223
1692	KRTAP5-5	387269	AGAGAGGCTGTGTCTCCTGT	347	382
1693	TMEM98	26022	AGAGAGGGTTACCTTCAAGA	746	591
1694	CBX7	23492	AGAGAGGTCCGAAACCCAAG	305	270
1695	CT62	196993	AGAGAGTCAGCCCCAGGCAA	182	251
1696	SLC6A15	55117	AGAGAGTTCCAAGAAAAAAA	774	644
1697	SLC29A1	2030	AGAGAGTTCCGCTCAGGCAA	507	414
1698	CCDC122	160857	AGAGATAGAAAAAAACAAAA	281	360
1699	VPS45	11311	AGAGATCATGAAACACCTGA	101	277
1700	DDI1	414301	AGAGATCCAGATCATCCACA	943	949
1701	CCNF	899	AGAGATCCTGACCATCCGGG	332	366
1702	GOPC	57120	AGAGATCGATCCAGACCAAG	694	771
1703	ASTN1	460	AGAGATCTCAGGGAACACAG	1053	1079
1704	BAG1	573	AGAGATGAATCGGAGCCAGG	533	668
1705	CELF5	60680	AGAGATGACAACTACCTCCG	397	494
1706	UFL1	23376	AGAGATGAGCTACATGTCCG	167	730
1707	RNF6	6049	AGAGATGGAACGAATTACAG	763	914
1708	ABCB5	340273	AGAGATGGAGAGAGCAGCAA	421	387
1709	AKAP12	9590	AGAGATGGCTACTAAGTCAG	412	324
1710	FYB	2533	AGAGATGGCTTGTTTCCAGG	401	464
1711	ARFGEF1	10565	AGAGATGTACTAACTATGCG	323	196
1712	AUP1	550	AGAGATTCTGTGCTTCCACG	245	729
1713	FAM98B	283742	AGAGCAAGCCCTTACAAAGG	39	159
1714	GSTO2	119391	AGAGCACTCACCTTTCCCCA	238	279
1715	MYOD1	4654	AGAGCACTCGCACTTCCCCG	228	148
1716	PATE2	399967	AGAGCAGAAAGACTGTGCCC	302	350
1717	PLCE1	51196	AGAGCAGACTATTTACCGCA	498	638
1718	ATP10A	57194	AGAGCAGCAGAATGTCCGCA	321	500
1719	ZSCAN5B	342933	AGAGCAGCAGATCCTGCCCA	194	200
1720	ARL6IP5	10550	AGAGCAGGTTGCTCACTACG	962	1135
1721	DIO3	1735	AGAGCATGAAGGCCGTGCCG	327	301
1722	GNA13	10672	AGAGCATTATGGGCAGACAG	256	258
1723	EBPL	84650	AGAGCCAGATGAGCGCCCCG	260	277
1724	CRNN	49860	AGAGCCAGCAGGGTTCCAGA	194	122
1725	GGT5	2687	AGAGCCATCCTCCAGCAGCA	375	306
1726	FLG	2312	AGAGCCCAAGAGAAACAGGG	130	292
1727	STXBP1	6812	AGAGCCGCTCCCCAGCCTGG	113	173
1728	KISS1	3814	AGAGCCTGCCGTGCACCGAG	438	528
1729	FBXO11	80204	AGAGCCTTCCATAAAAACGA	415	550
1730	PRKCDBP	112464	AGAGCGGTCAGGGATCATGA	574	682
1732	RSPH3	83861	AGAGCTCCAGAGACAACGGG	819	823
1733	HMCN1	83872	AGAGCTGAGGAAATTCCCGA	340	229
1734	PRR5-ARHGAP8	553158	AGAGCTGCAGAGAGACAAGG	216	258
1735	SEC31A	22872	AGAGCTGCTCTTCAGCAGCA	683	725
1736	SYT15	83849	AGAGCTGTACAAGTTCCCGG	138	210
1737	LGI4	163175	AGAGCTGTCCTGGTTCCAGA	293	442
1738	SATB2	23314	AGAGCTGTGAGAATACCCCA	1282	1334
1739	EXTL3	2137	AGAGCTTCAGCAATTCCAAG	1268	1217
1740	LCP2	3937	AGAGCTTCCTCGTCATTGGA	464	518
1741	KIF27	55582	AGAGCTTCTTTGCAAAGCAG	514	411
1742	CCDC126	90693	AGAGGAAAATAAGAACACAG	224	348
1743	HRCT1	646962	AGAGGAACCGTACAGCTGCA	376	298
1744	PQBP1	10084	AGAGGAAGAGATCATTGCCG	275	478
1745	APOBEC3B	9582	AGAGGAAGCACATTTCTGCG	19	36
1746	POLA1	5422	AGAGGAAGTGAAACAAGAGG	1	1
1747	MTA2	9219	AGAGGAATCAAAGCAGCCAG	375	582
1748	UBXN4	23190	AGAGGACCTCAACATCCGAG	510	496
1749	EPPIN;EPPIN-WFDC6	57119;100526773	AGAGGACGAATAGCACCAGG	1213	1478
1750	FGD5	152273	AGAGGACTCGGGAGACACCA	151	97
1751	KLF11	8462	AGAGGACTGGAGAACATCCG	768	866
1752	LMAN2	10960	AGAGGAGAGGAGAATGGCGG	103	53
1753	MCHR1	2847	AGAGGAGATCTACTACCGAG	336	272
1754	MSLN	10232	AGAGGAGCGTTGCCGCCACG	427	452
1755	ANKRD53	79998	AGAGGAGTACAAGTTTCCCG	316	268
1756	NEIL2	252969	AGAGGAGTATTACCTCACCT	408	464
1757	S100A13	6284	AGAGGAGTCCATTGAGACCG	130	204
1758	TAF1C	9013	AGAGGAGTCCCGGAACACGA	50	106
1759	PRDX4	10549	AGAGGAGTGCCACTTCTACG	401	630
1760	C7	730	AGAGGATGTCCAACAGAGGA	434	287
1761	MUC20	200958	AGAGGCAAAGACACTCACAA	133	84
1762	QPCTL	54814	AGAGGCAAGAGCCGAACCCG	81	83
1763	MCM8	84515	AGAGGCAGAGGATTTGGACG	434	227
1764	C1orf95	375057	AGAGGCAGATGACGGCCACG	263	277
1765	APEX1	328	AGAGGCCAAGAAGAGTAAGA	451	409
1766	PTEN	5728	AGAGGCCCTAGATTTCTATG	9513	865
1767	MTMR14	64419	AGAGGCCGAGGACCCCGCCG	287	439
1768	SPCS2	9789	AGAGGCGGACAAGATGGCGG	6	#N/A
1769	UBA3	9039	AGAGGCGGAGAACAATATGG	1217	250
1770	TRIML2	205860	AGAGGCTGCTGAGAATTACA	324	366
1771	HYKK	123688	AGAGGCTGTTGGAAATCCAG	215	284
1772	LRRC49	54839	AGAGGGAAGAAGAGTCAGCA	564	858
1773	NOSTRIN	115677	AGAGGGAATGAAATCCACAG	226	313
1774	POU2F1	5451	AGAGGGACGAATCAGATGAG	387	422
1775	TCTN1	79600	AGAGGGCCTCAACTCCACCG	228	312
1776	H3F3A	3020	AGAGGGCGCACTCTTGCGAG	280	297
1777	GID8	54994	AGAGGGCTTTAAGGAAGCAG	160	138
1778	SYDE1	85360	AGAGGGGCCCTCCAGCCCCG	772	1077
1779	C1orf216	127703	AGAGGGGGCAGAGATTCCCG	28	19
1780	XCR1	2829	AGAGGGGGCTCACTACCGAC	489	583
1781	C17orf51	339263	AGAGGGGGTGAAACTCCAAG	730	957
1782	DMRTC1;DMRTC1B	63947;728656	AGAGGGTCAAGGGTGGCACA	497	594
1783	ACSM4	341392	AGAGGGTGAACCCAATGCCG	151	219
1784	MAP4K1	11184	AGAGGGTGCACATCAAAGAG	528	320
1785	EMC8	10328	AGAGGGTGTGGTGGGCGCCG	124	138
1786	MAGED2	10916	AGAGGTCTCAAAGACCCCAG	290	245
1787	DEFB135	613209	AGAGTAAGTTAAGGACCACG	138	242
1788	DEFB135	613209	AGAGTAATGCAGAAAGACAG	523	535
1789	EMP2	2013	AGAGTACTCCACGCTGCAGG	1059	980
1790	MYT1	4661	AGAGTAGCTCCAATTCCGAT	489	726
1791	ZNF549	256051	AGAGTATGCACATAGAAGCA	978	939
1792	CA4	762	AGAGTCACACTGGTGCTACG	443	381
1793	TEKT1	83659	AGAGTCATACCGAATCTGCT	527	541
1794	ABCA3	21	AGAGTCATCCAGTTGTACCG	613	610
1795	CDCA7L	55536	AGAGTCATCCTCAGACTCAG	1025	1358
1796	CSH1	1442	AGAGTCTGAGAAGCAGAAGG	1	1
1797	CREBRF	153222	AGAGTCTTAGAAGAACACAC	245	185
1798	ABCC2	1244	AGAGTCTTCTGTGAGTACAA	548	530
1799	SPATA31A1	647060	AGAGTGCCCGAGAGGCCTGC	4	11
1800	DHX15	1665	AGAGTGCGAGGATGTCCAAG	83	108
1801	SECISBP2	79048	AGAGTGCTGCTTCTTCTCCA	217	285
1802	PRPF6	24148	AGAGTGGCTGAGCATCCCCG	18	55
1803	TARS	6897	AGAGTGGGAGAAGTTCCAAG	19	11
1804	MAML2	84441	AGAGTGTTAGTCTTTCGCAG	492	675
1805	SRR	63826	AGAGTTACAGAAGAAACAGA	194	267
1806	FAM186A	121006	AGAGTTCTAGAAAGTCCAGA	764	1203
1807	SEMA3G	56920	AGAGTTCTCAGGGATCCGGG	253	412
1808	ASB7	140460	AGAGTTGCAGATTCAGGCCG	355	385
1809	GDF15	9518	AGAGTTGCGGAAACGCTACG	314	413
1810	KANK4	163782	AGAGTTGTCTGGAAGAACCG	529	770
1811	SLC25A51	92014	AGAGTTTGCAACCAGTGGCG	3	11
1812	CASP10	843	AGATAATCTGACATGCCTGG	389	442
1813	EHBP1	23301	AGATAATGAAAACTGAAGAG	418	431
1814	BDKRB2	624	AGATAATGGCATTCACCACG	205	334
1815	ASCC3	10973	AGATAATTATAATGAAGAAG	640	891
1816	FLT3	2322	AGATACATCCACTTCCACAG	404	358
1817	NXPE1	120400	AGATACCTCTCTATTCCGGG	527	566
1818	ZNF155	7711	AGATACTTGCCACTTCCTAA	275	240
1819	PUF60	22827	AGATAGAGCCCACGTAGACG	11	68
1820	TMEM109	79073	AGATAGGTCGATCTGTGCGA	573	561
1821	SULF1	23213	AGATATACAGCAAAAGTCCG	520	602
1822	ZNF491	126069	AGATATATGGTAACGCACAG	308	418
1823	SEC11C	90701	AGATATCCAAGCCGGACGCG	239	231
1824	FOSB	2354	AGATATTGAGACTCGGCAGA	98	173
1825	HPGDS	27306	AGATATTTGACCAAAAACAC	412	552
1826	ATG5	9474	AGATCAAATAGCAAACCAAT	1433	1435
1827	APOBEC1	339	AGATCACTAGAGTCACACCA	964	836
1828	UBE2Q1	55585	AGATCACTATGAAATGAAAG	346	532
1829	DENND4A	10260	AGATCAGCTGACAATCCAGT	544	747
1830	ELF5	2001	AGATCAGTCCACGACATCAG	470	446
1831	TUBA4A	7277	AGATCCACAAAAACTGCCCG	279	231
1832	TUBB2A	7280	AGATCCACCAGGATGGCCCG	3	33
1833	PRKD1	5587	AGATCCAGACCCAGACCACG	299	323
1834	NCR1	9437	AGATCCAGCCACGTACAGCG	536	651
1835	YIPF7	285525	AGATCCATAAAGATTTCCAT	293	280
1837	WDR5B	54554	AGATCCCGAGATTATAAGGT	599	808
1838	DNMT3L	29947	AGATCCCTCCCTCAAACAGA	518	820
1839	NOXRED1	122945	AGATCCGCAGGCTTTCAGCA	880	970
1840	VPS53	55275	AGATCCGGCAGCTTTCCGAA	169	248
1841	HK1	3098	AGATCCGTCGACACCAACCG	211	254
1842	CD300LB	124599	AGATCCTCATTGAAACCAGA	1494	2084
1843	RPAP1	26015	AGATCCTGCAGGAACAGCAG	79	149
1844	RARA	5914	AGATCCTGCGGATCTGCACG	239	341
1845	CARD11	84433	AGATCGATCAGCTAAAGCAC	775	777
1846	BAIAP2L1	55971	AGATCGGTGAGATTGCCACT	470	666
1847	OR4D1	26689	AGATCGTCTTGGTCTCATGG	548	670
1848	RTN4	57142	AGATCGTGACAAGAGATGGA	653	785
1849	CACNG1	786	AGATCTCCGAGCTCTCGCCG	188	320
1850	TMOD1	7111	AGATCTGGTCCCCTACACAG	328	294
1851	ZHX3	23051	AGATCTGGTTCACAGCCCAA	336	478
1852	IST1	9798	AGATCTGTCTCTACCCCAGG	324	237
1853	MYH14	79784	AGATCTTGCTCTGTCCCACG	342	419
1854	OR5B21	282778	AGATGAATAAAAATGCCAGG	983	776
1855	LCA5L	150082	AGATGAGCATTTCTTCGGCG	147	247
1856	ZBTB26	57684	AGATGAGCCACATTGTAGAA	621	882
1857	KCNIP1	30820	AGATGAGCTGGAGATGACCA	1024	1296
1858	LZTFL1	54585	AGATGAGGAACCAAGACCCA	154	275
1859	TAF13	6884	AGATGAGGAAGAAGACCCCA	219	475
1860	SFTPA1	653509	AGATGAGGTTGAGGGCCAGA	1	#N/A
1861	PRKRA	8575	AGATGATAACAGCTAAGCCA	151	135
1862	ZNF541	84215	AGATGATCACCAAGTCCCAG	315	469
1863	PAPPA	5069	AGATGATCATAAGAACCCGA	267	459
1864	DUSP21	63904	AGATGATGAAAAGGAGGACG	471	638
1865	OR1A2	26189	AGATGATGTCAACCAAGGAG	1	#N/A
1866	PLCB2	5330	AGATGCAGCTCAACTCTGAA	316	498
1867	PPFIBP1	8496	AGATGCAGTATGAAAAGCAG	285	392
1868	DZIP3	9666	AGATGCCATGATCCACCCAA	686	905
1869	TRIM13	10206	AGATGCCTATGCTCAGGAAA	219	411
1870	KCTD15	79047	AGATGCCTCACCGCAAGGAG	596	816
1871	CALCA	796	AGATGCTGAGAGCCAGGAAG	1	1
1872	PHTF1	10745	AGATGGAGAAAAGTGCCGTA	1288	1278
1873	HIST2H2BE	8349	AGATGGAGTAGCTCTCTTTG	16	32
1874	ACSM1	116285	AGATGGCAAAACACTCCCAT	366	227
1875	WARS2	10352	AGATGGCGCTGCACTCAATG	215	473
1876	REG4	83998	AGATGGCTTCCAGAAGCATG	247	225
1877	SRP19	6728	AGATGGCTTGCGCTGCCGCG	356	614
1878	FZD1	8321	AGATGGGCTGGCAATAGCCG	182	234
1879	DIO1	1733	AGATGGGGCTGCCCCAGCCA	249	371
1880	FXYD5	53827	AGATGGGTCTTACCTCTGGT	1017	1415
1881	NOP2	4839	AGATGGTATGGTGAACCACG	54	82
1882	OR2AP1	81145	AGATGTCCCTGAACTCCAGG	8	6
1883	ARNT	405	AGATGTCTAACGATAAGGAG	418	618
1884	PEA15	8682	AGATGTGCTCAATGTAGGAG	500	594
1885	GPR133	283383	AGATGTGTCTGCTCACCACG	414	342
1886	AHCYL1	10768	AGATGTTACAAGCAGACCAG	311	396
1887	CTSL	1514	AGATGTTCCGGAAAACTGGG	426	329
1888	CHRNA6	8973	AGATTAATCGTGTAAAACAT	960	1082
1889	PNMA1	9240	AGATTACGCCGCGATCCCCA	458	398
1890	BRIP1	83990	AGATTACTAGAGAGCTCCGG	164	314
1891	DNAJB12	54788	AGATTACTATGAGATCCTGG	341	512
1892	OLFM3	118427	AGATTAGTCCTAAAGAAGGG	352	293
1893	FAM83B	222584	AGATTATCTTTCAAAAACAG	600	600
1894	ISCU	23479	AGATTCAAGTGGATGAAAAG	76	162
1895	NHLH2	4808	AGATTCGGACCATCCCAGCT	453	532
1896	NUDT9	53343	AGATTGAAAATGGAAGACCG	1076	1010
1897	RUVBL2	10856	AGATTGATCGACCAGCAACA	68	205
1898	BRSK1	84446	AGATTGCCAGAGCCTCCTGA	376	410
1899	CLDN1	9076	AGATTGCTATCACTCCCAGG	243	239
1900	HYI	81888	AGATTGGCGGAGAAGCGCAG	272	322
1901	UTS2B	257313	AGATTGTAAAAAACTCAACA	420	689
1902	BHMT	635	AGATTGTGATTGGAGATGGA	972	1185
1903	PRKCA	5578	AGATTTCTACAGACAGTCGT	535	699
1904	PPP1R9A	55607	AGATTTGTAACAGTAACAGA	648	717
1905	GFRA3	2676	AGCAACATCAGGACTACGGG	274	341
1906	LY6G6F	259215	AGCAAGATCCCAACAAACTG	206	344
1907	ZNF645	158506	AGCACAGGATAACGACAGCG	456	632
1908	MAGEB17	441482	AGCACAGTCATCATGCCTCG	34	33
1909	KIAA1257	57501	AGCACCTACCCATATTCACA	363	193
1910	UMPS	7372	AGCACCTGACTCAGAAGACG	284	338
1911	POLR1A	25885	AGCACCTTCATTCTTCCACA	76	127
1912	NO_CURRENT_24	NO_CURRENT_24	AGCACGTAATGTCCGTGGAT	516	532
1913	TRPC4AP	26133	AGCAGAATGTTACCAGGCCG	905	1192
1914	TCEANC	170082	AGCAGACTCACTCCAAAGCG	521	260
1915	CABYR	26256	AGCAGAGTCTTGAGGCCATA	648	614
1916	RHPN2	85415	AGCAGATCCTGAAAGCCGTG	346	387
1917	GPSM3	63940	AGCAGATCGCCAAGGCCGAG	484	488
1918	DRAM2	128338	AGCAGATGTCCAAATTACAA	101	154
1919	LRP2BP	55805	AGCAGCATACTGAGATACAG	507	441
1920	ZNF620	253639	AGCAGCCTAGAGCAGCCACA	629	797
1921	PRKAG3	53632	AGCAGCTCAGAAAGAATCCG	419	491
1922	C17orf99	100141515	AGCAGGTTATGAGCACCCAG	378	396
1923	MANBAL	63905	AGCAGGTTCTCCAGGAAAGT	235	269
1924	SPATA2	9825	AGCAGTGCAGAGGATGTGCG	202	202
1925	DIDO1	11083	AGCAGTTCCTGACCATTGCG	146	323
1926	C20orf173	140873	AGCAGTTGAGGGTCTCAGAA	596	776
1927	PTH1R	5745	AGCATAATGGAATCAGACAA	742	1025
1928	FAM172A	83989	AGCATATTCAAATCCTTCCA	1054	1247
1929	GOLGA6D	653643	AGCATATTCAAGAATTGGAG	712	883
1930	STX12	23673	AGCATCATCCAGACGTGCAG	230	297
1931	SLC26A1	10861	AGCATCTCACGCAGACCCCG	179	168
1932	GUCY2D	3000	AGCATGTCAGACATTCGCAG	142	58
1933	KLHL30	377007	AGCATGTCCTGGGCATGCGA	251	379
1934	PSG3	5671	AGCCAACCAAAGTTTCCAAG	30	21
1935	PSG1	5669	AGCCAACCAAAGTTTCCGAG	24	7
1936	WBP2NL	164684	AGCCACACCGAGAACCGCCG	228	275
1937	HMGN2	3151	AGCCACAGAGAAGATCCGCG	19	56
1938	TMEM260	54916	AGCCACAGAGAAGATTGACG	344	269
1939	IL9R	3581	AGCCACAGCATGAAACACCG	460	568
1940	TMEM52	339456	AGCCACATCTGCCACCAGCA	222	270
1941	PSG2	5670	AGCCACCAAAAGTTTCCGAG	46	14
1942	PAPD7	11044	AGCCACGTTGTGCTTCCGCA	282	538
1944	LRRC45	201255	AGCCAGGTCCAGTCTCCACA	380	352
1945	SPEG	10290	AGCCAGTGTCAGAAGAACGG	312	430
1946	SARS	6301	AGCCATCCTGAAGTGTGACG	8	40
1947	GPR160	26996	AGCCATCTACCAAAGCCTGA	324	540
1948	ZNF667	63934	AGCCATCTACTTCTCCCAGG	216	347
1949	JAKMIP2	9832	AGCCATCTCGAAGATCAAGT	378	541
1950	IFNA6	3443	AGCCATCTCTGTCCTCCATG	1093	1160
1951	CAPZB	832	AGCCATGATCCAGATCCCAG	59	63
1952	B9D2	80776	AGCCATGTCCCCTATCTGCG	469	421
1953	CHCHD4	131474	AGCCATGTCCTATTGCCGGC	97	295
1954	CHST4	10164	AGCCATGTGCAGCATCCAGG	494	315
1955	SUSD4	55061	AGCCATTCTCGGGAATGCCG	631	860
1956	IRAK1BP1	134728	AGCCCAAACTGCTACCCGCG	145	163
1957	HMGN1	3150	AGCCCAAGAGGAGATCGGCG	3	10
1958	GRID1	2894	AGCCCACTCCTTCATCAACG	521	682
1959	MX1	4599	AGCCCAGAATGCCATCGCCG	743	824
1960	AIM1	202	AGCCCAGCCCCGGTACCAAA	786	814
1961	OR5AR1	81220	AGCCCAGGTCAACAAAGGAG	689	775
1962	UPK3B	80761	AGCCCATCGAAGACACAGCG	631	551
1963	HSD3B7	80270	AGCCCATGTGGTCATCCACA	988	1321
1964	OGFRL1	79627	AGCCCGAGCCCGAAGAACCA	276	298
1965	MYRF	745	AGCCCTTGTCCGCATCCACG	144	197
1966	SLC39A13	91252	AGCCCTTTCCAAGAGCTCCA	484	502
1967	MTX2	10651	AGCCGACATGTCTCTAGTGG	77	193
1968	CENPV	201161	AGCCGCCGTCGGAGAAGCCG	521	827
1969	EXT1	2131	AGCCGGAGAGAAGAACACAG	179	193
1970	KIAA1804	84451	AGCCTCGTAGTCATAGAGCG	198	186
1971	LSM10	84967	AGCCTGATCATCCTACTGCA	30	50
1972	LRIG1	26018	AGCCTGGTAGAAGTGAACAG	308	303
1973	OARD1	221443	AGCCTTAATGAAGATCCAGA	414	525
1974	KIAA1324	57535	AGCCTTCTCCTGCAACGCCG	489	510
1975	ZNF488	118738	AGCGAACCTGAGCTGGGCCG	623	870
1976	FOXF1	2294	AGCGCGATGTAGGAATAGGG	135	505
1977	FAM127B	26071	AGCGCGCGCGGCACGATGGA	402	396
1978	CD70	970	AGCGCTGGATGCACACCACG	363	421
1979	BEX4	56271	AGCGGCAAACAATCTCAACG	313	299
1980	TCEB2	6923	AGCGGCCTCCTGACGAGCAG	164	281
1981	GPR62	118442	AGCGGCGGAGAGGAAGCGAG	62	129
1982	PDCD2	5134	AGCGGTGGAAGGCGTCCGGG	13	19
1983	RRAS	6237	AGCGGTGGCGACATGAGCAG	81	120
1984	FAM50A	9130	AGCGTAAGAAGGAAGCCAAG	160	247
1985	MAGEB3	4114	AGCGTACTCTTCTGACCCCG	56	147
1986	TOMM20	9804	AGCGTTGTAGAGAAGATGGT	110	64
1987	ADAMTS15	170689	AGCGTTTCGTGTCTATCCCG	765	825
1988	CCL1	6346	AGCTAGCAGCAAGCACACCA	662	773
1989	KHNYN	23351	AGCTATCTCCTCCTTCCCCA	497	892
1990	SPX	80763	AGCTATGCTCTACCTGAAAG	683	784
1991	CKAP2	26586	AGCTCAGCCCAAAGAAACCT	462	437
1992	ZNF695	57116	AGCTCAGCGGAGTTTGTATA	783	709
1993	ZNF16	7564	AGCTCAGTATCACTACAGCA	868	967
1994	RPS17;RPS17L	6218;100505503	AGCTCCGCAACAAGATAGCA	7	71
1995	BTF3L4	91408	AGCTCGCAGAAAGAAGAAGG	4	29
1996	RAD51D	5892	AGCTCTCCGGAGGATCCAGG	28	24
1997	SDK2	54549	AGCTCTGCATCAGATCCGCG	354	376
1998	TFF3	7033	AGCTCTGCTGAGGAGTACGT	296	329
1999	TSFM	10102	AGCTCTGGAGACTTGTGGCG	211	561
2000	KCNK7	10089	AGCTCTTCCAGAGCTCCGGG	281	308
2001	MLH3	27030	AGCTCTTTAGAAAATCCGTG	584	501
2002	ATG16L2	89849	AGCTGAAGAAGGCTGCCAAG	248	217
2003	LYPLA2	11313	AGCTGAGCGGGAAACGGCCG	159	170
2004	CDC42EP1	11135	AGCTGAGCTTGCCAACCACG	407	416
2005	WIPF2	147179	AGCTGAGTAGAGATGAGCAG	624	649
2006	TNFSF14	8740	AGCTGAGTCTCCCATAACAG	251	313
2007	APRT	353	AGCTGCAGCTGGTTGAGCAG	247	230
2008	MPL	4352	AGCTGCTGTATGCCTACCCG	845	960
2009	NO_CURRENT_25	NO_CURRENT_25	AGCTGGACTCTGTAGAAATC	646	476
2010	GZMB	3002	AGCTGGAGAGAAAGGCCAAG	316	293
2011	KRTAP4-9	100132386	AGCTGGATACACAACAGCTG	8	2
2012	STRA13	201254	AGCTGGATCCGGCTTCCGGA	120	129
2013	FAM49B	51571	AGCTGGCCACGAAATACGAG	349	406
2014	PAX8	7849	AGCTGGCGAGAGATGTCGCA	42	65
2015	PAX3	5077	AGCTGGCGCGAGATGACGCA	59	121
2016	SCGB1D4	404552	AGCTGGGCAGACAAGAGCAT	959	1013
2017	ZSCAN16	80345	AGCTGGGTAAGAGCTTCACG	146	337
2018	ST6GAL2	84620	AGCTGGGTACAGGCTCAGCG	361	365
2019	GMEB1	10691	AGCTGGGTCGGAGAACAACA	278	614
2020	C17orf96	100170841	AGCTGGTCGTAGATTCCCGA	171	269
2021	WFIKKN1	117166	AGCTGGTGCTCTACAACGCG	144	261
2022	RAMP2	10266	AGCTGTCCTGAATCCCCACG	271	206
2023	NO_CURRENT_26	NO_CURRENT_26	AGCTTAATGTGCAGGTCAGA	574	756
2024	MNS1	55329	AGCTTACATGAATAAAGAAA	892	755
2025	BLOC1S6	26258	AGCTTACGTGAGTTCCTGGA	2260	1890
2026	LUZP6	767558	AGCTTCAGACTGTTATCTAT	1997	2478
2027	SPATA31A3	727830	AGCTTCAGGACGAATCACCA	256	271
2028	ATP6V1G3	127124	AGCTTCTTCAGGCAGAAAAA	445	444
2029	ZCCHC24	219654	AGCTTCTTCCAGCTGCAGCG	834	874
2030	ST20	400410	AGCTTGAGCCTAAATCTGGC	528	598
2031	IFIT3	3437	AGCTTGCCGTAAGCATTCCA	546	508
2032	SAMD13	148418	AGCTTGCTCCTCAAATCCCA	1458	1788
2033	NO_CURRENT_27	NO_CURRENT_27	AGCTTTCGAAATTGAGTGTC	1045	1152
2034	EIF3CL	728689	AGCTTTGGGAAGATAAGGAA	55	168
2035	IL1RL1	9173	AGGAAAACCTAGTTACACCG	436	618
2036	ACYP1	97	AGGAAACACCCTGATATCAG	525	401
2038	ERMN	57471	AGGAAAGAAGAAAATTACAA	261	257
[truncated: 71,219 more rows]
