# Supplementary material for: Large‐scale genetic screens identify BET‐1 as a cytoskeleton regulator promoting actin function and life span
Source: Aging Cell. 2022 Nov 20;22(1):e13742. doi: 10.1111/acel.13742 (PMC9835578; doi:10.1111/acel.13742)
Supplement: Supplementary file 7 — Table S6 [file ACEL-22-e13742-s007.xlsx]

## Sheet: Sheet1
Supplemental Table S3. Statistical Analyses of Lifespan Data
Corresponding	Strain, Treatment	Median Lifespan	# Deaths/# Total	% Change in	p-value vs. N2
Figure		[days]		Median Lifespan	Log-rank (Mantel-Cox)
Fig. S3A	N2, vector RNAi	19	90/120	--	--
	N2, bet-1 RNAi	17	69/120	-11	<0.0001
	N2, egrh-1 RNAi	18	99/120	-5.3	<0.0001
	N2, F53B6.5 RNAi	23	63/120	21	0.1093
	N2, ikb-1 RNAi	23	107/120	21	0.0023
Fig. S3C	N2, vector RNAi	20	93/120	--	--
	bet-1(uth41), vector RNAi	14	38/120	-30	<0.0001
Fig. S4B	N2, vector RNAi	19	103/120	--	--
	N2, bet-1 RNAi	17	88/120		<0.0001
	N2, mys-1 RNAi	14	88/120		<0.0001
	N2, bet-1/mys-1 RNAi	15	87/120		<0.0001
Fig. S5B	N2, vector RNAi	18	87/120	--	--
	N2, mys-1 RNAi	15	93/120	-16.7	<0.0001
	bet-1p::bet-1B, vector RNAi	22	91/120	22.2	<0.0001
	bet-1p::bet-1B, mys-1 RNAi	16	94/120	-11.1	0.0011
Fig. S7A, S8A, S8B	N2, vector RNAi	22	118/120	--	--
	N2, daf-16 RNAi	17	113/120	-19.3	<0.0001
	N2, hsf-1 RNAi	10	113/120	-54.5	<0.0001
	N2, xbp-1 RNAi	19	112/120	-13.6	<0.0001
	bet-1p::bet-1B, vector RNAi	25	117/120	13.6	<0.0001
	bet-1p::bet-1B, daf-16RNAi	17	118/120	-19.3	<0.0001
	bet-1p::bet-1B, hsf-1 RNAi	13	113/120	-40.9	<0.0001
	bet-1p::bet-1B, xbp-1 RNAi	20	89/120	-9	<0.0001
Fig. S7B	N2, vector RNAi, 25 µg/mL TM	10	104/120	--	--
	bet-1p::bet-1B, vector RNAi, 25 µg/mL TM	16	92/120	60	<0.0001
Fig. S7C	N2, vector RNAi, 2.5 mM PQ	15	119/120	--	--
	bet-1p::bet-1B, vector RNAi, 2.5 mM PQ	19	116/120	26.7	<0.0001
Fig. 2B	N2, vector RNAi	18	103/120	--	--
	N2, bet-1 RNAi	15	90/120	-16.7	<0.0001
	bet-1p::bet-1B, vector RNAi	22	66/80	22.22	<0.0001
	bet-1p::bet-1B, bet-1 RNAi	13	88/120	-27.8	<0.0001
Fig. 2C	N2, vector RNAi	19	103/120	--	--
	bet-1p::bet-1A (array), vector RNAi	20	90/120	5	0.0759
	bet-1p::bet-1B (array), vector RNAi	23	66/120	21	<0.0001
	bet-1p::bet-1C (array), vector RNAi	19	88/120	0	0.7258
Fig. 3A	N2, vector RNAi	15	110/120	--	--
	col-19p::bet-1B, vector RNAi	9	111/120	-40	<0.0001
	gly-19p::bet-1B, vector RNAi	17	114/120	13.3	<0.0001
	myo-3p::bet-1B, vector RNAi	22	119/120	46.7	<0.0001
Fig. 6A	N2, vector RNAi	19	80/120	--	--
	N2, 10% act-1 RNAi	15	88/120	-21.1	<0.0001
	bet-1p::bet-1B, vector RNAi	23	85/120	21.1	<0.0001
	bet-1p::bet-1B, 10% act-1 RNAi	15	85/120	-21.1	<0.0001
