# Supplementary material for: Large‐scale genetic screens identify BET‐1 as a cytoskeleton regulator promoting actin function and life span
Source: Aging Cell. 2022 Nov 20;22(1):e13742. doi: 10.1111/acel.13742 (PMC9835578; doi:10.1111/acel.13742)
Supplement: Supplementary file 8 — Table S7 [file ACEL-22-e13742-s004.xlsx]

## Sheet: Sheet1
Supplemental Table S4. Replicates for Lifespan.
Corresponding	Strain, Treatment	Median Lifespan	# Deaths/# Total	% Change in	p-value vs. N2
Figure		[days]		Median Lifespan	Log-rank (Mantel-Cox)
Fig. S3A	N2, vector RNAi	19	98/120	--	--
	N2, bet-1 RNAi	13	55/120	-31.5	<0.0001
	N2, egrh-1 RNAi	19	88/120	0	0.2227
	N2, F53B6.5 RNAi	21	66/120	10	<0.0001
	N2, ikb-1 RNAi	19	110/120	0	0.6697
Fig. S3A	N2, vector RNAi, FUDR	21	119/120	--	--
	N2, egrh-1 RNAi, FUDR	18	116/120	-14.3	0.0002
	N2, F53B6.5 RNAi, FUDR	19	119/120	-9.5	0.233
	N2, ikb-1 RNAi, FUDR	21	120/120	0	0.5765
Fig. S3C	N2, vector RNAi	19	110/120	--	--
	bet-1(uth41), vector RNAi	14	41/120	-26.3	<0.0001
Fig. S4B	N2, vector RNAi	17	103/120	--	--
	N2, bet-1 RNAi	14	75/120		<0.0001
	N2, mys-1 RNAi	13	76/120		<0.0001
	N2, bet-1/mys-1 RNAi	13	66/120		<0.0001
Fig. S5B	N2, vector RNAi	17	92/120	--	--
	N2, mys-1 RNAi	15	90/120	-11.8	<0.0001
	bet-1p::bet-1B, vector RNAi	21	83/120	23.5	<0.0001
	bet-1p::bet-1B, mys-1 RNAi	15	98/120	-11.8	<0.0001
Fig. S5B	bet-1p::bet-1B, vector RNAi, FUDR	17	120/120	--	--
	bet-1p::bet-1B, mys-1 RNAi, FUDR	17	120/120	0	0.0673
Fig. S7A, S8A, S8B	N2, vector RNAi, FUDR	16	117/120	--	--
	N2, daf-16 RNAi, FUDR	14	120/120	-12.5	<0.0001
	N2, hsf-1 RNAi, FUDR	12	115/120	-25	<0.0001
	N2, xbp-1 RNAi, FUDR	14	118/120	-12.5	<0.0001
	bet-1p::bet-1B, vector RNAi, FUDR	19	117/120	18.8	<0.0001
	bet-1p::bet-1B, daf-16RNAi, FUDR	14	118/120	-12.5	<0.0001
	bet-1p::bet-1B, hsf-1 RNAi, FUDR	14	113/120	-12.5	0.0014
	bet-1p::bet-1B, xbp-1 RNAi, FUDR	15	112/120	-6.25	0.2689
	N2, vector RNAi, FUDR	20	116/120	--	--
	N2, daf-16 RNAi, FUDR	16	120/120	-20	<0.0001
	N2, hsf-1 RNAi, FUDR	10	115/120	-50	<0.0001
	N2, xbp-1 RNAi, FUDR	16	120/120	-20	<0.0001
	bet-1p::bet-1B, daf-16RNAi, FUDR	17	120/120	-15	<0.0001
	bet-1p::bet-1B, hsf-1 RNAi, FUDR	14	110/120	-30	<0.0001
	bet-1p::bet-1B, xbp-1 RNAi, FUDR	16	120/120	-20	<0.0001
Fig. S7B	N2, vector RNAi, 25 µg/mL TM	9	105/120	--	--
	bet-1p::bet-1B, vector RNAi, 25 µg/mL TM	13	83/120	44.4	<0.0001
Fig. S7C	N2, vector RNAi, 2.5 mM PQ	11	91/120	--	--
	bet-1p::bet-1B, vector RNAi, 2.5 mM PQ	28	112/120	250.5	<0.0001
Fig. 2B	N2, vector RNAi	20	108/120	--	--
	bet-1p::bet-1A, vector RNAi	20	90/120	0	0.4411
Fig. 2B	N2, vector RNAi	19	75/120	--	--
	bet-1p::bet-1B, vector RNAi	22	84/100	15.8	0.0006
	bet-1p::bet-1C, vector RNAi	19	21/90	0	0.6418
Fig. 2C	N2, vector RNAi	18	87/120	--	--
	N2, bet-1 RNAi	15	91/120	-16.7	<0.0001
	bet-1p::bet-1B, vector RNAi	22	91/120	22.2	<0.0001
	bet-1p::bet-1B, bet-1 RNAi	13	101/120	-27.8	<0.0001
Fig. 2C	N2, vector RNAi, FUDR	17	117/120	--	--
	N2, bet-1 RNAi, FUDR	15	115/120	-11.8	<0.0001
	bet-1p::bet-1B, vector RNAi, FUDR	19	118/120	11.8	<0.0001
	bet-1p::bet-1B, bet-1 RNAi, FUDR	15	119/120	-11.8	<0.0001
Fig. 3A	N2, vector RNAi, FUDR	17	116/120	--	--
	col-19p::bet-1B, vector RNAi, FUDR	7	109/120	-58.8	<0.001
	gly-19p::bet-1B, vector RNAi, FUDR	16	109/120	-5.9	0.133
	myo-3p::bet-1B, vector RNAi, FUDR	23	119/120	35.3	<0.001
Fig. 3A	N2, vector RNAi, FUDR	15	115/124	--	--
	gly-19p::bet-1B, vector RNAi, FUDR	19	127/133	26.7	<0.001
Fig. 3A	N2, vector RNAi, FUDR	17	112/120	--	--
	col-19p::bet-1B, vector RNAi, FUDR	8	82/120	-52.9	<0.001
	myo-3p::bet-1B, vector RNAi, FUDR	20	115/120	17.6	<0.001
Fig. 6A	N2, vector RNAi	19	104/120	--	--
	N2, 10% act-1 RNAi	13	113/150	-31.6	<0.0001
	bet-1p::bet-1B, vector RNAi	22	96/120	15.8	<0.0001
	bet-1p::bet-1B, 10% act-1 RNAi	13	111/150	-31.6	0.0387
Fig. 6A	bet-1p::bet-1B, vector RNAi, FUDR	15	120/120	--	--
	bet-1p::bet-1B, 10% act-1 RNAi, FUDR	13	118/120	-13.3	<0.0001
